# Supplementary material for: Solvatomorphism of Moxidectin
Source: Molecules. 2021 Aug 11;26(16):4869. doi: 10.3390/molecules26164869 (PMC8398095; doi:10.3390/molecules26164869)
Supplement: Supplementary file 1 [file molecules-26-04869-s001.zip]

Archive with 11 entries (9 files):
- molecules-1312668-supplementary/
- molecules-1312668-supplementary/ESI/
- molecules-1312668-supplementary/ESI/Moxi.1.5MeNO2.cif
- molecules-1312668-supplementary/ESI/Moxi.1.5MeNO2_checkcif.pdf
- molecules-1312668-supplementary/ESI/Moxi.2EtOH.cif
- molecules-1312668-supplementary/ESI/Moxi.2EtOH_checkcif.pdf
- molecules-1312668-supplementary/ESI/Moxi.2iPrOH.cif
- molecules-1312668-supplementary/ESI/Moxi.2iPrOH_checkcif.pdf
- molecules-1312668-supplementary/ESI/Moxi.2iPrOH_RT.cif
- molecules-1312668-supplementary/ESI/Moxi.2iPrOH_RT_checkcif.pdf
- molecules-1312668-supplementary/ESI/Moxidectin_esi.pdf
