# Supplementary material for: Solvatomorphism of Moxidectin
Source: Molecules. 2021 Aug 11;26(16):4869. doi: 10.3390/molecules26164869 (PMC8398095; doi:10.3390/molecules26164869)
Supplement: Supplementary file 1 [file molecules-26-04869-s001.zip › molecules-1312668-supplementary/ESI/Moxi.1.5MeNO2.cif]

 
data_vale30
# start Validation Reply Form
_vrf_DIFMX02_vale30
;
RESPONSE:
The highest residual electron density peak is located close to O1 and 
a split position refinement seems reasonable. However, the bond pa-
rameters obtained for the second site are not reasonable. When re-
fined, the C-O a bond length for the second O1 site is 1.427. This 
can be adjusted using SADI. However, the C2-C1-O1-O6 torsion angle 
for the second O1 site is 136� which is in stark contrast to the ex-
pected 180� for a carbonyl group. Using restraints to model this did 
not improve this situation and so we decided to not model this split. 
Presumably, the Q peak is caused by an artefact instead of a second 
atomic position.
;
_vrf_PLAT601_vale30
;
RESPONSE:
The crystal structure contains small solvent accessible voids. Howev-
er, they most likely results from a loose packing in the crystal 
structure and do not contain any additional solvent molecules. In ac-
cordance with that, when applying the SQUEEZE routine implemented in 
PLATON to the current model, an insignificant electron count of only 
10 electrons for the entire unit cell is obtained.
;
_vrf_PLAT213_vale30
;
RESPONSE:
The atoms O1, C29 and C30 have a somewhat large ADP max/min ratio. 
However, they were still refined anisotropically as a split disorder 
could not be reasonably refined
;
_vrf_PLAT042_vale30
;
RESPONSE:
Caused by the disorder of the three loosely packed nitromethane sol-
vent molecules about a twofold axis. The molecules could unambiguous-
ly be identified. Their disorder caused several problems with the au-
tomatic calculation of the sum and moiety formula as well the Z val-
ue.
;
_vrf_PLAT300_vale30
;
RESPONSE:
Caused by the disorder of the three loosely packed nitromethane sol-
vent molecules about a twofold axis. Unusually large ADPs in combina-
tion with large regions of negative electron density and a squeezed 
electron count of a model without solvent molecules 
(_refine_special_details) suggested partial occupancy. The occupancy 
of one nitromethane molecule (N2,O9,O10) was refined to 99% and was 
thus fixed at full occupancy.
;
_vrf_PLAT302_vale30
;
RESPONSE:
Caused by the disorder of the three loosely packed nitromethane sol-
vent molecules about a twofold axis. Unusually large ADPs in combina-
tion with large regions of negative electron density and a squeezed 
electron count of a model without solvent molecules 
(_refine_special_details) suggested partial occupancy. The occupancy 
of two of the three nitromethane molecule (N3,O11,O12,N4,O13,O14) was 
refined to values significantly lower that 100%.
;
_vrf_PLAT304_vale30
;
RESPONSE:
Caused by the disorder of the three loosely packed nitromethane sol-
vent molecules about a twofold axis. Unusually large ADPs in combina-
tion with large regions of negative electron density suggested par-
tial occupancy. The occupancy of two of the three nitromethane mole-
cule (N3,O11,O12,N4,O13,O14) was refined to values significantly low-
er that 100%.
;
_vrf_PLAT789_vale30
;
RESPONSE:
Caused by the disorder of the three loosely packed nitromethane sol-
vent molecules about a twofold axis of which two are only partially 
occupied.
;
_vrf_PLAT791_vale30
;
RESPONSE:
The absolute structure of the molecule is known and was not deter-
mined by anomalous-dispersion effects. The sample was a weak anoma-
lous scatterer. The absolute structure parameter was calculated to be 
-0.5(2) which is meaningless for the determination of the absolute 
structure. It was thus deleted from the *.cif file.
;
# end Validation Reply Form

_audit_creation_method            'SHELXL-2018/3'
_shelx_SHELXL_version_number      '2018/3'
_chemical_name_systematic         ?
_chemical_name_common                   'Moxidectin'
_chemical_melting_point                 'Not measured'
_chemical_formula_moiety                'C37 H53 N O8, 1.23(C H3 N O2)'
_chemical_formula_sum
 'C38.23 H56.70 N2.23 O10.47' 
_chemical_formula_weight          715.05

loop_
 _atom_type_symbol
 _atom_type_description
 _atom_type_scat_dispersion_real
 _atom_type_scat_dispersion_imag
 _atom_type_scat_source
 'C'  'C'   0.0033   0.0016
 'International Tables Vol C Tables 4.2.6.8 and 6.1.1.4'
 'H'  'H'   0.0000   0.0000
 'International Tables Vol C Tables 4.2.6.8 and 6.1.1.4'
 'N'  'N'   0.0061   0.0033
 'International Tables Vol C Tables 4.2.6.8 and 6.1.1.4'
 'O'  'O'   0.0106   0.0060
 'International Tables Vol C Tables 4.2.6.8 and 6.1.1.4'
 
_space_group_crystal_system       orthorhombic
_space_group_IT_number            18
_space_group_name_H-M_alt         'P 21 21 2'
_space_group_name_Hall            'P 2 2ab'
 
_shelx_space_group_comment
;
The symmetry employed for this shelxl refinement is uniquely defined
by the following loop, which should always be used as a source of
symmetry information in preference to the above space-group names.
They are only intended as comments.
;
 
loop_
 _space_group_symop_operation_xyz
 'x, y, z'
 '-x, -y, z'
 '-x+1/2, y+1/2, -z'
 'x+1/2, -y+1/2, -z'
 
_cell_length_a                    13.9453(5)
_cell_length_b                    19.8096(6)
_cell_length_c                    15.2680(6)
_cell_angle_alpha                 90
_cell_angle_beta                  90
_cell_angle_gamma                 90
_cell_volume                      4217.8(3)
_cell_formula_units_Z             4
_cell_measurement_temperature     100(2)
_cell_measurement_reflns_used   20344
_cell_measurement_theta_min     1.9430
_cell_measurement_theta_max     31.6300
 
_exptl_crystal_description                prism
_exptl_crystal_colour                     'colorless'
_exptl_crystal_density_meas       ?
_exptl_crystal_density_method     ?
_exptl_crystal_density_diffrn     1.126          
_exptl_crystal_F_000              1542
_exptl_transmission_factor_min    ?
_exptl_transmission_factor_max    ?
_exptl_crystal_size_max                             0.120
_exptl_crystal_size_mid                             0.120
_exptl_crystal_size_min                             0.030
_exptl_absorpt_coefficient_mu     0.081
_shelx_estimated_absorpt_T_min    ?
_shelx_estimated_absorpt_T_max    ?
_exptl_absorpt_correction_type            multi-scan
_exptl_absorpt_correction_T_min                   0.61508
_exptl_absorpt_correction_T_max                   1.00000
_exptl_absorpt_process_details
;
CrysAlisPro 1.171.40.53 (Rigaku Oxford Diffraction, 2019)
Empirical absorption correction using spherical harmonics,
 implemented in SCALE3 ABSPACK scaling algorithm.
;
_exptl_absorpt_special_details    ?
_diffrn_ambient_temperature       100(2)
_diffrn_radiation_wavelength      0.71073
_diffrn_radiation_type            MoK\a
_diffrn_source 'fine-focus sealed X-ray tube'
_diffrn_measurement_device_type         'goniometer'
_diffrn_measurement_method '\w scans'
_diffrn_detector_area_resol_mean  ?
_diffrn_reflns_number             36172
_diffrn_reflns_av_unetI/netI      0.0168
_diffrn_reflns_av_R_equivalents   0.0244
_diffrn_reflns_limit_h_min        -17
_diffrn_reflns_limit_h_max        17
_diffrn_reflns_limit_k_min        -24
_diffrn_reflns_limit_k_max        24
_diffrn_reflns_limit_l_min        -19
_diffrn_reflns_limit_l_max        19
_diffrn_reflns_theta_min          1.684
_diffrn_reflns_theta_max          26.372
_diffrn_reflns_theta_full         25.242
_diffrn_measured_fraction_theta_max   1.000
_diffrn_measured_fraction_theta_full  1.000
_diffrn_reflns_Laue_measured_fraction_max    1.000
_diffrn_reflns_Laue_measured_fraction_full   1.000
_diffrn_reflns_point_group_measured_fraction_max   1.000
_diffrn_reflns_point_group_measured_fraction_full  1.000
_reflns_number_total              8640
_reflns_number_gt                 7995
_reflns_threshold_expression      'I > 2\s(I)'
_reflns_Friedel_coverage          0.802
_reflns_Friedel_fraction_max      1.000
_reflns_Friedel_fraction_full     1.000
 
_reflns_special_details
;
 Reflections were merged by SHELXL according to the crystal
 class for the calculation of statistics and refinement.
 
 _reflns_Friedel_fraction is defined as the number of unique
 Friedel pairs measured divided by the number that would be
 possible theoretically, ignoring centric projections and
 systematic absences.
;
 
_computing_data_collection     'APEX-II (Bruker, 2004)'
_computing_cell_refinement     'CrysAlisPro 1.171.40.53 (Rigaku OD, 2019)'
_computing_data_reduction      'CrysAlisPro 1.171.40.53 (Rigaku OD, 2019)'
_computing_structure_solution           'SHELXT 2014/5 (Sheldrick, 2014)'
_computing_structure_refinement 'SHELXL-2018/3 (Sheldrick, 2018)'
_computing_molecular_graphics     ?
_computing_publication_material   ?
_refine_special_details
;
Three nitromethane molecules are disordered about a twofold axis. Un-
usually large ADPs in combination with large regions of negative 
electron density suggested partial occupancy. In fact, when the 
SQUEEZE routine implemented in PLATON is used on a model containing 
no solvent molecules an electron count which is significantly lower 
than expected for a full occupancy is obtained:
======================================================
N: Total Potential Solvent Accessible Void Vol 
(SOLV-Map Value) ...  868 Ang^3
N: Electron Count Voids / Cell =     174
======================================================
A full occupancy for Moxi*1.5MeNO2 would yield 6 nitromethane mole-
cules giving 192 electrons.
;
_refine_ls_structure_factor_coef  Fsqd
_refine_ls_matrix_type            full
_refine_ls_weighting_scheme       calc
_refine_ls_weighting_details
'w=1/[\s^2^(Fo^2^)+(0.0620P)^2^+1.9509P] where P=(Fo^2^+2Fc^2^)/3'
_atom_sites_solution_primary            'dual'
_atom_sites_solution_secondary    ?
_atom_sites_solution_hydrogens    mixed
_refine_ls_hydrogen_treatment     mixed
_refine_ls_extinction_method      none
_refine_ls_extinction_coef        .
_refine_ls_abs_structure_details
;
 Flack x determined using 3174 quotients [(I+)-(I-)]/[(I+)+(I-)]
 (Parsons, Flack and Wagner, Acta Cryst. B69 (2013) 249-259).
;
_chemical_absolute_configuration        rm
_refine_ls_number_reflns          8640
_refine_ls_number_parameters      539
_refine_ls_number_restraints      2
_refine_ls_R_factor_all           0.0584
_refine_ls_R_factor_gt            0.0536
_refine_ls_wR_factor_ref          0.1357
_refine_ls_wR_factor_gt           0.1326
_refine_ls_goodness_of_fit_ref    1.100
_refine_ls_restrained_S_all       1.100
_refine_ls_shift/su_max           0.000
_refine_ls_shift/su_mean          0.000
 
loop_
 _atom_site_label
 _atom_site_type_symbol
 _atom_site_fract_x
 _atom_site_fract_y
 _atom_site_fract_z
 _atom_site_U_iso_or_equiv
 _atom_site_adp_type
 _atom_site_occupancy
 _atom_site_site_symmetry_order  
 _atom_site_calc_flag
 _atom_site_refinement_flags_posn
 _atom_site_refinement_flags_adp
 _atom_site_refinement_flags_occupancy
 _atom_site_disorder_assembly
 _atom_site_disorder_group
C1 C 0.7986(3) 0.51699(15) 0.7268(2) 0.0383(8) Uani 1 1 d . . . . .
C2 C 0.8491(2) 0.48967(16) 0.8061(2) 0.0362(7) Uani 1 1 d . . . . .
H1 H 0.889038 0.527045 0.830807 0.043 Uiso 1 1 calc R U . . .
C3 C 0.9160(2) 0.43202(16) 0.7845(2) 0.0350(7) Uani 1 1 d . . . . .
H2 H 0.939148 0.427336 0.726299 0.042 Uiso 1 1 calc R U . . .
C4 C 0.9435(2) 0.38738(17) 0.8454(2) 0.0386(8) Uani 1 1 d . . . . .
C5 C 0.9067(2) 0.38963(19) 0.9376(3) 0.0446(9) Uani 1 1 d . . . . .
H3 H 0.875219 0.344992 0.948117 0.054 Uiso 1 1 calc R U . A 1
C6 C 0.8295(2) 0.4434(2) 0.9562(3) 0.0474(10) Uani 1 1 d . . . . .
H4 H 0.782572 0.424724 0.999482 0.057 Uiso 1 1 calc R U . B 1
C7 C 0.7746(2) 0.46980(18) 0.8768(3) 0.0420(8) Uani 1 1 d . . . . .
C8 C 0.7308(2) 0.5333(2) 0.9150(3) 0.0457(9) Uani 1 1 d . . . . .
C9 C 0.6489(2) 0.56311(19) 0.8900(3) 0.0441(8) Uani 1 1 d . . . . .
H5 H 0.612483 0.541610 0.845419 0.053 Uiso 1 1 calc R U . . .
C10 C 0.6117(3) 0.6257(2) 0.9258(3) 0.0456(9) Uani 1 1 d . . . . .
H6 H 0.647970 0.647594 0.970148 0.055 Uiso 1 1 calc R U . . .
C11 C 0.5298(2) 0.65466(19) 0.9004(2) 0.0395(8) Uani 1 1 d . . . . .
H7 H 0.492088 0.631040 0.858616 0.047 Uiso 1 1 calc R U . . .
C12 C 0.4922(2) 0.7209(2) 0.9321(2) 0.0418(8) Uani 1 1 d . . . . .
H8 H 0.539580 0.740734 0.974009 0.050 Uiso 1 1 calc R U . C 1
C13 C 0.4799(2) 0.76971(17) 0.8545(2) 0.0386(8) Uani 1 1 d . . . . .
H9 H 0.430408 0.751032 0.814815 0.046 Uiso 1 1 calc R U . . .
H10 H 0.455383 0.813191 0.877263 0.046 Uiso 1 1 calc R U . . .
C14 C 0.5695(2) 0.78372(16) 0.8011(2) 0.0362(7) Uani 1 1 d . . . . .
C15 C 0.5707(2) 0.77097(14) 0.7162(2) 0.0312(7) Uani 1 1 d . . . . .
H11 H 0.514520 0.750450 0.693251 0.037 Uiso 1 1 calc R U . . .
C16 C 0.6492(2) 0.78457(15) 0.6510(2) 0.0334(7) Uani 1 1 d . . . . .
H12 H 0.701651 0.809479 0.680462 0.040 Uiso 1 1 calc R U . . .
H13 H 0.623765 0.813707 0.603729 0.040 Uiso 1 1 calc R U . . .
C17 C 0.6899(2) 0.72024(14) 0.6106(2) 0.0283(6) Uani 1 1 d . . . . .
H14 H 0.638581 0.696734 0.576489 0.034 Uiso 1 1 calc R U . D 1
C18 C 0.7306(2) 0.67221(15) 0.6793(2) 0.0312(7) Uani 1 1 d . . . . .
H15 H 0.775853 0.696876 0.717714 0.037 Uiso 1 1 calc R U . . .
H16 H 0.677957 0.654425 0.716196 0.037 Uiso 1 1 calc R U . . .
C19 C 0.7822(2) 0.61425(14) 0.63494(19) 0.0281(6) Uani 1 1 d . . . . .
H17 H 0.735582 0.584779 0.603032 0.034 Uiso 1 1 calc R U . E 1
C20 C 0.8588(2) 0.64001(15) 0.5732(2) 0.0301(6) Uani 1 1 d . . . . .
H18 H 0.887810 0.601638 0.541192 0.036 Uiso 1 1 calc R U . . .
H19 H 0.910082 0.662658 0.607154 0.036 Uiso 1 1 calc R U . . .
C21 C 0.8151(2) 0.68973(14) 0.50814(19) 0.0254(6) Uani 1 1 d . . . . .
C22 C 0.8918(2) 0.72470(15) 0.4539(2) 0.0289(6) Uani 1 1 d . . . . .
H20 H 0.929117 0.755768 0.491542 0.035 Uiso 1 1 calc R U . . .
H21 H 0.936380 0.690667 0.429462 0.035 Uiso 1 1 calc R U . . .
C23 C 0.8458(2) 0.76382(15) 0.3803(2) 0.0302(6) Uani 1 1 d . . . . .
C24 C 0.7735(2) 0.72583(16) 0.3271(2) 0.0308(7) Uani 1 1 d . . . . .
H22 H 0.808811 0.690022 0.294059 0.037 Uiso 1 1 calc R U . F 1
C25 C 0.7019(2) 0.68990(14) 0.3887(2) 0.0273(6) Uani 1 1 d . . . . .
H23 H 0.661596 0.724757 0.418541 0.033 Uiso 1 1 calc R U . G 1
C26 C 0.6369(2) 0.64065(16) 0.3423(2) 0.0342(7) Uani 1 1 d . . . . .
C27 C 0.5432(2) 0.64757(18) 0.3484(3) 0.0457(9) Uani 1 1 d . . . . .
H24 H 0.521659 0.684084 0.383643 0.055 Uiso 1 1 calc R U . H 1
C28 C 0.4652(3) 0.6052(2) 0.3069(4) 0.0682(15) Uani 1 1 d . . . I 1
H25 H 0.493202 0.561090 0.288003 0.082 Uiso 1 1 calc R U . I 1
C29 C 0.3859(4) 0.5920(3) 0.3705(6) 0.117(3) Uani 1 1 d . . . I 1
H26 H 0.407822 0.559804 0.414932 0.176 Uiso 1 1 calc R U . I 1
H28 H 0.330585 0.573258 0.339400 0.176 Uiso 1 1 calc R U . I 1
H27 H 0.367466 0.634427 0.399007 0.176 Uiso 1 1 calc R U . I 1
C30 C 0.4245(5) 0.6420(3) 0.2258(6) 0.126(3) Uani 1 1 d . . . I 1
H29 H 0.374009 0.614391 0.199184 0.188 Uiso 1 1 calc R U . I 1
H31 H 0.476017 0.649285 0.183186 0.188 Uiso 1 1 calc R U . I 1
H30 H 0.397754 0.685615 0.243641 0.188 Uiso 1 1 calc R U . I 1
C31 C 1.0115(3) 0.33070(18) 0.8254(3) 0.0434(9) Uani 1 1 d . . . J 1
H32 H 0.982367 0.287720 0.842782 0.065 Uiso 1 1 calc R U . J 1
H33 H 1.071329 0.337411 0.857863 0.065 Uiso 1 1 calc R U . J 1
H34 H 1.025114 0.329953 0.762411 0.065 Uiso 1 1 calc R U . J 1
C32 C 0.7962(3) 0.5546(2) 0.9881(3) 0.0535(10) Uani 1 1 d . . . K 1
H35 H 0.823771 0.599673 0.976053 0.064 Uiso 1 1 calc R U . K 1
H36 H 0.760776 0.556465 1.044285 0.064 Uiso 1 1 calc R U . K 1
C33 C 0.3960(3) 0.7120(2) 0.9797(3) 0.0507(10) Uani 1 1 d . . . L 1
H37 H 0.373344 0.755911 1.000715 0.076 Uiso 1 1 calc R U . L 1
H38 H 0.404461 0.681399 1.029565 0.076 Uiso 1 1 calc R U . L 1
H39 H 0.348710 0.692863 0.939165 0.076 Uiso 1 1 calc R U . L 1
C34 C 0.6539(3) 0.8132(3) 0.8508(3) 0.0691(15) Uani 1 1 d . . . M 1
H40 H 0.707803 0.819794 0.810620 0.104 Uiso 1 1 calc R U . M 1
H41 H 0.672887 0.782088 0.897660 0.104 Uiso 1 1 calc R U . M 1
H42 H 0.635394 0.856658 0.876383 0.104 Uiso 1 1 calc R U . M 1
C35 C 0.9727(3) 0.91424(18) 0.3768(4) 0.0632(13) Uani 1 1 d . . . N 1
H43 H 1.023068 0.933275 0.414117 0.095 Uiso 1 1 calc R U . N 1
H44 H 0.918403 0.945595 0.374217 0.095 Uiso 1 1 calc R U . N 1
H45 H 0.998011 0.907061 0.317650 0.095 Uiso 1 1 calc R U . N 1
C36 C 0.7199(3) 0.7689(2) 0.2600(2) 0.0431(8) Uani 1 1 d . . . O 1
H46 H 0.766215 0.791194 0.221337 0.065 Uiso 1 1 calc R U . O 1
H47 H 0.681576 0.803010 0.290439 0.065 Uiso 1 1 calc R U . O 1
H48 H 0.677600 0.739942 0.225036 0.065 Uiso 1 1 calc R U . O 1
C37 C 0.6867(3) 0.58638(19) 0.2889(3) 0.0468(9) Uani 1 1 d . . . P 1
H37A H 0.640823 0.550488 0.274814 0.070 Uiso 1 1 calc R U . P 1
H37B H 0.739929 0.567493 0.322831 0.070 Uiso 1 1 calc R U . P 1
H37C H 0.711395 0.606117 0.234537 0.070 Uiso 1 1 calc R U . P 1
N1 N 0.8670(2) 0.82452(13) 0.3581(2) 0.0382(7) Uani 1 1 d . . . N 1
O1 O 0.7330(3) 0.49060(17) 0.6919(3) 0.1137(19) Uani 1 1 d . . . Q 1
O2 O 0.98362(17) 0.39374(15) 0.99913(18) 0.0495(7) Uani 1 1 d D . . R 1
O3 O 0.87153(17) 0.50358(15) 0.99181(17) 0.0480(7) Uani 1 1 d . . . K 1
O4 O 0.70750(18) 0.42151(13) 0.8474(2) 0.0519(7) Uani 1 1 d D . . S 1
O5 O 0.76466(15) 0.74222(10) 0.55198(14) 0.0275(4) Uani 1 1 d . . . T 1
O6 O 0.83107(16) 0.57616(10) 0.70405(14) 0.0322(5) Uani 1 1 d . . . U 1
O7 O 0.75213(14) 0.65108(10) 0.45471(13) 0.0274(4) Uani 1 1 d . . . V 1
O8 O 0.94135(18) 0.85102(11) 0.41251(18) 0.0444(6) Uani 1 1 d . . . N 1
N2 N 0.8820(4) 0.4191(3) 0.5470(4) 0.0339(12) Uani 0.5 1 d . . P W -1
O9 O 0.9271(4) 0.4703(2) 0.5674(3) 0.0424(11) Uani 0.5 1 d . . P W -1
O10 O 0.9081(4) 0.3622(2) 0.5638(4) 0.0458(12) Uani 0.5 1 d . . P W -1
C38 C 0.7898(5) 0.4280(4) 0.5013(5) 0.0484(18) Uani 0.5 1 d . . P W -1
H55 H 0.777775 0.476205 0.491998 0.073 Uiso 0.5 1 calc R U P W -1
H54 H 0.792200 0.404891 0.444547 0.073 Uiso 0.5 1 calc R U P W -1
H56 H 0.738057 0.408747 0.536829 0.073 Uiso 0.5 1 calc R U P W -1
N3 N 0.9530(6) 0.4457(4) 0.2833(5) 0.049(2) Uani 0.438(7) 1 d . . P X -1
O11 O 0.8680(12) 0.4540(8) 0.2837(10) 0.081(4) Uani 0.438(7) 1 d . . P X -1
O12 O 0.9969(10) 0.4252(5) 0.3475(7) 0.071(4) Uani 0.438(7) 1 d . . P X -1
C39 C 1.0043(9) 0.4611(6) 0.2008(7) 0.069(3) Uani 0.438(7) 1 d . . P X -1
H58 H 1.072978 0.452428 0.208560 0.104 Uiso 0.438(7) 1 calc R U P X -1
H57 H 0.979386 0.432474 0.153708 0.104 Uiso 0.438(7) 1 calc R U P X -1
H59 H 0.994569 0.508692 0.185569 0.104 Uiso 0.438(7) 1 calc R U P X -1
N4 N 1.0970(9) 0.5550(5) 0.3892(9) 0.051(3) Uani 0.295(7) 1 d . . P Y -1
O13 O 1.0105(11) 0.5714(7) 0.3937(12) 0.062(4) Uani 0.295(7) 1 d . . P Y -1
O14 O 1.1457(13) 0.5479(9) 0.3223(11) 0.054(4) Uani 0.295(7) 1 d . . P Y -1
C40 C 1.1425(12) 0.5415(8) 0.4726(10) 0.061(4) Uani 0.295(7) 1 d . . P Y -1
H62 H 1.096414 0.548942 0.519988 0.092 Uiso 0.295(7) 1 calc R U P Y -1
H60 H 1.164565 0.494483 0.473954 0.092 Uiso 0.295(7) 1 calc R U P Y -1
H61 H 1.197507 0.571721 0.480148 0.092 Uiso 0.295(7) 1 calc R U P Y -1
H52 H 1.012(4) 0.4327(18) 0.994(4) 0.092 Uiso 1 1 d D U . . .
H53 H 0.689(4) 0.431(3) 0.798(2) 0.092 Uiso 1 1 d D U . . .
 
loop_
 _atom_site_aniso_label
 _atom_site_aniso_U_11
 _atom_site_aniso_U_22
 _atom_site_aniso_U_33
 _atom_site_aniso_U_23
 _atom_site_aniso_U_13
 _atom_site_aniso_U_12
C1 0.0411(18) 0.0230(15) 0.051(2) 0.0124(14) -0.0142(16) -0.0092(14)
C2 0.0333(16) 0.0301(15) 0.0453(18) 0.0156(14) -0.0086(15) -0.0087(13)
C3 0.0312(16) 0.0326(16) 0.0412(18) 0.0170(14) -0.0051(14) -0.0085(13)
C4 0.0256(15) 0.0370(17) 0.053(2) 0.0231(16) -0.0054(14) -0.0079(13)
C5 0.0277(16) 0.051(2) 0.055(2) 0.0363(18) 0.0005(15) -0.0013(15)
C6 0.0267(16) 0.061(2) 0.054(2) 0.0334(19) 0.0033(15) -0.0041(16)
C7 0.0269(16) 0.0393(18) 0.060(2) 0.0240(16) -0.0054(15) -0.0052(14)
C8 0.0262(16) 0.052(2) 0.059(2) 0.0188(18) 0.0030(16) -0.0020(15)
C9 0.0279(16) 0.048(2) 0.056(2) 0.0136(17) 0.0005(16) -0.0013(15)
C10 0.0299(17) 0.059(2) 0.048(2) 0.0052(18) 0.0006(16) -0.0014(16)
C11 0.0288(16) 0.051(2) 0.0387(18) -0.0002(15) -0.0020(14) -0.0048(15)
C12 0.0268(16) 0.064(2) 0.0349(17) -0.0187(17) 0.0016(14) -0.0067(15)
C13 0.0265(15) 0.0390(18) 0.0503(19) -0.0200(16) 0.0057(14) 0.0005(14)
C14 0.0252(15) 0.0318(16) 0.052(2) -0.0163(15) 0.0065(14) -0.0014(13)
C15 0.0279(15) 0.0212(13) 0.0444(18) 0.0007(13) -0.0026(13) 0.0014(11)
C16 0.0358(16) 0.0209(13) 0.0435(17) 0.0016(13) -0.0038(14) -0.0009(12)
C17 0.0284(14) 0.0237(13) 0.0327(15) 0.0060(12) 0.0014(12) -0.0004(12)
C18 0.0336(16) 0.0262(14) 0.0337(16) 0.0085(12) 0.0009(13) -0.0003(12)
C19 0.0324(15) 0.0235(13) 0.0284(15) 0.0094(11) -0.0040(12) 0.0006(12)
C20 0.0306(15) 0.0231(13) 0.0364(16) 0.0076(12) -0.0015(13) 0.0020(12)
C21 0.0266(14) 0.0208(13) 0.0288(14) 0.0067(11) 0.0003(12) -0.0004(11)
C22 0.0243(14) 0.0252(14) 0.0372(16) 0.0094(12) 0.0013(12) -0.0018(12)
C23 0.0259(14) 0.0264(14) 0.0383(16) 0.0094(12) 0.0064(13) 0.0044(12)
C24 0.0295(15) 0.0288(15) 0.0341(16) 0.0090(12) -0.0001(12) 0.0071(12)
C25 0.0242(14) 0.0236(13) 0.0341(15) 0.0034(12) -0.0026(12) 0.0045(11)
C26 0.0324(16) 0.0261(14) 0.0440(18) -0.0031(13) -0.0045(14) 0.0044(13)
C27 0.0327(17) 0.0368(18) 0.068(2) -0.0204(18) -0.0045(17) 0.0015(15)
C28 0.0328(19) 0.052(2) 0.120(4) -0.044(3) -0.015(2) 0.0022(18)
C29 0.053(3) 0.100(5) 0.199(8) -0.087(5) 0.021(4) -0.037(3)
C30 0.085(4) 0.087(4) 0.205(9) -0.046(5) -0.096(5) 0.014(4)
C31 0.0345(17) 0.0408(19) 0.055(2) 0.0217(16) -0.0064(16) -0.0039(15)
C32 0.0336(18) 0.071(3) 0.056(2) 0.011(2) -0.0002(17) 0.0106(19)
C33 0.0329(18) 0.076(3) 0.043(2) -0.0211(19) 0.0062(16) -0.0079(18)
C34 0.037(2) 0.106(4) 0.064(3) -0.056(3) 0.021(2) -0.028(2)
C35 0.059(3) 0.0234(17) 0.107(4) 0.022(2) 0.009(3) -0.0088(17)
C36 0.0389(18) 0.049(2) 0.0415(18) 0.0163(16) -0.0048(15) 0.0097(16)
C37 0.0412(19) 0.0380(19) 0.061(2) -0.0150(17) -0.0026(17) 0.0080(15)
N1 0.0375(15) 0.0233(12) 0.0539(17) 0.0128(12) 0.0068(13) 0.0045(11)
O1 0.148(4) 0.0547(19) 0.139(3) 0.061(2) -0.115(3) -0.066(2)
O2 0.0323(13) 0.0661(18) 0.0500(15) 0.0334(14) 0.0001(11) 0.0047(12)
O3 0.0291(12) 0.0670(17) 0.0478(14) 0.0176(13) 0.0027(11) 0.0067(12)
O4 0.0297(12) 0.0355(12) 0.091(2) 0.0239(14) -0.0040(14) -0.0082(10)
O5 0.0297(10) 0.0191(9) 0.0338(11) 0.0049(8) 0.0021(9) -0.0009(8)
O6 0.0390(12) 0.0229(10) 0.0347(11) 0.0117(9) -0.0048(10) -0.0031(9)
O7 0.0277(10) 0.0204(9) 0.0341(11) 0.0061(8) -0.0024(9) -0.0011(8)
O8 0.0435(13) 0.0225(11) 0.0671(17) 0.0092(11) 0.0018(12) -0.0077(10)
N2 0.037(3) 0.033(3) 0.031(3) -0.006(2) 0.009(2) 0.001(2)
O9 0.053(3) 0.028(2) 0.046(3) -0.004(2) -0.002(2) -0.006(2)
O10 0.042(3) 0.032(2) 0.064(3) -0.001(2) 0.002(3) 0.001(2)
C38 0.037(4) 0.059(5) 0.050(4) -0.018(4) -0.001(3) 0.009(4)
N3 0.065(6) 0.031(3) 0.052(5) -0.007(3) 0.005(4) -0.007(3)
O11 0.076(7) 0.061(6) 0.106(11) -0.003(8) 0.040(8) 0.006(5)
O12 0.113(8) 0.036(4) 0.063(6) 0.002(5) -0.041(7) -0.025(4)
C39 0.067(7) 0.093(8) 0.049(5) -0.012(5) 0.008(5) -0.024(6)
N4 0.060(8) 0.014(4) 0.078(8) -0.006(5) 0.005(7) -0.006(4)
O13 0.050(6) 0.038(6) 0.098(12) 0.001(8) 0.023(9) 0.008(5)
O14 0.055(9) 0.034(6) 0.074(10) -0.015(8) 0.003(8) -0.014(6)
C40 0.060(9) 0.056(9) 0.067(10) 0.029(7) 0.010(8) -0.004(8)
 
_geom_special_details
;
 All esds (except the esd in the dihedral angle between two l.s. planes)
 are estimated using the full covariance matrix.  The cell esds are taken
 into account individually in the estimation of esds in distances, angles
 and torsion angles; correlations between esds in cell parameters are only
 used when they are defined by crystal symmetry.  An approximate (isotropic)
 treatment of cell esds is used for estimating esds involving l.s. planes.
;
 
loop_
 _geom_bond_atom_site_label_1
 _geom_bond_atom_site_label_2
 _geom_bond_distance
 _geom_bond_site_symmetry_2
 _geom_bond_publ_flag
C1 O1 1.181(4) . ?
C1 O6 1.304(4) . ?
C1 C2 1.502(4) . ?
C2 C3 1.511(5) . ?
C2 C7 1.549(5) . ?
C2 H1 1.0000 . ?
C3 C4 1.339(4) . ?
C3 H2 0.9500 . ?
C4 C5 1.500(5) . ?
C4 C31 1.501(5) . ?
C5 O2 1.428(4) . ?
C5 C6 1.541(5) . ?
C5 H3 1.0000 . ?
C6 O3 1.436(5) . ?
C6 C7 1.526(5) . ?
C6 H4 1.0000 . ?
C7 O4 1.412(4) . ?
C7 C8 1.515(6) . ?
C8 C9 1.341(5) . ?
C8 C32 1.502(6) . ?
C9 C10 1.452(6) . ?
C9 H5 0.9500 . ?
C10 C11 1.335(5) . ?
C10 H6 0.9500 . ?
C11 C12 1.494(5) . ?
C11 H7 0.9500 . ?
C12 C33 1.536(5) . ?
C12 C13 1.539(5) . ?
C12 H8 1.0000 . ?
C13 C14 1.517(5) . ?
C13 H9 0.9900 . ?
C13 H10 0.9900 . ?
C14 C15 1.321(5) . ?
C14 C34 1.517(5) . ?
C15 C16 1.504(5) . ?
C15 H11 0.9500 . ?
C16 C17 1.525(4) . ?
C16 H12 0.9900 . ?
C16 H13 0.9900 . ?
C17 O5 1.442(4) . ?
C17 C18 1.526(4) . ?
C17 H14 1.0000 . ?
C18 C19 1.515(4) . ?
C18 H15 0.9900 . ?
C18 H16 0.9900 . ?
C19 O6 1.466(3) . ?
C19 C20 1.514(4) . ?
C19 H17 1.0000 . ?
C20 C21 1.527(4) . ?
C20 H18 0.9900 . ?
C20 H19 0.9900 . ?
C21 O7 1.422(4) . ?
C21 O5 1.422(4) . ?
C21 C22 1.520(4) . ?
C22 C23 1.508(4) . ?
C22 H20 0.9900 . ?
C22 H21 0.9900 . ?
C23 N1 1.284(4) . ?
C23 C24 1.498(5) . ?
C24 C36 1.528(4) . ?
C24 C25 1.546(4) . ?
C24 H22 1.0000 . ?
C25 O7 1.448(3) . ?
C25 C26 1.509(4) . ?
C25 H23 1.0000 . ?
C26 C27 1.317(5) . ?
C26 C37 1.517(5) . ?
C27 C28 1.513(5) . ?
C27 H24 0.9500 . ?
C28 C29 1.494(8) . ?
C28 C30 1.544(9) . ?
C28 H25 1.0000 . ?
C29 H26 0.9800 . ?
C29 H28 0.9800 . ?
C29 H27 0.9800 . ?
C30 H29 0.9800 . ?
C30 H31 0.9800 . ?
C30 H30 0.9800 . ?
C31 H32 0.9800 . ?
C31 H33 0.9800 . ?
C31 H34 0.9800 . ?
C32 O3 1.459(5) . ?
C32 H35 0.9900 . ?
C32 H36 0.9900 . ?
C33 H37 0.9800 . ?
C33 H38 0.9800 . ?
C33 H39 0.9800 . ?
C34 H40 0.9800 . ?
C34 H41 0.9800 . ?
C34 H42 0.9800 . ?
C35 O8 1.434(4) . ?
C35 H43 0.9800 . ?
C35 H44 0.9800 . ?
C35 H45 0.9800 . ?
C36 H46 0.9800 . ?
C36 H47 0.9800 . ?
C36 H48 0.9800 . ?
C37 H37A 0.9800 . ?
C37 H37B 0.9800 . ?
C37 H37C 0.9800 . ?
N1 O8 1.428(4) . ?
O2 H52 0.87(3) . ?
O4 H53 0.82(3) . ?
N2 O10 1.213(7) . ?
N2 O9 1.233(7) . ?
N2 C38 1.473(9) . ?
C38 H55 0.9800 . ?
C38 H54 0.9800 . ?
C38 H56 0.9800 . ?
N3 O11 1.197(18) . ?
N3 O12 1.226(13) . ?
N3 C39 1.480(13) . ?
C39 H58 0.9800 . ?
C39 H57 0.9800 . ?
C39 H59 0.9800 . ?
N4 O14 1.24(2) . ?
N4 O13 1.25(2) . ?
N4 C40 1.45(2) . ?
C40 H62 0.9800 . ?
C40 H60 0.9800 . ?
C40 H61 0.9800 . ?
 
loop_
 _geom_angle_atom_site_label_1
 _geom_angle_atom_site_label_2
 _geom_angle_atom_site_label_3
 _geom_angle
 _geom_angle_site_symmetry_1
 _geom_angle_site_symmetry_3
 _geom_angle_publ_flag
O1 C1 O6 123.2(3) . . ?
O1 C1 C2 124.6(3) . . ?
O6 C1 C2 112.1(3) . . ?
C1 C2 C3 112.7(3) . . ?
C1 C2 C7 109.8(3) . . ?
C3 C2 C7 112.0(3) . . ?
C1 C2 H1 107.4 . . ?
C3 C2 H1 107.4 . . ?
C7 C2 H1 107.4 . . ?
C4 C3 C2 121.6(3) . . ?
C4 C3 H2 119.2 . . ?
C2 C3 H2 119.2 . . ?
C3 C4 C5 122.3(3) . . ?
C3 C4 C31 122.3(3) . . ?
C5 C4 C31 115.4(3) . . ?
O2 C5 C4 111.2(3) . . ?
O2 C5 C6 111.4(4) . . ?
C4 C5 C6 115.7(3) . . ?
O2 C5 H3 105.9 . . ?
C4 C5 H3 105.9 . . ?
C6 C5 H3 105.9 . . ?
O3 C6 C7 102.7(3) . . ?
O3 C6 C5 111.0(3) . . ?
C7 C6 C5 116.2(3) . . ?
O3 C6 H4 108.9 . . ?
C7 C6 H4 108.9 . . ?
C5 C6 H4 108.9 . . ?
O4 C7 C8 114.6(3) . . ?
O4 C7 C6 110.6(3) . . ?
C8 C7 C6 100.5(3) . . ?
O4 C7 C2 113.2(3) . . ?
C8 C7 C2 109.2(3) . . ?
C6 C7 C2 107.8(3) . . ?
C9 C8 C32 127.2(4) . . ?
C9 C8 C7 126.8(4) . . ?
C32 C8 C7 105.9(3) . . ?
C8 C9 C10 125.0(4) . . ?
C8 C9 H5 117.5 . . ?
C10 C9 H5 117.5 . . ?
C11 C10 C9 124.3(4) . . ?
C11 C10 H6 117.8 . . ?
C9 C10 H6 117.8 . . ?
C10 C11 C12 125.7(3) . . ?
C10 C11 H7 117.2 . . ?
C12 C11 H7 117.2 . . ?
C11 C12 C33 111.0(3) . . ?
C11 C12 C13 110.0(3) . . ?
C33 C12 C13 109.9(3) . . ?
C11 C12 H8 108.7 . . ?
C33 C12 H8 108.7 . . ?
C13 C12 H8 108.7 . . ?
C14 C13 C12 115.9(3) . . ?
C14 C13 H9 108.3 . . ?
C12 C13 H9 108.3 . . ?
C14 C13 H10 108.3 . . ?
C12 C13 H10 108.3 . . ?
H9 C13 H10 107.4 . . ?
C15 C14 C13 120.2(3) . . ?
C15 C14 C34 123.7(3) . . ?
C13 C14 C34 116.1(3) . . ?
C14 C15 C16 128.7(3) . . ?
C14 C15 H11 115.7 . . ?
C16 C15 H11 115.7 . . ?
C15 C16 C17 112.8(2) . . ?
C15 C16 H12 109.0 . . ?
C17 C16 H12 109.0 . . ?
C15 C16 H13 109.0 . . ?
C17 C16 H13 109.0 . . ?
H12 C16 H13 107.8 . . ?
O5 C17 C16 105.5(2) . . ?
O5 C17 C18 110.2(2) . . ?
C16 C17 C18 112.4(3) . . ?
O5 C17 H14 109.5 . . ?
C16 C17 H14 109.5 . . ?
C18 C17 H14 109.5 . . ?
C19 C18 C17 110.0(2) . . ?
C19 C18 H15 109.7 . . ?
C17 C18 H15 109.7 . . ?
C19 C18 H16 109.7 . . ?
C17 C18 H16 109.7 . . ?
H15 C18 H16 108.2 . . ?
O6 C19 C20 107.0(2) . . ?
O6 C19 C18 106.8(2) . . ?
C20 C19 C18 111.0(2) . . ?
O6 C19 H17 110.6 . . ?
C20 C19 H17 110.6 . . ?
C18 C19 H17 110.6 . . ?
C19 C20 C21 109.9(2) . . ?
C19 C20 H18 109.7 . . ?
C21 C20 H18 109.7 . . ?
C19 C20 H19 109.7 . . ?
C21 C20 H19 109.7 . . ?
H18 C20 H19 108.2 . . ?
O7 C21 O5 111.0(2) . . ?
O7 C21 C22 111.5(2) . . ?
O5 C21 C22 105.7(2) . . ?
O7 C21 C20 105.8(2) . . ?
O5 C21 C20 111.3(2) . . ?
C22 C21 C20 111.5(2) . . ?
C23 C22 C21 109.9(2) . . ?
C23 C22 H20 109.7 . . ?
C21 C22 H20 109.7 . . ?
C23 C22 H21 109.7 . . ?
C21 C22 H21 109.7 . . ?
H20 C22 H21 108.2 . . ?
N1 C23 C24 118.8(3) . . ?
N1 C23 C22 125.4(3) . . ?
C24 C23 C22 115.6(3) . . ?
C23 C24 C36 114.4(3) . . ?
C23 C24 C25 109.6(2) . . ?
C36 C24 C25 110.5(3) . . ?
C23 C24 H22 107.4 . . ?
C36 C24 H22 107.4 . . ?
C25 C24 H22 107.4 . . ?
O7 C25 C26 105.9(2) . . ?
O7 C25 C24 110.9(2) . . ?
C26 C25 C24 113.5(3) . . ?
O7 C25 H23 108.8 . . ?
C26 C25 H23 108.8 . . ?
C24 C25 H23 108.8 . . ?
C27 C26 C25 119.7(3) . . ?
C27 C26 C37 124.5(3) . . ?
C25 C26 C37 115.8(3) . . ?
C26 C27 C28 128.7(3) . . ?
C26 C27 H24 115.6 . . ?
C28 C27 H24 115.6 . . ?
C29 C28 C27 110.9(4) . . ?
C29 C28 C30 109.4(5) . . ?
C27 C28 C30 109.7(4) . . ?
C29 C28 H25 108.9 . . ?
C27 C28 H25 108.9 . . ?
C30 C28 H25 108.9 . . ?
C28 C29 H26 109.5 . . ?
C28 C29 H28 109.5 . . ?
H26 C29 H28 109.5 . . ?
C28 C29 H27 109.5 . . ?
H26 C29 H27 109.5 . . ?
H28 C29 H27 109.5 . . ?
C28 C30 H29 109.5 . . ?
C28 C30 H31 109.5 . . ?
H29 C30 H31 109.5 . . ?
C28 C30 H30 109.5 . . ?
H29 C30 H30 109.5 . . ?
H31 C30 H30 109.5 . . ?
C4 C31 H32 109.5 . . ?
C4 C31 H33 109.5 . . ?
H32 C31 H33 109.5 . . ?
C4 C31 H34 109.5 . . ?
H32 C31 H34 109.5 . . ?
H33 C31 H34 109.5 . . ?
O3 C32 C8 105.8(4) . . ?
O3 C32 H35 110.6 . . ?
C8 C32 H35 110.6 . . ?
O3 C32 H36 110.6 . . ?
C8 C32 H36 110.6 . . ?
H35 C32 H36 108.7 . . ?
C12 C33 H37 109.5 . . ?
C12 C33 H38 109.5 . . ?
H37 C33 H38 109.5 . . ?
C12 C33 H39 109.5 . . ?
H37 C33 H39 109.5 . . ?
H38 C33 H39 109.5 . . ?
C14 C34 H40 109.5 . . ?
C14 C34 H41 109.5 . . ?
H40 C34 H41 109.5 . . ?
C14 C34 H42 109.5 . . ?
H40 C34 H42 109.5 . . ?
H41 C34 H42 109.5 . . ?
O8 C35 H43 109.5 . . ?
O8 C35 H44 109.5 . . ?
H43 C35 H44 109.5 . . ?
O8 C35 H45 109.5 . . ?
H43 C35 H45 109.5 . . ?
H44 C35 H45 109.5 . . ?
C24 C36 H46 109.5 . . ?
C24 C36 H47 109.5 . . ?
H46 C36 H47 109.5 . . ?
C24 C36 H48 109.5 . . ?
H46 C36 H48 109.5 . . ?
H47 C36 H48 109.5 . . ?
C26 C37 H37A 109.5 . . ?
C26 C37 H37B 109.5 . . ?
H37A C37 H37B 109.5 . . ?
C26 C37 H37C 109.5 . . ?
H37A C37 H37C 109.5 . . ?
H37B C37 H37C 109.5 . . ?
C23 N1 O8 111.0(3) . . ?
C5 O2 H52 110(4) . . ?
C6 O3 C32 105.4(3) . . ?
C7 O4 H53 110(4) . . ?
C21 O5 C17 115.4(2) . . ?
C1 O6 C19 119.5(2) . . ?
C21 O7 C25 114.3(2) . . ?
N1 O8 C35 108.7(3) . . ?
O10 N2 O9 123.8(6) . . ?
O10 N2 C38 118.3(6) . . ?
O9 N2 C38 117.9(6) . . ?
N2 C38 H55 109.5 . . ?
N2 C38 H54 109.5 . . ?
H55 C38 H54 109.5 . . ?
N2 C38 H56 109.5 . . ?
H55 C38 H56 109.5 . . ?
H54 C38 H56 109.5 . . ?
O11 N3 O12 122.4(13) . . ?
O11 N3 C39 117.1(12) . . ?
O12 N3 C39 120.5(11) . . ?
N3 C39 H58 109.5 . . ?
N3 C39 H57 109.5 . . ?
H58 C39 H57 109.5 . . ?
N3 C39 H59 109.5 . . ?
H58 C39 H59 109.5 . . ?
H57 C39 H59 109.5 . . ?
O14 N4 O13 127.2(17) . . ?
O14 N4 C40 117.7(15) . . ?
O13 N4 C40 115.1(15) . . ?
N4 C40 H62 109.5 . . ?
N4 C40 H60 109.5 . . ?
H62 C40 H60 109.5 . . ?
N4 C40 H61 109.5 . . ?
H62 C40 H61 109.5 . . ?
H60 C40 H61 109.5 . . ?
 
loop_
 _geom_torsion_atom_site_label_1
 _geom_torsion_atom_site_label_2
 _geom_torsion_atom_site_label_3
 _geom_torsion_atom_site_label_4
 _geom_torsion
 _geom_torsion_site_symmetry_1
 _geom_torsion_site_symmetry_2
 _geom_torsion_site_symmetry_3
 _geom_torsion_site_symmetry_4
 _geom_torsion_publ_flag
O1 C1 C2 C3 76.8(6) . . . . ?
O6 C1 C2 C3 -107.8(3) . . . . ?
O1 C1 C2 C7 -48.8(6) . . . . ?
O6 C1 C2 C7 126.6(3) . . . . ?
C1 C2 C3 C4 -158.2(3) . . . . ?
C7 C2 C3 C4 -33.8(4) . . . . ?
C2 C3 C4 C5 2.8(5) . . . . ?
C2 C3 C4 C31 -178.7(3) . . . . ?
C3 C4 C5 O2 -124.0(3) . . . . ?
C31 C4 C5 O2 57.4(4) . . . . ?
C3 C4 C5 C6 4.3(5) . . . . ?
C31 C4 C5 C6 -174.2(3) . . . . ?
O2 C5 C6 O3 32.5(4) . . . . ?
C4 C5 C6 O3 -95.8(4) . . . . ?
O2 C5 C6 C7 149.3(3) . . . . ?
C4 C5 C6 C7 21.0(4) . . . . ?
O3 C6 C7 O4 -163.8(3) . . . . ?
C5 C6 C7 O4 74.9(4) . . . . ?
O3 C6 C7 C8 -42.3(3) . . . . ?
C5 C6 C7 C8 -163.6(3) . . . . ?
O3 C6 C7 C2 71.9(3) . . . . ?
C5 C6 C7 C2 -49.4(4) . . . . ?
C1 C2 C7 O4 58.0(4) . . . . ?
C3 C2 C7 O4 -68.0(3) . . . . ?
C1 C2 C7 C8 -71.0(4) . . . . ?
C3 C2 C7 C8 163.0(3) . . . . ?
C1 C2 C7 C6 -179.2(3) . . . . ?
C3 C2 C7 C6 54.8(4) . . . . ?
O4 C7 C8 C9 -33.5(5) . . . . ?
C6 C7 C8 C9 -152.1(4) . . . . ?
C2 C7 C8 C9 94.8(4) . . . . ?
O4 C7 C8 C32 144.9(3) . . . . ?
C6 C7 C8 C32 26.3(3) . . . . ?
C2 C7 C8 C32 -86.8(3) . . . . ?
C32 C8 C9 C10 4.9(6) . . . . ?
C7 C8 C9 C10 -177.0(3) . . . . ?
C8 C9 C10 C11 -179.7(4) . . . . ?
C9 C10 C11 C12 -176.3(3) . . . . ?
C10 C11 C12 C33 -117.6(4) . . . . ?
C10 C11 C12 C13 120.6(4) . . . . ?
C11 C12 C13 C14 -57.8(4) . . . . ?
C33 C12 C13 C14 179.8(3) . . . . ?
C12 C13 C14 C15 122.2(3) . . . . ?
C12 C13 C14 C34 -58.4(4) . . . . ?
C13 C14 C15 C16 176.3(3) . . . . ?
C34 C14 C15 C16 -3.0(6) . . . . ?
C14 C15 C16 C17 116.3(4) . . . . ?
C15 C16 C17 O5 -178.8(2) . . . . ?
C15 C16 C17 C18 -58.6(4) . . . . ?
O5 C17 C18 C19 -54.6(3) . . . . ?
C16 C17 C18 C19 -172.1(3) . . . . ?
C17 C18 C19 O6 171.8(2) . . . . ?
C17 C18 C19 C20 55.5(3) . . . . ?
O6 C19 C20 C21 -170.7(2) . . . . ?
C18 C19 C20 C21 -54.5(3) . . . . ?
C19 C20 C21 O7 -67.0(3) . . . . ?
C19 C20 C21 O5 53.7(3) . . . . ?
C19 C20 C21 C22 171.5(3) . . . . ?
O7 C21 C22 C23 52.0(3) . . . . ?
O5 C21 C22 C23 -68.8(3) . . . . ?
C20 C21 C22 C23 170.1(3) . . . . ?
C21 C22 C23 N1 134.4(3) . . . . ?
C21 C22 C23 C24 -49.2(4) . . . . ?
N1 C23 C24 C36 -9.9(4) . . . . ?
C22 C23 C24 C36 173.4(3) . . . . ?
N1 C23 C24 C25 -134.6(3) . . . . ?
C22 C23 C24 C25 48.7(3) . . . . ?
C23 C24 C25 O7 -50.9(3) . . . . ?
C36 C24 C25 O7 -177.8(3) . . . . ?
C23 C24 C25 C26 -170.0(2) . . . . ?
C36 C24 C25 C26 63.1(3) . . . . ?
O7 C25 C26 C27 114.7(4) . . . . ?
C24 C25 C26 C27 -123.4(4) . . . . ?
O7 C25 C26 C37 -66.6(4) . . . . ?
C24 C25 C26 C37 55.3(4) . . . . ?
C25 C26 C27 C28 179.1(4) . . . . ?
C37 C26 C27 C28 0.6(7) . . . . ?
C26 C27 C28 C29 137.7(5) . . . . ?
C26 C27 C28 C30 -101.4(6) . . . . ?
C9 C8 C32 O3 176.7(3) . . . . ?
C7 C8 C32 O3 -1.7(4) . . . . ?
C24 C23 N1 O8 -176.1(3) . . . . ?
C22 C23 N1 O8 0.2(4) . . . . ?
C7 C6 O3 C32 43.0(3) . . . . ?
C5 C6 O3 C32 167.8(3) . . . . ?
C8 C32 O3 C6 -25.8(4) . . . . ?
O7 C21 O5 C17 61.2(3) . . . . ?
C22 C21 O5 C17 -177.7(2) . . . . ?
C20 C21 O5 C17 -56.4(3) . . . . ?
C16 C17 O5 C21 178.4(2) . . . . ?
C18 C17 O5 C21 56.8(3) . . . . ?
O1 C1 O6 C19 3.1(6) . . . . ?
C2 C1 O6 C19 -172.3(3) . . . . ?
C20 C19 O6 C1 -133.2(3) . . . . ?
C18 C19 O6 C1 107.8(3) . . . . ?
O5 C21 O7 C25 58.3(3) . . . . ?
C22 C21 O7 C25 -59.4(3) . . . . ?
C20 C21 O7 C25 179.1(2) . . . . ?
C26 C25 O7 C21 -177.8(2) . . . . ?
C24 C25 O7 C21 58.6(3) . . . . ?
C23 N1 O8 C35 171.1(3) . . . . ?
 
_refine_diff_density_max    0.601
_refine_diff_density_min   -0.435
_refine_diff_density_rms    0.043

_shelx_res_file
;
TITL vale30
    shelx.res
    created by SHELXL-2018/3 at 12:00:35 on 02-Aug-2021
CELL  0.71073  13.9453  19.8096  15.2680   90.000   90.000   90.000
ZERR     4.00   0.0005   0.0006   0.0006    0.000    0.000    0.000
LATT  -1
SYMM  - X, - Y,   Z
SYMM  1/2 - X, 1/2 + Y, - Z
SYMM  1/2 + X, 1/2 - Y, - Z
SFAC  C    H    N    O
UNIT  152.93 226.792 8.931 41.862
MERG   2
DFIX 0.84 O2,H52 O4,H53
SHEL 1000 0.8
FMAP   2
PLAN   60
ACTA
BOND   $H
CONF
LIST   4
L.S.  10
TEMP  -173.15
WGHT    0.062000    1.950900
FVAR       2.51765   0.87574   0.58966
C1    1    0.798600    0.516988    0.726798    11.00000    0.04111    0.02303 =
         0.05076    0.01243   -0.01422   -0.00917
C2    1    0.849136    0.489669    0.806109    11.00000    0.03329    0.03006 =
         0.04527    0.01563   -0.00864   -0.00870
AFIX  13
H1    2    0.889038    0.527045    0.830807    11.00000   -1.20000
AFIX   0
C3    1    0.916029    0.432021    0.784511    11.00000    0.03120    0.03261 =
         0.04119    0.01697   -0.00509   -0.00850
AFIX  43
H2    2    0.939148    0.427336    0.726299    11.00000   -1.20000
AFIX   0
C4    1    0.943528    0.387382    0.845361    11.00000    0.02561    0.03703 =
         0.05318    0.02309   -0.00536   -0.00795
C5    1    0.906682    0.389626    0.937618    11.00000    0.02771    0.05128 =
         0.05481    0.03626    0.00046   -0.00128
AFIX  13
H3    2    0.875219    0.344992    0.948117    11.00000   -1.20000
AFIX   0
C6    1    0.829460    0.443357    0.956224    11.00000    0.02673    0.06148 =
         0.05396    0.03339    0.00329   -0.00412
AFIX  13
H4    2    0.782572    0.424724    0.999482    11.00000   -1.20000
AFIX   0
C7    1    0.774648    0.469802    0.876838    11.00000    0.02685    0.03930 =
         0.05992    0.02401   -0.00536   -0.00523
C8    1    0.730773    0.533269    0.915043    11.00000    0.02617    0.05222 =
         0.05881    0.01877    0.00305   -0.00196
C9    1    0.648898    0.563112    0.889995    11.00000    0.02792    0.04835 =
         0.05617    0.01360    0.00049   -0.00134
AFIX  43
H5    2    0.612483    0.541610    0.845419    11.00000   -1.20000
AFIX   0
C10   1    0.611667    0.625746    0.925780    11.00000    0.02987    0.05908 =
         0.04786    0.00523    0.00062   -0.00138
AFIX  43
H6    2    0.647970    0.647594    0.970148    11.00000   -1.20000
AFIX   0
C11   1    0.529755    0.654662    0.900431    11.00000    0.02877    0.05101 =
         0.03873   -0.00024   -0.00200   -0.00481
AFIX  43
H7    2    0.492088    0.631040    0.858616    11.00000   -1.20000
AFIX   0
C12   1    0.492187    0.720932    0.932105    11.00000    0.02676    0.06373 =
         0.03492   -0.01874    0.00160   -0.00668
AFIX  13
H8    2    0.539580    0.740734    0.974009    11.00000   -1.20000
AFIX   0
C13   1    0.479913    0.769707    0.854475    11.00000    0.02655    0.03895 =
         0.05031   -0.02003    0.00569    0.00051
AFIX  23
H9    2    0.430408    0.751032    0.814815    11.00000   -1.20000
H10   2    0.455383    0.813191    0.877263    11.00000   -1.20000
AFIX   0
C14   1    0.569462    0.783715    0.801124    11.00000    0.02522    0.03175 =
         0.05155   -0.01631    0.00647   -0.00140
C15   1    0.570730    0.770966    0.716212    11.00000    0.02794    0.02116 =
         0.04442    0.00066   -0.00255    0.00136
AFIX  43
H11   2    0.514520    0.750450    0.693251    11.00000   -1.20000
AFIX   0
C16   1    0.649236    0.784573    0.650997    11.00000    0.03580    0.02088 =
         0.04353    0.00157   -0.00380   -0.00094
AFIX  23
H12   2    0.701651    0.809479    0.680462    11.00000   -1.20000
H13   2    0.623765    0.813707    0.603729    11.00000   -1.20000
AFIX   0
C17   1    0.689861    0.720244    0.610629    11.00000    0.02839    0.02373 =
         0.03266    0.00595    0.00142   -0.00040
AFIX  13
H14   2    0.638581    0.696734    0.576489    11.00000   -1.20000
AFIX   0
C18   1    0.730611    0.672214    0.679333    11.00000    0.03365    0.02620 =
         0.03366    0.00847    0.00085   -0.00032
AFIX  23
H15   2    0.775853    0.696876    0.717714    11.00000   -1.20000
H16   2    0.677957    0.654425    0.716196    11.00000   -1.20000
AFIX   0
C19   1    0.782153    0.614253    0.634939    11.00000    0.03235    0.02351 =
         0.02843    0.00937   -0.00399    0.00055
AFIX  13
H17   2    0.735582    0.584779    0.603032    11.00000   -1.20000
AFIX   0
C20   1    0.858849    0.640009    0.573226    11.00000    0.03058    0.02314 =
         0.03644    0.00756   -0.00150    0.00200
AFIX  23
H18   2    0.887810    0.601638    0.541192    11.00000   -1.20000
H19   2    0.910082    0.662658    0.607154    11.00000   -1.20000
AFIX   0
C21   1    0.815057    0.689726    0.508140    11.00000    0.02661    0.02080 =
         0.02880    0.00669    0.00028   -0.00041
C22   1    0.891800    0.724703    0.453885    11.00000    0.02428    0.02517 =
         0.03717    0.00940    0.00126   -0.00184
AFIX  23
H20   2    0.929117    0.755768    0.491542    11.00000   -1.20000
H21   2    0.936380    0.690667    0.429462    11.00000   -1.20000
AFIX   0
C23   1    0.845764    0.763818    0.380341    11.00000    0.02594    0.02638 =
         0.03833    0.00943    0.00637    0.00437
C24   1    0.773481    0.725831    0.327072    11.00000    0.02949    0.02883 =
         0.03409    0.00901   -0.00013    0.00705
AFIX  13
H22   2    0.808811    0.690022    0.294059    11.00000   -1.20000
AFIX   0
C25   1    0.701919    0.689900    0.388742    11.00000    0.02425    0.02357 =
         0.03414    0.00344   -0.00260    0.00451
AFIX  13
H23   2    0.661596    0.724757    0.418541    11.00000   -1.20000
AFIX   0
C26   1    0.636868    0.640649    0.342274    11.00000    0.03239    0.02613 =
         0.04399   -0.00315   -0.00450    0.00436
C27   1    0.543158    0.647569    0.348410    11.00000    0.03269    0.03678 =
         0.06754   -0.02043   -0.00448    0.00148
AFIX  43
H24   2    0.521659    0.684084    0.383643    11.00000   -1.20000
AFIX   0
PART    1
C28   1    0.465153    0.605204    0.306910    11.00000    0.03284    0.05158 =
         0.12026   -0.04392   -0.01534    0.00218
AFIX  13
H25   2    0.493202    0.561090    0.288003    11.00000   -1.20000
AFIX   0
C29   1    0.385944    0.592041    0.370534    11.00000    0.05331    0.09983 =
         0.19907   -0.08731    0.02113   -0.03705
AFIX 137
H26   2    0.407822    0.559804    0.414932    11.00000   -1.50000
H28   2    0.330585    0.573258    0.339400    11.00000   -1.50000
H27   2    0.367466    0.634427    0.399007    11.00000   -1.50000
AFIX   0
C30   1    0.424522    0.641983    0.225823    11.00000    0.08482    0.08693 =
         0.20521   -0.04569   -0.09644    0.01371
AFIX 137
H29   2    0.374009    0.614391    0.199184    11.00000   -1.50000
H31   2    0.476017    0.649285    0.183186    11.00000   -1.50000
H30   2    0.397754    0.685615    0.243641    11.00000   -1.50000
AFIX   0
C31   1    1.011478    0.330700    0.825370    11.00000    0.03454    0.04081 =
         0.05490    0.02169   -0.00635   -0.00394
AFIX 137
H32   2    0.982367    0.287720    0.842782    11.00000   -1.50000
H33   2    1.071329    0.337411    0.857863    11.00000   -1.50000
H34   2    1.025114    0.329953    0.762411    11.00000   -1.50000
AFIX   0
C32   1    0.796153    0.554584    0.988121    11.00000    0.03355    0.07063 =
         0.05629    0.01072   -0.00017    0.01062
AFIX  23
H35   2    0.823771    0.599673    0.976053    11.00000   -1.20000
H36   2    0.760776    0.556465    1.044285    11.00000   -1.20000
AFIX   0
C33   1    0.395966    0.711965    0.979696    11.00000    0.03286    0.07636 =
         0.04282   -0.02114    0.00615   -0.00792
AFIX 137
H37   2    0.373344    0.755911    1.000715    11.00000   -1.50000
H38   2    0.404461    0.681399    1.029565    11.00000   -1.50000
H39   2    0.348710    0.692863    0.939165    11.00000   -1.50000
AFIX   0
C34   1    0.653857    0.813172    0.850849    11.00000    0.03744    0.10619 =
         0.06379   -0.05600    0.02149   -0.02835
AFIX 137
H40   2    0.707803    0.819794    0.810620    11.00000   -1.50000
H41   2    0.672887    0.782088    0.897660    11.00000   -1.50000
H42   2    0.635394    0.856658    0.876383    11.00000   -1.50000
AFIX   0
C35   1    0.972690    0.914243    0.376796    11.00000    0.05944    0.02343 =
         0.10683    0.02236    0.00869   -0.00881
AFIX 137
H43   2    1.023068    0.933275    0.414117    11.00000   -1.50000
H44   2    0.918403    0.945595    0.374217    11.00000   -1.50000
H45   2    0.998011    0.907061    0.317650    11.00000   -1.50000
AFIX   0
C36   1    0.719916    0.768851    0.259954    11.00000    0.03890    0.04873 =
         0.04153    0.01628   -0.00476    0.00974
AFIX 137
H46   2    0.766215    0.791194    0.221337    11.00000   -1.50000
H47   2    0.681576    0.803010    0.290439    11.00000   -1.50000
H48   2    0.677600    0.739942    0.225036    11.00000   -1.50000
AFIX   0
C37   1    0.686662    0.586382    0.288888    11.00000    0.04118    0.03797 =
         0.06120   -0.01497   -0.00261    0.00801
AFIX 137
H37A  2    0.640823    0.550488    0.274814    11.00000   -1.50000
H37B  2    0.739929    0.567493    0.322831    11.00000   -1.50000
H37C  2    0.711395    0.606117    0.234537    11.00000   -1.50000
AFIX   0
N1    3    0.867024    0.824516    0.358118    11.00000    0.03749    0.02328 =
         0.05394    0.01277    0.00680    0.00455
O1    4    0.732981    0.490600    0.691900    11.00000    0.14785    0.05468 =
         0.13871    0.06079   -0.11461   -0.06551
O2    4    0.983620    0.393737    0.999126    11.00000    0.03229    0.06614 =
         0.05000    0.03344    0.00007    0.00474
O3    4    0.871533    0.503584    0.991813    11.00000    0.02908    0.06702 =
         0.04781    0.01755    0.00268    0.00667
O4    4    0.707503    0.421505    0.847373    11.00000    0.02972    0.03552 =
         0.09051    0.02393   -0.00398   -0.00821
O5    4    0.764664    0.742222    0.551980    11.00000    0.02966    0.01912 =
         0.03383    0.00493    0.00213   -0.00090
O6    4    0.831073    0.576161    0.704050    11.00000    0.03896    0.02295 =
         0.03470    0.01170   -0.00479   -0.00306
O7    4    0.752129    0.651078    0.454708    11.00000    0.02774    0.02037 =
         0.03405    0.00608   -0.00244   -0.00114
O8    4    0.941353    0.851019    0.412508    11.00000    0.04350    0.02247 =
         0.06713    0.00921    0.00182   -0.00769
PART   -1
N2    3    0.881961    0.419149    0.547006    10.50000    0.03728    0.03326 =
         0.03107   -0.00583    0.00874    0.00142
O9    4    0.927140    0.470299    0.567426    10.50000    0.05330    0.02815 =
         0.04567   -0.00405   -0.00227   -0.00587
O10   4    0.908130    0.362233    0.563818    10.50000    0.04208    0.03172 =
         0.06373   -0.00084    0.00157    0.00121
C38   1    0.789781    0.427988    0.501266    10.50000    0.03692    0.05850 =
         0.04972   -0.01781   -0.00084    0.00868
AFIX  33
H55   2    0.777775    0.476205    0.491998    10.50000   -1.50000
H54   2    0.792200    0.404891    0.444547    10.50000   -1.50000
H56   2    0.738057    0.408747    0.536829    10.50000   -1.50000
AFIX   0
N3    3    0.953032    0.445720    0.283256    20.50000    0.06547    0.03063 =
         0.05212   -0.00668    0.00490   -0.00740
O11   4    0.868012    0.454015    0.283654    20.50000    0.07571    0.06119 =
         0.10595   -0.00314    0.03987    0.00608
O12   4    0.996920    0.425160    0.347496    20.50000    0.11269    0.03642 =
         0.06280    0.00153   -0.04076   -0.02473
C39   1    1.004321    0.461129    0.200814    20.50000    0.06676    0.09290 =
         0.04873   -0.01208    0.00828   -0.02413
AFIX  33
H58   2    1.072978    0.452428    0.208560    20.50000   -1.50000
H57   2    0.979386    0.432474    0.153708    20.50000   -1.50000
H59   2    0.994569    0.508692    0.185569    20.50000   -1.50000
AFIX   0
N4    3    1.097013    0.555044    0.389250    30.50000    0.05965    0.01398 =
         0.07795   -0.00559    0.00475   -0.00646
O13   4    1.010540    0.571427    0.393707    30.50000    0.05027    0.03750 =
         0.09850    0.00061    0.02321    0.00766
O14   4    1.145716    0.547940    0.322281    30.50000    0.05483    0.03421 =
         0.07429   -0.01467    0.00348   -0.01386
C40   1    1.142548    0.541451    0.472555    30.50000    0.06028    0.05625 =
         0.06661    0.02863    0.00996   -0.00400
AFIX  33
H62   2    1.096414    0.548942    0.519988    30.50000   -1.50000
H60   2    1.164565    0.494483    0.473954    30.50000   -1.50000
H61   2    1.197507    0.571721    0.480148    30.50000   -1.50000
AFIX   0
PART    0
H52   2    1.012367    0.432677    0.993833    11.00000   -1.50000
H53   2    0.688960    0.430893    0.797961    11.00000   -1.50000
HKLF    4


REM  vale30
REM wR2 = 0.1357, GooF = S = 1.100, Restrained GooF = 1.100 for all data
REM R1 = 0.0536 for 7995 Fo > 4sig(Fo) and 0.0584 for all 8640 data
REM 539 parameters refined using 2 restraints

END

WGHT      0.0617      1.9312

REM Highest difference peak  0.601,  deepest hole -0.435,  1-sigma level  0.043
Q1    1   0.7882  0.4776  0.6380  11.00000  0.05    0.60
Q2    1   0.5247  0.5120  0.0789  11.00000  0.05    0.22
Q3    1   0.7755  0.5487  0.9388  11.00000  0.05    0.21
Q4    1   0.5790  0.5833  0.1064  11.00000  0.05    0.20
Q5    1   0.8415  0.3600  0.5436  11.00000  0.05    0.19
Q6    1   1.0578  0.4909  0.2153  11.00000  0.05    0.19
Q7    1   0.8609  0.7024  0.4797  11.00000  0.05    0.19
Q8    1   0.7945  0.4688  0.8274  11.00000  0.05    0.18
Q9    1   0.9035  0.3873  0.8810  11.00000  0.05    0.18
Q10   1   0.3788  0.5184  0.1102  11.00000  0.05    0.18
Q11   1   0.5634  0.5959  0.1145  11.00000  0.05    0.17
Q12   1   0.7161  0.6420  0.5023  11.00000  0.05    0.17
Q13   1   0.8263  0.4987  0.7669  11.00000  0.05    0.17
Q14   1   0.3949  0.6279  0.2814  11.00000  0.05    0.17
Q15   1   0.3778  0.6200  0.1798  11.00000  0.05    0.16
Q16   1   0.4255  0.6502  0.2031  11.00000  0.05    0.16
Q17   1   0.7614  0.3899  0.4970  11.00000  0.05    0.16
Q18   1   0.8309  0.6637  0.5418  11.00000  0.05    0.16
Q19   1   1.0493  0.4483  0.3358  11.00000  0.05    0.16
Q20   1   0.5963  0.5319  0.1145  11.00000  0.05    0.15
Q21   1   0.9403  0.5134  1.0227  11.00000  0.05    0.15
Q22   1   1.1006  0.4893  0.1190  11.00000  0.05    0.15
Q23   1   0.9761  0.4698  0.3396  11.00000  0.05    0.15
Q24   1   0.4525  0.5347  0.1107  11.00000  0.05    0.15
Q25   1   1.1440  0.5004  0.1846  11.00000  0.05    0.14
Q26   1   0.9961  0.5218  0.3982  11.00000  0.05    0.14
Q27   1   0.3451  0.5976  0.2418  11.00000  0.05    0.14
Q28   1   0.6448  0.8376  0.9109  11.00000  0.05    0.14
Q29   1   0.8608  0.4914  1.0545  11.00000  0.05    0.14
Q30   1   0.8729  0.4569  0.7860  11.00000  0.05    0.14
Q31   1   0.5212  0.6641  0.4076  11.00000  0.05    0.14
Q32   1   0.5276  0.7693  0.8195  11.00000  0.05    0.14
Q33   1   0.8160  0.4539  0.9007  11.00000  0.05    0.14
Q34   1   0.5046  0.6145  0.3421  11.00000  0.05    0.14
Q35   1   0.7420  0.4574  0.5367  11.00000  0.05    0.14
Q36   1   0.9158  0.9289  0.3526  11.00000  0.05    0.14
Q37   1   0.6722  0.6722  0.3474  11.00000  0.05    0.13
Q38   1   0.8187  0.6293  0.6023  11.00000  0.05    0.13
Q39   1   0.9957  0.4417  0.6775  11.00000  0.05    0.13
Q40   1   0.3497  0.6524  0.3605  11.00000  0.05    0.13
Q41   1   0.6932  0.8572  0.7891  11.00000  0.05    0.13
Q42   1   0.6210  0.5593  0.8359  11.00000  0.05    0.13
Q43   1   1.0588  0.5136  0.4922  11.00000  0.05    0.13
Q44   1   0.6812  0.5456  0.9305  11.00000  0.05    0.13
Q45   1   0.4557  0.7160  0.9766  11.00000  0.05    0.13
Q46   1   0.4399  0.7205  0.9420  11.00000  0.05    0.13
Q47   1   0.7309  0.7102  0.3584  11.00000  0.05    0.12
Q48   1   0.5480  0.6295  0.9396  11.00000  0.05    0.12
Q49   1   0.6041  0.7980  0.8232  11.00000  0.05    0.12
Q50   1   0.8607  0.7422  0.4189  11.00000  0.05    0.12
Q51   1   0.5842  0.7600  0.7750  11.00000  0.05    0.12
Q52   1   0.6168  0.7757  0.6945  11.00000  0.05    0.12
Q53   1   0.8168  0.8444  0.3208  11.00000  0.05    0.12
Q54   1   0.5929  0.6502  0.3083  11.00000  0.05    0.12
Q55   1   1.0007  0.8897  0.2394  11.00000  0.05    0.12
Q56   1   0.7990  0.6707  0.4588  11.00000  0.05    0.12
Q57   1   0.7980  0.5740  0.9997  11.00000  0.05    0.12
Q58   1   0.4800  0.6025  0.2762  11.00000  0.05    0.12
Q59   1   0.7850  0.7469  0.6050  11.00000  0.05    0.12
Q60   1   0.9087  0.6062  0.7008  11.00000  0.05    0.12
;
_shelx_res_checksum   84647

_shelx_hkl_file
;
   0   0   2 127.291 14.5710   1
   0   0  -2 140.127 14.6383   2
   0   0   3 162720. 116.430   3
   0   0  -3 163095. 178.243   2
   0   0   4 29659.7 86.5097   1
   0   0  -4 29733.3 91.0352   2
   0   0   5 5488.76 48.4307   1
   0   0  -5 5369.38 51.0566   2
   0   0   6 35047.5 72.2539   3
   0   0  -6 35343.3 122.777   2
   0   0   7 32569.1 117.884   1
   0   0   7 32721.9 74.2829   3
   0   0  -7 32721.7 127.842   2
   0   0   8 3084.04 53.0260   1
   0   0   8 2999.08 28.0890   3
   0   0  -8 2953.00 55.8042   2
   0   0   9 852.626 44.3236   1
   0   0   9 927.812 20.3543   3
   0   0  -9 938.319 48.0898   2
   0   0  10 1106.89 49.9828   1
   0   0 -10 997.272 54.3296   2
   0   0  11 15115.9 109.121   1
   0   0  11 14982.8 62.4075   3
   0   0  12 862.217 57.7094   1
   0   0 -12 887.760 65.2622   2
   0   0  13 1948.21 69.4119   1
   0   0 -13 1952.52 74.7827   2
   0   0  14 5858.45 93.3074   1
   0   0 -14 6325.03 107.275   2
   0   0  15 554.061 65.2505   1
   0   0 -15 550.250 71.9202   2
   0   0  16 75.1699 64.8935   1
   0   0 -16 199.013 75.5178   2
   0   0  17 414.072 70.4240   1
   0   0 -17 400.360 79.6320   2
   0   0  18 1545.73 82.8498   1
   0   0 -18 1491.55 95.7002   2
   0   0  19 378.545 77.3292   1
   0   0 -19 348.375 88.6844   2
   0   0  20 979.230 87.2731   1
   0   0 -20 1033.31 101.601   2
   0   0  21 136.104 80.1901   1
   0   0 -21 43.9814 92.6378   2
   0   0  22 150.617 78.7541   1
   0   1  -1 110176. 92.0642   2
   0  -1  -2 129856. 137.971   2
   0  -1   2 129157. 129.760   1
   0  -1  -3 119229. 156.925   2
   0   1   3 119302. 134.380   1
   0   1  -3 119331. 149.073   2
   0  -1  -4 141.756 29.9480   2
   0   1   4 210.609 26.8979   1
   0  -1   4 210.183 31.1639   1
   0  -1   4 126.797 11.7135   3
   0   1   4 197.094 17.5570   3
   0   1  -4 120.351 29.2035   2
   0  -1  -5 10630.7 67.6469   2
   0   1   5 10689.2 59.2369   1
   0  -1   5 10838.2 65.4379   1
   0   1   5 10643.8 44.4264   3
   0   1  -5 10719.5 65.5686   2
   0  -1  -6 31.3270 33.6875   2
   0   1   6 55.1580 32.0472   1
   0  -1   6 57.0654 34.7838   1
   0   1   6 64.5310 17.1486   3
   0  -1   6 49.6772 12.9970   3
   0   1  -6 6.00854 32.5979   2
   0   1   7 181.538 37.2725   1
   0  -1   7 207.804 39.9952   1
   0  -1   7 215.729 15.3801   3
   0   1   7 210.211 20.5765   3
   0   1  -7 135.878 38.9135   2
   0  -1  -7 230.395 40.1423   2
   0   1   8 8897.37 72.4463   1
   0  -1   8 9021.09 76.6238   1
   0   1   8 9014.83 48.4036   3
   0  -1   8 8980.94 40.7754   3
   0  -1  -8 9258.47 83.7108   2
   0   1  -8 9272.37 81.8199   2
   0   1   9 1219.91 46.2055   1
   0  -1   9 1138.50 47.2009   1
   0   1   9 1256.23 24.5763   3
   0  -1   9 1225.08 20.7523   3
   0  -1  -9 1290.44 51.7248   2
   0   1  -9 1121.02 48.6810   2
   0  -1  10 363.424 49.7391   1
   0   1  10 307.069 45.8289   1
   0  -1  10 335.443 17.0124   3
   0   1  10 422.860 20.7196   3
   0   1 -10 361.803 47.8913   2
   0  -1 -10 418.383 51.4050   2
   0  -1  11 269.952 52.0473   1
   0   1  11 255.557 49.0195   1
   0   1  11 211.182 20.6141   3
   0   1 -11 237.332 54.2901   2
   0  -1 -11 247.555 55.7501   2
   0   1  12 580.374 55.8146   1
   0  -1  12 544.946 58.0379   1
   0  -1 -12 596.706 62.8365   2
   0   1 -12 555.499 60.0102   2
   0  -1  13 142.913 61.7089   1
   0   1  13 214.056 58.5748   1
   0  -1 -13 226.379 65.3609   2
   0   1 -13 169.467 64.1143   2
   0   1  14 1286.08 68.1390   1
   0  -1  14 1351.38 70.9230   1
   0  -1 -14 1099.85 77.7741   2
   0   1 -14 1356.62 76.7788   2
   0  -1  15 255.959 65.0214   1
   0   1  15 187.038 62.2343   1
   0   1 -15 185.658 69.2506   2
   0  -1 -15 263.645 72.0464   2
   0  -1  16 263.867 68.1114   1
   0   1  16 262.444 66.5421   1
   0  -1 -16 347.559 77.4723   2
   0   1 -16 302.663 71.8684   2
   0  -1  17 1615.89 81.2761   1
   0   1  17 1676.32 78.5479   1
   0  -1 -17 1738.47 93.1579   2
   0   1 -17 1632.94 91.6397   2
   0   1  18 168.654 71.1791   1
   0  -1  18 180.984 72.7991   1
   0   1 -18 175.873 81.6848   2
   0  -1 -18 83.2801 84.7274   2
   0   1  19-15.8552 73.2116   1
   0  -1  19 109.507 77.7296   1
   0   1 -19 52.9496 83.2805   2
   0  -1 -19 71.8045 85.7120   2
   0  -1  20 514.102 85.5103   1
   0   1  20 376.611 81.2762   1
   0   1 -20 421.131 92.0157   2
   0  -1 -20 377.754 95.8239   2
   0   1  21-37.9494 78.4314   1
   0   1 -21-19.5338 90.1219   2
   0  -1 -21 118.061 91.6487   2
   0  -1  22-9.53164 82.2688   1
   0   1  22-1.18554 77.8146   1
   0   2   0 6433.59 28.6134   3
   0  -2   1 149194. 122.166   1
   0   2  -1 149398. 120.825   3
   0   2  -1 149652. 132.183   2
   0  -2  -2 3587.46 30.4334   2
   0   2   2 3614.03 22.0932   1
   0  -2   2 3516.00 32.1910   1
   0   2   2 3401.99 27.3419   3
   0   2  -2 3471.63 30.0792   2
   0  -2  -3 10452.0 56.0258   2
   0   2   3 10772.6 43.0381   1
   0   2   3 10406.5 45.8790   3
   0   2  -3 10347.1 52.6037   2
   0   2  -3 10321.4 34.8806   3
   0  -2  -4 24922.9 90.6971   2
   0  -2   4 25746.5 89.5001   1
   0   2   4 25241.7 74.3387   1
   0   2   4 25137.9 70.8192   3
   0   2  -4 25440.9 87.3782   2
   0   2  -4 25234.0 52.6332   3
   0  -2  -5 4552.85 53.0115   2
   0   2   5 4765.52 43.7803   1
   0  -2   5 4754.11 50.9342   1
   0   2  -5 4793.53 50.4937   2
   0   2  -5 4541.13 26.4179   3
   0  -2  -6 2037.76 45.6983   2
   0  -2   6 2203.53 46.5990   1
   0   2   6 2211.56 39.5279   1
   0   2   6 2058.85 29.1104   3
   0   2  -6 2026.05 21.6348   3
   0   2  -6 1916.98 44.0297   2
   0  -2  -7 10345.9 80.6639   2
   0   2   7 10247.0 69.5647   1
   0  -2   7 10225.9 75.9436   1
   0   2   7 10068.0 53.9706   3
   0   2  -7 9970.87 78.4677   2
   0   2  -7 10015.3 41.9679   3
   0   2   8 604.119 42.3039   1
   0  -2   8 611.461 50.1012   1
   0  -2  -8 382.410 46.4164   2
   0   2  -8 277.997 18.5396   3
   0   2  -8 429.253 45.0751   2
   0  -2   9 534.749 47.7172   1
   0   2   9 582.793 41.2114   1
   0  -2  -9 553.151 48.2971   2
   0   2  -9 447.918 18.6830   3
   0   2  -9 528.263 46.0338   2
   0  -2  10 16756.7 111.036   1
   0   2  10 16917.3 104.182   1
   0   2  10 16639.5 74.5067   3
   0   2 -10 17199.1 118.221   2
   0  -2 -11 29.5406 56.8556   2
   0   2  11 172.239 50.0758   1
   0  -2  11 77.8757 52.3009   1
   0   2  11 107.592 22.9993   3
   0   2 -11 78.2191 54.7026   2
   0  -2 -12 119.361 60.0656   2
   0   2  12 112.300 51.8346   1
   0  -2  12 119.975 59.0581   1
   0   2  12 169.322 23.3892   3
   0   2 -12 68.8062 55.7009   2
   0  -2  13 485.534 63.7556   1
   0   2  13 474.632 56.9552   1
   0  -2 -13 452.865 65.9805   2
   0   2 -13 615.917 63.0955   2
   0   2  14 1919.34 68.7810   1
   0  -2  14 1830.95 73.2903   1
   0  -2 -14 1837.89 79.9298   2
   0   2 -14 2005.76 79.0314   2
   0  -2  15 199.746 65.6537   1
   0   2  15 332.684 63.7998   1
   0   2 -15 317.325 71.0123   2
   0  -2 -15 203.371 74.4197   2
   0   2  16 14.7939 63.9216   1
   0  -2  16 225.628 69.7197   1
   0  -2 -16 188.331 74.5578   2
   0  -2  17 1967.16 85.7728   1
   0   2 -17 2013.98 95.2274   2
   0  -2 -17 1773.38 96.6412   2
   0   2  18 312.214 74.1196   1
   0   2 -18 153.395 82.6519   2
   0  -2 -18 274.145 86.5101   2
   0  -2  19 481.877 84.0263   1
   0   2  19 596.203 77.4939   1
   0  -2 -19 552.861 96.0615   2
   0   2 -19 613.648 88.0804   2
   0  -2  20 164.586 82.3514   1
   0   2  20 13.7789 74.9933   1
   0  -2 -20-54.4537 87.9602   2
   0   2 -20 4.68130 86.8096   2
   0  -2  21 127.389 80.3428   1
   0   2  21-83.8603 78.8297   1
   0   2 -21 210.784 92.5182   2
   0  -2 -21 101.659 96.0235   2
   0  -3   0 35.8209 14.1809   1
   0   3   0 17.9949 18.3144   3
   0  -3  -1 32488.3 75.7017   2
   0  -3   1 32871.7 67.0373   1
   0   3  -1 33611.6 75.6255   2
   0  -3  -2 2541.68 20.6002   1
   0  -3  -2 2544.18 31.9059   2
   0  -3   2 2089.68 31.9100   1
   0   3   2 2190.79 30.6094   3
   0   3  -2 2508.83 31.5552   2
   0  -3  -3 32172.1 95.3561   2
   0  -3   3 32011.1 94.1989   1
   0   3   3 32849.3 67.0345   1
   0   3   3 32491.8 85.4159   3
   0   3  -3 32618.4 90.7086   2
   0  -3  -4 102.323 31.4416   2
   0  -3   4 168.870 34.3722   1
   0   3   4 189.517 22.8110   1
   0   3  -4 108.519 17.1327   3
   0   3   4 155.580 24.2495   3
   0   3  -4 60.8685 28.1784   2
   0  -3  -5 5092.88 54.2707   2
   0   3   5 5057.89 41.7539   1
   0  -3   5 5167.32 52.0837   1
   0   3   5 4770.02 41.7004   3
   0   3  -5 4741.51 30.4149   3
   0   3  -5 5034.58 49.7010   2
   0  -3  -6 7391.00 66.0208   2
   0  -3   6 7084.63 63.1402   1
   0   3   6 7354.61 53.8787   1
   0   3   6 7159.64 49.9968   3
   0   3  -6 6977.82 35.9525   3
   0   3  -6 7425.01 64.2975   2
   0  -3  -7 7680.03 75.0800   2
   0   3   7 7831.10 60.8595   1
   0  -3   7 7922.71 71.8193   1
   0   3   7 7264.84 51.5659   3
   0   3  -7 7884.74 71.3509   2
   0   3  -7 7338.09 38.1285   3
   0  -3  -8 2980.28 59.2019   2
   0   3   8 3080.87 48.9842   1
   0  -3   8 2900.36 57.2972   1
   0   3   8 3033.29 38.9277   3
   0   3  -8 2832.02 28.1753   3
   0   3  -8 2926.90 54.2228   2
   0  -3  -9 2488.52 62.0774   2
   0   3   9 2660.05 50.7944   1
   0  -3   9 2729.19 60.5972   1
   0   3   9 2685.55 37.8809   3
   0   3  -9 2571.84 28.2967   3
   0   3  -9 2668.97 57.8337   2
   0  -3 -10 1961.36 65.2895   2
   0   3  10 1999.11 52.5008   1
   0  -3  10 1969.61 63.3665   1
   0   3  10 1984.74 35.2091   3
   0   3 -10 1913.44 59.4971   2
   0  -3  11 2140.08 67.6061   1
   0   3  11 2102.94 56.5439   1
   0   3  11 2217.44 36.9273   3
   0   3 -11 2081.76 64.7947   2
   0  -3 -11 2086.79 69.2644   2
   0   3  12 1248.48 57.0651   1
   0  -3  12 1201.23 67.3906   1
   0   3  12 1196.29 33.2599   3
   0  -3 -12 1368.78 72.2148   2
   0   3 -12 1259.58 65.5529   2
   0  -3  13 1520.59 71.7656   1
   0   3  13 1534.73 62.7063   1
   0   3 -13 1472.18 71.8312   2
   0  -3 -13 1669.04 76.8601   2
   0  -3  14 188.749 65.7039   1
   0   3  14 250.391 58.0875   1
   0  -3 -14 111.955 71.1464   2
   0   3 -14 39.2776 67.0141   2
   0  -3  15 227.685 69.4273   1
   0   3  15 143.998 61.3097   1
   0  -3 -15 223.813 76.7964   2
   0   3 -15 80.0364 69.3321   2
   0  -3  16 1428.10 78.9622   1
   0   3  16 1224.30 70.9329   1
   0   3 -16 1405.62 83.4216   2
   0  -3 -16 1468.23 89.9245   2
   0  -3  17 1229.75 83.4450   1
   0   3  17 1185.34 75.9160   1
   0  -3 -17 1122.39 91.8280   2
   0   3 -17 1059.67 86.9696   2
   0  -3  18 536.938 79.3216   1
   0   3  18 532.188 72.8710   1
   0  -3 -18 460.775 88.8543   2
   0   3 -18 264.615 81.0535   2
   0   3  19 389.040 76.3794   1
   0  -3  19 639.413 87.0770   1
   0   3 -19 425.146 85.5171   2
   0  -3 -19 394.826 93.1234   2
   0  -3  20 132.250 80.8503   1
   0   3  20 81.6146 73.1745   1
   0  -3 -20 254.837 93.0564   2
   0   3 -20 114.718 87.9977   2
   0  -3  21 167.936 80.7694   1
   0   3 -21 42.2237 87.8933   2
   0  -3 -21 26.4626 94.0592   2
   0  -4   0 259.243 21.0800   1
   0   4   0 304.925 26.7703   3
   0  -4   1 10980.3 46.5149   1
   0   4  -1 11489.5 53.3156   3
   0   4   1 11591.7 56.2481   3
   0   4  -1 11356.7 55.8186   2
   0  -4  -2 5818.91 46.2635   2
   0  -4  -2 6111.65 29.1005   1
   0  -4   2 5873.62 46.2819   1
   0   4  -2 6444.85 43.3216   3
   0   4   2 6267.63 47.5293   3
   0   4  -2 6093.02 45.3601   2
   0  -4  -3 1233.32 34.2576   2
   0  -4   3 1162.28 36.8773   1
   0   4   3 1212.89 31.9078   3
   0   4  -3 1161.00 32.2625   2
   0  -4  -4 34766.1 113.687   2
   0  -4   4 35589.3 108.482   1
   0   4   4 34908.5 80.7026   1
   0   4   4 35612.8 101.532   3
   0   4  -4 34726.4 109.033   2
   0  -4  -5 1034.16 40.4289   2
   0   4   5 1228.41 27.5589   1
   0  -4   5 1281.81 40.0134   1
   0   4  -5 1116.24 23.1041   3
   0   4   5 1209.26 31.5027   3
   0   4  -5 1162.42 35.7494   2
   0  -4  -6 67.8613 37.9919   2
   0  -4   6 82.1007 39.2133   1
   0   4   6 95.0832 26.7974   1
   0   4   6 66.5446 25.8841   3
   0   4  -6 103.681 33.9581   2
   0   4  -6 42.0573 17.9183   3
   0  -4  -7 3915.43 61.1026   2
   0  -4   7 4090.49 60.3424   1
   0   4   7 3908.60 46.2403   1
   0   4  -7 3785.38 31.7296   3
   0   4  -7 3964.72 56.3795   2
   0  -4  -8 547.930 46.0558   2
   0  -4   8 451.466 47.3104   1
   0   4   8 481.254 34.6153   1
   0   4   8 418.020 26.8328   3
   0   4  -8 510.989 19.7515   3
   0   4  -8 553.216 41.6597   2
   0  -4  -9 113.501 47.6847   2
   0   4   9 80.0892 36.5799   1
   0  -4   9 35.9790 48.8218   1
   0   4   9 77.6228 25.7359   3
   0   4  -9 39.7585 18.3649   3
   0   4  -9 6.67391 40.1924   2
   0  -4 -10 2947.41 70.4630   2
   0  -4  10 2850.29 67.9963   1
   0   4  10 2768.39 55.6106   1
   0   4  10 2806.54 42.5938   3
   0   4 -10 2868.38 62.7057   2
   0  -4 -11 453.140 61.9558   2
   0  -4  11 505.947 61.6614   1
   0   4  11 379.962 47.4422   1
   0   4  11 487.507 30.2153   3
   0   4 -11 378.500 54.0876   2
   0  -4  12 2893.57 78.2692   1
   0   4  12 2807.31 64.3967   1
   0   4  12 3042.04 45.4175   3
   0   4 -12 2845.27 73.9305   2
   0  -4 -12 3106.03 82.3768   2
   0   4  13 235.526 52.7846   1
   0  -4  13 215.896 65.1805   1
   0  -4 -13 189.068 69.3900   2
   0   4 -13 243.890 61.1222   2
   0  -4  14 1510.03 75.3216   1
   0   4  14 1292.24 63.1112   1
   0   4 -14 1404.76 74.2631   2
   0  -4 -14 1313.44 78.4792   2
   0   4  15 1684.67 68.9445   1
   0  -4  15 1856.40 81.8197   1
   0   4 -15 1829.42 81.7563   2
   0  -4 -15 1691.52 84.4614   2
   0   4  16 432.010 63.1624   1
   0  -4  16 515.248 75.3381   1
   0   4 -16 296.157 72.6569   2
   0  -4 -16 405.034 77.4919   2
   0   4  17 1322.34 74.7393   1
   0  -4  17 1569.81 87.3144   1
   0  -4 -17 1558.65 95.8955   2
   0   4 -17 1362.51 87.7113   2
   0  -4  18-27.2785 78.9753   1
   0   4  18-53.4780 67.0236   1
   0  -4 -18-47.6775 85.6652   2
   0   4 -18 92.6682 79.1236   2
   0  -4  19 520.106 84.8798   1
   0   4  19 713.669 75.6272   1
   0  -4 -19 684.556 97.0402   2
   0  -4  20 109.274 80.9272   1
   0   4 -20 105.764 83.4555   2
   0  -4 -20-61.5613 94.1030   2
   0  -4  21-8.59751 85.9144   1
   0   4 -21 65.2740 89.5109   2
   0  -4 -21 62.5671 99.3202   2
   0  -5   0-2.52547 26.5948   2
   0  -5   0 18.7436 23.7305   1
   0   5   0 40.7262 29.1911   3
   0  -5  -1 28.5850 27.9783   2
   0  -5  -1 42.3181 19.3394   1
   0  -5   1 122.832 28.1059   1
   0   5  -1 55.4485 28.2406   3
   0   5   1 87.8296 30.6078   3
   0   5  -1 58.5227 27.6888   2
   0  -5  -2 20328.1 51.6520   1
   0  -5  -2 19252.3 81.6370   2
   0  -5   2 19503.1 74.5852   1
   0   5  -2 20869.8 75.2065   3
   0   5   2 20788.7 82.7434   3
   0   5  -2 19850.5 79.5409   2
   0  -5  -3 22554.8 91.4467   2
   0  -5  -3 22850.2 58.8262   1
   0  -5   3 23071.0 85.0961   1
   0   5  -3 22892.9 77.7956   3
   0   5   3 22997.2 87.9960   3
   0   5  -3 23127.9 88.2434   2
   0  -5  -4 32063.5 113.018   2
   0  -5   4 32240.2 107.156   1
   0   5   4 32802.5 77.3595   1
   0   5  -4 31664.1 87.6059   3
   0   5   4 32859.8 106.816   3
   0   5  -4 33053.3 110.817   2
   0   5   5 3742.89 36.1524   1
   0  -5   5 3765.11 52.3382   1
   0   5   5 3758.10 45.5844   3
   0   5  -5 3853.86 49.5135   2
   0  -5  -6 269.554 39.7502   2
   0  -5   6 242.552 41.6606   1
   0   5   6 242.152 26.2520   1
   0   5  -6 238.176 21.4194   3
   0   5   6 291.466 30.2897   3
   0   5  -6 281.429 34.7087   2
   0  -5  -7 234.146 41.7195   2
   0   5   7 324.075 30.6926   1
   0  -5   7 295.967 43.5874   1
   0   5   7 263.882 30.1768   3
   0   5  -7 193.282 21.8763   3
   0   5  -7 203.960 36.8878   2
   0  -5  -8-11.2892 44.8711   2
   0  -5   8 2.90943 44.0077   1
   0   5   8 7.82926 30.3097   1
   0   5  -8 7.11243 19.3207   3
   0   5   8 15.7099 28.0308   3
   0   5  -8-8.47410 36.8562   2
   0  -5  -9 699.214 54.9216   2
   0   5   9 455.957 36.7431   1
   0  -5   9 562.564 53.7098   1
   0   5  -9 406.655 22.4656   3
   0   5   9 545.381 32.5382   3
   0   5  -9 370.315 44.8841   2
   0  -5 -10 97.4259 55.1613   2
   0   5  10 37.3139 40.1139   1
   0  -5  10 175.700 57.2287   1
   0   5  10 38.6817 30.0467   3
   0   5 -10 25.6407 46.4269   2
   0  -5 -11 2299.78 76.0903   2
   0  -5  11 2277.02 71.6347   1
   0   5  11 2306.69 56.3272   1
   0   5  11 2396.59 44.6137   3
   0   5 -11 2402.12 65.5762   2
   0  -5 -12 3316.49 87.2877   2
   0  -5  12 3326.74 83.2720   1
   0   5  12 3213.99 66.5534   1
   0   5  12 3057.92 49.0440   3
   0   5 -12 2943.32 75.3637   2
   0   5  13 3259.76 69.8986   1
   0  -5  13 3201.15 84.5148   1
   0   5  13 3500.34 53.1316   3
   0   5 -13 3306.85 81.7223   2
   0  -5 -13 3202.28 89.0635   2
   0   5  14 444.615 54.8331   1
   0  -5  14 399.325 68.3861   1
   0  -5 -14 424.203 72.0473   2
   0   5 -14 357.826 65.5699   2
   0   5  15 85.1677 55.6136   1
   0  -5  15 145.614 69.2982   1
   0  -5 -15-39.6949 74.4392   2
   0   5 -15-78.2020 66.0083   2
   0   5  16 57.8272 60.4971   1
   0  -5  16 82.3715 72.4054   1
   0  -5 -16-29.3412 74.6211   2
   0   5 -16 11.2187 67.4881   2
   0   5  17 668.322 66.5403   1
   0  -5  17 764.504 83.0419   1
   0  -5 -17 538.290 84.8985   2
   0   5 -17 460.264 76.3440   2
   0  -5  18 135.107 78.9418   1
   0   5  18 287.694 66.2887   1
   0   5 -18 258.545 80.9098   2
   0  -5 -18 308.127 89.3714   2
   0  -5  19 457.769 83.6407   1
   0  -5 -19 301.180 92.3534   2
   0   5 -19 261.241 83.9844   2
   0  -5  20-86.3762 79.6285   1
   0   5 -20-14.1436 83.8363   2
   0  -5 -20-97.4277 93.6062   2
   0   5 -21 130.857 90.6758   2
   0  -5 -21 306.184 97.3432   2
   0  -6   0 41453.5 116.622   2
   0  -6   0 41919.1 90.9530   1
   0  -6  -1 7.56666 29.6288   2
   0  -6   1 11.4243 28.7400   1
   0  -6  -1 9.29734 20.4828   1
   0   6   1 20.1475 30.4576   3
   0   6  -1 11.3152 29.5740   3
   0   6  -1-1.73383 29.9845   2
   0  -6  -2 989.367 36.2604   2
   0  -6  -2 1089.10 22.5298   1
   0  -6   2 979.757 35.2834   1
   0   6  -2 1021.22 33.0580   3
   0   6   2 1163.46 37.2474   3
   0   6  -2 1071.70 34.4930   2
   0  -6  -3 9298.69 41.0873   1
   0  -6  -3 9097.56 65.7241   2
   0   6   3 9174.49 64.7345   3
   0   6  -3 8893.32 56.4874   3
   0   6  -3 9236.72 63.9359   2
   0  -6  -4 2772.38 48.1010   2
   0  -6   4 2888.96 46.9890   1
   0   6   4 2809.69 45.0907   3
   0   6  -4 2827.33 37.9237   3
   0   6  -4 2879.63 45.2691   2
   0  -6  -5 2182.19 50.2191   2
   0   6   5 2143.52 30.7396   1
   0  -6   5 2292.93 49.6911   1
   0   6   5 2339.55 44.7397   3
   0   6  -5 2070.55 33.6090   3
   0   6  -5 2221.52 45.5053   2
   0  -6  -6 1.21229 39.4780   2
   0  -6   6 61.2862 41.7341   1
   0   6   6 6.01772 23.9560   1
   0   6   6 14.7304 31.6328   3
   0   6  -6 10.5952 24.2799   3
   0   6  -6 22.6538 34.4153   2
   0  -6  -7 2063.06 53.1339   2
   0  -6   7 2013.74 52.6988   1
   0   6   7 2034.93 37.0858   1
   0   6  -7 1904.84 30.8000   3
   0   6   7 1901.62 42.7698   3
   0   6  -7 2024.87 49.1556   2
   0  -6  -8 1575.05 57.4102   2
   0  -6   8 1635.08 56.3436   1
   0   6   8 1500.41 37.9664   1
   0   6   8 1525.48 40.0577   3
   0   6  -8 1421.81 29.0403   3
   0   6  -8 1611.95 48.0318   2
   0  -6  -9 3708.88 72.4245   2
   0   6   9 3654.39 52.1788   1
   0  -6   9 3730.28 71.1877   1
   0   6   9 3918.64 53.2390   3
   0   6  -9 3704.34 63.6842   2
   0  -6 -10 1263.36 62.8771   2
   0  -6  10 1321.27 64.5115   1
   0   6  10 1319.08 45.8049   1
   0   6  10 1343.34 41.3235   3
   0   6 -10 1251.06 52.8480   2
   0  -6 -11-101.025 60.4899   2
   0   6  11-41.7527 42.9093   1
   0  -6  11-5.55606 62.3345   1
   0   6  11 51.3310 33.9914   3
   0  -6 -12 6854.37 106.219   2
   0  -6  12 6756.58 98.9741   1
   0   6  12 6580.57 79.6170   1
   0   6  12 6689.14 68.4420   3
   0  -6 -13 3705.02 92.1706   2
   0  -6  13 3759.14 88.6281   1
   0   6  13 3542.08 69.6700   1
   0   6  13 3401.00 54.5058   3
   0   6 -13 3551.77 81.0489   2
   0   6  14 638.077 55.0956   1
   0  -6  14 599.326 70.7763   1
   0  -6 -14 657.666 74.2532   2
   0   6 -14 719.482 65.2333   2
   0  -6  15 77.0788 71.2083   1
   0   6  15 5.25297 54.3087   1
   0  -6 -15 70.8947 74.0141   2
   0   6 -15-4.02305 64.9509   2
   0  -6  16-3.58655 74.8331   1
   0   6  16 43.8048 57.9641   1
   0  -6 -16 224.247 76.2950   2
   0   6 -16 64.2457 66.9946   2
   0  -6  17 179.962 75.9012   1
   0   6  17-17.2514 59.8640   1
   0  -6 -17 105.996 81.3218   2
   0   6 -17 123.194 72.1512   2
   0  -6  18 163.034 80.6231   1
   0  -6 -18 70.7918 88.4371   2
   0   6 -18 269.928 78.4827   2
   0  -6  19 333.067 81.2707   1
   0  -6 -19 341.041 95.4456   2
   0  -6  20 231.139 85.8029   1
   0  -6 -20 46.2143 91.9383   2
   0   6 -20 40.8382 83.1819   2
   0  -6  21 6.67961 88.3624   1
   0   6 -21 75.8182 88.1772   2
   0  -7   0-1.37788 31.1580   2
   0  -7   0-8.20558 25.5812   1
   0   7   0 0.03118 31.8170   3
   0  -7  -1 23236.7 96.4802   2
   0  -7  -1 23686.9 70.0213   1
   0  -7   1 23764.0 82.0275   1
   0   7  -1 24132.7 94.4810   3
   0   7   1 24289.1 99.0141   3
   0   7  -1 24383.4 98.6026   2
   0  -7  -2 14428.0 82.1853   2
   0  -7  -2 14871.5 52.8678   1
   0  -7   2 14431.9 71.7758   1
   0   7  -2 14787.9 77.1804   3
   0   7   2 15000.7 81.3291   3
   0   7  -2 14572.3 80.7376   2
   0  -7  -3 493.392 36.8882   2
   0  -7  -3 536.894 21.1443   1
   0  -7   3 491.743 36.3776   1
   0   7   3 519.655 35.1369   3
   0   7  -3 513.300 31.4050   3
   0   7  -3 554.517 34.1263   2
   0  -7  -4 279.386 37.7031   2
   0  -7  -4 340.859 22.8686   1
   0  -7   4 324.348 38.6693   1
   0   7  -4 288.602 29.2610   3
   0   7   4 351.590 36.7779   3
   0   7  -4 340.292 35.0328   2
   0  -7  -5 4419.72 61.5562   2
   0   7   5 4553.88 37.8461   1
   0  -7   5 4664.64 60.9362   1
   0   7  -5 4307.79 46.4448   3
   0   7   5 4599.69 56.8362   3
   0   7  -5 4639.95 57.6964   2
   0  -7  -6 3499.75 60.6276   2
   0  -7   6 3482.66 58.1631   1
   0   7   6 3586.12 38.2301   1
   0   7  -6 3523.62 42.5708   3
   0   7  -6 3617.25 54.6835   2
   0  -7  -7 7.85790 43.2978   2
   0   7   7 19.5018 26.2699   1
   0  -7   7 52.5868 45.1690   1
   0   7  -7 32.5287 25.1490   3
   0   7   7 40.9319 33.0607   3
   0   7  -7 2.30191 37.7324   2
   0  -7  -8 2876.25 65.4239   2
   0   7   8 2825.43 42.9127   1
   0  -7   8 2985.55 63.8597   1
   0   7   8 2777.92 50.3968   3
   0   7  -8 2815.73 38.5048   3
   0   7  -8 2888.39 55.7982   2
   0  -7  -9 13054.3 112.602   2
   0  -7   9 13555.4 108.069   1
   0   7   9 12972.2 80.4321   1
   0   7   9 13452.3 90.5397   3
   0   7  -9 12714.8 101.749   2
   0  -7 -10 789.986 60.5382   2
   0  -7  10 699.325 64.0184   1
   0   7  10 821.842 42.2332   1
   0   7  10 699.007 40.1705   3
   0   7 -10 760.271 51.4127   2
   0  -7 -11 642.042 67.8498   2
   0   7  11 685.302 46.4680   1
   0  -7  11 766.088 70.0338   1
   0   7  11 631.590 39.6209   3
   0   7 -11 609.950 56.6378   2
   0  -7 -12 2244.93 80.4432   2
   0   7  12 2098.16 57.9664   1
   0   7  12 2128.00 50.9780   3
   0  -7 -13 327.618 71.3261   2
   0   7  13 450.957 51.2185   1
   0  -7  13 480.013 69.7655   1
   0   7  13 479.432 40.3921   3
   0   7 -13 282.317 59.6197   2
   0   7  14 421.005 52.9016   1
   0  -7  14 365.833 70.6023   1
   0  -7 -14 545.562 75.2606   2
   0   7 -14 437.847 64.7934   2
   0  -7  15 1046.45 81.2280   1
   0   7  15 1024.04 60.7044   1
   0  -7 -15 917.828 82.7589   2
   0   7 -15 786.940 71.0590   2
   0  -7  16 180.894 75.3577   1
   0  -7 -16 83.3104 77.7565   2
   0   7 -16 47.5508 67.8690   2
   0  -7  17 344.956 78.9376   1
   0  -7 -17 300.518 82.2905   2
   0   7 -17 433.285 74.2348   2
   0  -7  18 10.7568 76.4830   1
   0  -7 -18-51.7033 85.1983   2
   0   7 -18 68.2731 76.3411   2
   0  -7  19 33.3933 81.9360   1
   0   7 -19 9.18410 78.0573   2
   0  -7 -19 54.1782 91.8908   2
   0  -7  20 45.6645 87.2173   1
   0   7 -20 43.1542 83.5718   2
   0  -7 -20-26.9714 97.0670   2
   0   7 -21-55.0521 86.5749   2
   0  -8   0 352.150 34.5997   2
   0  -8   0 313.923 29.1719   1
   0   8   0 405.681 37.2599   3
   0  -8  -1 172.738 34.3711   2
   0  -8  -1 118.488 24.3297   1
   0  -8   1 159.466 31.1577   1
   0   8   1 128.939 35.6176   3
   0   8  -1 140.854 33.5667   3
   0   8  -1 175.274 34.2850   2
   0  -8  -2 7359.38 42.9390   1
   0  -8  -2 7240.13 66.3412   2
   0   8  -2 7248.79 60.9326   3
   0   8   2 7180.60 66.2156   3
   0   8  -2 7359.60 64.6164   2
   0  -8  -3 184.706 39.1920   2
   0  -8  -3 127.643 21.9724   1
   0  -8   3 166.400 38.4058   1
   0   8  -3 170.179 34.1969   3
   0   8   3 207.738 38.6405   3
   0   8  -3 142.575 35.4565   2
   0  -8  -4 2997.78 54.6914   2
   0  -8  -4 3125.25 32.8888   1
   0  -8   4 3129.94 53.6325   1
   0   8   4 3127.32 53.7716   3
   0   8  -4 3017.06 45.2122   3
   0   8  -4 3047.93 51.5787   2
   0  -8  -5 2899.96 55.2253   2
   0  -8   5 2906.20 53.6535   1
   0   8  -5 2733.31 42.3288   3
   0   8   5 2816.56 51.9853   3
   0   8  -5 2904.94 52.2495   2
   0  -8  -6 4983.49 68.9384   2
   0  -8   6 4961.75 66.0411   1
   0   8   6 4936.99 42.0639   1
   0   8   6 4771.94 60.6828   3
   0   8  -6 4857.46 49.5371   3
   0   8  -6 4972.51 63.3260   2
   0  -8  -7 2976.20 61.3761   2
   0  -8   7 3122.61 62.1677   1
   0   8   7 3053.52 38.9949   1
   0   8  -7 2851.15 42.2037   3
   0   8   7 2941.96 53.8779   3
   0   8  -7 3094.78 56.3669   2
   0  -8  -8 3631.94 72.4151   2
   0   8   8 3674.20 45.7290   1
   0  -8   8 3610.89 68.8646   1
   0   8  -8 3392.86 44.0708   3
   0   8   8 3707.30 58.5587   3
   0   8  -8 3589.05 62.3549   2
   0  -8  -9 6045.84 90.9179   2
   0  -8   9 5842.59 83.8149   1
   0   8   9 5684.38 58.5825   1
   0   8   9 5511.26 67.7915   3
   0   8  -9 5445.91 52.0660   3
   0   8  -9 5649.27 76.0922   2
   0  -8 -10 4395.72 85.2398   2
   0  -8  10 4395.64 82.9190   1
   0   8  10 4394.68 65.0473   3
   0  -8 -11 9609.97 116.022   2
   0   8  11 9039.95 80.9930   1
   0  -8  11 9177.11 108.457   1
   0   8  11 9432.06 86.2526   3
   0   8 -11 8964.12 100.895   2
   0  -8 -12 783.365 72.7076   2
   0  -8  12 670.861 70.8052   1
   0   8  12 610.603 48.6639   1
   0   8  12 690.519 44.0786   3
   0   8 -12 545.817 59.5673   2
   0  -8 -13 114.716 69.0914   2
   0  -8  13 28.4726 68.8174   1
   0   8  13 69.7299 46.1143   1
   0   8  13 161.554 38.7160   3
   0   8 -13-11.0735 57.4718   2
   0   8  14 560.202 53.9983   1
   0  -8  14 653.306 77.9601   1
   0  -8 -14 499.448 75.8666   2
   0  -8  15 226.067 74.8691   1
   0   8 -15-19.9843 65.3800   2
   0  -8  16 974.901 83.2193   1
   0  -8 -16 756.949 86.0047   2
   0  -8  17 191.484 75.3976   1
   0  -8 -17 121.463 83.5257   2
   0   8 -17 44.5218 73.1048   2
   0  -8  18 108.377 81.1544   1
   0  -8 -18 135.051 86.0022   2
   0   8 -18 258.838 78.5958   2
   0  -8  19-8.90174 84.7421   1
   0  -8 -19 21.7989 89.4643   2
   0   8 -19-61.6140 78.1470   2
   0  -8  20 203.594 86.2186   1
   0   8 -20 129.903 78.9275   2
   0  -8 -20 34.2547 94.9588   2
   0   8 -21 66.1305 85.1243   2
   0  -9   0 12.4225 35.2997   2
   0   9   0 25.9480 38.2281   3
   0  -9   0-6.98682 28.6490   1
   0  -9  -1 789.110 40.3960   2
   0  -9  -1 793.049 29.3801   1
   0  -9   1 794.374 36.2011   1
   0   9   1 874.161 42.0740   3
   0   9  -1 902.028 41.6069   3
   0  -9  -2 3440.59 55.2344   2
   0  -9  -2 3603.43 36.2466   1
   0  -9   2 3529.56 50.9022   1
   0   9   2 3370.45 55.2680   3
   0   9  -2 3346.93 51.9609   3
   0   9  -2 3505.54 54.3749   2
   0  -9  -3 1801.04 29.0322   1
   0  -9  -3 1764.49 48.8447   2
   0  -9   3 1721.65 46.8216   1
   0   9  -3 1791.98 43.7031   3
   0   9   3 1763.41 47.4676   3
   0   9  -3 1861.05 45.9969   2
   0  -9  -4-1.97747 21.7024   1
   0  -9  -4 56.2129 39.9914   2
   0  -9   4 5.19884 40.4059   1
   0   9  -4 25.0346 33.1677   3
   0   9   4 41.9443 38.6424   3
   0   9  -4 6.51455 35.3204   2
   0  -9  -5 8875.64 82.6004   2
   0  -9   5 9060.70 79.1881   1
   0   9   5 9015.21 79.0829   3
   0   9  -5 9017.94 67.6813   3
   0   9  -5 9025.05 78.6716   2
   0  -9  -6 3551.01 64.7141   2
   0  -9   6 3619.58 61.8945   1
   0   9   6 3823.41 38.1448   1
   0   9   6 4011.52 61.8405   3
   0   9  -6 3686.02 49.0528   3
   0   9  -6 3868.41 60.5233   2
   0  -9  -7 712.239 54.7628   2
   0  -9   7 848.012 54.6860   1
   0   9   7 786.405 30.1645   1
   0   9  -7 764.280 35.8485   3
   0   9   7 770.613 45.5412   3
   0   9  -7 724.199 46.0666   2
   0  -9  -8 2868.72 70.2383   2
   0  -9   8 3129.16 69.5929   1
   0   9   8 2788.11 43.4915   1
   0   9  -8 2764.91 44.8488   3
   0   9   8 3078.03 59.5994   3
   0   9  -8 2811.67 60.7145   2
   0  -9  -9 1273.62 66.4597   2
   0   9   9 1435.56 43.1724   1
   0  -9   9 1431.69 69.6769   1
   0   9   9 1411.16 52.8065   3
   0   9  -9 1270.88 38.7228   3
   0   9  -9 1299.67 57.8491   2
   0  -9 -10 9158.15 110.960   2
   0   9  10 8241.46 70.3459   1
   0  -9  10 8680.17 104.184   1
   0   9  10 8880.28 87.4152   3
   0   9 -10 8410.77 95.8706   2
   0  -9 -11 75.1894 63.6815   2
   0   9  11-7.21553 39.9730   1
   0  -9  11-44.4318 67.2580   1
   0   9  11 78.0949 41.4100   3
   0   9 -11-76.0383 53.4347   2
   0  -9 -12 102.044 66.5985   2
   0   9  12 155.760 42.8044   1
   0  -9  12 236.282 68.5544   1
   0   9  12 107.931 39.9605   3
   0   9 -12 130.958 54.7165   2
   0  -9 -13 114.558 71.2974   2
   0  -9  13 189.931 72.4866   1
   0   9  13 79.2546 43.1202   3
   0   9 -13 49.2044 58.8852   2
   0  -9 -14 724.353 81.3375   2
   0  -9  14 874.172 76.6786   1
   0   9  14 934.577 48.7966   3
   0   9 -14 694.968 67.7381   2
   0  -9  15 178.671 73.7414   1
   0  -9 -15 254.024 78.1977   2
   0   9 -15 58.4143 63.6587   2
   0  -9  16 726.036 80.2745   1
   0  -9 -16 801.363 86.6098   2
   0   9 -16 617.154 72.4655   2
   0  -9  17 240.968 82.0988   1
   0  -9 -17 117.617 84.8146   2
   0   9 -17 5.55995 71.1823   2
   0  -9  18 159.359 82.6064   1
   0  -9 -18 29.0638 88.6385   2
   0   9 -18 225.341 76.6012   2
   0  -9 -19 211.463 91.0441   2
   0   9 -19 268.816 79.5663   2
   0  -9  20 31.6089 85.6089   1
   0  -9 -20-35.1361 94.3381   2
   0   9 -20 97.7132 79.8391   2
   0 -10   0 8341.78 74.7520   2
   0 -10   0 8510.27 60.0427   1
   0 -10   1 17809.4 102.054   2
   0 -10  -1 17993.4 104.235   2
   0 -10  -1 17524.9 75.5996   1
   0 -10   1 18187.3 87.0169   1
   0  10   1 17974.2 102.234   3
   0  10  -1 18404.0 101.233   3
   0 -10  -2 4587.06 64.2650   2
   0 -10   2 4670.99 56.7461   1
   0 -10  -2 4691.44 41.4592   1
   0  10  -2 4806.27 61.2904   3
   0  10  -2 4789.08 63.1133   2
   0 -10  -3 10862.8 55.3363   1
   0 -10  -3 11503.5 91.2915   2
   0 -10   3 11046.0 80.1548   1
   0  10  -3 11014.9 78.9663   3
   0  10   3 11349.2 87.5606   3
   0  10  -3 11338.1 84.8811   2
   0 -10  -4 4010.35 36.4502   1
   0 -10  -4 3828.88 64.3511   2
   0 -10   4 4185.11 60.7285   1
   0  10   4 3903.22 63.0250   3
   0  10  -4 4042.86 54.4048   3
   0  10  -4 3799.22 59.2141   2
   0 -10  -5 424.797 26.3541   1
   0 -10  -5 434.167 47.1176   2
   0 -10   5 456.339 46.4039   1
   0  10   5 474.999 46.0072   3
   0  10  -5 372.395 38.2531   3
   0  10  -5 425.170 41.8622   2
   0 -10  -6 19934.8 126.904   2
   0  10   6 20079.9 74.5154   1
   0 -10   6 19768.6 115.730   1
   0  10   6 20615.8 120.066   3
   0  10  -6 19340.7 99.4397   3
   0  10  -6 20173.9 118.668   2
   0 -10  -7 809.461 62.2938   2
   0  10   7 971.550 36.9715   1
   0  10  -7 1011.11 46.6135   3
   0  10  -7 846.391 54.5177   2
   0 -10  -8 5643.95 86.1488   2
   0 -10   8 5763.74 84.6043   1
   0  10   8 5923.25 77.2955   3
   0  10  -8 5847.80 61.5779   3
   0  10  -8 5655.33 77.7241   2
   0  10   9 7037.43 62.2934   1
   0 -10   9 7130.70 91.4679   1
   0  10  -9 7038.39 63.9312   3
   0  10   9 7308.32 84.3179   3
   0  10  -9 6876.13 85.2901   2
   0 -10 -10 4104.58 92.3982   2
   0  10  10 3736.98 54.3639   1
   0 -10  10 3821.27 82.3966   1
   0  10  10 4069.44 70.5108   3
   0  10 -10 3813.12 75.2608   2
   0 -10 -11-22.3995 66.8686   2
   0  10  11 60.1495 43.0598   3
   0 -10  11-65.7921 64.6346   1
   0 -10 -12 162.165 70.9364   2
   0 -10  12-2.07122 64.4381   1
   0  10  12 70.8985 43.5755   3
   0 -10  13 942.022 74.5859   1
   0  10  13 781.808 50.1662   3
   0  10 -13 762.659 65.0508   2
   0 -10 -14 1023.98 81.7674   2
   0 -10  14 991.823 77.3659   1
   0  10  14 1102.61 52.9900   3
   0  10 -14 996.933 68.5811   2
   0 -10 -15 0.85928 79.8579   2
   0  10 -15-85.1775 66.1974   2
   0 -10  16 628.191 82.7162   1
   0 -10 -16 698.178 88.2051   2
   0 -10  17 450.592 81.6175   1
   0  10 -17 413.853 75.1639   2
   0 -10 -17 337.352 86.4749   2
   0 -10  18 55.8824 80.0729   1
   0 -10 -18-53.5535 85.8957   2
   0  10 -18-5.49678 73.3370   2
   0 -10  19-23.2865 83.6936   1
   0  10 -19-55.2875 76.4501   2
   0  10 -20-15.8593 80.9682   2
   0 -11   0 2.11912 38.2965   2
   0  11   0 6.30261 42.2092   3
   0 -11   0-6.91901 30.9169   1
   0 -11  -1 23239.9 121.580   2
   0 -11   1 22695.0 118.811   2
   0 -11   1 23078.7 101.248   1
   0 -11  -1 22921.0 89.6094   1
   0  11   1 23285.7 121.864   3
   0  11  -1 23245.6 116.242   3
   0 -11  -2 3663.34 62.7384   2
   0 -11  -2 3749.84 40.3246   1
   0 -11   2 3790.92 55.2540   1
   0  11  -2 3898.00 59.1783   3
   0  11   2 3482.43 61.6622   3
   0  11  -2 3660.58 58.7150   2
   0 -11  -3 37237.7 99.7285   1
   0 -11  -3 37057.1 160.371   2
   0 -11   3 37197.2 139.648   1
   0  11   3 36931.9 153.830   3
   0 -11  -4 1824.31 31.3552   1
   0 -11  -4 1820.90 55.7799   2
   0 -11   4 2025.19 53.5548   1
   0  11  -4 1950.65 49.6613   3
   0  11   4 1794.20 55.8213   3
   0  11  -4 1930.70 51.9540   2
   0 -11  -5 12075.1 101.170   2
   0 -11  -5 12187.2 60.8938   1
   0 -11   5 12226.0 93.3452   1
   0  11  -5 12135.2 85.8274   3
   0  11   5 12288.7 98.3185   3
   0  11  -5 12015.3 94.8205   2
   0 -11  -6 4003.89 75.3478   2
   0 -11   6 3942.62 70.2049   1
   0  11   6 4087.93 40.4974   1
   0  11  -6 3982.02 57.9076   3
   0  11   6 4022.09 69.4118   3
   0  11  -6 3846.49 66.6372   2
   0 -11  -7 21518.7 142.546   2
   0  11   7 22241.1 84.9776   1
   0 -11   7 22064.5 129.593   1
   0  11   7 23193.3 135.219   3
   0  11  -7 22854.3 111.139   3
   0  11  -7 22606.6 133.471   2
   0 -11  -8 4646.16 85.2872   2
   0  11   8 4676.01 48.9442   1
   0 -11   8 4887.51 81.7039   1
   0  11  -8 4884.98 59.9580   3
   0  11  -8 4831.44 75.4566   2
   0 -11  -9 598.765 65.0068   2
   0 -11   9 591.982 68.1415   1
   0  11  -9 647.137 40.8243   3
   0  11   9 579.992 53.0393   3
   0  11  -9 486.267 53.1015   2
   0 -11 -10 589.695 70.6002   2
   0 -11  10 642.597 72.6116   1
   0  11  10 737.834 54.3662   3
   0  11 -10 524.499 57.8030   2
   0 -11 -11 172.862 67.9676   2
   0 -11  11 212.268 66.7464   1
   0  11  11 239.292 49.0605   3
   0  11 -11 181.131 52.5186   2
   0 -11 -12 159.688 69.0108   2
   0 -11  12 271.114 69.6922   1
   0  11  12 224.095 47.0588   3
   0  11 -12 199.300 55.6979   2
   0 -11 -13 309.890 73.5679   2
   0 -11  13 426.544 73.6672   1
   0  11  13 409.226 48.7972   3
   0  11 -13 366.134 61.7072   2
   0 -11 -14 424.842 80.1587   2
   0 -11  14 485.085 78.9454   1
   0  11  14 403.033 50.9421   3
   0  11 -14 273.935 61.1810   2
   0 -11  15 34.0505 77.0472   1
   0 -11 -15 126.430 79.5868   2
   0  11 -15 29.9786 63.7541   2
   0 -11  16 162.711 80.0681   1
   0 -11 -16 397.390 83.8475   2
   0  11 -16 265.312 70.1115   2
   0 -11  17 318.020 83.0244   1
   0 -11 -17 228.688 88.5417   2
   0  11 -17 126.954 72.5020   2
   0 -11  18 348.085 86.9728   1
   0 -11 -18 226.865 87.3757   2
   0  11 -18 197.165 76.4547   2
   0 -11  19 486.218 90.9533   1
   0 -11 -19 625.417 100.355   2
   0  11 -19 440.721 80.0404   2
   0  11 -20 124.203 79.6988   2
   0 -12   0 9968.67 88.3097   2
   0  12   0 9898.97 85.3465   3
   0 -12   0 10028.0 69.0616   1
   0 -12  -1 7653.33 79.9942   2
   0 -12   1 7271.47 77.6465   2
   0 -12  -1 7320.10 57.8673   1
   0 -12   1 7479.67 66.3194   1
   0  12   1 7336.45 79.2771   3
   0 -12  -2 5089.62 73.0457   2
   0 -12   2 5007.65 63.0510   1
   0 -12  -2 5120.91 47.3503   1
   0  12   2 4833.00 69.7066   3
   0  12  -2 5207.30 68.9463   3
   0  12  -2 5129.93 68.1576   2
   0 -12  -3 135.368 45.5242   2
   0 -12  -3 77.6816 25.1313   1
   0 -12   3 95.4958 41.5691   1
   0  12   3 88.2214 43.9490   3
   0  12  -3 51.7555 38.7748   3
   0  12  -3 100.967 41.4099   2
   0 -12  -4 161.067 23.9441   1
   0 -12  -4 150.007 46.2773   2
   0 -12   4 188.326 45.5940   1
   0  12  -4 137.740 40.6488   3
   0  12   4 175.698 46.3703   3
   0  12  -4 104.096 41.1619   2
   0 -12  -5 232.258 52.0782   2
   0 -12  -5 253.536 27.7266   1
   0 -12   5 256.127 52.4459   1
   0  12  -5 331.875 44.0950   3
   0  12   5 368.510 51.4876   3
   0  12  -5 270.648 45.0109   2
   0 -12  -6 3787.60 75.1011   2
   0 -12   6 3883.50 72.3334   1
   0  12   6 4126.28 40.6224   1
   0  12   6 3958.16 72.7842   3
   0  12  -6 4030.44 62.1352   3
   0  12  -6 3770.72 68.5883   2
   0 -12  -7 2889.76 73.7935   2
   0 -12   7 2872.42 69.4413   1
   0  12   7 2785.07 66.5664   3
   0  12  -7 3051.31 56.5911   3
   0  12  -7 2824.96 65.6579   2
   0 -12  -8 222.592 64.2733   2
   0 -12   8 322.651 65.3914   1
   0  12   8 335.960 58.3382   3
   0  12  -8 354.989 45.2497   3
   0 -12  -9 62.5783 62.7431   2
   0 -12   9 61.9065 63.4631   1
   0  12   9 98.3480 52.3062   3
   0  12  -9 4.33721 52.8345   2
   0 -12 -10 526.845 67.8595   2
   0 -12  10 653.368 67.4280   1
   0  12  10 634.652 52.4309   3
   0  12 -10 593.301 56.6415   2
   0 -12 -11 797.338 76.7427   2
   0 -12  11 686.272 70.7615   1
   0  12  11 804.253 56.0403   3
   0  12 -11 645.041 59.3698   2
   0 -12 -12 835.428 74.6720   2
   0 -12  12 562.489 72.2929   1
   0  12  12 827.309 56.3945   3
   0  12 -12 654.575 61.9550   2
   0 -12 -13 728.191 78.1422   2
   0 -12  13 912.388 78.9328   1
   0  12  13 777.679 55.1638   3
   0  12 -13 729.218 65.2591   2
   0 -12 -14 946.047 83.4915   2
   0 -12  14 762.233 78.5935   1
   0  12  14 794.292 55.6690   3
   0  12 -14 732.184 66.6769   2
   0 -12  15 902.452 83.4758   1
   0 -12 -15 847.570 88.2848   2
   0 -12 -16-89.1837 84.9537   2
   0  12 -16-48.6654 67.4457   2
   0 -12  17 236.531 82.9313   1
   0 -12 -17 285.893 89.9384   2
   0  12 -17 96.5398 71.6412   2
   0 -12  18 443.469 88.2127   1
   0 -12 -18 279.227 94.9588   2
   0 -12  19 166.387 88.1832   1
   0 -12 -19-38.8704 94.0050   2
   0  12 -19-56.6627 78.4219   2
   0  12 -20 296.363 82.1712   2
   0 -13   0-28.9172 42.6592   2
   0  13   0 49.1522 44.6869   3
   0 -13   0 10.0007 34.0651   1
   0 -13  -1 3804.72 67.7352   2
   0 -13   1 3567.61 62.9113   2
   0  13   1 3783.83 66.9599   3
   0  13  -1 3808.44 64.9484   3
   0 -13   1 3841.88 55.8127   1
   0 -13  -1 3838.32 48.6821   1
   0 -13  -2 749.192 51.8399   2
   0 -13   2 826.805 46.1235   1
   0 -13  -2 901.693 33.0051   1
   0  13   2 747.622 50.1668   3
   0  13  -2 737.699 47.7001   3
   0 -13  -3 590.492 53.2457   2
   0 -13  -3 521.099 28.8431   1
   0 -13   3 541.836 49.5530   1
   0  13   3 581.999 52.6684   3
   0  13  -3 638.141 50.1849   3
   0  13  -3 452.183 46.1738   2
   0 -13  -4 1498.78 59.4495   2
   0 -13  -4 1495.91 31.6190   1
   0 -13   4 1485.67 55.8265   1
   0  13  -4 1462.41 51.3486   3
   0  13   4 1467.09 59.9473   3
   0  13  -4 1369.98 54.1646   2
   0 -13  -5 1374.12 62.0428   2
   0 -13  -5 1312.75 31.2499   1
   0 -13   5 1214.23 56.7437   1
   0  13   5 1313.99 56.9315   3
   0  13  -5 1324.70 49.8287   3
   0  13  -5 1278.52 53.7666   2
   0 -13  -6 79.9031 54.9323   2
   0 -13   6 26.1551 52.3624   1
   0  13   6-4.49199 49.2159   3
   0  13  -6 36.2352 41.9308   3
   0  13  -6 77.1354 46.8968   2
   0 -13  -7 6700.75 97.1844   2
   0 -13   7 6545.35 89.2673   1
   0  13  -7 6782.76 76.5492   3
   0  13   7 6419.74 87.5532   3
   0  13  -7 6487.73 87.2326   2
   0 -13  -8 9311.28 113.921   2
   0 -13   8 8882.29 101.791   1
   0  13  -8 9550.83 85.6479   3
   0  13   8 9223.53 103.226   3
   0  13  -8 9043.46 100.239   2
   0 -13  -9 4523.44 92.0562   2
   0 -13   9 4444.57 85.5980   1
   0  13   9 4498.77 82.3146   3
   0 -13 -10-6.15729 66.0943   2
   0 -13  10 138.339 64.2869   1
   0  13  10 42.5940 49.7085   3
   0  13 -10 88.1579 53.2842   2
   0 -13 -11 4179.40 96.9788   2
   0 -13  11 4045.26 89.3813   1
   0  13  11 4070.29 80.2014   3
   0 -13 -12 777.333 78.9642   2
   0 -13  12 672.200 73.0595   1
   0  13  12 896.193 58.5373   3
   0  13 -12 758.714 63.8198   2
   0 -13 -13 211.390 76.9173   2
   0 -13  13 342.628 74.6810   1
   0  13  13 263.250 54.0115   3
   0  13 -13 130.720 63.5692   2
   0 -13 -14 424.798 81.8175   2
   0 -13  14 548.289 77.8779   1
   0  13  14 422.301 53.5554   3
   0  13 -14 348.771 65.8045   2
   0 -13  15 871.378 83.6555   1
   0 -13 -15 836.904 85.9398   2
   0  13 -15 621.682 70.9412   2
   0 -13  16-67.4426 80.6307   1
   0 -13 -16 45.1240 84.6702   2
   0  13 -16 68.2511 70.1924   2
   0 -13  17-15.4652 85.2972   1
   0 -13 -17 35.5155 86.6298   2
   0  13 -17 177.216 74.1618   2
   0 -13  18 127.898 85.3176   1
   0 -13 -18 102.991 91.1343   2
   0  13 -18 55.3336 77.1087   2
   0  13 -19 39.7684 79.2982   2
   0 -14   0 20056.3 128.966   2
   0 -14   0 20414.9 99.8428   1
   0 -14   1 2740.18 60.3902   2
   0 -14  -1 2741.28 63.7900   2
   0  14   1 2825.59 64.5817   3
   0  14  -1 2904.50 64.6423   3
   0 -14  -1 2881.59 47.2996   1
   0 -14   1 2906.40 53.7939   1
   0 -14   2 636.835 46.9791   2
   0 -14  -2 652.133 54.1145   2
   0 -14   2 711.317 46.1131   1
   0 -14  -2 704.583 33.6446   1
   0  14  -2 650.249 48.7414   3
   0  14   2 556.939 51.8028   3
   0 -14  -3 535.704 52.9590   2
   0 -14  -3 577.258 30.9033   1
   0 -14   3 593.840 50.5592   1
   0  14   3 550.984 53.7686   3
   0  14  -3 689.334 51.7331   3
   0  14  -3 508.681 47.4841   2
   0 -14  -4 126.437 52.6257   2
   0 -14   4 222.306 49.7260   1
   0  14  -4 82.3620 43.6467   3
   0  14   4 206.469 52.8246   3
   0  14  -4 154.410 47.8735   2
   0 -14  -5 940.727 62.1309   2
   0 -14   5 939.391 59.1337   1
   0  14  -5 969.909 51.8503   3
   0  14   5 941.563 58.5013   3
   0  14  -5 743.907 52.7857   2
   0 -14  -6 728.417 63.4169   2
   0 -14   6 664.751 60.5658   1
   0  14   6 731.213 60.0473   3
   0  14  -6 867.436 49.9944   3
   0  14  -6 920.300 55.6351   2
   0 -14  -7 949.735 67.5002   2
   0 -14   7 921.372 62.8120   1
   0  14  -7 964.294 50.0766   3
   0  14   7 856.967 59.3590   3
   0  14  -7 979.764 57.5571   2
   0 -14   8 2820.17 78.4793   1
   0  14   8 2880.57 74.6409   3
   0  14  -8 2863.84 61.2792   3
   0  14  -8 2638.25 71.4203   2
   0 -14  -9 808.813 70.4407   2
   0 -14   9 821.687 69.4890   1
   0  14   9 857.561 60.8764   3
   0  14  -9 781.404 60.9419   2
   0 -14 -10 948.992 74.9733   2
   0 -14  10 985.941 71.8489   1
   0  14  10 1043.58 63.3912   3
   0  14 -10 899.312 62.5573   2
   0 -14 -11-77.6055 69.8158   2
   0 -14  11 112.803 66.8285   1
   0  14  11-18.1307 51.9836   3
   0  14 -11 98.1357 58.3293   2
   0 -14 -12 260.228 77.2068   2
   0 -14  12 324.517 71.9232   1
   0  14  12 306.552 55.8404   3
   0  14 -12 303.388 62.3196   2
   0 -14 -13 487.461 79.7066   2
   0 -14  13 292.681 74.8661   1
   0  14  13 291.733 56.8110   3
   0  14 -13 324.075 64.6117   2
   0 -14 -14 60.0839 78.8035   2
   0 -14  14-70.4716 75.6573   1
   0  14  14 23.3759 52.3303   3
   0  14 -14-6.50894 63.1550   2
   0 -14  15 188.240 80.1728   1
   0 -14 -15 197.266 82.5603   2
   0  14 -15 142.840 68.5519   2
   0 -14  16 938.107 91.6516   1
   0 -14 -16 839.992 94.7700   2
   0 -14  17 145.300 87.3810   1
   0 -14 -17-25.7710 88.9587   2
   0  14 -17 63.9775 70.4326   2
   0 -14  18 64.8038 87.0557   1
   0 -14 -18 76.8854 93.6913   2
   0  14 -18-40.7414 74.2944   2
   0  14 -19 230.092 79.4786   2
   0 -15   0 91.1761 49.5095   2
   0  15   0 129.447 51.3912   3
   0 -15   0 62.2726 37.1275   1
   0 -15  -1 21.9070 48.7697   2
   0 -15   1 22.7692 45.0343   2
   0  15  -1 47.0637 48.7415   3
   0  15   1 52.7837 50.7311   3
   0 -15   1 21.5682 41.1750   1
   0 -15  -1 28.7565 34.5047   1
   0 -15  -2 1902.43 65.5139   2
   0  15   2 1868.67 63.5359   3
   0  15  -2 2018.64 60.4792   3
   0 -15   2 1885.46 54.0095   1
   0 -15  -2 1920.89 42.6427   1
   0 -15  -3 4137.17 81.0225   2
   0 -15   3 3788.80 68.7318   1
   0  15  -3 4014.69 69.6409   3
   0  15   3 3723.57 73.9035   3
   0 -15  -4 69.6062 55.2157   2
   0 -15   4-42.9621 51.3196   1
   0  15  -4 35.4462 45.2562   3
   0  15   4 34.2091 52.4853   3
   0  15  -4 93.1025 47.9903   2
   0 -15  -5 3722.01 82.4502   2
   0 -15   5 3721.37 74.7203   1
   0  15   5 3678.73 77.6686   3
   0  15  -5 3851.86 72.6777   3
   0  15  -5 3641.56 73.4929   2
   0 -15  -6 4653.18 89.4765   2
   0 -15   6 4901.86 83.8856   1
   0  15   6 4740.12 83.3459   3
   0  15  -6 4598.71 81.1836   2
   0 -15  -7 4747.51 92.8442   2
   0 -15   7 4634.05 85.0323   1
   0  15   7 4741.57 87.2459   3
   0  15  -7 4474.71 83.2441   2
   0 -15  -8 574.436 68.0530   2
   0 -15   8 572.399 63.7203   1
   0  15  -8 483.165 46.3891   3
   0  15   8 521.408 58.8949   3
   0  15  -8 504.608 58.0256   2
   0 -15  -9 2128.22 84.5419   2
   0 -15   9 1997.14 75.3003   1
   0  15   9 2035.13 70.8066   3
   0  15  -9 1905.63 71.7981   2
   0 -15 -10 933.529 77.6224   2
   0  15 -10 762.415 61.7095   2
   0 -15 -11 893.500 81.1328   2
   0 -15  11 895.995 76.0526   1
   0  15  11 809.020 62.9100   3
   0  15 -11 858.356 67.7637   2
   0 -15 -12-123.004 76.2666   2
   0 -15  12-62.7686 71.6240   1
   0  15  12 33.0345 57.0977   3
   0  15 -12-84.5548 62.9658   2
   0 -15 -13 246.448 78.5820   2
   0 -15  13 118.911 73.6546   1
   0  15  13 31.3081 56.9718   3
   0  15 -13-2.48539 62.9877   2
   0 -15 -14 54.0556 79.3282   2
   0 -15  14 180.181 77.6005   1
   0  15  14 120.812 54.5800   3
   0  15 -14-64.7955 66.5909   2
   0 -15  15 1100.40 88.9350   1
   0 -15 -15 1265.98 94.6074   2
   0  15 -15 1031.72 78.6704   2
   0 -15  16 429.097 88.3579   1
   0 -15 -16 138.884 88.8280   2
   0  15 -16 287.150 74.7434   2
   0 -15  17 52.6591 85.5417   1
   0 -15 -17-71.9756 88.0099   2
   0  15 -17 94.7116 74.0137   2
   0 -15  18 67.2690 87.9492   1
   0 -15 -18 325.460 95.3700   2
   0  15 -18 126.519 74.9152   2
   0  15 -19 64.2163 77.8994   2
   0 -16   0 2184.12 65.6285   2
   0  16   0 2259.93 64.3594   3
   0 -16   0 2325.51 51.2783   1
   0 -16   1 709.238 53.8217   2
   0 -16  -1 692.219 57.1737   2
   0  16  -1 711.527 55.0899   3
   0  16   1 854.569 59.5557   3
   0 -16  -1 832.631 41.2418   1
   0 -16   1 740.474 47.1982   1
   0 -16   2 139.151 47.5701   2
   0 -16  -2 227.639 56.6624   2
   0  16  -2 153.325 51.6437   3
   0  16   2 207.356 56.4705   3
   0 -16   2 148.202 46.8798   1
   0 -16   3 101.355 49.2426   2
   0 -16  -3 80.5128 58.0101   2
   0 -16   3 142.016 51.2258   1
   0  16   3 84.7516 55.6390   3
   0  16  -3 67.9446 48.2199   3
   0 -16  -4 2239.79 75.1208   2
   0 -16   4 2233.02 66.2753   1
   0  16  -4 2177.64 62.8493   3
   0  16   4 2050.69 67.7820   3
   0  16  -4 2007.59 64.6588   2
   0 -16  -5 58.1142 62.1931   2
   0 -16   5 47.1175 57.5847   1
   0  16   5 28.1670 58.1654   3
   0  16  -5-45.9245 50.3987   3
   0  16  -5 67.8295 52.7472   2
   0 -16  -6 375.127 66.8663   2
   0 -16   6 523.709 64.1712   1
   0  16  -6 626.260 58.0551   3
   0  16   6 657.001 65.0490   3
   0  16  -6 458.602 59.9646   2
   0 -16  -7 123.062 64.5312   2
   0 -16   7 151.388 60.5092   1
   0  16   7 107.150 56.4734   3
   0  16  -7 133.869 48.4235   3
   0  16  -7 129.649 55.2784   2
   0 -16  -8 546.590 70.3266   2
   0 -16   8 474.019 66.6637   1
   0  16  -8 533.320 48.9356   3
   0  16   8 501.681 62.4208   3
   0  16  -8 504.790 61.6836   2
   0 -16  -9 772.793 77.0077   2
   0 -16   9 776.163 71.4722   1
   0  16   9 842.975 65.6318   3
   0  16  -9 728.286 67.2347   2
   0 -16 -10 1389.77 80.6276   2
   0 -16  10 1235.69 75.2903   1
   0  16  10 1220.20 66.8570   3
   0 -16 -11 464.235 76.2192   2
   0 -16  11 401.545 70.5841   1
   0  16  11 422.046 59.6706   3
   0  16 -11 313.289 62.0661   2
   0 -16 -12 54.4479 76.5210   2
   0 -16  12 96.4214 71.7385   1
   0  16  12-37.5786 58.6416   3
   0  16 -12 40.8311 62.1851   2
   0 -16 -13 185.497 78.4142   2
   0 -16  13 56.3546 74.2160   1
   0  16  13 97.5387 58.7254   3
   0  16 -13 37.6756 64.3844   2
   0 -16 -14 685.337 85.0701   2
   0 -16  14 601.915 82.1984   1
   0  16  14 688.407 63.6041   3
   0  16 -14 572.098 71.0509   2
   0 -16 -15 696.208 93.1438   2
   0 -16  15 910.218 88.2039   1
   0  16  15 876.239 66.1299   3
   0  16 -15 579.119 76.2440   2
   0 -16  16 711.500 89.2126   1
   0 -16 -16 647.172 93.9078   2
   0  16 -16 819.861 81.2497   2
   0 -16  17-57.6539 84.8759   1
   0 -16 -17 22.5895 90.7051   2
   0  16 -17 250.631 75.0528   2
   0  16 -18 32.1761 76.9405   2
   0 -17   0-6.94471 51.8991   2
   0  17   0 33.8402 52.7403   3
   0 -17  -1 2086.02 70.4998   2
   0 -17   1 1820.04 66.2027   2
   0  17  -1 1808.01 62.9098   3
   0  17   1 1962.16 67.4636   3
   0 -17   1 1939.48 54.3618   1
   0 -17   2 233.169 51.4109   2
   0 -17  -2 318.877 60.8666   2
   0  17  -2 301.153 54.9629   3
   0  17   2 287.240 58.7298   3
   0 -17   2 296.105 49.5625   1
   0 -17  -3 216.981 59.3276   2
   0 -17   3 193.556 49.2642   2
   0  17  -3 144.951 51.2232   3
   0  17   3 239.995 56.7234   3
   0 -17   3 228.755 50.7730   1
   0 -17  -4 1377.51 71.9722   2
   0 -17   4 1338.31 61.8299   1
   0  17  -4 1180.18 57.1089   3
   0  17   4 1190.08 64.0310   3
   0 -17  -5 869.774 70.9472   2
   0 -17   5 729.600 62.6009   1
   0  17   5 949.653 64.6235   3
   0  17  -5 898.726 57.1734   3
   0  17  -5 702.156 61.6616   2
   0 -17  -6 4168.52 94.4033   2
   0 -17   6 4029.07 82.3089   1
   0  17  -6 3926.21 74.1209   3
   0  17   6 4032.10 85.0826   3
   0 -17  -7 4206.72 95.6574   2
   0 -17   7 4053.54 85.1743   1
   0  17   7 4074.97 86.8892   3
   0  17  -7 4127.28 74.7455   3
   0  17  -7 3949.83 85.5546   2
   0 -17   8 5110.80 92.5983   1
   0  17   8 4973.21 93.6211   3
   0  17  -8 4968.21 92.6011   2
   0 -17  -9 1454.24 81.2794   2
   0 -17   9 1374.59 75.4095   1
   0  17   9 1417.89 73.1985   3
   0  17  -9 1198.54 70.1782   2
   0 -17 -10 252.918 71.9188   2
   0  17 -10 139.211 62.7663   2
   0 -17 -11 69.4496 75.1692   2
   0 -17  11 125.334 69.3589   1
   0  17  11-38.3217 58.0444   3
   0  17 -11-1.36488 61.0106   2
   0 -17 -12 494.056 79.9470   2
   0 -17  12 428.303 73.8216   1
   0  17  12 525.913 64.6638   3
   0  17 -12 424.579 68.2844   2
   0 -17 -13 97.5949 80.4201   2
   0 -17  13 124.288 76.4812   1
   0  17  13 256.008 60.7432   3
   0  17 -13 131.876 65.2918   2
   0 -17 -14 261.115 85.6638   2
   0  17  14 224.714 62.6250   3
   0  17 -14 107.582 68.1256   2
   0 -17 -15 375.421 92.8883   2
   0 -17  15 448.427 86.0792   1
   0  17  15 484.434 65.1687   3
   0  17 -15 322.731 72.9441   2
   0 -17  16 330.444 87.3059   1
   0 -17 -16 372.929 96.2556   2
   0  17 -16 187.877 74.6585   2
   0 -17  17 152.325 87.8724   1
   0 -17 -17 38.4102 89.0922   2
   0  17 -17 65.8538 73.6893   2
   0  17 -18-35.6968 77.6987   2
   0 -18   0 758.477 67.1783   2
   0  18   0 1081.27 69.4512   3
   0 -18   1 7427.19 101.040   2
   0  18   1 7456.25 100.345   3
   0  18  -1 7415.12 98.0691   3
   0 -18  -2 1776.50 76.0679   2
   0 -18   2 1735.37 67.9920   2
   0  18  -2 1903.09 68.8176   3
   0  18   2 1999.22 74.3317   3
   0 -18  -3 3166.30 85.5305   2
   0 -18   3 2871.39 71.6922   2
   0  18  -3 3011.23 72.2538   3
   0  18   3 3037.15 76.5769   3
   0 -18   3 3086.05 68.2540   1
   0 -18  -4 252.614 66.1537   2
   0 -18   4 310.999 56.7867   2
   0 -18   4 367.390 58.0831   1
   0  18  -4 294.665 56.3687   3
   0  18   4 505.800 62.0660   3
   0 -18  -5 230.694 68.8267   2
   0 -18   5 148.204 58.6246   1
   0  18   5 229.530 62.5782   3
   0  18  -5 172.815 52.7203   3
   0  18  -5 191.739 57.9809   2
   0 -18  -6 3610.80 94.8769   2
   0 -18   6 3515.34 81.9683   1
   0  18  -6 3455.96 73.8513   3
   0  18   6 3467.00 84.0970   3
   0  18  -6 3431.08 82.5782   2
   0 -18  -7 343.004 71.7768   2
   0 -18   7 302.148 63.1008   1
   0  18   7 281.852 62.2622   3
   0  18  -7 184.631 49.2076   3
   0  18  -7 303.679 61.1607   2
   0 -18  -8 248.861 73.4190   2
   0 -18   8 82.6198 64.5856   1
   0  18   8 44.8329 60.9592   3
   0  18  -8 159.540 61.8689   2
   0 -18  -9 863.228 81.9635   2
   0 -18   9 724.654 70.0218   1
   0  18   9 706.325 64.7687   3
   0  18  -9 598.397 66.2359   2
   0 -18 -10 166.866 74.7671   2
   0 -18  10 55.6933 67.4271   1
   0  18  10 209.407 62.8194   3
   0  18 -10 96.8462 62.6970   2
   0 -18 -11 425.652 79.7517   2
   0 -18  11 267.166 73.1709   1
   0  18  11 277.378 60.9265   3
   0  18 -11 273.553 67.5318   2
   0 -18 -12 191.660 80.4036   2
   0 -18  12 20.6835 73.7927   1
   0  18  12 86.8821 63.8778   3
   0  18 -12 55.0778 65.2840   2
   0 -18 -13 619.077 90.0690   2
   0 -18  13 409.901 79.2948   1
   0  18  13 674.950 68.2336   3
   0  18 -13 539.531 71.4414   2
   0 -18 -14 342.769 88.7858   2
   0 -18  14 394.180 82.2032   1
   0  18 -14 337.682 73.5348   2
   0 -18 -15 360.784 91.1497   2
   0 -18  15 464.965 86.8669   1
   0  18  15 502.590 67.8884   3
   0  18 -15 358.165 75.8119   2
   0 -18  16-135.105 86.1233   1
   0 -18 -16-82.8420 92.6808   2
   0  18 -16-90.9089 73.2561   2
   0  18 -17 32.2963 73.9376   2
   0 -19   0 21.3918 58.2430   2
   0  19   0-24.0566 56.1944   3
   0 -19   1 2709.81 76.8880   2
   0 -19  -1 2751.41 79.9779   2
   0 -19   2 2399.41 73.8647   2
   0 -19  -2 2328.49 79.2418   2
   0  19  -2 2206.14 71.2809   3
   0 -19  -3-56.4046 65.6907   2
   0 -19   3 38.8252 54.0383   2
   0  19   3 38.1836 58.3197   3
   0  19  -3 32.2321 53.8554   3
   0 -19   4 847.036 59.9618   2
   0 -19  -4 974.971 72.0103   2
   0  19  -4 877.842 58.8432   3
   0  19   4 831.080 63.4494   3
   0 -19   4 911.069 60.2803   1
   0 -19  -5 1023.91 74.3473   2
   0 -19   5 1004.94 65.2491   1
   0  19   5 1020.53 66.8259   3
   0  19  -5 974.463 60.4197   3
   0 -19  -6 2447.00 86.7251   2
   0 -19   6 2495.21 77.7524   1
   0  19   6 2228.97 78.8635   3
   0  19  -6 2506.00 69.9772   3
   0  19  -6 2219.08 77.1251   2
   0 -19  -7 462.749 74.8494   2
   0 -19   7 344.982 66.1320   1
   0  19  -7 266.136 53.0681   3
   0  19   7 370.727 64.7732   3
   0  19  -7 347.309 63.2288   2
   0 -19  -8 2938.87 93.5863   2
   0 -19   8 2768.25 83.8730   1
   0  19   8 2816.52 85.0602   3
   0  19  -8 2874.89 85.1160   2
   0 -19  -9 42.3859 73.1667   2
   0 -19   9 37.8631 67.3415   1
   0  19   9-39.0474 64.4276   3
   0  19  -9 91.2470 63.4678   2
   0 -19 -10 5.71399 75.8676   2
   0 -19  10 45.7716 68.1005   1
   0  19  10 154.443 63.1917   3
   0  19 -10 98.0757 63.9198   2
   0 -19 -11 374.984 80.5845   2
   0 -19  11 297.389 73.2979   1
   0  19  11 366.992 67.2296   3
   0  19 -11 324.399 68.0891   2
   0 -19 -12 643.253 86.1020   2
   0 -19  12 495.833 78.1790   1
   0  19  12 546.270 69.3188   3
   0  19 -12 492.253 71.1785   2
   0 -19 -13 344.911 88.3640   2
   0 -19  13 374.903 80.1600   1
   0  19  13 395.632 68.4314   3
   0  19 -13 310.482 72.3199   2
   0 -19 -14 34.9588 85.6362   2
   0 -19  14 25.7477 80.4595   1
   0  19  14 91.6582 64.6609   3
   0  19 -14 202.365 71.5132   2
   0 -19  15 19.5978 84.1184   1
   0  19  15 96.4022 63.9425   3
   0  19 -15 30.7334 71.5307   2
   0 -19  16-49.5365 86.0655   1
   0  19 -16 80.4033 74.3417   2
   0 -20   0 2321.47 76.6340   2
   0 -20   1 143.985 58.4180   2
   0 -20  -1-35.8515 62.0279   2
   0  20   1-10.2744 56.9253   3
   0  20  -1-58.9094 56.8908   3
   0 -20   2 3985.69 85.8686   2
   0  20   2 3914.33 85.6125   3
   0 -20  -3 434.173 73.2197   2
   0 -20   3 590.141 67.6760   2
   0  20   3 595.215 72.4023   3
   0  20  -3 708.352 63.0824   3
   0 -20   4 1003.49 65.9650   2
   0  20   4 1086.93 68.8724   3
   0  20  -4 1147.66 65.1376   3
   0 -20  -5 1297.54 79.8860   2
   0 -20   5 1120.19 66.5846   2
   0  20   5 1180.70 71.8826   3
   0  20  -5 1393.46 66.2109   3
   0 -20  -6 102.546 71.5644   2
   0 -20   6 205.256 62.2972   1
   0  20  -6 151.047 54.2291   3
   0  20   6 172.665 63.4309   3
   0 -20  -7 359.389 73.5990   2
   0 -20   7 392.620 66.8987   1
   0  20  -7 436.871 55.7655   3
   0  20   7 364.094 64.5246   3
   0  20  -7 412.119 65.1513   2
   0 -20  -8 32.1201 72.2591   2
   0 -20   8 68.6586 66.1205   1
   0  20   8-43.0229 63.6178   3
   0  20  -8 34.2415 64.3204   2
   0 -20   9 517.532 70.5467   1
   0  20   9 610.302 69.2868   3
   0  20  -9 558.441 70.7668   2
   0 -20 -10 165.074 80.7249   2
   0 -20  10 72.3147 71.0545   1
   0  20  10 176.418 67.7160   3
   0  20 -10 116.501 68.4905   2
   0 -20 -11 238.859 83.4768   2
   0 -20  11 270.513 73.6381   1
   0  20  11 242.315 66.4843   3
   0  20 -11 124.788 67.4614   2
   0 -20 -12-28.4915 84.5616   2
   0 -20  12-17.4135 75.8791   1
   0  20  12-22.1571 67.5765   3
   0  20 -12 17.5541 70.0921   2
   0 -20 -13 218.243 90.1701   2
   0 -20  13 30.6726 78.6250   1
   0  20  13 284.116 66.8580   3
   0  20 -13-10.6073 71.0730   2
   0 -20 -14-24.0001 87.1736   2
   0 -20  14 0.25595 79.8694   1
   0  20  14-1.04963 65.9190   3
   0  20 -14 169.710 70.1075   2
   0 -20 -15 69.2946 91.8535   2
   0  20  15 104.130 63.0396   3
   0 -20  15 103.246 81.4037   1
   0 -21   0 75.1627 62.9887   2
   0  21   0 83.0435 60.7734   3
   0 -21  -1 4245.78 98.1493   2
   0 -21   1 3990.32 88.8898   2
   0  21  -1 3974.27 86.6956   3
   0  21   1 3941.08 86.2084   3
   0 -21  -2 117.797 67.5983   2
   0 -21   2 220.729 60.8071   2
   0  21   2 100.272 60.7225   3
   0  21  -2 248.873 60.1753   3
   0 -21  -3 361.783 74.3748   2
   0 -21   3 281.737 60.9988   2
   0  21   3 347.138 64.4279   3
   0  21  -3 293.567 61.4213   3
   0 -21  -4 2280.94 87.2773   2
   0 -21   4 2130.37 72.9010   2
   0  21  -4 2235.65 72.8387   3
   0 -21  -5 1646.06 85.1662   2
   0 -21   5 1623.81 70.4807   2
   0  21   5 1429.17 72.7055   3
   0  21  -5 1392.73 65.5345   3
   0 -21  -6 158.570 74.1524   2
   0 -21   6 57.2646 59.3819   2
   0  21  -6 90.0346 56.5211   3
   0  21   6 166.068 64.6424   3
   0 -21  -7 120.296 73.0223   2
   0  21   7 197.460 64.2258   3
   0 -21  -8 7.40904 74.3384   2
   0 -21   8 58.5135 65.8561   1
   0  21   8-49.2187 64.9972   3
   0  21  -8-37.5480 64.1056   2
   0 -21  -9 320.874 81.9694   2
   0 -21   9 102.300 68.9423   1
   0  21   9 102.478 67.0924   3
   0  21  -9 199.082 66.3930   2
   0 -21 -10 87.9477 79.7971   2
   0 -21  10 174.372 70.4075   1
   0  21  10 155.949 67.1666   3
   0  21 -10 75.1401 69.7127   2
   0 -21 -11 185.641 84.0961   2
   0 -21  11 55.9053 75.3166   1
   0  21  11 134.469 66.3109   3
   0  21 -11-103.552 70.0108   2
   0 -21 -12 384.472 87.3535   2
   0 -21  12 299.642 78.3874   1
   0  21  12 223.204 70.6064   3
   0  21 -12 111.107 71.5444   2
   0 -21 -13-23.5819 88.7261   2
   0 -21  13 139.991 79.2254   1
   0  21  13-34.1289 68.5909   3
   0  21 -13 63.0037 72.3950   2
   0 -21 -14-64.7405 92.6807   2
   0  21  14 96.4264 67.3396   3
   0 -21  14-25.3917 79.5137   1
   0  21  15-10.4318 66.4165   3
   0 -21  15-14.4049 81.4409   1
   0 -22   0 1189.07 74.6608   2
   0  22   0 1070.93 66.4536   3
   0 -22   1 1502.68 73.7133   2
   0  22   1 1493.46 71.5143   3
   0  22  -1 1592.61 70.2758   3
   0 -22  -2 200.393 69.3986   2
   0 -22   2 237.395 62.9716   2
   0  22  -2 144.289 56.3281   3
   0  22   2 114.916 59.3690   3
   0 -22  -3 1054.45 79.0331   2
   0 -22   3 1030.63 68.9671   2
   0  22  -3 868.384 64.0459   3
   0  22   3 886.197 68.3839   3
   0 -22  -4 30.6989 69.7714   2
   0 -22   4 33.8319 56.4733   2
   0  22  -4-11.2892 56.1980   3
   0  22   4 24.1833 59.2768   3
   0 -22  -5-49.1672 71.6402   2
   0 -22   5 24.4914 57.7362   2
   0  22   5 29.1673 60.7936   3
   0  22  -5 95.6281 54.4755   3
   0 -22  -6 209.983 73.7467   2
   0 -22   6 366.437 62.7345   2
   0  22   6 439.060 66.9287   3
   0  22  -6 297.778 57.2654   3
   0 -22   7 139.237 59.2252   2
   0  22   7 112.111 65.3042   3
   0 -22  -8-15.3556 79.6072   2
   0  22   8 154.105 67.0445   3
   0  22  -8 60.8376 66.7665   2
   0 -22  -9 622.682 85.0893   2
   0  22   9 577.058 74.3406   3
   0  22  -9 751.128 73.9313   2
   0 -22 -10-31.7909 81.2290   2
   0 -22  10 43.4531 72.3358   1
   0  22  10 46.5899 67.8756   3
   0  22  11-101.370 67.1731   3
   0  22 -11-41.0197 71.5562   2
   0 -22 -12-146.049 87.7770   2
   0  22  12 13.6240 70.6518   3
   0 -22  12-47.2660 75.1021   1
   0 -22 -13 192.351 95.6928   2
   0  22  13 154.425 69.2349   3
   0 -22  13 241.699 78.3314   1
   0  22  14 154.985 71.9334   3
   0 -22  14-97.0550 80.1666   1
   0 -23   0-22.2687 63.1830   2
   0  23   0 25.3224 57.6519   3
   0 -23  -1 192.344 66.5852   2
   0 -23   1 235.912 65.9609   2
   0  23  -1 205.360 61.9965   3
   0  23   1 157.344 61.1570   3
   0 -23  -2 229.511 71.7021   2
   0 -23   2 168.356 62.7559   2
   0  23   2 77.3449 61.3143   3
   0  23  -2 140.272 60.0570   3
   0 -23   3-46.2700 62.0074   2
   0 -23  -3 206.958 71.4511   2
   0  23  -3 114.825 57.9207   3
   0  23   3-15.4391 60.3023   3
   0 -23   4 40.2276 59.6595   2
   0  23   4 142.190 64.5001   3
   0  23  -4 39.1827 56.7557   3
   0 -23   5 162.325 58.6775   2
   0 -23  -5 205.317 75.4262   2
   0  23   5 179.534 63.5555   3
   0  23  -5 236.512 59.0942   3
   0 -23  -6-51.2565 75.2900   2
   0 -23   6 62.9995 58.5564   2
   0  23  -6 47.0054 55.5084   3
   0  23   6 74.2709 63.2239   3
   0 -23  -7 306.827 81.5671   2
   0 -23   7 225.385 62.4588   2
   0  23   7 139.864 66.1485   3
   0 -23  -8 370.213 82.8005   2
   0 -23   8 408.142 65.5673   2
   0  23   8 359.392 71.9610   3
   0 -23  -9-114.295 82.4906   2
   0  23   9 2.05073 67.6610   3
   0 -23 -10-39.4123 82.6178   2
   0  23  10 46.2103 68.7613   3
   0 -23 -11 79.8852 85.6320   2
   0  23  11-21.9838 71.0145   3
   0 -23 -12 20.6843 87.4988   2
   0  23  12 171.609 72.3626   3
   0  23  13-79.8143 72.0751   3
   0 -23  13 144.761 79.4812   1
   0 -24   0 3316.08 95.5420   2
   0  24   0 2793.51 84.5606   3
   0 -24  -1 1117.66 82.1266   2
   0 -24   1 1331.66 79.4101   2
   0  24   1 1041.49 72.8205   3
   0  24  -1 1114.24 70.3358   3
   0 -24  -2 266.442 70.7916   2
   0 -24   2 233.134 64.4171   2
   0  24   2 148.159 64.2009   3
   0  24  -2 240.460 62.0472   3
   0 -24   3 6.22281 62.5406   2
   0  24  -3 4.64244 59.6130   3
   0  24   3 74.8642 62.7427   3
   0 -24   4 48.5030 61.7727   2
   0 -24  -4 48.0309 75.1682   2
   0  24  -4 70.3588 60.5230   3
   0  24   4 53.3648 63.3569   3
   0 -24  -5 18.3416 72.0940   2
   0 -24   5 15.5946 60.9188   2
   0  24   5 39.2425 62.9375   3
   0  24  -5-77.4045 59.3148   3
   0 -24  -6 408.529 80.1061   2
   0 -24   6 403.618 61.4082   2
   0  24   6 468.860 68.8065   3
   0 -24  -7-54.5598 81.1095   2
   0 -24   7 15.7903 62.0971   2
   0  24   7-97.2432 67.7217   3
   0 -24  -8 450.327 86.1548   2
   0  24   8 292.822 71.2506   3
   0 -24  -9 8.48004 82.8013   2
   0  24   9 147.991 69.2528   3
   0 -24 -10 17.8840 84.2699   2
   0  24  10-12.0508 69.1032   3
   0 -24 -11 155.802 90.9999   2
   0  24  11-8.70439 71.6644   3
   0 -25   0 177.412 71.5722   2
   0  25   0-25.3705 62.7655   3
   0 -25  -1 540.624 76.4690   2
   0 -25   1 532.469 73.1040   2
   0  25   1 450.923 66.8868   3
   0  25  -1 462.066 66.9833   3
   0 -25  -2 109.154 72.9482   2
   0 -25   2-18.4551 64.7149   2
   0  25   2 91.6859 64.6888   3
   0  25  -2 185.758 63.6474   3
   0 -25   3-11.5287 62.7616   2
   0 -25  -3-9.92615 74.0549   2
   0  25  -3 88.9503 60.6202   3
   0  25   3 128.871 64.4976   3
   0 -25  -4 114.160 76.4794   2
   0 -25   4-23.4794 63.7401   2
   0  25  -4 12.8542 59.4879   3
   0  25   4-19.2098 65.7631   3
   0 -25   5 425.675 67.4339   2
   0  25   5 390.705 69.6530   3
   0  25  -5 237.596 63.3407   3
   0 -25  -6-2.67522 78.5451   2
   0  25   6 98.0316 68.1812   3
   0 -25  -7 670.068 89.4607   2
   0  25   7 578.233 73.6829   3
   0 -25  -8 8.81727 83.1454   2
   0  25   8 54.2804 70.1449   3
   0 -25  -9 319.401 88.8717   2
   0  25   9 258.696 73.0903   3
   0 -25 -10 446.384 91.7381   2
   0 -26   0 1608.41 85.7691   2
   0  26   0 1357.41 75.2991   3
   0 -26  -1 294.433 75.7671   2
   0 -26   1 203.645 71.2077   2
   0  26   1 240.329 65.6799   3
   0  26  -1 276.833 64.4839   3
   0 -26   2 242.991 70.7555   2
   0 -26  -2 211.560 75.1936   2
   0  26   2 252.422 65.8508   3
   0  26  -2 286.946 65.9832   3
   0 -26  -3 398.947 79.2057   2
   0 -26   3 405.857 69.2006   2
   0  26   3 303.691 69.1493   3
   0  26  -3 469.343 66.8126   3
   0 -26  -4 232.439 78.2191   2
   0  26  -4 151.035 63.6131   3
   0  26   4 65.1904 68.3075   3
   0  26   5 185.021 67.3438   3
   0  26  -5 224.115 61.0102   3
   0 -26  -6 104.252 80.8288   2
   0  26   6 98.5079 69.2923   3
   0 -26  -7 417.985 86.3272   2
   0  26   7 375.485 74.6348   3
   0 -26  -8 304.784 88.5062   2
   0 -26  -9 1129.95 99.9730   2
   0 -27   0 13.3044 72.0638   2
   0 -27  -1 215.013 75.1670   2
   0  27  -1 64.2611 67.2483   3
   0  27   1 0.51871 66.9235   3
   0 -27  -2 491.330 81.7127   2
   0  27   2 276.455 68.2698   3
   0  27  -2 360.986 67.2653   3
   0 -27  -3 64.4984 78.3061   2
   0  27   3 52.5856 66.0095   3
   0  27  -3 24.4325 65.8286   3
   0 -27  -4 112.384 78.3392   2
   0  27  -4 122.346 64.9391   3
   0  27   4 25.6587 66.9380   3
   0 -27  -5 100.343 80.1783   2
   0 -27  -6 29.7254 82.1279   2
   0 -27  -7 932.778 93.1905   2
   0  28   0 232.579 68.4881   3
   0  28  -1 44.5369 66.4281   3
   0  28  -2 12.2660 65.0362   3
   0  28  -3 122.731 66.7083   3
   0 -28  -4 135.612 78.3112   2
   0  28  -4 262.841 67.1851   3
   0 -28  -5 198.545 83.9420   2
   1   0  -1 3313.23 20.6522   1
   1   0   1 3445.88 19.6625   1
   1   0   1 3291.31 18.2577   3
   1   0  -1 3331.54 19.4263   2
  -1   0  -2 1251.33 19.6760   2
  -1   0   2 1196.02 21.3745   1
   1   0   2 1234.93 20.9294   1
   1   0   2 1237.70 16.5708   3
   1   0  -2 1160.05 20.0486   2
  -1   0  -3 63740.2 109.149   2
  -1   0   3 62479.8 108.615   1
   1   0   3 63204.4 89.6579   3
   1   0  -3 62253.6 114.911   2
  -1   0  -4 9789.00 56.3309   2
   1   0   4 9918.87 54.5583   1
  -1   0   4 9743.34 54.4392   1
   1   0  -4 9864.49 58.5461   2
  -1   0  -5 13038.7 70.2453   2
   1   0   5 13282.7 69.5690   1
  -1   0   5 12774.5 67.4480   1
   1   0   5 13086.4 49.9659   3
   1   0  -5 13118.4 73.2130   2
  -1   0  -6 29.1662 32.4631   2
  -1   0   6 82.4212 33.8353   1
   1   0   6 46.9598 17.7946   3
  -1   0   6 55.5241 12.5642   3
   1   0  -6 8.85228 33.9476   2
   1   0   7 16103.0 87.0834   1
  -1   0   7 15599.7 85.9940   1
   1   0   7 16003.8 61.6907   3
  -1   0   7 16216.7 46.1613   3
  -1   0  -7 16228.2 92.9063   2
   1   0  -7 16142.9 95.7148   2
  -1   0  -8 81.9176 38.7030   2
  -1   0   8 183.796 37.0016   1
   1   0   8 171.211 40.5884   1
   1   0   8 147.884 18.4896   3
  -1   0   8 173.132 13.7564   3
   1   0  -8 97.7224 40.9704   2
  -1   0  -9 26.5419 42.2088   2
  -1   0   9 43.2464 42.0131   1
   1   0   9 153.433 42.9902   1
  -1   0   9 86.7811 13.4316   3
   1   0  -9 34.2418 45.6344   2
   1   0  10 2671.45 58.8825   1
  -1   0  10 2590.44 58.6235   1
   1   0  10 2635.56 32.8511   3
  -1   0  10 2517.40 23.8335   3
   1   0 -10 2720.71 67.1397   2
  -1   0 -10 2642.66 61.4557   2
  -1   0  11 1486.28 58.2133   1
   1   0  11 1307.91 56.4817   1
   1   0  11 1386.41 28.6428   3
  -1   0 -11 1505.56 61.5129   2
   1   0 -11 1319.33 62.4666   2
   1   0  12 354.623 55.4744   1
  -1   0  12 388.657 55.9778   1
   1   0  12 302.893 23.4353   3
   1   0 -12 382.486 62.3288   2
  -1   0 -12 295.470 59.0931   2
  -1   0  13 188.730 58.6012   1
   1   0  13 26.7724 56.9513   1
   1   0 -13 9.98940 64.1820   2
  -1   0 -13 8.27108 60.3733   2
   1   0  14 23.0155 59.9410   1
  -1   0  14 85.0955 59.6463   1
  -1   0 -14-32.3873 62.4904   2
   1   0  15 100.273 62.6217   1
  -1   0  15 118.805 63.9206   1
   1   0 -15 103.077 72.2446   2
  -1   0 -15-50.5766 69.8780   2
  -1   0  16 893.246 74.3530   1
   1   0  16 889.915 72.1230   1
   1   0 -16 843.586 82.2062   2
  -1   0 -16 754.640 80.7752   2
  -1   0  17-35.4546 67.7049   1
   1   0  17-59.7584 69.6344   1
  -1   0 -17-127.640 78.0205   2
   1   0 -17 77.5330 76.0952   2
   1   0  18 187.159 73.4904   1
  -1   0  18-20.5768 70.6144   1
   1   0 -18 73.6821 83.7640   2
  -1   0 -18 36.8338 77.4088   2
  -1   0  19 240.231 77.2163   1
   1   0  19 251.821 74.5289   1
  -1   0 -19 115.275 81.8033   2
   1   0 -19 153.412 88.2829   2
  -1   0  20 22.7222 78.3896   1
   1   0  20-13.1298 73.9297   1
   1   0 -20 145.782 90.7223   2
  -1   0 -20 44.4582 85.5139   2
  -1   0  21-61.3255 79.9913   1
   1   0  21 96.7448 81.2941   1
  -1   0 -21-1.06046 93.3208   2
   1   0 -21-98.9399 94.4334   2
   1   0  22 176.251 82.4446   1
  -1   0  22 262.788 88.0680   1
  -1   1  22 109.355 85.1489   1
   1  -1  22 273.672 83.1263   1
  -1   1  21 201.561 82.1638   1
   1  -1  21 37.8195 80.5483   1
  -1  -1 -21 133.089 92.5412   2
   1   1 -21 47.3514 93.6858   2
   1  -1  20 121.842 78.9670   1
  -1   1  20 121.664 77.6832   1
   1   1 -20 335.425 93.8836   2
  -1  -1 -20 31.5941 84.8990   2
  -1   1  19 165.987 74.6423   1
   1  -1  19 138.308 74.6020   1
  -1  -1 -19 23.1838 87.1520   2
   1   1 -19 43.1402 83.9348   2
   1  -1  18 181.883 72.7441   1
  -1   1  18 321.947 71.8489   1
   1   1 -18 280.255 84.9416   2
  -1  -1 -18 222.898 81.3095   2
  -1   1  17 259.979 68.6235   1
   1  -1  17 291.199 71.2440   1
   1   1 -17 179.499 79.8265   2
  -1  -1 -17 474.671 80.8065   2
  -1   1  16 1129.01 74.4126   1
   1  -1  16 1150.66 75.8779   1
  -1  -1 -16 1191.46 83.6108   2
   1   1 -16 1115.92 85.1877   2
  -1   1  15 622.322 65.2923   1
   1  -1  15 508.397 67.7930   1
   1   1 -15 717.500 74.8067   2
  -1  -1 -15 543.265 72.6973   2
  -1   1  14 1624.35 69.3849   1
   1  -1  14 1464.83 70.9899   1
   1   1 -14 1568.43 76.1493   2
  -1  -1 -14 1477.59 77.4263   2
   1  -1  13 125.129 59.9492   1
  -1   1  13 162.353 57.2623   1
  -1  -1 -13 143.659 62.4061   2
   1   1 -13 264.531 64.3090   2
   1  -1  12 58.4138 56.4683   1
  -1   1  12-47.6558 53.0176   1
  -1  -1 -12 152.952 56.2385   2
  -1   1  11 1487.40 56.6261   1
   1  -1  11 1412.62 60.0929   1
   1  -1  11 1442.44 29.3673   3
  -1   1  11 1508.39 24.9032   3
   1   1 -11 1447.26 64.7396   2
  -1  -1 -10 142.958 47.3352   2
   1  -1  10 193.757 46.9145   1
  -1   1  10 127.527 44.0323   1
   1  -1  10 153.908 19.1878   3
  -1   1  10 189.721 17.1188   3
   1   1 -10 78.8922 48.5327   2
  -1   1   9 4988.01 62.5945   1
   1  -1   9 5049.91 66.0895   1
  -1   1   9 5275.13 36.0852   3
   1  -1   9 5096.77 39.8321   3
  -1  -1  -9 5210.27 71.0562   2
  -1  -1  -8 1500.21 48.6430   2
  -1   1   8 1504.62 44.0961   1
   1  -1   8 1408.36 47.6544   1
   1  -1   8 1449.71 24.9834   3
  -1   1   8 1467.99 23.0235   3
   1   1  -8 1463.42 50.7775   2
  -1   1   7 16639.0 87.5032   1
   1  -1   7 16148.6 88.7700   1
  -1   1   7 16653.2 56.7030   3
   1  -1   7 16422.8 60.8754   3
   1   1  -7 16579.2 99.0481   2
  -1  -1  -6 18434.2 91.0225   2
   1  -1   6 18311.5 86.4589   1
  -1   1   6 18354.5 83.6477   1
   1  -1   6 18410.3 60.1682   3
   1   1  -6 18491.0 93.7357   2
  -1  -1  -5 23449.5 93.6815   2
   1  -1   5 23511.9 89.1926   1
  -1   1   5 23632.3 86.0379   1
   1   1  -5 23785.7 94.6497   2
   1  -1   4 78843.2 141.108   1
   1  -1   4 78142.3 106.065   3
   1   1  -4 78650.5 149.898   2
  -1  -1  -3 9718.74 50.3336   2
   1  -1   3 9011.74 51.7180   1
  -1   1   3 9408.08 47.0278   1
  -1   1   3 8992.83 36.7047   3
   1  -1   3 9551.65 37.1371   3
   1   1  -3 8985.08 50.9505   2
  -1  -1  -2 8564.36 39.1914   2
   1  -1   2 8376.51 39.7144   1
  -1  -1  -1 18495.4 46.1457   2
   1  -1   1 18814.9 47.0055   1
  -1   1   1 18247.7 44.8637   3
   1   1  -1 18481.7 47.9767   2
   1   1   0 75216.0 86.4672   2
  -1   1   0 76491.3 87.3360   3
   1  -1  -1 18604.3 38.4304   2
   1  -1  -1 18526.0 45.2475   1
  -1  -1   1 18638.9 42.4697   1
   1   1   1 19037.8 44.0805   3
  -1   1  -1 18481.8 44.9937   3
   1  -1  -2 8134.83 36.8441   1
  -1  -1   2 8181.56 38.1265   1
   1   1   2 7948.55 32.3597   1
   1   1   2 7777.75 35.6161   3
  -1   1  -2 8368.59 33.2095   2
  -1  -1   3 9336.80 48.6631   1
   1   1   3 9598.72 43.3392   1
  -1   1  -3 9442.40 46.1449   2
  -1  -1   4 76038.7 138.558   1
   1   1   4 76605.1 126.892   1
   1   1   4 77453.1 118.253   3
  -1   1  -4 76857.6 137.372   2
  -1  -1   5 23503.2 89.3599   1
   1   1   5 23793.6 82.7460   1
   1   1   5 22993.4 70.4375   3
   1  -1  -5 23897.7 94.9719   2
  -1   1  -5 23108.7 88.7270   2
   1   1   6 18376.6 81.0324   1
  -1  -1   6 18234.4 86.3330   1
   1   1   6 18258.0 66.6644   3
   1  -1  -6 18177.8 93.4067   2
  -1   1  -6 18504.8 88.0784   2
  -1  -1   7 16074.8 88.3187   1
   1   1   7 16417.1 85.1138   1
   1   1   7 16450.2 66.1568   3
  -1  -1   7 16922.2 37.4582   3
  -1   1  -7 16698.1 92.6170   2
   1  -1  -7 16361.5 98.8279   2
  -1  -1   8 1475.87 47.9593   1
   1   1   8 1469.35 43.9273   1
  -1  -1   8 1521.82 15.7001   3
   1   1   8 1543.04 28.3594   3
   1  -1  -8 1458.05 49.6302   2
  -1   1  -8 1426.44 47.7058   2
  -1  -1   9 5261.57 66.5863   1
   1   1   9 5321.46 64.6528   1
   1   1   9 5258.94 43.5134   3
  -1  -1   9 5026.14 25.9396   3
  -1   1  -9 5108.29 69.1605   2
   1  -1  -9 5339.51 72.6243   2
   1   1  10 114.863 45.3412   1
  -1  -1  10 186.266 47.2519   1
   1   1  10 187.002 21.5083   3
   1  -1 -10 132.056 50.7848   2
  -1   1 -10 151.600 47.3974   2
  -1  -1  11 1571.40 61.3252   1
   1   1  11 1496.98 56.7310   1
   1   1  11 1512.63 30.5824   3
  -1   1 -11 1438.42 60.1866   2
   1  -1 -11 1494.92 66.5128   2
  -1  -1  12 117.670 55.5441   1
   1   1  12 9.08008 51.2983   1
   1   1  12 52.2585 22.4015   3
  -1   1 -12 65.6828 54.7758   2
   1  -1 -12 49.2252 61.1080   2
   1   1  13 96.8616 55.7498   1
  -1  -1  13 257.560 59.1780   1
   1  -1 -13 101.261 63.8234   2
  -1   1 -13 195.017 60.9424   2
  -1  -1  14 1548.45 70.6084   1
   1   1  14 1565.41 66.5621   1
   1  -1 -14 1785.04 82.0211   2
  -1   1 -14 1617.02 75.5989   2
   1   1  15 662.292 65.6170   1
  -1  -1  15 646.760 69.4984   1
   1  -1 -15 663.620 79.7571   2
  -1   1 -15 620.824 71.8863   2
  -1  -1  16 1331.00 79.1190   1
   1   1  16 1106.42 73.9085   1
  -1   1 -16 1013.71 82.4820   2
   1  -1 -16 1369.75 89.3783   2
  -1  -1  17 406.259 72.9806   1
   1   1  17 276.816 67.6191   1
   1  -1 -17 371.638 83.6630   2
  -1   1 -17 372.733 77.4718   2
  -1  -1  18 190.937 72.9905   1
   1   1  18 292.953 71.1385   1
  -1   1 -18 196.458 80.9365   2
   1  -1 -18 344.547 85.1395   2
   1   1  19 68.3111 72.4271   1
  -1  -1  19 85.7885 76.6807   1
  -1   1 -19 182.787 84.8243   2
   1  -1 -19 129.944 88.2830   2
   1   1  20 65.7327 73.7734   1
  -1  -1  20 117.701 80.8936   1
  -1   1 -20 126.916 87.6392   2
   1  -1 -20 81.5493 92.5265   2
   1   1  21 43.9026 77.7930   1
  -1  -1  21 95.2948 81.8409   1
   1  -1 -21 122.377 97.3798   2
  -1   1 -21-25.8931 89.3856   2
   1   1  22 164.352 80.9008   1
  -1   2  22 205.588 83.1856   1
  -1   2  21 62.4361 79.9452   1
   1  -2  21 74.3920 82.2084   1
  -1  -2 -21-155.405 93.1904   2
   1   2 -21-62.7714 93.6345   2
   1  -2  20-88.1719 79.9344   1
  -1   2  20 171.201 78.1195   1
  -1  -2 -20-68.0331 93.3902   2
   1   2 -20 40.1887 90.1331   2
  -1   2  19 114.560 74.1475   1
   1  -2  19 188.209 75.9162   1
   1   2 -19 211.594 87.1295   2
  -1  -2 -19-42.8012 86.3922   2
  -1   2  18 41.3847 68.1128   1
   1  -2  18 290.244 74.9287   1
  -1  -2 -18 351.638 85.0528   2
   1   2 -18 133.001 81.2432   2
   1  -2  17-36.3865 72.4170   1
  -1   2  17 7.87649 67.6201   1
   1   2 -17 43.8655 76.6984   2
  -1  -2 -17 4.93591 76.3632   2
   1  -2  16 649.549 73.0990   1
  -1  -2 -16 707.891 80.8275   2
   1   2 -16 645.651 81.2346   2
   1  -2  15 303.680 66.8335   1
  -1   2  15 397.603 63.7725   1
  -1  -2 -15 358.766 71.7669   2
   1   2 -15 461.850 74.7612   2
   1  -2  14 508.869 66.6895   1
  -1   2  14 494.487 59.5492   1
  -1  -2 -14 464.468 67.4971   2
   1   2 -14 491.614 69.8056   2
  -1   2  13 1759.31 66.3316   1
   1  -2  13 1581.24 70.4997   1
   1   2 -13 1692.94 74.3803   2
  -1  -2 -13 1717.35 72.8237   2
   1  -2  12 91.3811 58.5661   1
  -1   2  12 243.730 52.1471   1
   1   2 -12 313.092 59.9914   2
  -1  -2 -12 178.625 59.1982   2
   1  -2  11 2523.28 66.8234   1
  -1   2  11 2545.95 62.1063   1
  -1   2  11 2517.19 33.0983   3
   1   2 -11 2717.74 69.8489   2
  -1  -2 -11 2561.34 69.9985   2
  -1  -2 -10 3062.72 66.9675   2
   1  -2  10 3020.61 64.1900   1
  -1   2  10 3003.40 59.4760   1
  -1   2  10 2887.61 34.0005   3
   1   2 -10 2849.13 65.4578   2
  -1  -2  -9 2101.98 56.8911   2
   1  -2   9 2098.08 55.1908   1
  -1   2   9 2032.64 49.2793   1
  -1   2   9 2011.66 29.4289   3
   1   2  -9 2035.13 54.6264   2
  -1  -2  -8 2561.34 54.8490   2
   1  -2   8 2398.03 53.6760   1
  -1   2   8 2547.10 48.9072   1
  -1   2   8 2433.63 30.4793   3
   1   2  -8 2583.57 54.1048   2
  -1  -2  -7 5836.56 67.5707   2
   1  -2   7 5930.93 64.8037   1
  -1   2   7 6021.61 59.4249   1
   1   2  -7 6089.37 66.0186   2
  -1  -2  -6 1861.27 43.4351   2
  -1   2   6 1837.58 38.5076   1
  -1   2   6 1740.96 26.9910   3
   1   2  -6 1746.74 42.9261   2
  -1  -2  -5 26567.0 100.906   2
   1  -2   5 26518.6 97.3738   1
  -1   2   5 25417.6 87.0876   1
   1   2  -5 26473.7 100.817   2
  -1  -2  -4 1896.74 37.3656   2
   1  -2   4 2009.12 41.0228   1
  -1   2   4 1902.45 31.8259   1
   1   2  -4 1865.31 37.2645   2
  -1  -2  -3 45216.4 106.992   2
   1   2  -3 46412.2 107.079   2
  -1  -2  -2 7012.91 41.8995   2
   1  -2   2 7095.41 41.5925   1
  -1   2   2 6441.43 39.1242   3
   1   2  -2 6690.77 41.6652   2
  -1  -2  -1 95994.0 120.270   2
   1  -2   1 95864.3 115.678   1
   1   2  -1 95193.7 90.5639   3
  -1   2   1 96642.6 121.334   3
   1  -2   0 6759.85 31.8866   1
   1   2   0 7041.40 29.6855   3
  -1   2   0 6922.56 34.8867   3
   1   2   0 6765.06 36.0532   2
   1  -2  -1 96602.2 98.8106   2
   1   2   1 98220.8 115.051   3
   1  -2  -2 7303.70 39.6782   2
   1   2   2 7181.03 25.8011   1
  -1  -2   2 6868.16 38.3232   1
   1   2   2 6995.17 37.9196   3
  -1   2  -2 6875.54 36.4905   3
  -1   2  -2 6901.74 33.1088   2
   1  -2  -3 43816.8 90.7930   1
   1  -2  -3 43996.2 101.499   2
  -1  -2   3 43532.5 98.8010   1
   1   2   3 45264.3 77.9828   1
  -1   2  -3 44425.6 86.3763   3
  -1   2  -3 44942.2 94.9406   2
   1  -2  -4 1765.54 37.6263   2
   1   2   4 1917.40 31.2489   1
  -1  -2   4 1920.39 37.5053   1
   1   2   4 1965.37 29.2817   3
  -1   2  -4 1891.18 25.4397   3
  -1   2  -4 1955.07 33.9326   2
   1  -2  -5 25242.9 100.637   2
  -1  -2   5 25788.4 95.4412   1
   1   2   5 26453.7 83.2964   1
   1   2   5 26445.7 81.0822   3
  -1   2  -5 26469.3 72.6789   3
  -1   2  -5 25765.5 92.6221   2
   1  -2  -6 1940.67 45.9202   2
  -1  -2   6 1794.43 44.0986   1
   1   2   6 1840.16 37.7831   1
   1   2   6 1858.39 30.2483   3
  -1   2  -6 1880.65 26.4806   3
  -1   2  -6 1928.41 41.3672   2
   1  -2  -7 5986.27 68.0273   2
   1   2   7 5838.53 56.2955   1
  -1  -2   7 6075.49 65.0478   1
   1   2   7 6081.99 48.4308   3
  -1   2  -7 5903.75 62.6122   2
   1   2   8 2519.28 47.8545   1
  -1  -2   8 2491.86 53.7332   1
   1   2   8 2663.74 35.4753   3
  -1   2  -8 2591.99 51.6364   2
   1  -2  -8 2609.91 57.2880   2
  -1   2  -8 2515.29 30.8650   3
  -1  -2   9 2168.86 55.7947   1
   1   2   9 2104.06 48.4292   1
   1   2   9 2149.04 34.5163   3
  -1   2  -9 2097.66 54.2164   2
   1  -2  -9 1960.20 56.3382   2
  -1   2  -9 1973.87 29.7046   3
   1   2  10 2851.23 57.0426   1
  -1  -2  10 3030.96 63.9300   1
   1   2  10 3001.87 39.5108   3
   1  -2 -10 3035.32 70.0973   2
  -1   2 -10 2846.02 36.1228   3
  -1   2 -10 3140.69 64.0788   2
   1   2  11 2468.83 60.6459   1
  -1  -2  11 2625.37 67.1345   1
   1   2  11 2530.99 37.7641   3
  -1   2 -11 2335.96 35.1849   3
  -1   2 -11 2373.72 65.2469   2
   1  -2 -11 2513.38 72.5736   2
   1  -2 -12 266.176 63.5267   2
  -1  -2  12 260.923 58.1867   1
   1   2  12 205.294 51.5850   1
   1   2  12 239.024 25.6051   3
  -1  -2  13 1813.35 71.1908   1
  -1   2 -13 1759.17 72.0560   2
   1  -2 -13 1835.22 79.1500   2
   1   2  14 402.921 58.5679   1
  -1  -2  14 515.368 66.2945   1
   1  -2 -14 429.414 73.7276   2
  -1   2 -14 308.091 64.0483   2
   1   2  15 256.651 61.2848   1
  -1  -2  15 212.329 67.3038   1
  -1   2 -15 349.721 66.2828   2
   1  -2 -15 456.772 75.8452   2
  -1  -2  16 778.449 74.0948   1
   1  -2 -16 871.855 85.1551   2
  -1   2 -16 669.356 74.5178   2
   1   2  17 182.044 66.0053   1
  -1  -2  17 26.7200 70.8782   1
  -1   2 -17 155.132 76.3864   2
   1   2  18 220.910 68.7196   1
  -1  -2  18 66.8170 75.8783   1
  -1   2 -18 183.540 80.5681   2
   1  -2 -18 24.0284 88.4958   2
   1   2  19 108.868 71.8719   1
  -1  -2  19-44.0994 78.4722   1
   1  -2 -19 5.14817 87.5049   2
  -1   2 -19 70.6085 81.0157   2
  -1  -2  20 35.2412 81.3833   1
   1   2  20 37.2039 70.0911   1
  -1   2 -20 65.6807 85.7843   2
   1  -2 -20 182.999 95.5330   2
   1   2  21 113.960 76.0894   1
  -1  -2  21-49.4300 85.6744   1
  -1   2 -21 138.891 91.3466   2
   1  -2 -21-75.8372 94.2410   2
   1  -3  21-0.67179 83.5755   1
  -1   3  21-27.0631 79.2552   1
  -1  -3 -21 63.8748 96.6250   2
   1   3 -21 130.420 92.3942   2
  -1   3  20 236.655 76.7371   1
   1  -3  20 85.8302 82.1083   1
  -1  -3 -20 143.740 92.5080   2
   1   3 -20 114.875 86.3611   2
  -1   3  19 140.330 72.2202   1
   1  -3  19 126.675 78.3601   1
   1   3 -19 36.6527 85.0319   2
  -1  -3 -19 84.5788 86.7008   2
  -1   3  18 48.7813 69.2997   1
   1  -3  18 222.327 75.9737   1
  -1  -3 -18 123.554 83.1905   2
   1   3 -18 121.797 82.3235   2
   1  -3  17 927.300 79.5824   1
  -1   3  17 924.706 73.5732   1
   1   3 -17 828.740 84.1128   2
  -1  -3 -17 1082.30 88.7458   2
  -1   3  16 84.1540 63.0541   1
   1  -3  16 101.122 69.6639   1
  -1  -3 -16 152.966 74.3314   2
   1   3 -16 50.5080 71.5803   2
   1  -3  15 424.353 70.3471   1
  -1   3  15 495.765 63.4608   1
   1   3 -15 531.084 71.0586   2
  -1  -3 -15 277.697 73.3832   2
   1  -3  14 289.069 66.2928   1
  -1   3  14 308.838 58.3057   1
   1   3 -14 403.772 66.9851   2
  -1  -3 -14 418.309 72.1851   2
  -1   3  13 2643.97 71.2080   1
   1  -3  13 2629.00 78.0916   1
   1   3 -13 2754.72 81.1368   2
  -1  -3 -13 2660.49 82.3792   2
  -1  -3 -12 181.699 61.6894   2
   1  -3  12 268.817 61.1728   1
  -1   3  12 253.952 51.2050   1
  -1   3  12 234.986 25.7365   3
   1   3 -12 267.083 60.0900   2
  -1  -3 -11 1556.27 66.7532   2
  -1   3  11 1554.93 55.7513   1
   1  -3  11 1449.04 63.6238   1
  -1   3  11 1422.34 31.5887   3
   1   3 -11 1448.42 62.5835   2
  -1  -3 -10 3063.83 69.2778   2
   1  -3  10 2911.10 65.2765   1
  -1   3  10 2948.75 58.2391   1
  -1   3  10 2935.91 38.4274   3
   1   3 -10 2832.02 66.5404   2
  -1  -3  -9 2330.59 59.5903   2
  -1   3   9 2236.51 49.6636   1
   1  -3   9 2188.81 58.1853   1
  -1   3   9 2338.33 35.1613   3
   1   3  -9 2159.53 57.1927   2
  -1  -3  -8 788.720 48.1538   2
  -1   3   8 757.747 38.5307   1
   1  -3   8 722.284 48.8707   1
  -1   3   8 779.918 27.8525   3
   1   3  -8 747.017 44.7775   2
  -1  -3  -7 21062.5 110.207   2
  -1   3   7 20516.4 92.9705   1
   1  -3   7 21445.1 106.727   1
  -1   3   7 20360.1 78.6660   3
   1   3  -7 20908.4 106.715   2
  -1  -3  -6 4193.86 56.4086   2
  -1   3   6 4165.22 46.5200   1
   1  -3   6 4193.35 55.3944   1
   1   3  -6 4053.92 53.7238   2
  -1  -3  -5 3485.03 48.3429   2
  -1   3   5 3529.39 40.1835   1
   1  -3   5 3620.17 49.6430   1
  -1   3   5 3089.02 36.0454   3
   1   3  -5 3245.72 47.3032   2
  -1  -3  -4 38161.3 113.919   2
   1  -3   4 37679.5 109.418   1
  -1   3   4 38188.7 98.6183   3
   1   3  -4 37928.8 114.169   2
  -1  -3  -3 83116.7 150.510   2
   1  -3   3 83741.3 148.182   1
  -1   3   3 83750.5 141.860   3
  -1  -3  -2 17634.7 68.7500   2
   1  -3   2 17676.5 66.3664   1
   1   3  -2 17890.0 46.9786   3
  -1   3   2 17822.6 66.5539   3
   1  -3   1 2025.13 29.8134   1
  -1   3   1 2041.36 30.6867   3
   1   3  -1 2094.58 23.1191   3
   1   3  -1 2179.62 31.0990   2
  -1   3   0 92646.1 133.507   3
   1   3   0 91743.7 136.672   2
   1  -3  -1 2018.13 23.9870   2
  -1  -3   1 2143.41 23.0139   1
   1  -3  -1 1904.86 24.9210   1
   1   3   1 2058.36 27.6675   3
  -1   3  -1 2163.99 29.0493   3
  -1   3  -1 1864.21 22.2869   2
   1  -3  -2 17929.3 56.5060   1
   1  -3  -2 18348.4 62.4722   2
  -1  -3   2 18430.4 60.1914   1
   1   3   2 18164.0 63.3171   3
  -1   3  -2 18423.3 55.8669   2
  -1   3  -2 18488.1 62.3806   3
   1  -3  -3 83973.4 126.761   1
   1   3   3 84187.6 96.4229   1
  -1  -3   3 83334.9 140.707   1
   1   3   3 84083.6 137.360   3
  -1   3  -3 84592.3 132.579   2
  -1   3  -3 85323.2 127.718   3
   1  -3  -4 37742.1 112.997   2
  -1  -3   4 37100.9 107.017   1
   1   3   4 37632.1 81.2737   1
   1   3   4 38408.7 100.004   3
  -1   3  -4 38703.1 90.2344   3
  -1   3  -4 37911.0 102.859   2
   1  -3  -5 3366.55 49.7679   2
   1   3   5 3472.19 37.0800   1
  -1  -3   5 3535.61 47.3695   1
   1   3   5 3361.79 38.3890   3
  -1   3  -5 3479.23 34.2466   3
  -1   3  -5 3536.30 44.0521   2
   1  -3  -6 4212.17 57.2244   2
  -1  -3   6 4191.38 54.2665   1
   1   3   6 3994.91 43.5878   1
   1   3   6 4071.95 42.6448   3
  -1   3  -6 4115.56 36.0314   3
  -1   3  -6 4174.15 49.5755   2
   1  -3  -7 21365.5 112.697   2
   1   3   7 21072.0 89.2078   1
   1   3   7 21485.0 86.8167   3
  -1   3  -7 21073.5 74.6643   3
  -1   3  -7 21231.7 102.516   2
   1  -3  -8 731.593 47.9373   2
   1   3   8 698.742 37.6705   1
  -1  -3   8 767.893 47.3679   1
   1   3   8 735.275 28.5959   3
  -1   3  -8 654.420 23.8663   3
  -1   3  -8 756.381 42.0184   2
   1  -3  -9 2260.77 60.2360   2
   1   3   9 2241.95 48.1411   1
  -1  -3   9 2311.51 57.4426   1
   1   3   9 2488.39 39.7596   3
  -1   3  -9 2061.97 31.9448   3
  -1   3  -9 2238.94 54.6176   2
   1   3  10 2872.46 55.5260   1
  -1  -3  10 2991.68 65.8643   1
   1   3  10 3049.74 42.1418   3
  -1   3 -10 3069.67 62.9930   2
   1  -3 -10 3011.58 70.6127   2
   1   3  11 1433.50 53.8699   1
  -1  -3  11 1459.80 62.1902   1
   1   3  11 1475.69 35.6415   3
  -1   3 -11 1460.55 56.9701   2
   1  -3 -11 1502.19 66.4937   2
   1  -3 -12 210.213 62.7793   2
   1   3  12 224.451 51.7060   1
  -1  -3  12 349.328 61.3303   1
   1   3  12 317.290 29.4392   3
  -1   3 -12 375.536 56.1484   2
  -1  -3  13 2678.22 78.7186   1
   1   3  13 2632.94 68.1890   1
   1  -3 -13 2619.08 84.8467   2
  -1   3 -13 2735.51 76.0593   2
  -1  -3  14 499.834 68.0177   1
   1   3  14 271.576 56.8758   1
  -1   3 -14 350.052 64.6937   2
   1  -3 -14 319.917 71.6178   2
  -1  -3  15 443.543 69.7489   1
   1   3  15 378.267 60.8086   1
   1  -3 -15 469.497 79.0446   2
  -1   3 -15 372.004 70.2784   2
   1   3  16 113.985 61.3729   1
  -1  -3  16 161.629 70.2814   1
  -1   3 -16 69.6649 70.3914   2
   1  -3 -16 98.3980 77.4498   2
   1   3  17 844.162 70.5833   1
  -1  -3  17 755.735 77.9036   1
   1  -3 -17 887.784 89.1341   2
  -1   3 -17 729.294 78.7807   2
   1   3  18 113.098 66.4706   1
  -1  -3  18 150.151 76.2718   1
  -1   3 -18-3.64688 75.6316   2
   1  -3 -18 1.73629 86.0541   2
   1   3  19 119.760 69.3683   1
  -1  -3  19 244.461 80.8255   1
  -1   3 -19 158.593 80.8024   2
   1  -3 -19 226.506 92.2440   2
   1   3  20 99.5829 72.6998   1
  -1  -3  20 188.933 82.6406   1
  -1   3 -20 361.543 86.2427   2
   1  -3 -20 402.360 92.4748   2
  -1  -3  21 65.3680 86.7118   1
  -1   3 -21 150.754 89.0848   2
   1  -3 -21 64.2532 96.0551   2
   1  -4  21 150.675 84.8674   1
   1   4 -21 29.1830 90.5977   2
  -1  -4 -21 122.125 97.7512   2
  -1   4  20 99.2215 73.2180   1
   1  -4  20-7.90825 81.2354   1
  -1  -4 -20 261.200 94.8582   2
   1   4 -20 43.9617 86.9375   2
   1  -4  19 264.207 80.7604   1
  -1   4  19 107.883 70.3317   1
  -1  -4 -19 92.8909 85.6968   2
   1   4 -19 52.4069 84.3322   2
   1  -4  18 1010.49 82.8482   1
  -1   4  18 1094.33 78.1921   1
   1   4 -18 1229.55 92.2859   2
  -1  -4 -18 1264.54 96.3662   2
  -1   4  17 1396.34 77.2074   1
   1  -4  17 1421.67 84.6229   1
  -1  -4 -17 1330.83 93.8007   2
   1   4 -17 1530.97 91.0197   2
  -1   4  16 407.229 64.8906   1
   1  -4  16 429.927 73.4907   1
   1   4 -16 435.449 74.6320   2
  -1  -4 -16 431.754 77.2554   2
  -1   4  15 549.150 60.9619   1
   1  -4  15 423.617 72.9505   1
   1   4 -15 494.805 70.7637   2
  -1  -4 -15 605.800 74.4715   2
  -1   4  14 1960.13 68.3522   1
   1  -4  14 1911.58 77.4906   1
   1   4 -14 2055.22 80.0782   2
  -1  -4 -14 2032.48 84.3618   2
   1  -4  13 2241.94 78.6519   1
  -1   4  13 2383.08 68.9515   1
   1   4 -13 2182.71 77.1677   2
  -1  -4 -12 252.356 61.4248   2
   1  -4  12 264.801 62.9984   1
  -1   4  12 257.538 51.1616   1
  -1   4  12 368.688 29.3144   3
   1   4 -12 317.341 59.5185   2
  -1  -4 -11 6374.67 93.5573   2
   1  -4  11 6273.38 88.0974   1
  -1   4  11 5980.65 73.6994   1
  -1   4  11 6251.76 56.7095   3
   1   4 -11 6627.90 89.4237   2
  -1  -4 -10 1757.11 62.7328   2
   1  -4  10 1679.23 63.9289   1
  -1   4  10 1813.92 50.4487   1
  -1   4  10 1790.95 36.5460   3
   1   4 -10 1727.41 58.5686   2
  -1  -4  -9 1118.69 54.5127   2
  -1   4   9 1067.28 43.2179   1
  -1   4   9 1002.49 32.3971   3
   1   4  -9 1096.94 50.5215   2
  -1  -4  -8 1717.22 53.5613   2
  -1   4   8 1729.74 43.0365   1
   1  -4   8 1771.79 55.4080   1
  -1   4   8 1754.86 35.6149   3
   1   4  -8 1689.45 49.7856   2
  -1   4   7 15156.0 80.4266   1
   1  -4   7 15417.2 96.3042   1
  -1  -4  -7 15423.6 100.240   2
   1   4  -7 15288.0 95.4275   2
  -1  -4  -6 3607.92 56.4939   2
   1  -4   6 3419.53 55.9771   1
  -1   4   6 3739.98 45.0035   1
  -1   4   6 3517.95 42.3194   3
   1   4  -6 3658.59 53.1175   2
  -1  -4  -5 1194.53 39.6128   2
   1  -4   5 1248.97 43.3424   1
  -1   4   5 1116.04 31.0711   1
  -1   4   5 1108.66 31.5931   3
   1   4  -5 1175.62 38.3705   2
  -1  -4  -4 2415.01 42.4330   2
   1  -4   4 2424.18 43.2510   1
  -1   4   4 2250.43 36.8982   3
   1   4  -4 2319.27 23.3969   3
   1   4  -4 2529.49 42.8689   2
  -1  -4  -3 28259.2 96.7883   2
   1  -4   3 28989.9 94.2293   1
   1   4  -3 28343.2 67.3527   3
  -1   4   3 28581.8 94.3195   3
   1  -4   2 29012.0 87.0764   1
  -1   4   2 29253.4 92.2517   3
   1   4  -2 28854.5 70.5429   3
   1   4  -2 28952.0 93.9123   2
  -1   4   1 220658. 237.797   3
   1   4  -1 220157. 239.228   2
   1  -4   0 34465.8 76.5550   2
  -1  -4   0 35042.7 55.5916   1
   1   4   0 35648.7 86.3839   3
  -1   4   0 34930.1 93.9280   3
   1   4   0 35533.6 97.2357   2
   1  -4  -1 208316. 195.589   2
  -1  -4   1 207659. 166.719   1
  -1   4  -1 209672. 222.139   3
   1   4   1 207337. 212.043   3
  -1   4  -1 210290. 192.681   2
   1  -4  -2 28271.4 82.3067   2
   1  -4  -2 28835.4 73.4033   1
  -1  -4   2 28702.7 78.1051   1
  -1   4  -2 28926.7 86.5953   3
   1   4   2 29121.1 88.1338   3
  -1   4  -2 29360.6 78.0699   2
   1  -4  -3 29120.6 93.0991   2
   1  -4  -3 28630.3 76.9672   1
  -1  -4   3 29170.2 90.5935   1
   1   4   3 28239.7 93.2266   3
  -1   4  -3 29354.5 85.4987   3
  -1   4  -3 29315.1 86.4381   2
   1  -4  -4 2453.44 34.1154   1
   1  -4  -4 2475.22 41.6936   2
  -1  -4   4 2505.77 41.2798   1
   1   4   4 2457.13 27.1936   1
   1   4   4 2381.27 36.8183   3
  -1   4  -4 2494.90 32.8363   3
  -1   4  -4 2485.85 37.6208   2
   1  -4  -5 1137.56 39.0253   2
   1   4   5 1062.52 26.9772   1
  -1  -4   5 1164.09 40.4076   1
   1   4   5 1006.08 32.1508   3
  -1   4  -5 1134.32 27.6891   3
  -1   4  -5 1192.06 34.1284   2
   1  -4  -6 3588.40 56.3336   2
   1   4   6 3531.00 40.8002   1
  -1  -4   6 3754.37 55.2916   1
   1   4   6 3515.42 43.5344   3
  -1   4  -6 3496.21 36.6194   3
  -1   4  -6 3492.30 48.4836   2
  -1  -4   7 15363.1 94.6244   1
   1   4   7 15132.3 75.5482   1
   1   4   7 14994.8 78.6504   3
  -1   4  -7 15032.3 90.0998   2
  -1   4  -7 14852.1 66.4562   3
   1   4   8 1652.81 41.2145   1
  -1  -4   8 1697.95 53.1451   1
   1  -4  -8 1634.16 53.8333   2
  -1   4  -8 1712.79 47.4911   2
  -1   4  -8 1646.50 30.6727   3
   1  -4  -9 1176.90 55.0929   2
  -1  -4   9 1169.90 53.3005   1
   1   4   9 1036.63 41.4056   1
   1   4   9 1040.75 34.3211   3
  -1   4  -9 1141.68 48.0436   2
  -1   4  -9 999.230 27.9440   3
   1  -4 -10 1755.98 64.4684   2
  -1  -4  10 1802.69 63.0647   1
   1   4  10 1769.57 49.3153   1
   1   4  10 1736.64 38.5882   3
  -1   4 -10 1748.00 57.1701   2
   1   4  11 6154.07 73.3652   1
  -1  -4  11 6498.70 88.4906   1
   1   4  11 6603.10 61.2518   3
   1  -4 -11 6666.41 95.5171   2
  -1   4 -11 6275.08 84.4253   2
   1  -4 -12 241.242 63.6634   2
  -1  -4  12 296.767 62.1854   1
   1   4  12 392.910 51.6882   1
   1   4  12 410.961 31.9368   3
  -1   4 -12 252.548 56.9291   2
   1   4  13 2106.60 63.2884   1
  -1  -4  13 2543.57 79.9545   1
   1   4  13 2480.80 45.6536   3
  -1   4 -13 2264.57 74.4145   2
   1  -4 -13 2262.11 84.1418   2
  -1  -4  14 2141.88 78.2362   1
   1   4  14 1987.90 65.5645   1
  -1   4 -14 2038.32 76.8173   2
   1  -4 -14 2019.95 84.7726   2
   1   4  15 434.586 57.9667   1
  -1  -4  15 428.299 69.9533   1
  -1   4 -15 468.787 67.4607   2
   1  -4 -15 445.450 75.3354   2
   1   4  16 361.612 60.7307   1
   1  -4 -16 442.757 80.6218   2
  -1   4 -16 358.322 70.8313   2
  -1  -4  17 1522.04 85.4005   1
   1   4  17 1350.73 73.2628   1
   1  -4 -17 1542.60 97.6926   2
  -1   4 -17 1406.41 86.4794   2
  -1  -4  18 1086.07 86.8273   1
   1   4  18 946.723 73.7411   1
  -1   4 -18 1011.38 86.1757   2
   1   4  19 154.291 69.0632   1
   1  -4 -19 250.916 89.7069   2
  -1   4 -19 123.061 80.7917   2
  -1  -4  20-74.4145 84.8392   1
  -1   4 -20 118.882 81.8986   2
   1  -4 -20-56.6585 94.3059   2
  -1  -4  21 200.763 88.6944   1
   1  -4 -21-47.4026 97.0395   2
  -1   4 -21 7.04405 88.5992   2
   1  -5  21 380.146 87.6414   1
  -1  -5 -21 153.822 97.5730   2
   1   5 -21 333.771 90.4766   2
   1  -5  20 203.988 83.2410   1
  -1  -5 -20-22.0141 91.8126   2
   1   5 -20 21.7682 84.6747   2
  -1   5  19 191.692 71.1573   1
   1  -5  19 218.658 82.1115   1
   1   5 -19-62.5023 82.7814   2
  -1  -5 -19 33.8000 89.1305   2
  -1   5  18 1983.17 84.1378   1
   1  -5  18 2000.35 94.7995   1
   1   5 -18 1967.22 97.8282   2
  -1  -5 -18 2234.37 103.915   2
   1  -5  17 767.518 77.7731   1
  -1   5  17 820.855 71.6518   1
  -1  -5 -17 925.487 88.0259   2
   1   5 -17 908.666 82.9356   2
  -1   5  16 199.983 61.5641   1
   1  -5  16 302.949 72.6763   1
  -1  -5 -16 152.949 76.5200   2
   1   5 -16 247.359 72.9431   2
  -1   5  15-0.07691 58.1247   1
   1  -5  15 51.0480 70.0865   1
  -1  -5 -15-116.882 72.8228   2
   1   5 -15-60.1494 67.2761   2
   1  -5  14 836.353 74.6877   1
  -1   5  14 848.271 61.3067   1
   1   5 -14 689.536 69.0993   2
  -1  -5 -14 670.464 74.2409   2
  -1   5  13 1824.63 63.8070   1
   1  -5  13 1757.56 77.8751   1
  -1  -5 -13 1632.12 77.8581   2
   1   5 -13 1850.28 74.7964   2
  -1  -5 -12 1598.50 75.6920   2
  -1   5  12 1717.72 59.8684   1
   1  -5  12 1623.45 74.7410   1
  -1   5  12 1662.35 41.0670   3
   1   5 -12 1585.67 67.9822   2
  -1  -5 -11 583.254 61.8130   2
   1  -5  11 729.424 65.0896   1
  -1   5  11 760.325 50.5197   1
  -1   5  11 656.022 34.6905   3
   1   5 -11 569.715 55.0831   2
  -1  -5 -10 2703.69 70.0524   2
  -1   5  10 2570.24 53.8140   1
   1  -5  10 2755.87 70.1552   1
  -1   5  10 2682.73 44.6880   3
   1   5 -10 2641.52 64.1826   2
  -1  -5  -9 184.978 49.8941   2
   1  -5   9 152.846 52.7325   1
  -1   5   9 223.412 36.9263   1
  -1   5   9 177.933 29.3914   3
   1   5  -9 175.291 43.3678   2
  -1  -5  -8 2097.90 57.0204   2
  -1   5   8 2116.29 43.0985   1
   1  -5   8 1947.53 56.8102   1
  -1   5   8 2006.33 40.1280   3
   1   5  -8 1887.45 51.7759   2
  -1  -5  -7 375.339 44.6968   2
  -1   5   7 355.882 32.5049   1
   1  -5   7 286.501 47.4174   1
   1   5  -7 244.901 16.7706   3
  -1   5   7 269.755 31.3368   3
   1   5  -7 243.580 39.3534   2
  -1  -5  -6 10047.4 80.2003   2
  -1   5   6 10181.6 62.3717   1
  -1   5   6 10369.5 68.2314   3
   1   5  -6 10156.4 78.9213   2
  -1  -5  -5 6526.23 65.8887   2
   1  -5   5 6730.93 63.4333   1
   1   5  -5 6512.09 38.6926   3
  -1   5   5 6593.46 57.2154   3
   1   5  -5 6874.14 63.7956   2
  -1  -5  -4 2290.95 45.2158   2
   1   5  -4 2175.10 27.9432   3
   1   5  -4 2126.42 43.1448   2
  -1  -5  -3 31806.2 110.018   2
   1  -5   3 31941.8 103.605   1
  -1   5   3 32243.6 107.334   3
  -1  -5  -2 78954.8 161.341   2
   1  -5   2 79860.4 149.453   1
   1   5  -2 78948.9 162.635   2
   1  -5   1 13206.2 63.3694   1
   1   5  -1 13379.2 60.4244   3
   1   5  -1 13307.4 71.0701   2
   1  -5   0 20246.2 68.8364   2
   1  -5   0 20193.5 69.2005   1
  -1  -5   0 20397.6 51.0195   1
   1   5   0 20494.0 75.1720   3
  -1   5   0 20636.4 81.7927   3
   1  -5  -1 12843.1 59.4187   2
   1  -5  -1 13031.2 56.0193   1
  -1  -5   1 13282.8 51.4128   1
  -1   5  -1 13374.5 67.1266   3
   1   5   1 12910.3 64.7645   3
  -1   5  -1 13712.5 60.4535   2
   1  -5  -2 78298.3 147.127   2
   1  -5  -2 80577.5 127.861   1
  -1  -5   2 78755.8 135.218   1
   1   5   2 79324.5 154.552   3
  -1   5  -2 81376.6 153.733   3
  -1   5  -2 80644.4 140.685   2
   1  -5  -3 31652.5 103.219   2
   1  -5  -3 32022.2 84.0230   1
  -1  -5   3 32284.8 97.5573   1
   1   5   3 32467.0 51.8107   1
   1   5   3 31416.4 104.183   3
  -1   5  -3 32136.7 99.4850   3
  -1   5  -3 32548.7 96.0341   2
   1  -5  -4 2259.95 33.9834   1
   1  -5  -4 2326.16 43.1967   2
   1   5   4 2291.98 24.5152   1
  -1  -5   4 2230.18 42.3405   1
   1   5   4 2223.56 40.1660   3
  -1   5  -4 2302.37 35.1213   3
  -1   5  -4 2252.13 37.6289   2
   1  -5  -5 6762.81 65.5619   2
  -1  -5   5 6895.30 61.9448   1
   1   5   5 6692.43 57.3896   3
  -1   5  -5 6931.63 50.1855   3
   1  -5  -6 9961.50 81.1523   2
  -1  -5   6 10171.5 76.2392   1
   1   5   6 9718.67 55.4277   1
   1   5   6 10050.0 67.8568   3
  -1   5  -6 9901.18 58.8628   3
  -1   5  -6 9930.74 71.0130   2
   1  -5  -7 326.753 43.8293   2
   1   5   7 304.186 30.1440   1
  -1  -5   7 271.495 42.7135   1
   1   5   7 353.613 30.8575   3
  -1   5  -7 242.028 25.0246   3
  -1   5  -7 322.568 36.5220   2
   1  -5  -8 2153.60 57.4396   2
   1   5   8 2051.50 40.9091   1
  -1  -5   8 2039.96 55.8695   1
   1   5   8 1992.67 40.3866   3
  -1   5  -8 1925.01 33.3416   3
  -1   5  -8 2019.73 48.6031   2
   1  -5  -9 203.778 51.7917   2
  -1  -5   9 94.0230 48.3366   1
   1   5   9 92.3923 35.1868   1
   1   5   9 117.788 29.7201   3
  -1   5  -9 62.4871 39.8824   2
  -1   5  -9 125.614 24.7123   3
   1  -5 -10 2756.05 71.5248   2
  -1  -5  10 2618.05 68.4143   1
   1   5  10 2549.61 51.8086   1
   1   5  10 2640.03 46.6377   3
  -1   5 -10 2652.45 60.5386   2
  -1   5 -10 2476.14 38.0475   3
   1  -5 -11 667.532 63.3405   2
  -1  -5  11 725.016 62.9432   1
   1   5  11 553.305 45.9256   1
   1   5  11 560.975 34.9116   3
  -1   5 -11 586.683 53.1135   2
   1   5  12 1615.90 57.1683   1
  -1  -5  12 1779.41 74.6433   1
   1   5  12 1632.37 42.9446   3
  -1   5 -12 1597.73 65.3737   2
  -1  -5  13 1740.59 77.1872   1
   1   5  13 1604.56 61.2354   1
   1   5  13 1706.34 44.1662   3
  -1   5 -13 1781.08 69.8841   2
   1  -5 -13 1607.65 79.4905   2
   1   5  14 693.803 56.4655   1
   1  -5 -14 786.649 77.7695   2
  -1   5 -14 651.675 67.5845   2
  -1  -5  15 97.6044 69.1969   1
   1   5  15 32.4601 54.6526   1
   1  -5 -15-13.8706 73.7521   2
  -1   5 -15-9.44108 64.1638   2
  -1  -5  16 203.339 74.6381   1
   1   5  16 154.844 61.3877   1
   1  -5 -16 287.967 79.0242   2
  -1   5 -16 193.335 69.4695   2
   1   5  17 779.182 68.2237   1
  -1  -5  17 706.733 81.6859   1
   1  -5 -17 752.015 90.4978   2
  -1   5 -17 812.825 80.9378   2
  -1  -5  18 2012.98 94.5626   1
  -1   5 -18 1862.06 95.1268   2
   1  -5 -18 1788.99 105.464   2
  -1  -5  19 139.397 81.1616   1
  -1   5 -19 88.4195 82.0229   2
   1  -5 -19 264.474 92.1964   2
  -1  -5  20-50.6557 84.8803   1
   1  -5 -20 201.905 94.8937   2
  -1   5 -20 67.7543 83.4915   2
  -1  -5  21 199.881 87.0515   1
   1  -5 -21 105.839 99.5130   2
  -1   5 -21 90.8082 86.4106   2
   1  -6  21 209.675 87.3970   1
   1   6 -21-12.8747 89.9950   2
   1  -6  20 372.267 87.4260   1
  -1  -6 -20 467.734 97.3933   2
   1  -6  19 440.905 85.7300   1
  -1  -6 -19 251.914 92.1555   2
   1   6 -19 144.361 80.5940   2
   1  -6  18 1029.05 89.3948   1
  -1   6  18 863.038 75.4845   1
   1   6 -18 860.071 89.0858   2
  -1  -6 -18 1154.58 97.4992   2
   1  -6  17 328.746 79.1165   1
  -1   6  17 243.263 64.6847   1
  -1  -6 -17 327.994 81.1946   2
   1   6 -17 250.359 74.0412   2
   1  -6  16 545.219 75.2684   1
  -1   6  16 512.150 63.6276   1
   1   6 -16 471.212 75.7171   2
  -1  -6 -16 621.037 82.1770   2
  -1   6  15 149.928 57.8116   1
   1  -6  15 113.737 72.4064   1
  -1  -6 -15-41.9060 74.2450   2
   1   6 -15 16.6527 67.4329   2
  -1   6  14 908.983 60.7143   1
   1  -6  14 1100.64 75.1660   1
  -1  -6 -14 1097.10 80.1329   2
   1   6 -14 906.158 69.2498   2
   1  -6  13 2919.92 85.1278   1
  -1   6  13 2881.05 68.6789   1
  -1  -6 -13 3165.91 90.8665   2
   1   6 -13 2903.39 80.0722   2
  -1  -6 -12 2469.73 81.2126   2
  -1   6  12 2480.31 63.9954   1
   1  -6  12 2421.06 81.0812   1
  -1   6  12 2432.02 49.2506   3
   1   6 -12 2522.83 74.1831   2
  -1  -6 -11 284.850 62.2472   2
   1  -6  11 186.933 65.4542   1
  -1   6  11 277.347 45.0857   1
  -1   6  11 217.143 34.2985   3
   1   6 -11 178.034 54.9872   2
  -1  -6 -10 6623.20 91.3771   2
   1  -6  10 6517.71 89.7635   1
  -1   6  10 6512.66 70.7941   1
  -1   6  10 6613.77 65.3296   3
   1   6 -10 6311.70 81.9709   2
  -1  -6  -9 2354.50 66.4985   2
   1  -6   9 2236.87 66.8420   1
  -1   6   9 2398.57 47.4520   1
  -1   6   9 2356.85 46.9855   3
   1   6  -9 2241.47 59.3388   2
  -1  -6  -8 161.352 48.0348   2
   1  -6   8 83.2879 49.5546   1
  -1   6   8 144.229 33.1022   1
   1   6  -8 89.9445 17.8387   3
  -1   6   8 78.7836 32.1370   3
   1   6  -8 144.470 41.4668   2
  -1  -6  -7 2679.33 58.1500   2
  -1   6   7 2667.29 41.8806   1
   1  -6   7 2751.87 58.9769   1
   1   6  -7 2578.51 28.2325   3
  -1   6   7 2557.33 45.8878   3
   1   6  -7 2714.45 52.5169   2
  -1  -6  -6 6726.94 72.4766   2
  -1   6   6 6942.15 53.9922   1
   1  -6   6 6663.79 68.5241   1
   1   6  -6 6916.02 43.3184   3
  -1   6   6 6552.96 62.2846   3
   1   6  -6 6728.76 69.2347   2
  -1  -6  -5 6183.49 67.1455   2
   1   6  -5 6401.99 43.4171   3
  -1   6   5 6357.44 60.3649   3
  -1  -6  -4 5577.92 60.3481   2
   1  -6   4 5716.52 58.6925   1
  -1   6   4 5861.48 57.8146   3
   1   6  -4 5696.71 43.1408   3
   1   6  -4 5855.84 60.0145   2
  -1  -6  -3 2790.21 47.7762   2
   1  -6   3 2739.90 46.1469   1
  -1   6   3 2652.63 47.3063   3
   1   6  -3 2704.27 46.0407   2
  -1  -6  -2 7573.23 62.0550   2
   1  -6   2 7854.76 57.9754   1
  -1   6   2 7726.02 61.6388   3
   1   6  -2 7681.33 60.6762   2
  -1  -6  -1 12186.7 72.9002   2
   1  -6   1 11840.3 64.2958   1
  -1  -6  -1 12108.4 37.1249   1
  -1   6   1 12197.6 71.5289   3
   1   6  -1 12360.6 63.3172   3
   1   6  -1 12568.3 73.9687   2
   1  -6   0 15591.9 68.3320   2
  -1  -6   0 15905.8 80.1315   2
  -1  -6   0 16155.0 51.4830   1
   1   6   0 15942.9 72.8133   3
  -1   6   0 15740.8 78.3119   3
   1  -6  -1 11823.8 63.6687   2
  -1  -6   1 12116.8 53.2333   1
   1  -6  -1 11735.7 56.5910   1
  -1   6  -1 12204.8 68.7190   3
   1   6   1 12193.3 67.8737   3
   1  -6  -2 7528.97 46.7336   1
   1  -6  -2 7193.22 55.2711   2
  -1  -6   2 7333.08 50.4114   1
  -1   6  -2 7328.10 56.7602   3
   1   6   2 7695.95 58.7644   3
  -1   6  -2 7734.25 53.3647   2
   1  -6  -3 2812.49 34.5815   1
   1  -6  -3 2719.08 43.1583   2
  -1  -6   3 2749.58 41.9104   1
   1   6   3 2692.35 43.1104   3
  -1   6  -3 2642.61 40.3268   3
  -1   6  -3 2679.80 38.8581   2
   1  -6  -4 5615.82 44.3630   1
   1  -6  -4 5503.38 57.2163   2
  -1  -6   4 5664.39 55.8245   1
   1   6   4 5447.29 30.2606   1
   1   6   4 5685.70 55.9654   3
  -1   6  -4 5560.22 50.6186   3
  -1   6  -4 5695.57 52.3123   2
   1  -6  -5 6206.66 63.0779   2
   1  -6  -5 6505.99 50.4088   1
  -1  -6   5 6185.63 62.4243   1
   1   6   5 5964.75 38.4314   1
  -1   6  -5 6547.67 53.3658   3
   1   6   5 6237.96 59.5468   3
  -1   6  -5 6409.83 59.1956   2
   1  -6  -6 6564.37 69.4410   2
  -1  -6   6 6794.50 69.3747   1
   1   6   6 6598.20 46.1470   1
  -1   6  -6 6579.66 53.6885   3
   1  -6  -7 2628.65 57.7022   2
   1   6   7 2658.48 37.7911   1
  -1  -6   7 2796.06 56.2530   1
  -1   6  -7 2624.02 38.6258   3
  -1   6  -7 2706.87 49.4131   2
   1  -6  -8 109.420 45.7575   2
   1   6   8 44.6055 30.6892   1
  -1  -6   8 123.906 47.4364   1
   1   6   8 127.219 31.0512   3
  -1   6  -8 30.1402 37.6728   2
  -1   6  -8 44.2203 26.2817   3
   1  -6  -9 2438.64 65.3002   2
  -1  -6   9 2542.49 65.9528   1
   1   6   9 2218.92 44.8328   1
  -1   6  -9 2100.41 38.2432   3
   1   6   9 2383.53 46.7454   3
  -1   6  -9 2265.45 54.0765   2
   1  -6 -10 6465.08 91.3505   2
   1   6  10 6295.57 65.9370   1
  -1  -6  10 6596.49 87.5902   1
  -1   6 -10 5911.56 53.9430   3
   1   6  10 6669.27 67.2675   3
  -1   6 -10 6221.67 79.0917   2
   1  -6 -11 245.756 61.1073   2
   1   6  11 149.180 43.1975   1
  -1  -6  11 280.079 63.2024   1
   1   6  11 257.564 35.4140   3
  -1   6 -11 155.319 50.0722   2
   1  -6 -12 2592.10 82.2415   2
  -1  -6  12 2479.85 78.9383   1
   1   6  12 2361.13 59.2457   1
   1   6  12 2526.61 51.3194   3
  -1   6 -12 2407.35 69.6077   2
   1   6  13 2917.96 67.2595   1
  -1  -6  13 3041.49 84.7783   1
   1   6  13 3177.74 55.5350   3
  -1   6 -13 3022.80 78.0357   2
   1  -6 -13 2922.81 89.5770   2
   1   6  14 1017.89 56.0305   1
  -1  -6  14 1003.63 73.3406   1
   1  -6 -14 968.731 79.0988   2
  -1   6 -14 836.975 66.4942   2
   1   6  15-23.4661 53.2535   1
   1  -6 -15 163.199 76.1156   2
  -1   6 -15 77.9477 62.3626   2
   1   6  16 470.440 60.4381   1
   1  -6 -16 381.052 78.6544   2
  -1   6 -16 335.676 69.3226   2
  -1  -6  17 497.152 79.4807   1
  -1   6 -17 434.461 75.0104   2
   1  -6 -17 348.708 85.9586   2
  -1  -6  18 1060.85 88.1062   1
   1  -6 -18 989.178 97.3362   2
  -1   6 -18 921.439 83.8100   2
  -1  -6  19 351.182 85.5084   1
   1  -6 -19 501.797 93.3610   2
  -1   6 -19 228.133 81.4040   2
  -1  -6  20 200.485 87.0819   1
  -1   6 -20 278.880 85.6334   2
   1  -6 -20 214.176 94.6874   2
  -1   6 -21 11.7479 84.8548   2
   1   7 -21 48.7752 88.2399   2
   1  -7  20 487.778 88.0926   1
   1   7 -20 532.069 93.5718   2
   1  -7  19 356.667 85.2760   1
  -1  -7 -19 345.241 93.2387   2
   1   7 -19 223.618 83.3823   2
   1  -7  18 567.952 84.5617   1
  -1  -7 -18 728.293 89.9697   2
   1   7 -18 610.118 83.2671   2
   1  -7  17 69.0895 78.2976   1
  -1  -7 -17-55.3906 82.0616   2
  -1   7  16 1676.08 69.7343   1
   1  -7  16 1639.78 88.2378   1
  -1  -7 -16 1586.79 93.0943   2
   1   7 -16 1464.04 83.0884   2
   1  -7  15 330.784 74.5379   1
  -1   7  15 268.386 56.6641   1
  -1  -7 -15 503.351 78.6945   2
   1   7 -15 285.100 69.7576   2
  -1   7  14 740.411 56.8510   1
   1  -7  14 735.548 72.6952   1
  -1  -7 -14 783.974 77.4436   2
   1   7 -14 563.979 67.3578   2
  -1  -7 -13 4113.72 95.8824   2
  -1   7  13 4114.84 73.9098   1
   1  -7  13 4224.47 92.8416   1
  -1   7  13 4136.54 62.4559   3
   1   7 -13 4189.27 88.1345   2
  -1  -7 -12 2434.82 83.3503   2
   1  -7  12 2269.13 80.7399   1
  -1   7  12 2237.98 58.8336   1
  -1   7  12 2472.78 52.1947   3
   1   7 -12 2224.40 71.1298   2
  -1  -7 -11 665.148 66.7738   2
  -1   7  11 740.235 47.4493   1
   1  -7  11 732.041 68.9057   1
  -1   7  11 726.630 41.6593   3
   1   7 -11 645.550 57.4969   2
  -1  -7 -10 443.633 64.0988   2
   1  -7  10 347.923 65.5595   1
  -1   7  10 426.823 43.4963   1
  -1   7  10 417.354 39.6533   3
   1   7 -10 273.731 52.7114   2
  -1  -7  -9 1588.54 64.7912   2
   1  -7   9 1670.98 64.3211   1
  -1   7   9 1679.87 43.7997   1
  -1   7   9 1540.47 45.6964   3
   1   7  -9 1559.68 25.0734   3
   1   7  -9 1537.68 54.1441   2
  -1  -7  -8 2334.09 62.1103   2
   1  -7   8 2261.93 60.1260   1
  -1   7   8 2415.66 43.3978   1
   1   7  -8 2135.12 29.3286   3
  -1   7   8 2191.90 48.3413   3
   1   7  -8 2267.70 55.5686   2
  -1  -7  -7 1800.50 54.9066   2
  -1   7   7 1814.66 37.8799   1
   1  -7   7 1885.33 56.6794   1
   1   7  -7 1738.61 29.6530   3
  -1   7   7 1701.18 45.2361   3
   1   7  -7 1791.38 51.5181   2
  -1  -7  -6 3457.96 60.2913   2
   1  -7   6 3658.92 62.0693   1
  -1   7   6 3540.50 43.0562   1
   1   7  -6 3559.90 37.7533   3
  -1   7   6 3345.74 54.7062   3
   1   7  -6 3526.12 57.7159   2
  -1  -7  -5 9255.80 79.4610   2
   1  -7   5 9119.55 75.9147   1
   1   7  -5 8918.56 54.5163   3
  -1   7   5 9291.59 74.3312   3
  -1  -7  -4 5309.42 64.2234   2
   1  -7   4 5318.94 61.6157   1
  -1   7   4 5129.70 60.5373   3
   1   7  -4 5288.07 46.7550   3
   1   7  -4 5162.99 59.8866   2
  -1  -7  -3 16384.8 93.7500   2
   1  -7   3 16131.1 85.1497   1
   1   7  -3 16627.2 75.1366   3
  -1   7   3 16426.6 90.5915   3
   1   7  -3 16613.5 91.1182   2
  -1  -7  -2 48145.6 145.977   2
  -1  -7  -2 48129.2 64.0935   1
   1  -7   2 47290.8 128.826   1
  -1   7   2 47957.6 141.703   3
   1   7  -2 48373.4 144.373   2
  -1  -7  -1 12405.9 77.5795   2
  -1  -7  -1 12476.3 42.9415   1
  -1   7   1 12499.4 76.2047   3
   1   7  -1 12822.3 69.7512   3
   1   7  -1 12885.6 79.1678   2
  -1  -7   0 41546.5 133.248   2
   1  -7   0 41286.1 116.825   2
  -1  -7   0 43439.6 88.4766   1
   1   7   0 42303.4 122.192   3
  -1   7   0 41555.3 129.825   3
   1  -7  -1 12205.9 69.1601   2
  -1  -7   1 12427.4 57.7998   1
   1  -7  -1 11967.0 60.4470   1
   1   7   1 12576.2 73.5309   3
  -1   7  -1 12783.6 76.2361   3
  -1   7  -1 12346.3 68.5987   2
   1  -7  -2 47446.6 133.622   2
   1  -7  -2 47080.5 109.996   1
  -1  -7   2 47264.1 116.775   1
   1   7   2 47144.5 138.474   3
  -1   7  -2 47985.3 134.267   3
  -1   7  -2 48249.2 129.112   2
   1  -7  -3 16193.9 66.9301   1
   1  -7  -3 15889.0 86.0714   2
  -1  -7   3 15704.0 77.9689   1
  -1   7  -3 16305.0 82.9862   3
   1   7   3 16637.4 87.7799   3
  -1   7  -3 15921.6 81.3910   2
   1  -7  -4 5032.52 43.8349   1
   1  -7  -4 5104.74 59.1478   2
  -1  -7   4 5279.77 57.4601   1
   1   7   4 5425.75 28.8604   1
  -1   7  -4 4821.24 53.1080   3
   1   7   4 5583.36 59.8532   3
  -1   7  -4 5104.06 54.7461   2
   1  -7  -5 8922.17 75.9647   2
   1  -7  -5 9253.09 59.1398   1
   1   7   5 8818.45 42.6589   1
  -1  -7   5 9004.48 71.7846   1
  -1   7  -5 8880.77 63.6732   3
   1   7   5 9398.77 74.1335   3
  -1   7  -5 9159.89 69.4435   2
   1  -7  -6 3272.19 58.5634   2
   1   7   6 3339.12 35.1455   1
  -1  -7   6 3433.26 58.0563   1
  -1   7  -6 3524.42 46.7335   3
   1   7   6 3562.41 53.5426   3
  -1   7  -6 3671.10 53.7624   2
   1  -7  -7 1784.80 54.8537   2
   1   7   7 1667.39 33.6144   1
  -1  -7   7 1794.78 53.5050   1
   1   7   7 1573.68 44.3078   3
  -1   7  -7 1670.29 37.8646   3
  -1   7  -7 1734.51 46.7733   2
   1  -7  -8 2360.60 60.6948   2
  -1  -7   8 2420.78 60.2225   1
   1   7   8 2250.52 39.3825   1
  -1   7  -8 2253.89 39.9933   3
   1   7   8 2158.93 47.6308   3
  -1   7  -8 2291.68 52.7042   2
   1  -7  -9 1699.43 62.2306   2
  -1  -7   9 1639.37 60.3776   1
   1   7   9 1609.96 40.8556   1
  -1   7  -9 1610.23 38.0582   3
   1   7   9 1573.57 44.5842   3
  -1   7  -9 1616.35 50.5436   2
   1  -7 -10 547.942 63.5560   2
   1   7  10 399.679 40.4619   1
  -1  -7  10 588.408 62.7092   1
   1   7  10 471.716 40.1535   3
  -1   7 -10 234.637 32.9384   3
  -1   7 -10 207.576 48.1436   2
   1  -7 -11 696.776 66.8399   2
   1   7  11 721.038 45.3386   1
  -1  -7  11 648.665 66.3830   1
   1   7  11 679.432 41.3125   3
  -1   7 -11 665.586 54.1081   2
   1  -7 -12 2331.57 82.7560   2
   1   7  12 2187.36 56.8414   1
  -1  -7  12 2322.58 77.9558   1
   1   7  12 2388.73 52.4890   3
  -1   7 -12 2137.55 67.4450   2
   1  -7 -13 4408.41 99.6768   2
  -1  -7  13 4174.59 91.1006   1
   1   7  13 3845.33 69.0824   1
   1   7  13 4064.05 63.3838   3
  -1   7 -13 3794.71 83.4221   2
   1   7  14 570.412 52.3922   1
  -1  -7  14 639.582 73.4228   1
   1  -7 -14 589.674 76.5839   2
  -1   7 -14 551.941 64.8732   2
  -1  -7  15 421.712 73.0751   1
   1  -7 -15 490.546 77.6612   2
  -1   7 -15 259.102 66.0670   2
  -1  -7  16 1859.72 88.6877   1
   1  -7 -16 1669.54 94.6494   2
  -1  -7  17 17.8987 76.1424   1
   1  -7 -17 60.8313 81.8604   2
  -1  -7  18 508.503 85.0232   1
  -1   7 -18 551.570 77.6270   2
   1  -7 -18 624.273 91.7163   2
  -1  -7  19 346.359 85.5391   1
   1  -7 -19 253.793 92.6559   2
  -1   7 -19 538.450 84.0296   2
  -1  -7  20 778.931 92.2842   1
   1  -7 -20 994.110 102.678   2
  -1   7 -20 724.649 89.4731   2
  -1   7 -21 117.066 87.0218   2
   1  -8  20 152.510 88.2110   1
   1   8 -20 128.604 85.0048   2
  -1  -8 -20 391.983 97.4645   2
   1  -8  19 64.1533 83.4043   1
  -1  -8 -19 32.1821 88.0497   2
   1   8 -19-99.4061 79.5602   2
   1  -8  18-105.023 80.5754   1
  -1  -8 -18-44.8428 85.3786   2
   1   8 -18-125.249 77.9410   2
   1  -8  17 281.509 79.2057   1
  -1  -8 -17 174.795 83.3391   2
   1   8 -17 152.023 72.3741   2
   1  -8  16 65.9768 76.4637   1
  -1  -8 -16 50.2490 81.5122   2
   1   8 -16 123.259 71.7332   2
   1  -8  15 769.056 79.4384   1
  -1   8  15 595.325 59.5992   1
  -1  -8 -15 614.524 81.1517   2
   1   8 -15 516.010 72.9491   2
  -1   8  14 292.095 54.0312   1
   1  -8  14 140.132 72.5097   1
  -1  -8 -14 242.069 74.3252   2
   1   8 -14 118.722 64.6685   2
  -1  -8 -13 10.4928 68.3959   2
  -1   8  13 67.1466 48.7366   1
   1  -8  13 42.6742 68.6850   1
  -1   8  13 48.9927 37.4502   3
   1   8 -13 66.8448 59.5258   2
   1  -8  12 3740.64 90.7464   1
  -1   8  12 3754.02 64.8707   1
  -1   8  12 3805.00 62.2111   3
   1   8 -12 3616.97 80.1205   2
  -1  -8 -11 2679.61 81.7524   2
   1  -8  11 2652.30 79.5292   1
  -1   8  11 2576.15 57.0795   1
  -1   8  11 2682.60 57.7029   3
  -1  -8 -10 3196.94 80.2910   2
  -1   8  10 3217.34 56.9879   1
   1  -8  10 3290.94 81.6509   1
  -1   8  10 3279.56 59.6514   3
   1   8 -10 3001.35 69.5616   2
   1  -8   9 1491.65 68.0218   1
  -1   8   9 1447.54 44.0681   1
  -1   8   9 1441.44 49.0388   3
   1   8  -9 1508.62 57.0475   2
  -1  -8  -8 333.598 52.3361   2
  -1   8   8 380.813 32.9870   1
   1  -8   8 398.421 55.6829   1
   1   8  -8 392.597 27.1895   3
  -1   8   8 338.177 39.4792   3
   1   8  -8 330.587 45.1095   2
  -1  -8  -7 586.051 50.1355   2
   1  -8   7 688.890 52.8757   1
  -1   8   7 682.952 32.1194   1
   1   8  -7 718.988 28.4585   3
  -1   8   7 686.082 41.4226   3
   1   8  -7 658.735 44.1158   2
  -1  -8  -6 852.760 49.8985   2
   1  -8   6 965.459 52.6215   1
  -1   8   6 797.455 45.4437   3
   1   8  -6 827.906 31.0909   3
   1   8  -6 796.305 45.5616   2
   1  -8   5 4759.96 65.1927   1
  -1   8   5 4812.95 62.5587   3
   1   8  -5 4756.24 47.8990   3
   1   8  -5 4729.76 62.9441   2
  -1  -8  -4 2000.33 53.5567   2
   1  -8   4 1953.78 51.1598   1
  -1   8   4 1814.87 48.0213   3
   1   8  -4 1969.29 40.1560   3
   1   8  -4 1814.15 47.6963   2
  -1  -8  -3 4001.12 23.5757   1
  -1  -8  -3 3877.21 59.9375   2
   1  -8   3 3830.72 56.6487   1
  -1   8   3 3820.46 58.9634   3
   1   8  -3 3950.13 47.9793   3
   1   8  -3 3777.15 56.5790   2
  -1  -8  -2 5318.74 63.3390   2
  -1  -8  -2 5536.26 28.8915   1
   1  -8   2 5279.70 55.9599   1
   1   8  -2 5317.79 53.9255   3
  -1   8   2 5367.62 62.8241   3
   1   8  -2 5592.61 61.7975   2
  -1  -8  -1 21394.4 105.552   2
  -1  -8  -1 21881.7 61.4792   1
   1   8  -1 21399.0 93.8473   3
   1   8  -1 21329.9 103.599   2
  -1  -8   0 3390.56 53.6636   2
   1  -8   0 3366.49 45.4389   2
  -1   8   0 3658.67 53.3146   3
   1   8   0 3656.02 49.6397   3
   1  -8   0 3445.98 44.8284   1
  -1  -8   0 3721.06 37.0183   1
   1  -8  -1 21014.4 94.6129   2
   1  -8  -1 20778.7 82.0447   1
  -1  -8   1 21021.6 77.9121   1
  -1   8  -1 20821.4 99.1487   3
   1  -8  -2 5383.54 58.3187   2
  -1  -8   2 5323.88 50.5475   1
   1  -8  -2 5354.09 45.8350   1
   1   8   2 5177.54 58.5078   3
  -1   8  -2 5505.75 59.1664   3
  -1   8  -2 5347.28 54.9907   2
   1  -8  -3 3652.86 53.9608   2
   1  -8  -3 3849.57 41.2018   1
  -1  -8   3 3684.44 51.9413   1
  -1   8  -3 3754.45 51.6348   3
   1   8   3 3666.45 55.5893   3
  -1   8  -3 3716.07 50.0227   2
   1  -8  -4 1942.21 34.8776   1
   1  -8  -4 1824.56 48.1065   2
  -1  -8   4 1845.09 46.9501   1
   1   8   4 1961.46 20.6023   1
  -1   8  -4 1996.75 43.9653   3
   1   8   4 1792.09 47.7038   3
  -1   8  -4 1728.78 42.8616   2
   1  -8  -5 4667.15 62.5887   2
   1  -8  -5 4855.52 47.2699   1
  -1  -8   5 4890.83 61.9509   1
   1   8   5 4576.37 32.1552   1
   1   8   5 4938.11 62.3507   3
  -1   8  -5 4638.80 54.8556   3
  -1   8  -5 4750.74 58.0008   2
   1  -8  -6 772.460 47.2383   2
   1   8   6 744.573 25.1929   1
  -1  -8   6 896.265 49.5964   1
   1   8   6 946.751 44.9366   3
  -1   8  -6 751.987 36.8875   3
  -1   8  -6 739.561 40.1216   2
   1  -8  -7 774.609 49.0251   2
  -1  -8   7 677.170 49.7672   1
   1   8   7 623.107 28.0135   1
   1   8   7 685.941 40.7866   3
  -1   8  -7 617.523 34.4896   3
  -1   8  -7 694.756 41.6643   2
   1  -8  -8 347.986 52.5548   2
   1   8   8 346.863 28.9638   1
  -1  -8   8 394.606 51.3899   1
  -1   8  -8 316.584 32.9442   3
   1   8   8 357.374 40.1850   3
  -1   8  -8 369.651 41.6167   2
   1  -8  -9 1300.12 61.6414   2
  -1  -8   9 1503.28 63.9397   1
  -1   8  -9 1443.11 40.2807   3
   1   8   9 1414.01 47.2064   3
  -1   8  -9 1359.47 51.6292   2
   1  -8 -10 3318.89 80.0528   2
  -1  -8  10 3389.27 78.4517   1
   1   8  10 3101.72 51.9930   1
   1   8  10 3183.05 58.6543   3
  -1   8 -10 3218.07 66.7378   2
   1  -8 -11 2715.89 82.8327   2
   1   8  11 2443.27 52.6258   1
  -1  -8  11 2683.79 79.0790   1
   1   8  11 2621.73 57.9905   3
  -1   8 -11 2556.38 67.7832   2
   1  -8 -12 3980.23 93.2829   2
  -1  -8  12 4057.96 88.8233   1
   1   8  12 4080.90 64.7924   3
  -1   8 -12 3817.71 77.9419   2
   1  -8 -13 95.9383 70.6763   2
  -1  -8  13 56.0452 68.6199   1
   1   8  13 27.9501 45.3531   1
   1   8  13 39.2710 39.0090   3
   1  -8 -14 144.813 74.3798   2
  -1  -8  14 269.428 71.5353   1
   1   8  14 200.905 41.4397   3
  -1   8 -14 109.647 59.5756   2
  -1  -8  15 636.297 76.9999   1
   1  -8 -15 645.287 81.4597   2
  -1   8 -15 548.828 67.4778   2
  -1  -8  16 242.766 76.8042   1
   1  -8 -16 23.3806 78.1443   2
  -1  -8  17 299.535 79.3833   1
   1  -8 -17 104.299 82.2720   2
  -1   8 -17 119.462 70.3550   2
  -1  -8  18 158.031 80.7829   1
   1  -8 -18-54.0041 85.0283   2
  -1   8 -18 85.0005 75.0157   2
  -1  -8  19 168.195 83.1587   1
  -1   8 -19 49.4232 77.8577   2
   1  -8 -19 42.7408 89.9725   2
  -1  -8  20 242.733 88.3928   1
   1  -8 -20 218.598 99.0184   2
  -1   8 -20 97.8828 83.8915   2
  -1   8 -21-78.5547 81.5965   2
   1  -9  20 598.055 92.3043   1
   1   9 -20 431.613 88.5962   2
   1  -9  19 371.979 87.4073   1
  -1  -9 -19 288.807 94.5179   2
   1   9 -19 251.883 81.8127   2
   1  -9  18 239.709 82.3555   1
  -1  -9 -18 234.287 85.2719   2
   1  -9  17 133.622 78.1124   1
  -1  -9 -17 17.0655 82.0253   2
   1   9 -17 252.542 73.4539   2
   1  -9  16 183.366 76.6324   1
  -1  -9 -16 139.814 78.9390   2
   1   9 -16 218.539 68.9051   2
   1  -9  15 496.541 79.3889   1
  -1  -9 -15 656.075 80.4304   2
   1   9 -15 439.198 69.5182   2
   1  -9  14 753.857 77.2477   1
  -1  -9 -14 566.213 77.1632   2
   1   9 -14 700.752 68.8094   2
  -1  -9 -13 342.564 72.3637   2
   1  -9  13 367.421 72.3666   1
  -1   9  13 341.183 49.3578   1
  -1   9  13 371.045 43.6950   3
   1   9 -13 282.897 61.0649   2
  -1  -9 -12 513.128 70.4178   2
   1  -9  12 418.072 72.1636   1
  -1   9  12 481.439 47.1538   1
  -1   9  12 422.107 44.5363   3
   1   9 -12 358.466 58.9330   2
  -1  -9 -11 2264.40 81.7596   2
   1  -9  11 2464.32 82.8334   1
  -1   9  11 2389.19 56.3007   1
  -1   9  11 2362.82 58.5128   3
  -1  -9 -10 1585.86 72.0382   2
  -1   9  10 1556.72 48.2997   1
   1  -9  10 1724.46 75.0964   1
  -1   9  10 1786.23 55.3135   3
   1   9 -10 1573.93 62.3974   2
  -1  -9  -9 4295.11 84.1652   2
  -1   9   9 4353.53 56.0338   1
   1  -9   9 4263.42 81.4467   1
  -1   9   9 4190.98 67.9778   3
   1   9  -9 4244.78 72.2684   2
  -1  -9  -8 3441.03 75.3040   2
   1  -9   8 3731.95 75.5570   1
  -1   9   8 3603.79 49.8250   1
  -1   9   8 3648.64 62.9485   3
   1   9  -8 3337.59 43.1431   3
   1   9  -8 3301.48 66.2714   2
  -1  -9  -7 3791.03 71.7063   2
   1  -9   7 3900.28 68.8565   1
  -1   9   7 3601.86 45.8278   1
  -1   9   7 3633.74 61.0332   3
   1   9  -7 4002.24 48.4441   3
   1   9  -7 3684.97 64.1044   2
  -1  -9  -6 2529.40 61.6784   2
   1  -9   6 2342.85 58.8606   1
  -1   9   6 2401.33 54.0903   3
   1   9  -6 2605.13 42.7320   3
   1   9  -6 2353.80 55.4898   2
  -1  -9  -5 6775.00 78.3271   2
   1  -9   5 7066.96 75.6527   1
  -1   9   5 6910.31 73.0306   3
   1   9  -5 6820.98 74.5328   2
  -1  -9  -4 1166.64 49.7829   2
   1  -9   4 1155.79 48.5919   1
   1   9  -4 1009.23 36.3696   3
  -1   9   4 1139.32 47.4859   3
   1   9  -4 1023.36 44.9293   2
  -1  -9  -3 801.625 17.0908   1
  -1  -9  -3 763.979 45.9462   2
   1  -9   3 766.862 43.9726   1
   1   9  -3 838.881 37.5058   3
  -1   9   3 814.697 46.2348   3
   1   9  -3 695.598 42.2796   2
  -1  -9  -2 8908.47 39.2109   1
  -1  -9  -2 8618.29 78.8191   2
  -1   9   2 8722.56 77.1282   3
   1   9  -2 8795.77 68.4787   3
   1   9  -2 8565.69 76.9239   2
   1  -9   1 2266.54 45.7092   2
  -1  -9  -1 2196.04 51.4457   2
  -1  -9  -1 2181.85 29.8382   1
   1  -9   1 2143.31 44.5880   1
  -1   9   1 2279.96 49.6127   3
   1   9  -1 2147.74 45.1189   3
   1   9  -1 2223.39 50.4505   2
   1  -9   0 9605.76 71.6215   2
  -1  -9   0 9495.74 79.4892   2
   1   9   0 9595.07 73.8365   3
  -1   9   0 9509.44 76.4717   3
   1  -9   0 9824.54 65.5776   1
   1  -9  -1 2204.32 46.5528   2
   1  -9  -1 2063.48 39.7046   1
  -1  -9   1 2164.47 39.3083   1
  -1   9  -1 2135.56 48.6198   3
   1   9   1 2295.71 48.2920   3
   1  -9  -2 8684.56 72.2327   2
  -1  -9   2 8350.63 61.8368   1
   1  -9  -2 8510.67 57.2766   1
  -1   9  -2 8580.84 73.2489   3
   1   9   2 8422.54 73.4435   3
   1  -9  -3 778.183 30.9127   1
   1  -9  -3 831.405 42.3808   2
  -1  -9   3 715.741 40.2342   1
   1   9   3 796.301 42.1162   3
  -1   9  -3 838.946 39.9827   3
  -1   9  -3 840.332 38.0401   2
   1  -9  -4 1127.76 44.5684   2
   1  -9  -4 1020.81 31.6954   1
  -1  -9   4 1186.87 45.8949   1
   1   9   4 1211.50 18.3957   1
   1   9   4 1196.61 45.9852   3
  -1   9  -4 1033.21 41.8263   3
  -1   9  -4 1134.87 40.8897   2
   1  -9  -5 6927.47 53.8125   1
   1  -9  -5 6975.34 74.2797   2
   1   9   5 6899.80 35.5552   1
  -1  -9   5 6750.02 70.2916   1
  -1   9  -5 6712.49 64.5493   3
   1   9   5 7039.15 73.1777   3
  -1   9  -5 7163.48 69.0982   2
   1  -9  -6 2383.64 57.5159   2
   1  -9  -6 2415.14 41.0279   1
   1   9   6 2365.96 29.1094   1
  -1  -9   6 2427.93 55.7941   1
   1   9   6 2430.28 53.6737   3
  -1   9  -6 2391.29 46.2870   3
  -1   9  -6 2365.75 50.6024   2
   1  -9  -7 3727.26 66.9714   2
  -1  -9   7 3970.23 66.3271   1
   1   9   7 3372.17 36.1523   1
   1   9   7 3984.42 62.3814   3
  -1   9  -7 3703.80 52.6689   3
  -1   9  -7 3582.66 59.7200   2
   1  -9  -8 3514.40 72.0675   2
   1   9   8 3300.28 42.2497   1
  -1  -9   8 3539.71 71.3215   1
   1   9   8 3639.70 62.4308   3
  -1   9  -8 3263.96 54.0396   3
  -1   9  -8 3311.42 60.9512   2
   1  -9  -9 4617.81 82.8380   2
   1   9   9 4081.03 49.8559   1
  -1  -9   9 4264.08 78.7042   1
   1   9   9 4564.53 67.7893   3
  -1   9  -9 4242.56 55.8918   3
  -1   9  -9 4191.25 69.0007   2
   1  -9 -10 1798.15 73.1402   2
  -1  -9  10 1619.35 71.8218   1
   1   9  10 1648.46 44.2512   1
   1   9  10 1723.12 53.7348   3
  -1   9 -10 1612.72 58.2663   2
   1  -9 -11 2292.44 81.6057   2
   1   9  11 2071.58 50.5273   1
  -1  -9  11 2370.31 80.7348   1
   1   9  11 2173.80 58.4423   3
  -1   9 -11 2154.75 66.5574   2
   1  -9 -12 490.271 70.2939   2
  -1  -9  12 459.346 69.4268   1
   1   9  12 452.694 45.4625   3
  -1   9 -12 323.890 54.8860   2
   1  -9 -13 380.175 71.3233   2
  -1  -9  13 346.124 71.9615   1
   1   9  13 352.306 45.6380   3
  -1   9 -13 213.191 55.2911   2
   1  -9 -14 675.433 78.8104   2
  -1  -9  14 712.851 77.5481   1
   1   9  14 703.063 46.8889   3
  -1   9 -14 599.114 63.6221   2
  -1  -9  15 693.785 80.0740   1
   1  -9 -15 578.969 82.4539   2
  -1  -9  16 92.3573 77.5374   1
   1  -9 -16 185.211 83.3411   2
  -1   9 -16 175.064 64.6835   2
  -1  -9  17 56.3024 78.5942   1
   1  -9 -17-8.50873 83.4617   2
  -1   9 -17 153.128 70.7357   2
  -1  -9  18-27.4848 80.7504   1
   1  -9 -18 177.609 87.0134   2
  -1   9 -18 107.740 71.5452   2
  -1  -9  19 208.786 82.8626   1
   1  -9 -19 233.405 93.7622   2
  -1   9 -19 158.079 77.0582   2
  -1  -9  20 672.785 94.3496   1
   1  -9 -20 592.745 103.634   2
  -1   9 -20 532.268 85.8062   2
  -1   9 -21 138.879 82.6024   2
   1  10 -20 124.971 83.8983   2
   1 -10  19 189.682 87.0715   1
  -1 -10 -19-118.343 91.5553   2
   1  10 -19-1.51286 78.8167   2
   1 -10  18 228.820 83.8068   1
  -1 -10 -18 71.8054 89.3988   2
   1  10 -18 56.0909 74.3110   2
   1 -10  17 165.194 80.3393   1
  -1 -10 -17 107.535 84.9674   2
   1  10 -17 5.13773 73.0938   2
   1 -10  16 21.1230 75.4737   1
  -1 -10 -16 106.080 81.0336   2
   1  10 -16 96.5888 69.0305   2
   1 -10  15 228.059 76.0612   1
  -1 -10 -15 114.492 75.8813   2
   1  10 -15 113.404 66.7033   2
   1 -10  14 235.702 75.2268   1
  -1 -10 -14 221.139 77.0161   2
   1  10 -14 165.580 63.9681   2
  -1 -10 -13 686.038 77.9004   2
   1 -10  13 553.626 73.1926   1
  -1  10  13 575.933 47.5064   3
   1  10 -13 453.249 63.9488   2
  -1 -10 -12 853.194 73.9576   2
   1 -10  12 864.681 73.8260   1
  -1  10  12 766.111 47.8256   1
  -1  10  12 935.962 52.7774   3
  -1 -10 -11 2560.10 83.5230   2
  -1  10  11 2317.01 54.9328   1
   1 -10  11 2324.21 80.1042   1
  -1  10  11 2437.56 62.7173   3
   1  10 -11 2185.80 69.8071   2
  -1 -10 -10 7964.10 109.436   2
   1 -10  10 7875.60 102.844   1
  -1  10  10 7803.73 73.5929   1
  -1  10  10 8122.21 89.8116   3
   1  10 -10 7593.61 95.6037   2
  -1 -10  -9 652.551 62.9865   2
   1 -10   9 672.900 63.6299   1
  -1  10   9 644.892 37.8810   1
  -1  10   9 650.965 50.3002   3
   1  10  -9 716.944 55.1348   2
  -1 -10  -8 1905.02 68.0975   2
   1 -10   8 1923.52 67.7538   1
  -1  10   8 1875.31 42.4823   1
  -1  10   8 1915.02 58.0057   3
   1  10  -8 1931.40 39.9481   3
   1  10  -8 1824.82 60.9954   2
  -1  10   7 3367.83 45.9967   1
   1 -10   7 3458.08 70.8530   1
   1  10  -7 3420.70 47.7940   3
  -1  10   7 3519.10 64.5306   3
   1  10  -7 3385.71 65.0719   2
  -1 -10  -6 3649.84 69.8517   2
   1 -10   6 3798.54 69.5374   1
   1  10  -6 3788.95 50.0571   3
   1  10  -6 3724.27 66.1305   2
  -1 -10  -5 6180.84 77.8936   2
   1 -10   5 6212.99 73.8747   1
   1  10  -5 6042.95 59.5919   3
  -1  10   5 5932.67 73.0041   3
   1  10  -5 6074.52 73.0564   2
   1 -10   4 5457.22 68.5572   1
  -1  10   4 5449.18 70.4403   3
   1  10  -4 5617.78 59.1751   3
   1  10  -4 5407.83 68.9471   2
  -1 -10  -3 3799.81 63.8879   2
  -1 -10  -3 3949.62 27.3685   1
   1 -10   3 3704.15 59.1328   1
   1  10  -3 3732.74 53.1920   3
  -1  10   3 3637.98 62.0173   3
   1  10  -3 3730.85 59.9885   2
  -1 -10  -2 9679.21 44.4301   1
  -1 -10  -2 9299.88 85.3642   2
   1 -10   2 9457.47 75.6682   1
   1  10  -2 9293.65 73.9904   3
  -1  10   2 9366.42 84.1805   3
   1  10  -2 9785.89 84.3124   2
  -1 -10  -1 2802.58 56.8770   2
   1 -10   1 2790.36 48.8754   2
   1  10  -1 2683.47 50.2983   3
  -1  10   1 2900.94 55.9087   3
  -1 -10  -1 2729.96 32.9466   1
   1 -10   1 2786.22 49.2526   1
   1 -10   0-8.17802 35.1829   2
  -1 -10   0-48.9308 39.1908   2
   1  10   0 28.4249 36.2970   3
  -1  10   0 33.9887 38.4061   3
  -1 -10   0 19.3174 27.9528   1
   1 -10   0-14.9939 32.9407   1
   1 -10  -1 2707.16 50.5782   2
  -1 -10   1 2844.20 43.8095   1
  -1  10  -1 2789.75 53.3752   3
   1  10   1 2909.67 52.9330   3
   1 -10  -2 9351.87 77.9006   2
  -1 -10   2 9121.97 67.8863   1
   1 -10  -2 9081.16 61.4278   1
   1  10   2 9246.91 79.1296   3
  -1  10  -2 9432.00 77.3782   3
  -1  10  -2 9592.84 76.1071   2
   1 -10  -3 3736.01 59.0655   2
   1 -10  -3 3741.83 44.6704   1
  -1 -10   3 3561.97 53.0519   1
   1  10   3 3774.15 59.7758   3
  -1  10  -3 3726.55 57.3159   3
   1 -10  -4 5454.10 67.8545   2
   1 -10  -4 5322.64 48.6649   1
  -1 -10   4 5409.55 63.0680   1
  -1  10  -4 5403.63 62.8730   3
   1  10   4 5333.92 68.2341   3
  -1  10  -4 5432.50 63.9894   2
   1 -10  -5 6025.13 73.5282   2
   1 -10  -5 6108.51 52.2437   1
  -1 -10   5 6079.63 69.1619   1
   1  10   5 6227.86 33.0321   1
   1  10   5 6312.85 73.9918   3
  -1  10  -5 6165.04 65.1226   3
  -1  10  -5 6275.66 68.4907   2
   1 -10  -6 3805.03 47.5606   1
   1 -10  -6 3775.55 68.5804   2
   1  10   6 3536.79 32.1243   1
  -1 -10   6 3905.05 66.0416   1
  -1  10  -6 3902.44 58.5899   3
   1  10   6 3844.28 64.6959   3
  -1  10  -6 3645.32 59.0981   2
   1 -10  -7 3393.17 68.5203   2
  -1 -10   7 3397.13 66.9970   1
   1  10   7 3398.20 64.0234   3
  -1  10  -7 3520.54 55.9033   3
  -1  10  -7 3373.70 60.9450   2
   1 -10  -8 1816.37 65.0204   2
   1  10   8 1736.00 35.3709   1
   1  10   8 1850.05 56.5043   3
  -1  10  -8 1823.12 55.6137   2
   1 -10  -9 542.143 62.5470   2
   1  10   9 600.515 33.4190   1
  -1 -10   9 642.416 61.9909   1
   1  10   9 748.193 49.0531   3
  -1  10  -9 637.671 41.9772   3
  -1  10  -9 737.240 49.5029   2
   1 -10 -10 8225.01 107.454   2
  -1 -10  10 7999.68 101.444   1
   1  10  10 8238.13 88.5777   3
   1 -10 -11 2525.30 80.9710   2
  -1 -10  11 2384.30 80.1670   1
  -1  10 -11 2370.24 68.4834   2
   1 -10 -12 835.590 72.3588   2
  -1 -10  12 924.529 71.9152   1
   1  10  12 835.794 51.4432   3
  -1 -10  13 557.737 73.5888   1
   1 -10 -13 436.980 74.1561   2
  -1  10 -13 474.469 60.4867   2
   1 -10 -14 321.644 76.7060   2
  -1 -10  14 270.121 76.1244   1
   1  10  14 225.296 45.0757   3
  -1  10 -14 182.239 62.4085   2
  -1 -10  15 215.903 75.5144   1
   1 -10 -15 169.321 76.9088   2
  -1  10 -15 75.7581 65.5166   2
  -1 -10  16 179.508 78.3064   1
   1 -10 -16 244.937 82.8976   2
  -1  10 -16 112.716 65.9472   2
  -1 -10  17 48.7541 77.2392   1
   1 -10 -17 208.321 86.5966   2
  -1  10 -17-7.91517 70.3573   2
  -1 -10  18 86.7531 82.8391   1
   1 -10 -18 72.8588 85.8942   2
  -1  10 -18 88.2408 72.9087   2
  -1 -10  19 97.8949 87.1051   1
   1 -10 -19 74.1730 90.8047   2
  -1  10 -19 170.100 79.5814   2
  -1  10 -20 33.5358 82.0920   2
   1  11 -20-7.19325 82.6512   2
   1 -11  19 423.907 90.2771   1
  -1 -11 -19 140.625 94.9658   2
   1  11 -19 197.995 79.1936   2
   1 -11  18 49.9612 85.6280   1
  -1 -11 -18 54.3721 90.3620   2
   1  11 -18 184.258 76.8031   2
   1 -11  17 166.725 81.7544   1
  -1 -11 -17 159.216 85.5320   2
   1 -11  16 239.764 80.5626   1
  -1 -11 -16 206.522 83.6752   2
   1  11 -16 120.497 69.4371   2
   1 -11  15 475.027 79.3831   1
  -1 -11 -15 570.148 81.0167   2
   1  11 -15 386.598 68.3629   2
  -1 -11 -14 322.423 78.7022   2
   1 -11  14 127.635 72.4233   1
  -1  11  14 244.323 46.2113   3
   1  11 -14 264.712 63.8987   2
  -1 -11 -13 422.222 75.3377   2
   1 -11  13 496.241 74.1481   1
  -1  11  13 537.640 50.7096   3
   1  11 -13 429.054 63.9608   2
  -1 -11 -12 1516.89 82.0730   2
   1 -11  12 1438.56 79.4596   1
  -1  11  12 1472.36 58.0608   3
   1  11 -12 1362.79 70.6134   2
  -1 -11 -11 563.788 74.8902   2
   1 -11  11 591.888 69.5977   1
  -1  11  11 588.924 51.5853   3
   1  11 -11 571.011 60.2314   2
  -1 -11 -10 4289.30 95.7167   2
  -1  11  10 4405.40 60.6725   1
   1 -11  10 4607.76 92.3008   1
  -1  11  10 4567.22 77.2772   3
   1  11 -10 4223.99 82.6433   2
  -1 -11  -9 4503.14 89.2017   2
   1 -11   9 4398.96 85.0278   1
  -1  11   9 4438.59 56.3986   1
  -1  11   9 4463.11 75.9516   3
  -1 -11  -8 1644.83 70.4918   2
   1 -11   8 1508.82 69.0472   1
  -1  11   8 1546.19 40.2871   1
  -1  11   8 1550.01 58.4044   3
   1  11  -8 1520.97 40.5195   3
   1  11  -8 1527.12 59.5595   2
  -1 -11  -7 2015.35 67.3529   2
  -1  11   7 2113.78 40.4343   1
   1 -11   7 2087.34 66.1548   1
   1  11  -7 2041.61 44.1104   3
  -1  11   7 2075.82 59.7519   3
   1  11  -7 1975.36 60.8050   2
  -1 -11  -6 2967.59 69.7979   2
   1 -11   6 2915.52 65.9607   1
  -1  11   6 2955.70 65.6897   3
   1  11  -6 2970.90 50.4727   3
   1  11  -6 2885.78 62.7794   2
  -1 -11  -5 1212.02 55.1147   2
   1 -11   5 1398.73 56.9925   1
   1  11  -5 1266.05 43.5035   3
  -1  11   5 1194.25 52.7972   3
   1  11  -5 1249.02 50.6117   2
  -1 -11  -4 1106.73 55.0078   2
   1 -11   4 1049.55 50.2923   1
   1  11  -4 1131.72 41.6347   3
  -1  11   4 1002.07 50.4608   3
   1  11  -4 1032.16 48.2029   2
  -1 -11  -3 375.723 18.8797   1
  -1 -11  -3 365.751 46.6761   2
   1 -11   3 343.618 43.5591   1
   1  11  -3 395.994 37.2830   3
  -1  11   3 379.780 48.2724   3
   1  11  -3 296.865 42.5976   2
  -1 -11  -2 6242.64 78.2870   2
   1 -11   2 6142.76 68.2144   1
  -1 -11  -2 6644.39 41.3527   1
   1  11  -2 6551.16 68.1223   3
  -1  11   2 6587.98 75.4597   3
   1  11  -2 6565.49 74.8266   2
  -1 -11  -1 12556.2 98.5271   2
   1  11  -1 12814.3 89.6713   3
  -1  11   1 13056.6 96.4442   3
  -1 -11  -1 12767.7 61.3737   1
   1 -11   1 12640.7 82.5766   1
  -1 -11   0 149.708 40.5198   2
   1 -11   0 136.888 38.2767   2
   1  11   0 165.904 43.2952   3
  -1  11   0 223.042 45.4052   3
   1 -11   0 170.707 35.2722   1
  -1 -11   0 160.536 29.2746   1
   1 -11  -1 12392.9 89.7940   2
  -1 -11   1 12216.6 94.6624   2
   1 -11  -1 12367.3 76.5879   1
  -1 -11   1 12927.5 75.4322   1
  -1  11  -1 12673.7 93.8324   3
   1  11   1 12928.2 94.7351   3
   1 -11  -2 6453.99 71.6979   2
  -1 -11   2 6611.81 62.9998   1
   1 -11  -2 6382.66 55.8205   1
   1  11   2 6679.87 74.7776   3
  -1  11  -2 6353.40 71.4329   3
  -1  11  -2 6472.48 68.3002   2
   1 -11  -3 390.523 31.2108   1
   1 -11  -3 324.196 42.1250   2
  -1 -11   3 317.149 40.1971   1
  -1  11  -3 369.587 42.6581   3
   1  11   3 368.608 44.2983   3
  -1  11  -3 336.620 38.5193   2
   1 -11  -4 1099.81 48.9363   2
   1 -11  -4 1025.38 32.8433   1
  -1 -11   4 1054.22 46.1367   1
   1  11   4 1134.66 49.2251   3
  -1  11  -4 1105.97 44.9422   3
  -1  11  -4 1080.44 43.3403   2
   1 -11  -5 1272.34 52.9557   2
   1 -11  -5 1230.94 35.6103   1
  -1 -11   5 1285.67 52.5706   1
   1  11   5 1309.93 20.8745   1
  -1  11  -5 1179.19 47.7616   3
   1  11   5 1304.51 53.5048   3
  -1  11  -5 1135.30 46.0426   2
   1 -11  -6 2974.39 65.9692   2
   1 -11  -6 2947.75 45.1364   1
  -1 -11   6 2858.88 60.8566   1
   1  11   6 2882.49 29.2426   1
  -1  11  -6 3007.66 56.7917   3
  -1  11  -6 3089.21 59.6198   2
   1 -11  -7 2072.96 65.5866   2
  -1 -11   7 2106.59 63.0085   1
  -1  11  -7 2013.07 51.5779   3
  -1  11  -7 2004.92 56.1974   2
   1 -11  -8 1698.32 67.2279   2
  -1 -11   8 1591.00 65.4007   1
   1  11   8 1491.26 55.6182   3
  -1  11  -8 1489.81 49.6768   3
  -1  11  -8 1508.51 55.5380   2
   1 -11  -9 4534.16 86.1716   2
  -1 -11   9 4410.98 84.3123   1
   1  11   9 4636.37 75.2133   3
  -1  11  -9 4576.48 64.8809   3
   1  11  10 4314.68 75.3122   3
  -1  11 -10 4282.31 79.9499   2
   1 -11 -11 607.822 70.1094   2
  -1 -11  11 699.886 70.4396   1
   1  11  11 641.158 51.3900   3
  -1  11 -11 579.658 55.7738   2
   1 -11 -12 1420.27 81.0002   2
   1  11  12 1273.59 56.1072   3
  -1  11 -12 1320.71 64.9693   2
   1 -11 -13 525.494 76.8031   2
  -1 -11  13 499.866 73.4926   1
   1  11  13 449.004 50.8487   3
  -1  11 -13 302.308 59.7745   2
   1 -11 -14 256.518 73.9411   2
  -1 -11  14 257.050 74.3370   1
   1  11  14 256.958 48.3268   3
  -1  11 -14 300.516 62.2817   2
  -1 -11  15 499.403 79.5594   1
  -1  11 -15 402.057 67.7877   2
  -1 -11  16 155.444 76.4496   1
   1 -11 -16 318.186 83.5823   2
  -1  11 -16 171.021 67.0135   2
  -1 -11  17 96.0111 82.5622   1
   1 -11 -17 388.695 88.1192   2
  -1 -11  18 88.1704 84.8211   1
   1 -11 -18-7.71934 89.4855   2
  -1  11 -18-51.0035 73.2334   2
  -1 -11  19 167.584 88.1017   1
   1 -11 -19 155.047 91.4930   2
  -1  11 -19 395.604 79.2324   2
  -1  11 -20 104.560 79.5552   2
   1 -12  19 30.6573 88.6780   1
  -1 -12 -19 34.5901 93.1444   2
   1  12 -19 54.0550 79.1496   2
   1 -12  18 462.365 90.0440   1
  -1 -12 -18 458.616 97.2747   2
   1 -12  17 571.558 88.6695   1
  -1 -12 -17 376.547 87.9050   2
   1  12 -17 433.149 76.7352   2
   1 -12  16 182.606 81.5609   1
  -1 -12 -16 186.805 82.0277   2
   1  12 -16 246.958 70.4278   2
  -1 -12 -15 28.9883 80.0963   2
   1  12 -15 130.416 65.9634   2
  -1 -12 -14 574.013 80.3674   2
  -1  12  14 461.711 52.6282   3
   1  12 -14 440.380 66.8612   2
  -1 -12 -13 610.206 77.8979   2
   1 -12  13 623.193 76.8580   1
  -1  12  13 665.160 53.8713   3
   1  12 -13 463.814 65.2962   2
  -1 -12 -12 188.144 74.8093   2
   1 -12  12 267.256 72.1582   1
  -1  12  12 254.509 51.9746   3
   1  12 -12 203.276 60.6938   2
  -1 -12 -11 364.017 69.0684   2
   1 -12  11 228.943 68.0350   1
  -1  12  11 309.729 52.5030   3
   1  12 -11 190.616 57.5793   2
  -1 -12 -10 2091.03 81.0717   2
   1 -12  10 2212.56 78.9171   1
  -1  12  10 2089.69 64.7325   3
   1  12 -10 2080.36 69.2069   2
  -1 -12  -9 14532.3 135.242   2
   1 -12   9 14633.3 126.555   1
   1  12  -9 14642.3 125.980   2
  -1 -12  -8 7223.17 103.378   2
   1 -12   8 6917.39 94.0645   1
  -1  12   8 6664.83 61.3300   1
  -1  12   8 7110.37 90.2177   3
   1  12  -8 6868.32 66.9354   3
   1  12  -8 6941.49 91.6815   2
  -1 -12  -7 3698.10 81.5543   2
   1 -12   7 3592.49 75.7410   1
  -1  12   7 3851.69 72.6540   3
   1  12  -7 3906.56 57.1854   3
   1  12  -7 3873.89 73.6820   2
  -1 -12  -6 2775.81 72.0482   2
   1 -12   6 2942.36 71.3979   1
  -1  12   6 2691.49 66.6682   3
   1  12  -6 3040.93 55.0263   3
   1  12  -6 2618.07 65.0770   2
  -1 -12  -5 2767.55 71.7251   2
   1 -12   5 2703.54 65.2006   1
  -1  12   5 2644.61 64.5021   3
   1  12  -5 2641.44 51.7668   3
   1  12  -5 2645.09 61.9607   2
  -1 -12  -4 3402.14 71.1553   2
   1 -12   4 3285.10 64.8111   1
  -1  12   4 3322.26 66.9526   3
   1  12  -4 3533.20 57.3548   3
   1  12  -4 3275.30 64.3462   2
  -1 -12  -3 5068.03 34.0164   1
  -1 -12  -3 5103.41 75.4616   2
   1 -12   3 4629.85 67.1574   1
  -1  12   3 4490.96 70.4713   3
   1  12  -3 4764.32 62.4459   3
   1  12  -3 4739.67 70.4520   2
  -1 -12  -2 4982.83 74.3344   2
  -1 -12  -2 4874.63 39.3100   1
   1 -12   2 4507.36 62.2966   1
   1  12  -2 4569.19 62.8249   3
  -1  12   2 4594.66 69.9083   3
   1  12  -2 4776.19 68.5652   2
  -1 -12  -1 936.730 49.7778   2
   1 -12   1 1006.15 43.3479   2
  -1  12   1 1094.00 51.6736   3
   1  12  -1 1033.12 46.7298   3
   1 -12   1 888.339 42.9639   1
  -1 -12  -1 875.176 29.9284   1
  -1 -12   0 1696.25 53.1663   2
   1 -12   0 1935.23 50.4710   2
  -1  12   0 1920.47 53.4408   3
   1  12   0 1800.69 51.0745   3
   1 -12   0 1789.12 43.5364   1
  -1 -12   0 1869.56 37.6031   1
  -1 -12   1 962.019 47.5468   2
   1 -12  -1 1069.68 46.7654   2
   1  12   1 996.720 48.1222   3
  -1  12  -1 1029.87 48.2766   3
  -1 -12   1 1022.50 40.2060   1
   1 -12  -1 982.902 38.3211   1
   1 -12  -2 4872.01 68.1905   2
   1 -12  -2 4802.22 52.3279   1
  -1 -12   2 4952.46 59.6652   1
  -1  12  -2 4731.65 66.5752   3
   1  12   2 4708.40 68.6106   3
   1 -12  -3 4990.25 71.0698   2
   1 -12  -3 4850.39 51.4756   1
  -1 -12   3 4868.25 62.1125   1
   1  12   3 4788.81 70.1226   3
  -1  12  -3 4757.92 65.8841   3
  -1  12  -3 4730.93 65.6011   2
   1 -12  -4 3386.80 45.8352   1
   1 -12  -4 3410.18 64.4477   2
  -1 -12   4 3448.80 60.0107   1
   1  12   4 3531.67 67.0032   3
  -1  12  -4 3575.05 61.9211   3
  -1  12  -4 3421.29 59.9432   2
   1 -12  -5 2630.63 64.1323   2
   1 -12  -5 2631.56 41.6173   1
  -1 -12   5 2562.92 59.6442   1
   1  12   5 2710.26 63.6283   3
  -1  12  -5 2807.68 57.2158   3
  -1  12  -5 2586.81 57.7739   2
   1 -12  -6 2879.10 46.2788   1
   1 -12  -6 2677.07 68.8415   2
  -1 -12   6 2860.38 65.3331   1
  -1  12  -6 2845.19 58.6030   3
  -1  12  -6 2875.31 61.3725   2
   1 -12  -7 3776.91 77.4051   2
  -1 -12   7 3843.44 73.4457   1
  -1  12  -7 3705.88 62.5631   3
  -1  12  -7 3861.78 69.6584   2
   1 -12  -8 6872.49 96.3068   2
  -1 -12   8 6630.47 87.8047   1
   1  12   8 7048.58 89.5721   3
  -1  12  -8 6861.57 76.9531   3
  -1  12  -8 6629.91 85.0035   2
   1 -12  -9 14484.7 132.277   2
   1  12   9 14699.3 119.615   3
  -1  12  -9 14548.6 102.000   3
  -1  12  -9 14159.8 117.726   2
   1 -12 -10 2133.25 80.1694   2
  -1 -12  10 2061.45 75.2485   1
   1  12  10 1991.90 65.3015   3
  -1  12 -10 2031.91 66.1229   2
   1 -12 -11 300.738 68.1006   2
  -1 -12  11 240.269 65.2376   1
   1  12  11 182.839 50.1933   3
  -1  12 -11 244.238 53.8595   2
   1 -12 -12 119.791 68.5588   2
  -1 -12  12 105.320 67.8399   1
   1  12  12 190.483 50.3844   3
  -1  12 -12 91.1780 58.8534   2
   1 -12 -13 657.572 77.2690   2
  -1 -12  13 576.027 72.7717   1
   1  12  13 540.471 54.8843   3
  -1  12 -13 593.582 62.3127   2
   1 -12 -14 462.774 78.8622   2
  -1 -12  14 326.266 72.5526   1
   1  12  14 402.381 51.4023   3
  -1  12 -14 355.927 62.2409   2
  -1 -12  15 231.038 79.0801   1
   1 -12 -15 209.781 82.2223   2
  -1  12 -15 50.1332 63.9656   2
  -1 -12  16 359.132 81.4991   1
   1 -12 -16 504.055 86.9670   2
  -1 -12  17 568.596 88.7150   1
  -1  12 -17 329.523 72.9633   2
   1 -12 -17 630.696 92.9559   2
  -1 -12  18 311.356 86.9601   1
   1 -12 -18 280.290 93.9619   2
  -1  12 -18 237.816 75.4279   2
  -1 -12  19 185.002 87.6729   1
   1 -12 -19 141.947 93.9897   2
  -1  12 -19 18.8949 75.8672   2
  -1  12 -20 82.5057 79.0998   2
   1  13 -19 228.793 80.2320   2
   1 -13  18 272.205 88.4753   1
  -1 -13 -18 276.549 93.7072   2
   1  13 -18 45.4106 77.2551   2
   1 -13  17 681.095 90.3133   1
  -1 -13 -17 568.109 93.3162   2
   1  13 -17 443.569 78.0950   2
   1 -13  16 665.513 86.5490   1
  -1 -13 -16 526.688 88.2155   2
   1  13 -16 489.596 75.8145   2
   1 -13  15 118.435 78.9777   1
  -1 -13 -15 140.030 82.2011   2
   1  13 -15 117.863 68.4871   2
  -1 -13 -14 102.932 76.9373   2
   1 -13  14 169.698 76.2402   1
  -1  13  14 239.845 52.1655   3
   1  13 -14 143.674 65.0280   2
  -1 -13 -13 146.728 78.0536   2
   1 -13  13 81.3039 74.4194   1
  -1  13  13 80.4632 52.8579   3
   1  13 -13-23.8673 62.4226   2
  -1 -13 -12 825.519 81.7880   2
   1 -13  12 875.410 77.2451   1
  -1  13  12 941.033 59.0532   3
  -1 -13 -11 1237.57 79.3351   2
   1 -13  11 1219.42 76.6838   1
  -1  13  11 1269.20 62.8509   3
   1  13 -11 1032.13 66.2396   2
  -1 -13 -10 294.711 68.3706   2
   1 -13  10 295.638 67.5341   1
  -1  13  10 330.579 55.1203   3
   1  13 -10 349.432 58.8305   2
  -1 -13  -9 173.631 65.9194   2
   1 -13   9 127.276 64.0847   1
  -1  13   9 153.498 54.5137   3
   1  13  -9 220.984 56.9671   2
  -1 -13  -8 1173.82 74.2213   2
   1 -13   8 1187.22 72.5483   1
  -1  13   8 1117.91 62.8242   3
   1  13  -8 1031.00 46.0671   3
   1  13  -8 1018.83 63.6617   2
  -1 -13  -7 3154.92 80.8455   2
   1 -13   7 3100.52 76.7682   1
  -1  13   7 3036.63 73.2671   3
   1  13  -7 3268.43 56.9200   3
   1  13  -7 3158.88 71.7544   2
  -1 -13  -6 2247.62 72.1319   2
   1 -13   6 2256.96 68.7109   1
   1  13  -6 2193.10 52.4630   3
  -1  13   6 2217.65 65.2420   3
   1  13  -6 2199.88 64.4945   2
  -1 -13  -5 4211.43 80.4900   2
   1 -13   5 4303.73 75.4705   1
  -1  13   5 4238.40 76.1837   3
   1  13  -5 4258.17 63.5218   3
   1  13  -5 4173.82 73.1500   2
  -1 -13  -4 5027.92 82.3438   2
   1 -13   4 4837.01 72.8346   1
   1  13  -4 4989.76 66.3847   3
   1  13  -4 4873.55 75.2490   2
  -1 -13  -3 188.464 20.4328   1
  -1 -13  -3 228.858 50.9280   2
   1 -13   3 186.258 48.4150   1
  -1  13   3 192.107 50.3992   3
   1  13  -3 181.916 41.2654   3
   1  13  -3 141.988 45.5497   2
  -1 -13  -2 2790.58 67.2023   2
   1 -13   2 2797.18 56.8108   2
  -1  13   2 3050.89 67.6000   3
   1  13  -2 2731.27 57.5063   3
   1 -13   2 2931.30 58.2095   1
  -1 -13  -2 2955.32 35.1656   1
   1 -13   1 1440.43 49.2896   2
  -1 -13  -1 1468.28 55.7506   2
  -1  13   1 1465.27 57.5562   3
   1  13  -1 1443.46 51.0090   3
   1 -13   1 1424.63 47.5581   1
  -1 -13  -1 1516.69 34.4409   1
   1 -13   0 1559.52 51.6202   2
  -1  13   0 1629.80 57.2763   3
   1  13   0 1550.21 53.3806   3
   1 -13   0 1566.80 45.0304   1
  -1 -13   0 1506.49 39.1452   1
  -1 -13   1 1483.10 53.1987   2
   1 -13  -1 1513.53 51.9605   2
  -1  13  -1 1577.25 55.5359   3
  -1 -13   1 1473.16 43.4908   1
   1 -13  -1 1439.07 43.0702   1
   1 -13  -2 3026.66 63.3970   2
   1 -13  -2 2864.90 47.5447   1
  -1 -13   2 2832.88 53.9477   1
   1  13   2 2768.62 61.3236   3
  -1  13  -2 2843.69 60.4035   3
   1 -13  -3 151.449 46.4207   2
   1 -13  -3 118.742 31.4632   1
  -1 -13   3 193.792 44.6705   1
   1  13   3 198.901 47.3562   3
  -1  13  -3 180.686 43.2668   3
  -1  13  -3 139.099 41.5617   2
   1 -13  -4 4834.37 76.3280   2
   1 -13  -4 4767.32 52.0183   1
  -1 -13   4 4849.14 68.6070   1
   1  13   4 4856.76 75.4872   3
  -1  13  -4 4901.08 70.3502   3
  -1  13  -4 4820.31 70.4170   2
   1 -13  -5 4256.30 50.2177   1
  -1 -13   5 4147.36 70.6247   1
   1  13   5 4368.62 76.7042   3
  -1  13  -5 4466.79 69.4653   3
  -1  13  -5 4339.57 70.3530   2
   1 -13  -6 2279.75 43.9157   1
   1 -13  -6 2122.22 68.4166   2
  -1 -13   6 2071.76 62.5340   1
  -1  13  -6 2292.72 57.7617   3
   1  13   6 2132.30 65.8780   3
  -1  13  -6 2277.58 61.5100   2
   1 -13  -7 3207.03 77.8765   2
  -1 -13   7 3138.94 71.9322   1
  -1  13  -7 3164.71 62.5897   3
   1  13   7 3207.76 72.5255   3
  -1  13  -7 3106.88 67.8186   2
   1 -13  -8 1122.66 69.7567   2
  -1 -13   8 1132.83 69.4493   1
  -1  13  -8 1069.18 52.8855   3
   1  13   8 1228.70 64.9403   3
  -1  13  -8 1003.75 59.1063   2
   1 -13  -9 187.140 64.0555   2
  -1 -13   9 114.485 63.6801   1
  -1  13  -9 55.9623 43.8948   3
   1  13   9 195.087 52.8444   3
  -1  13  -9 289.141 54.1462   2
   1 -13 -10 414.773 67.9992   2
  -1 -13  10 449.140 67.1621   1
   1  13  10 424.133 54.9175   3
  -1  13 -10 336.560 55.1154   2
   1 -13 -11 1128.20 75.4929   2
  -1 -13  11 1230.49 74.6927   1
   1  13  11 1112.49 59.5084   3
  -1  13 -11 1116.24 63.0551   2
   1 -13 -12 803.256 77.3675   2
  -1 -13  12 856.615 74.7623   1
   1  13  12 787.465 58.0053   3
  -1  13 -12 607.660 61.5107   2
   1 -13 -13 186.534 74.8196   2
  -1 -13  13 92.9284 72.1704   1
   1  13  13 171.545 52.5665   3
  -1  13 -13 36.6031 59.7530   2
   1 -13 -14 179.617 76.6529   2
  -1 -13  14-8.33028 75.7239   1
   1  13  14 208.414 52.6662   3
  -1  13 -14 205.157 63.9384   2
   1 -13 -15 210.697 80.0460   2
  -1 -13  15 191.372 79.3847   1
   1  13  15 228.165 52.7424   3
  -1  13 -15 49.0044 63.1932   2
  -1 -13  16 569.247 86.1329   1
   1 -13 -16 745.332 91.3530   2
  -1 -13  17 446.313 88.3080   1
   1 -13 -17 511.935 92.3092   2
  -1  13 -17 493.601 75.6343   2
  -1 -13  18 321.387 89.8465   1
   1 -13 -18 325.332 92.8245   2
  -1  13 -18 39.4475 75.5915   2
  -1  13 -19 222.455 78.2735   2
  -1  13 -20 130.783 79.8419   2
   1  14 -19-68.5452 79.6332   2
   1 -14  18 59.1277 85.7212   1
  -1 -14 -18-47.8581 95.3523   2
   1  14 -18 9.76996 75.8492   2
   1 -14  17 49.6601 82.9147   1
  -1 -14 -17 100.995 90.9170   2
   1  14 -17-77.6860 73.3916   2
   1 -14  16 688.285 87.6172   1
  -1 -14 -16 628.045 90.5653   2
   1  14 -16 576.704 78.0860   2
   1 -14  15 654.478 84.1317   1
  -1 -14 -15 593.631 88.4793   2
   1  14 -15 541.966 71.9794   2
  -1 -14 -14 213.699 78.6858   2
   1 -14  14 221.214 77.6723   1
  -1  14  14 95.9394 53.6086   3
  -1 -14 -13 351.998 78.1072   2
   1 -14  13 376.711 76.2814   1
  -1  14  13 487.912 59.0079   3
   1  14 -13 415.701 66.8096   2
  -1 -14 -12 406.124 77.0892   2
   1 -14  12 423.916 73.7621   1
  -1  14  12 357.974 54.9861   3
   1  14 -12 617.690 66.9744   2
  -1 -14 -11 33.2751 70.6044   2
   1 -14  11 17.1906 67.8095   1
  -1  14  11 66.3286 53.7393   3
   1  14 -11-7.14415 59.2231   2
  -1 -14 -10 729.617 73.0783   2
   1 -14  10 801.775 71.5893   1
  -1  14  10 847.404 61.2742   3
   1  14 -10 616.427 61.1131   2
  -1 -14  -9 1068.70 74.6572   2
   1 -14   9 1002.62 71.6195   1
  -1  14   9 1126.91 63.2667   3
   1  14  -9 1005.50 63.9252   2
  -1 -14  -8 4218.86 93.6104   2
   1 -14   8 4350.00 86.8012   1
  -1  14   8 4344.60 81.8262   3
   1  14  -8 4590.43 65.3673   3
   1  14  -8 4272.07 82.5660   2
  -1 -14  -7 3598.33 87.7921   2
   1 -14   7 3516.60 81.4411   1
   1  14  -7 3596.84 63.2118   3
  -1  14   7 3548.67 77.7930   3
   1  14  -7 3456.23 77.2620   2
  -1 -14  -6 135.119 59.7981   2
   1 -14   6 158.592 58.7988   1
   1  14  -6 168.163 41.5050   3
  -1  14   6 152.130 54.2151   3
   1  14  -6 88.7622 52.2396   2
  -1 -14  -5 2375.89 73.6180   2
   1 -14   5 2408.72 68.4616   1
   1  14  -5 2440.12 55.8123   3
  -1  14   5 2352.41 66.3525   3
   1  14  -5 2438.30 65.0412   2
  -1 -14  -4 3474.65 77.2317   2
   1 -14   4 3648.04 71.9249   1
  -1  14   4 3234.23 71.7394   3
   1  14  -4 3342.50 62.1293   3
   1  14  -4 3562.74 72.0544   2
  -1 -14  -3 4930.74 83.4554   2
   1 -14   3 5037.38 74.2379   1
   1  14  -3 5023.53 71.8843   3
  -1  14   3 4838.94 78.9868   3
   1 -14   2 743.087 47.2713   2
  -1 -14  -2 794.085 57.1075   2
  -1  14   2 844.855 58.1988   3
   1  14  -2 866.397 51.0422   3
  -1 -14  -2 744.079 29.5328   1
   1 -14   2 776.657 50.0438   1
  -1 -14  -1 1153.42 55.9837   2
   1 -14   1 1152.42 48.7930   2
  -1  14   1 1171.38 57.1486   3
   1  14  -1 1230.32 51.4019   3
   1 -14   1 1114.60 48.0698   1
  -1 -14  -1 1258.62 35.0117   1
   1 -14   0 22.9323 41.6977   2
  -1 -14   0-51.4428 47.5960   2
   1  14   0 3.04837 46.2788   3
  -1  14   0-23.4696 46.9450   3
   1 -14   0-28.3453 38.8830   1
  -1 -14   0-1.52767 32.5405   1
   1 -14  -1 1178.18 53.6439   2
  -1 -14   1 1064.52 53.4348   2
  -1  14  -1 1278.86 55.6237   3
   1  14   1 1227.34 54.1939   3
  -1 -14   1 1236.04 43.5241   1
   1 -14  -1 1202.88 43.4069   1
   1 -14  -2 798.178 53.0411   2
  -1 -14   2 737.823 50.6504   2
  -1  14  -2 938.837 56.2637   3
   1  14   2 798.644 55.2190   3
  -1 -14   2 809.422 47.5500   1
   1 -14  -2 784.418 40.0783   1
   1 -14  -3 4863.11 77.3128   2
   1 -14  -3 5240.75 56.3899   1
  -1 -14   3 5117.60 69.7421   1
   1  14   3 5067.28 78.7455   3
  -1  14  -3 5035.71 75.1268   3
   1 -14  -4 3349.71 48.2401   1
   1 -14  -4 3379.02 72.6945   2
  -1 -14   4 3374.08 65.6793   1
   1  14   4 3435.21 71.3352   3
  -1  14  -4 3261.38 65.4104   3
  -1  14  -4 3343.63 66.1736   2
   1 -14  -5 2452.44 68.2113   2
   1 -14  -5 2465.60 43.5265   1
  -1 -14   5 2383.02 63.0515   1
  -1  14  -5 2399.41 60.3152   3
   1  14   5 2457.68 67.9708   3
  -1  14  -5 2420.04 62.1508   2
   1 -14  -6 51.3975 55.6547   2
  -1 -14   6 164.749 56.9075   1
  -1  14  -6 162.827 46.5249   3
   1  14   6 152.515 53.6347   3
  -1  14  -6 209.798 49.0087   2
   1 -14  -7 3625.45 82.7963   2
  -1 -14   7 3545.76 77.9270   1
   1  14   7 3672.50 79.4912   3
  -1  14  -7 3388.24 67.7551   3
  -1  14  -7 3569.48 74.8484   2
  -1 -14   8 4305.68 81.2401   1
  -1  14  -8 4196.88 69.3953   3
   1  14   8 4216.86 82.3205   3
  -1  14  -8 4220.66 78.5451   2
   1 -14  -9 1059.52 71.6900   2
  -1 -14   9 910.457 67.0471   1
   1  14   9 940.451 60.6023   3
  -1  14  -9 1040.62 61.1910   2
   1 -14 -10 680.228 72.5535   2
  -1 -14  10 719.728 67.7842   1
   1  14  10 794.696 60.9038   3
  -1  14 -10 688.551 58.8970   2
   1 -14 -11-24.5970 67.2689   2
  -1 -14  11 32.4641 66.6523   1
   1  14  11 33.9454 52.9972   3
  -1  14 -11 73.1971 56.7703   2
   1 -14 -12 387.218 72.9110   2
  -1 -14  12 339.436 71.8832   1
   1  14  12 280.047 55.1736   3
  -1  14 -12 310.991 61.0728   2
   1 -14 -13 331.324 76.7657   2
  -1 -14  13 467.254 75.8532   1
   1  14  13 381.173 56.9142   3
  -1  14 -13 431.601 62.7788   2
   1 -14 -14 241.033 78.8328   2
  -1 -14  14 6.34773 74.8642   1
   1  14  14 170.101 54.7262   3
  -1  14 -14 32.8162 62.3425   2
   1 -14 -15 528.869 83.6347   2
  -1 -14  15 602.437 82.2916   1
   1  14  15 444.372 57.2554   3
  -1  14 -15 496.641 68.8596   2
  -1 -14  16 563.235 85.9788   1
   1 -14 -16 635.243 90.3976   2
  -1  14 -16 430.579 71.8918   2
  -1 -14  17-105.922 83.6789   1
   1 -14 -17-91.8686 89.7320   2
  -1  14 -17 103.367 71.0740   2
  -1 -14  18 362.537 89.0444   1
   1 -14 -18 241.271 91.3347   2
  -1  14 -18 199.848 74.5075   2
  -1  14 -19-58.4052 78.5420   2
   1 -15  18-31.1666 86.0330   1
  -1 -15 -18-73.8284 93.8745   2
   1  15 -18-3.54213 76.5161   2
   1 -15  17 318.863 89.1348   1
  -1 -15 -17 378.401 94.9581   2
   1 -15  16 168.155 85.7951   1
  -1 -15 -16 143.710 90.1634   2
   1  15 -16 67.7043 72.6451   2
   1 -15  15 438.981 83.1607   1
  -1 -15 -15 367.697 87.9384   2
   1  15 -15 562.378 75.3160   2
  -1 -15 -14 424.504 83.8255   2
   1 -15  14 488.465 79.8776   1
  -1  15  14 427.879 59.0322   3
   1  15 -14 307.289 69.1292   2
  -1 -15 -13-120.165 78.1309   2
   1 -15  13-51.6363 73.6345   1
  -1  15  13-67.8965 56.0933   3
   1  15 -13-97.1105 64.5288   2
  -1 -15 -12 151.744 76.8182   2
   1 -15  12 113.757 70.9265   1
  -1  15  12 97.6427 56.7952   3
   1  15 -12 209.534 63.5053   2
  -1 -15 -11 325.468 74.6964   2
   1 -15  11 429.404 72.2750   1
  -1  15  11 254.710 58.7035   3
   1  15 -11 242.906 63.8139   2
  -1 -15 -10 1494.73 82.0508   2
   1 -15  10 1440.27 76.5310   1
  -1  15  10 1406.86 67.9206   3
   1  15 -10 1254.93 67.8157   2
  -1 -15  -9 281.634 71.0295   2
   1 -15   9 242.640 66.7453   1
  -1  15   9 268.135 56.9856   3
   1  15  -9 201.462 59.4240   2
  -1 -15  -8 1943.15 80.9734   2
   1 -15   8 1762.18 73.4706   1
  -1  15   8 1919.39 70.1181   3
   1  15  -8 1824.93 70.3750   2
   1 -15   7 9752.08 108.043   1
   1  15  -7 9945.71 90.7472   3
  -1  15   7 9872.82 110.456   3
   1  15  -7 10042.1 111.032   2
   1 -15   6 5474.16 87.7171   1
   1  15  -6 5617.23 75.1536   3
  -1  15   6 5374.58 87.0494   3
   1  15  -6 5329.68 87.1624   2
  -1 -15  -5 455.616 63.8195   2
   1 -15   5 538.119 61.9689   1
   1  15  -5 359.927 49.1127   3
  -1  15   5 514.640 60.8964   3
   1  15  -5 535.078 56.3901   2
  -1 -15  -4 1459.58 69.0262   2
   1 -15   4 1514.71 62.1152   1
  -1  15   4 1366.50 62.8231   3
   1  15  -4 1489.59 55.5578   3
   1  15  -4 1436.41 60.0006   2
   1 -15   3 3337.37 66.1170   2
   1 -15   3 3371.75 67.6241   1
   1  15  -3 3467.27 66.2714   3
  -1  15   3 3408.36 74.0061   3
   1  15  -3 3351.22 70.7605   2
   1 -15   2 285.306 46.9172   2
  -1 -15  -2 313.520 56.2822   2
   1  15  -2 357.007 48.6194   3
   1 -15   2 327.879 48.3596   1
   1 -15   1 4028.59 70.0007   2
  -1  15   1 4216.43 74.8071   3
   1  15  -1 4107.96 71.6265   3
   1 -15   1 4161.69 64.9061   1
  -1 -15  -1 4016.67 49.2333   1
  -1 -15   0 32.3489 49.1400   2
   1 -15   0 108.503 45.4077   2
   1  15   0 71.6397 48.8818   3
  -1  15   0 107.781 52.5969   3
  -1 -15   0 65.1054 34.6783   1
   1 -15   0 5.84178 40.1978   1
   1 -15  -1 4122.80 73.1779   2
  -1  15  -1 4043.87 73.4218   3
   1  15   1 4074.86 73.0679   3
  -1 -15   1 3973.19 58.0037   1
   1 -15  -1 4110.97 60.1475   1
   1 -15  -2 375.474 51.6697   2
  -1 -15   2 369.394 49.2404   2
   1  15   2 383.399 52.4726   3
  -1  15  -2 423.882 52.3947   3
   1 -15  -2 381.763 38.5300   1
  -1 -15   2 322.852 45.8214   1
   1 -15  -3 3472.22 74.0418   2
   1 -15  -3 3672.52 53.1686   1
  -1 -15   3 3456.59 65.4448   1
   1  15   3 3392.31 71.5771   3
  -1  15  -3 3400.02 70.7574   3
   1 -15  -4 1474.00 63.4642   2
  -1 -15   4 1511.49 58.7143   1
  -1  15  -4 1514.79 58.5914   3
   1  15   4 1431.90 63.5872   3
  -1  15  -4 1398.30 57.1325   2
   1 -15  -5 449.243 58.6255   2
  -1 -15   5 517.055 56.5393   1
   1  15   5 445.911 60.5222   3
  -1  15  -5 479.763 52.5240   3
  -1  15  -5 534.589 53.2778   2
   1 -15  -6 5843.18 94.3541   2
  -1 -15   6 5704.90 83.5950   1
   1  15   6 5673.81 91.0391   3
  -1  15  -6 5948.23 82.8426   3
   1 -15  -7 10144.8 115.765   2
  -1 -15   7 10092.6 104.512   1
   1  15   7 10355.7 113.403   3
  -1  15  -7 10513.5 100.037   3
  -1  15  -7 9949.94 105.836   2
   1 -15  -8 1854.83 76.2115   2
  -1 -15   8 1799.71 69.4828   1
  -1  15  -8 1748.56 59.2604   3
   1  15   8 1803.05 71.0080   3
  -1  15  -8 1847.71 66.7708   2
   1 -15  -9 232.831 65.3083   2
  -1 -15   9 242.144 63.0857   1
   1  15   9 195.863 56.1239   3
  -1  15  -9 254.921 56.1112   2
   1 -15 -10 1345.44 79.4172   2
  -1 -15  10 1411.80 73.0422   1
   1  15  10 1444.58 66.3112   3
   1 -15 -11 371.423 73.7541   2
  -1 -15  11 378.567 68.4434   1
   1  15  11 325.300 57.6067   3
  -1  15 -11 266.301 59.6802   2
   1 -15 -12 91.8536 73.2021   2
  -1 -15  12 123.654 69.7827   1
   1  15  12 137.760 54.9070   3
  -1  15 -12 78.1385 61.1449   2
   1 -15 -13-69.8962 73.4037   2
  -1 -15  13 46.4353 72.3233   1
   1  15  13 104.271 54.5882   3
  -1  15 -13 24.3199 62.6594   2
   1 -15 -14 542.272 83.5617   2
  -1 -15  14 537.231 79.1775   1
   1  15  14 564.257 62.4149   3
  -1  15 -14 364.770 68.9063   2
   1 -15 -15 520.926 86.4987   2
  -1 -15  15 465.344 80.9310   1
   1  15  15 410.649 60.3232   3
  -1  15 -15 493.760 70.0716   2
  -1 -15  16 314.243 83.4930   1
   1 -15 -16 179.208 86.9469   2
  -1  15 -16 15.3627 69.4776   2
  -1 -15  17 220.191 86.8409   1
   1 -15 -17 134.958 91.9109   2
  -1  15 -17 181.609 72.8596   2
  -1 -15  18 384.835 91.2667   1
  -1  15 -18 134.267 74.4310   2
   1  16 -18 138.920 76.8928   2
   1 -16  17 163.495 86.5460   1
  -1 -16 -17 310.033 91.5920   2
   1  16 -17 249.541 77.6938   2
   1 -16  16 211.641 86.9737   1
  -1 -16 -16 433.255 94.5451   2
   1  16 -16 234.991 77.0725   2
   1 -16  15 43.8054 80.5092   1
  -1 -16 -15-17.6237 85.2935   2
   1  16 -15 26.4093 68.8544   2
  -1 -16 -14 322.160 86.0591   2
   1 -16  14 212.133 78.9077   1
  -1  16  14 396.644 60.9547   3
   1  16 -14 197.247 66.4948   2
  -1 -16 -13 310.063 84.3141   2
   1 -16  13 433.609 79.0633   1
  -1  16  13 375.307 60.8119   3
   1  16 -13 183.941 66.1653   2
  -1 -16 -12 205.525 78.2551   2
   1 -16  12 161.924 71.9592   1
  -1  16  12 82.7776 57.9245   3
   1  16 -12-14.1135 64.0117   2
  -1 -16 -11 1162.63 86.5363   2
  -1  16  11 990.151 68.0830   3
   1  16 -11 923.705 70.8786   2
  -1 -16 -10 421.959 75.1810   2
   1 -16  10 343.050 70.6549   1
  -1  16  10 401.943 61.6196   3
   1  16 -10 241.574 62.4618   2
  -1 -16  -9 2954.37 94.9613   2
   1 -16   9 3240.26 86.1264   1
  -1  16   9 3126.13 82.7931   3
   1  16  -9 3245.91 83.1606   2
   1 -16   8 355.478 65.0891   1
  -1  16   8 478.180 60.6205   3
   1  16  -8 326.525 60.2603   2
  -1 -16  -7 985.619 75.2770   2
   1 -16   7 821.603 65.5842   1
  -1  16   7 763.870 61.7287   3
   1  16  -7 811.323 50.4057   3
   1  16  -7 802.794 61.4659   2
  -1 -16  -6 3039.20 86.8675   2
   1 -16   6 3191.56 78.7928   1
  -1  16   6 2985.84 77.7484   3
   1  16  -6 2955.75 65.6271   3
   1  16  -6 2931.97 77.6244   2
  -1 -16  -5 1754.48 75.7527   2
   1 -16   5 1675.63 69.1120   1
   1  16  -5 1695.88 59.2816   3
  -1  16   5 1779.34 69.5113   3
   1  16  -5 1594.50 65.1632   2
  -1 -16  -4 1152.96 70.0007   2
   1 -16   4 1396.32 63.3512   1
  -1  16   4 1310.89 64.0976   3
   1  16  -4 1285.14 55.0205   3
   1  16  -4 1298.31 61.9786   2
  -1 -16  -3 3345.20 82.0881   2
   1 -16   3 3198.55 67.2749   2
  -1  16   3 3207.51 74.8876   3
   1  16  -3 3419.57 68.6840   3
   1 -16   3 3495.00 70.8305   1
   1 -16   2 982.226 52.7602   2
  -1 -16  -2 1043.34 63.9255   2
  -1  16   2 1041.80 62.4640   3
   1  16  -2 975.064 58.2937   3
   1 -16   2 1039.73 54.9776   1
   1 -16   1 1191.90 55.7201   2
  -1 -16  -1 1345.41 63.7621   2
   1  16  -1 1293.61 58.5422   3
  -1  16   1 1346.66 64.7366   3
   1 -16   1 1272.30 51.8063   1
   1 -16   0 57.6456 48.0992   2
  -1 -16   0-32.7866 53.7714   2
   1  16   0 28.2459 51.4451   3
  -1  16   0 15.2908 52.9381   3
   1 -16   0 60.8145 41.5419   1
   1 -16  -1 1369.44 60.9232   2
  -1 -16   1 1187.51 58.5609   2
  -1  16  -1 1263.17 61.9997   3
   1  16   1 1330.47 61.7750   3
   1 -16  -1 1280.51 48.6814   1
  -1 -16   2 1001.05 58.0242   2
   1 -16  -2 1108.05 61.1098   2
   1  16   2 993.684 60.7495   3
  -1  16  -2 892.864 58.8690   3
   1 -16  -2 1042.62 45.2613   1
  -1 -16   2 1007.32 51.3883   1
   1 -16  -3 3460.01 76.8332   2
  -1 -16   3 3313.80 66.7061   1
   1  16   3 3433.33 75.2775   3
  -1  16  -3 3228.41 72.5198   3
   1 -16  -4 1227.10 64.1401   2
  -1 -16   4 1310.73 59.6810   1
   1  16   4 1223.42 63.1560   3
  -1  16  -4 1371.23 59.4629   3
  -1  16  -4 1337.10 58.9052   2
   1 -16  -5 1774.17 70.5136   2
  -1 -16   5 1787.35 64.0015   1
  -1  16  -5 1819.38 64.1331   3
   1  16   5 1883.66 69.4812   3
  -1  16  -5 1646.20 62.0765   2
   1 -16  -6 3196.20 84.0086   2
  -1 -16   6 3144.09 75.0806   1
   1  16   6 3180.43 80.7176   3
  -1  16  -6 3175.72 72.6567   3
  -1  16  -6 3029.49 73.2047   2
   1 -16  -7 850.434 67.9137   2
  -1 -16   7 889.495 63.6447   1
  -1  16  -7 894.495 56.3258   3
   1  16   7 739.041 62.4721   3
  -1  16  -7 849.475 59.4520   2
   1 -16  -8 400.075 67.0495   2
  -1 -16   8 304.497 60.4315   1
   1  16   8 458.356 62.4049   3
  -1  16  -8 511.514 52.0017   3
  -1  16  -8 415.998 57.2602   2
  -1 -16   9 3051.58 82.2169   1
   1 -16  -9 3215.42 89.2340   2
  -1  16  -9 3012.27 79.2490   2
   1 -16 -10 227.800 71.2324   2
  -1 -16  10 269.692 66.6606   1
   1  16  10 273.846 60.6110   3
  -1  16 -10 382.083 61.1992   2
   1 -16 -11 1076.26 82.7844   2
  -1 -16  11 1263.78 76.3710   1
   1  16  11 1320.36 69.7638   3
  -1  16 -11 1084.62 69.1191   2
   1 -16 -12 106.622 74.6706   2
  -1 -16  12 101.788 70.1626   1
   1  16  12 113.901 57.7708   3
  -1  16 -12 138.387 61.6087   2
   1 -16 -13 322.713 80.1396   2
  -1 -16  13 481.237 76.2041   1
   1  16  13 320.291 59.7717   3
  -1  16 -13 247.374 64.7905   2
   1 -16 -14 370.295 82.5409   2
  -1 -16  14 390.369 79.7873   1
   1  16  14 356.378 62.5790   3
  -1  16 -14 332.679 67.1082   2
   1 -16 -15 32.6239 85.5092   2
  -1 -16  15 194.238 81.5499   1
   1  16  15-22.5985 57.6510   3
  -1  16 -15 30.2785 67.8539   2
  -1 -16  16 406.034 87.7054   1
   1 -16 -16 419.579 90.6500   2
  -1  16 -16 279.152 73.8446   2
  -1 -16  17 397.203 89.1834   1
   1 -16 -17 287.669 92.1388   2
  -1  16 -17 85.1292 72.1757   2
   1  17 -18 142.076 79.1990   2
   1 -17  17-40.6943 88.5000   1
   1  17 -17-28.4733 74.2357   2
   1 -17  16 150.075 86.5959   1
  -1 -17 -16 163.923 92.6223   2
   1  17 -16 96.3628 72.3286   2
   1 -17  15 288.507 88.0081   1
  -1 -17 -15 286.911 88.2148   2
   1  17 -15 67.1644 72.3803   2
  -1 -17 -14 54.9318 82.2819   2
   1 -17  14 118.772 81.4251   1
  -1  17  14 21.7361 60.0537   3
   1  17 -14-29.5008 69.4678   2
  -1 -17 -13 169.259 86.2004   2
   1 -17  13 33.9383 77.8198   1
  -1  17  13 202.193 62.2350   3
   1  17 -13 26.0734 66.2514   2
  -1 -17 -12 226.825 79.4925   2
   1 -17  12 352.164 75.5513   1
  -1  17  12 175.024 60.5247   3
   1  17 -12 298.338 69.0087   2
  -1 -17 -11 178.644 76.5778   2
   1 -17  11 123.378 69.9133   1
  -1  17  11 152.236 59.2366   3
   1  17 -11 249.783 65.3693   2
  -1 -17 -10 148.476 73.4167   2
   1 -17  10 18.1094 70.1030   1
  -1  17  10 162.111 60.3728   3
   1  17 -10-84.3536 65.2243   2
  -1 -17  -9 503.420 76.9353   2
   1 -17   9 540.694 70.7438   1
  -1  17   9 491.980 62.3021   3
   1  17  -9 512.317 65.6892   2
  -1 -17  -8 138.369 71.5373   2
   1 -17   8 243.926 64.5130   1
  -1  17   8 303.665 60.3053   3
   1  17  -8 344.117 60.6550   2
  -1 -17  -7 367.356 69.3782   2
   1 -17   7 366.856 63.2104   1
   1  17  -7 366.035 47.0592   3
  -1  17   7 337.183 58.7280   3
   1  17  -7 335.007 61.6543   2
  -1 -17  -6 6817.66 111.165   2
   1 -17   6 6555.77 97.2760   1
   1  17  -6 6711.15 87.4180   3
  -1  17   6 6464.29 99.3323   3
   1 -17   5 5979.66 91.1849   1
   1  17  -5 6052.50 84.0510   3
  -1  17   5 5802.28 94.0046   3
   1  17  -5 5788.90 92.2415   2
  -1 -17  -4 121.532 65.5341   2
   1 -17   4 99.3982 56.0158   1
   1  17  -4 106.184 49.7815   3
  -1  17   4 136.692 57.4500   3
   1  17  -4 145.588 56.5518   2
   1 -17   3 146.309 48.2501   2
  -1 -17  -3 128.824 62.4655   2
   1  17  -3 47.6944 48.6892   3
  -1  17   3 136.477 56.9499   3
   1 -17   3 193.060 53.6628   1
   1 -17   2 306.554 51.0196   2
  -1 -17  -2 369.787 63.3480   2
  -1  17   2 378.363 59.0278   3
   1  17  -2 265.337 52.4536   3
   1 -17   2 429.948 52.1927   1
   1 -17   1 1572.15 62.7864   2
  -1 -17  -1 1614.44 70.2943   2
   1  17  -1 1735.48 63.3234   3
  -1  17   1 1679.80 70.1828   3
   1 -17   1 1515.42 54.8157   1
   1 -17   0 7600.45 96.7799   2
   1  17   0 7786.27 95.8929   3
   1 -17   0 7694.25 80.3043   1
  -1 -17   1 1489.36 65.6694   2
   1 -17  -1 1611.28 65.8901   2
   1  17   1 1712.26 65.9748   3
  -1  17  -1 1561.16 66.7205   3
   1 -17  -2 297.960 56.2823   2
  -1 -17   2 384.362 53.8944   2
  -1  17  -2 360.742 59.4269   3
   1  17   2 359.075 57.5390   3
  -1 -17   2 260.690 46.7958   1
  -1 -17   3 100.501 52.5290   2
   1 -17  -3 97.5916 56.1408   2
  -1  17  -3 64.9114 51.7948   3
   1  17   3 118.352 55.4364   3
  -1 -17   3 121.017 50.0279   1
   1 -17  -4 165.921 59.2164   2
  -1 -17   4 60.4763 52.2445   1
  -1  17  -4 138.351 53.9992   3
   1  17   4 271.568 58.9043   3
  -1 -17   5 5811.61 85.8083   1
  -1  17  -5 5887.81 86.6031   3
   1  17   5 6106.48 95.7081   3
  -1  17  -5 6023.87 89.7793   2
  -1 -17   6 6499.06 91.9104   1
  -1  17  -6 6504.64 91.0313   3
   1  17   6 6503.73 99.8152   3
  -1  17  -6 6385.97 94.9042   2
   1 -17  -7 281.779 66.0944   2
  -1 -17   7 305.924 60.9786   1
   1  17   7 276.889 60.2175   3
  -1  17  -7 392.158 53.0178   3
  -1  17  -7 325.858 56.9865   2
   1 -17  -8 289.229 68.1762   2
  -1 -17   8 226.706 61.9992   1
  -1  17  -8 224.914 50.1308   3
   1  17   8 238.685 61.5428   3
  -1  17  -8 215.164 57.5971   2
  -1 -17   9 509.190 66.8297   1
   1 -17  -9 628.013 74.9377   2
  -1  17  -9 518.250 63.2784   2
   1 -17 -10 121.738 73.9504   2
  -1 -17  10 178.000 68.8498   1
   1  17  10 49.0347 60.4477   3
  -1  17 -10 75.5021 61.3552   2
   1 -17 -11 200.855 72.3897   2
  -1 -17  11 242.237 70.5700   1
   1  17  11 108.951 58.2463   3
  -1  17 -11 272.282 64.2381   2
  -1 -17  12 333.805 74.8202   1
   1  17  12 309.490 62.9394   3
  -1  17 -12 187.059 63.6619   2
   1 -17 -13 242.123 79.2060   2
  -1 -17  13 150.245 76.3708   1
   1  17  13 203.537 62.6653   3
  -1  17 -13-27.0759 63.0080   2
   1 -17 -14 38.5498 82.6642   2
  -1 -17  14 31.5244 79.7815   1
   1  17  14-46.4745 61.3512   3
  -1  17 -14 75.1500 67.1526   2
  -1 -17  15 12.1408 80.7836   1
   1  17  15 145.904 60.9402   3
  -1  17 -15 142.832 70.1232   2
   1 -17 -16 189.502 91.1076   2
  -1  17 -16-53.7794 72.6195   2
  -1 -17  17 66.6067 85.9243   1
   1 -17 -17 157.108 94.0361   2
   1  18 -17 46.7340 74.5007   2
   1 -18  16-37.0710 83.9549   1
  -1 -18 -16-68.3112 94.1541   2
   1  18 -16 166.005 75.2166   2
   1 -18  15-33.4497 83.6036   1
  -1 -18 -15 37.5343 90.1435   2
   1  18 -15 85.8683 71.0766   2
   1 -18  14 30.8157 78.7516   1
  -1  18  14-36.2022 61.7204   3
   1  18 -14-59.8682 69.9351   2
  -1 -18 -13 336.810 90.8115   2
   1 -18  13 351.363 79.9581   1
  -1  18  13 588.501 68.6246   3
   1  18 -13 447.909 72.5802   2
  -1 -18 -12 260.636 80.8310   2
   1 -18  12 174.915 76.4716   1
  -1  18  12 264.133 66.0832   3
   1  18 -12 229.033 67.4172   2
  -1 -18 -11 85.3685 76.9871   2
   1 -18  11 50.4926 70.2662   1
  -1  18  11 86.2867 62.1956   3
   1  18 -11 18.8599 66.6078   2
  -1 -18 -10 112.763 77.8818   2
   1 -18  10 127.689 70.1017   1
  -1  18  10 136.194 62.2829   3
   1  18 -10 184.259 66.5735   2
   1 -18   9 74.9720 67.3609   1
  -1 -18  -9 144.065 75.1860   2
   1  18  -9 274.938 63.9739   2
  -1 -18  -8 548.994 76.8078   2
   1 -18   8 492.418 68.7265   1
  -1  18   8 488.170 64.9526   3
   1  18  -8 615.354 67.7599   2
  -1 -18  -7 290.951 73.0290   2
   1 -18   7 328.002 66.8022   1
   1  18  -7 371.275 50.3788   3
  -1  18   7 354.943 64.2448   3
   1  18  -7 272.235 63.6474   2
  -1 -18  -6 1325.90 80.0733   2
   1 -18   6 1157.53 68.9884   1
   1  18  -6 1089.44 56.4810   3
  -1  18   6 1090.58 69.0460   3
   1  18  -6 1190.60 67.8762   2
  -1 -18  -5 930.878 73.9387   2
   1 -18   5 1031.84 65.9707   1
   1  18  -5 974.551 56.1966   3
  -1  18   5 848.854 65.9529   3
   1  18  -5 904.056 64.3111   2
  -1 -18  -4 76.8845 64.9055   2
   1 -18   4 60.0282 49.1420   2
   1  18  -4 44.2996 48.8218   3
  -1  18   4 84.5491 57.7627   3
   1 -18   4 6.36931 55.1119   1
  -1 -18  -3 795.154 71.7966   2
   1 -18   3 777.889 55.1208   2
  -1  18   3 742.918 62.5928   3
   1  18  -3 766.168 56.7584   3
   1 -18   3 877.035 58.2455   1
   1 -18   2 3001.90 72.0403   2
   1  18  -2 2936.24 70.8221   3
  -1  18   2 2806.85 75.0010   3
   1 -18   2 2900.91 66.3683   1
  -1 -18  -1 1677.87 72.5529   2
   1 -18   1 1529.55 63.9442   2
  -1  18   1 1576.23 65.7779   3
   1  18  -1 1584.78 62.3536   3
   1 -18   1 1581.03 56.5429   1
  -1 -18   0 48.2071 55.8250   2
   1 -18   0 93.2019 54.1664   2
   1  18   0 81.5715 54.1732   3
  -1  18   0 58.0153 55.1721   3
   1 -18  -1 1692.26 68.2775   2
  -1 -18   1 1567.41 67.1540   2
  -1  18  -1 1459.93 65.3784   3
   1  18   1 1543.39 65.4081   3
  -1 -18   2 2617.48 73.5198   2
  -1  18  -2 2747.70 73.2998   3
   1  18   2 2879.55 73.0116   3
   1 -18  -3 786.643 65.1371   2
  -1 -18   3 790.758 59.2398   2
   1  18   3 679.422 61.3166   3
  -1  18  -3 692.101 57.7602   3
  -1 -18   3 836.858 53.0157   1
   1 -18  -4 19.4636 59.8808   2
  -1  18  -4 65.7781 53.9448   3
   1  18   4 42.6663 56.8362   3
  -1 -18   4 66.9468 53.8021   1
   1 -18  -5 957.906 71.4899   2
  -1 -18   5 927.962 61.1242   1
   1  18   5 949.174 66.3890   3
  -1  18  -5 956.407 63.4821   3
   1 -18  -6 1181.67 74.6387   2
  -1 -18   6 1270.21 65.7491   1
  -1  18  -6 1327.35 65.1075   3
   1  18   6 1202.02 68.1421   3
  -1  18  -6 1309.41 65.2770   2
   1 -18  -7 430.555 68.6107   2
  -1 -18   7 374.038 63.3763   1
   1  18   7 262.196 62.6902   3
  -1  18  -7 400.670 58.4969   3
  -1  18  -7 455.795 61.9117   2
   1 -18  -8 489.061 73.4598   2
  -1 -18   8 522.147 67.2969   1
  -1  18  -8 430.552 57.2337   3
   1  18   8 597.965 66.1635   3
  -1  18  -8 603.959 63.9029   2
   1 -18  -9 199.194 70.8689   2
  -1 -18   9 161.299 66.1309   1
   1  18   9 297.898 62.7598   3
  -1  18  -9 118.248 60.6484   2
   1 -18 -10 53.0323 72.2075   2
  -1 -18  10 132.502 67.1170   1
   1  18  10 43.4930 61.2626   3
  -1  18 -10 125.425 61.6622   2
   1 -18 -11 127.061 72.5880   2
  -1 -18  11 196.552 71.1566   1
   1  18  11 7.92498 61.4059   3
  -1  18 -11 54.3774 63.4502   2
   1 -18 -12 265.345 80.0277   2
  -1 -18  12 209.565 73.2077   1
   1  18  12 146.193 63.7491   3
  -1  18 -12 109.732 64.7906   2
   1 -18 -13 477.171 82.6667   2
  -1 -18  13 360.463 78.2387   1
   1  18  13 412.673 65.8600   3
  -1  18 -13 273.441 67.5146   2
   1 -18 -14 19.3596 82.5919   2
  -1 -18  14 85.9334 77.8219   1
   1  18  14 17.2937 61.2533   3
  -1  18 -14-0.25436 67.7409   2
   1 -18 -15 133.686 84.5330   2
  -1 -18  15-18.1965 80.3949   1
   1  18  15-42.1872 62.4344   3
  -1  18 -15 0.93509 68.8499   2
  -1 -18  16 60.7809 84.7279   1
   1 -18 -16-64.6989 90.9847   2
   1 -19  16 226.719 87.2580   1
   1  19 -16 50.1833 75.2523   2
  -1 -19 -15 140.809 93.1924   2
   1 -19  15 61.6879 83.3089   1
  -1  19  15 72.6450 65.1590   3
   1  19 -15 277.171 75.9432   2
  -1 -19 -14 20.3351 88.4078   2
   1 -19  14-40.1118 80.8971   1
  -1  19  14 8.53059 63.5219   3
   1  19 -14 89.5383 72.3658   2
  -1 -19 -13 155.902 88.7452   2
   1 -19  13 181.998 79.2704   1
  -1  19  13 94.8770 64.1893   3
   1  19 -13 90.5194 69.9898   2
  -1 -19 -12 220.105 87.4834   2
   1 -19  12 148.253 75.8344   1
  -1  19  12 211.125 65.1267   3
   1  19 -12 80.2537 71.5878   2
  -1 -19 -11 334.771 80.0458   2
   1 -19  11 544.512 75.8570   1
  -1  19  11 356.681 65.0964   3
   1  19 -11 323.841 69.5406   2
  -1 -19 -10 344.649 81.6654   2
   1 -19  10 230.731 72.2319   1
  -1  19  10 211.998 66.4126   3
   1  19 -10 407.534 67.6874   2
  -1 -19  -9 267.000 77.7588   2
   1 -19   9 297.297 70.3607   1
  -1  19   9 406.009 64.9613   3
   1  19  -9 321.677 69.3910   2
  -1 -19  -8 796.406 80.3305   2
   1 -19   8 801.599 71.8428   1
  -1  19   8 855.845 70.4640   3
   1  19  -8 676.194 71.0988   2
  -1 -19  -7 1401.13 83.0852   2
   1 -19   7 1349.56 73.8327   1
  -1  19   7 1197.95 70.7743   3
   1  19  -7 1327.37 59.2819   3
   1  19  -7 1221.34 71.1315   2
  -1 -19  -6 761.411 77.4682   2
   1 -19   6 804.260 68.3558   1
   1  19  -6 692.412 56.4025   3
  -1  19   6 626.999 65.7003   3
   1  19  -6 613.348 65.2618   2
   1 -19   5 1964.34 67.6147   2
  -1 -19  -5 1864.74 83.6993   2
   1  19  -5 2007.43 67.0442   3
  -1  19   5 1927.33 74.9908   3
   1 -19   5 2173.35 74.3468   1
  -1 -19  -4 621.055 74.9329   2
   1 -19   4 378.232 54.4064   2
  -1  19   4 326.916 62.1384   3
   1  19  -4 687.165 57.6994   3
   1 -19   4 548.320 60.9407   1
  -1 -19  -3 470.267 70.0057   2
   1 -19   3 369.025 54.8826   2
  -1  19   3 350.214 61.0302   3
   1  19  -3 389.781 54.4448   3
   1 -19   3 437.504 55.6255   1
  -1 -19  -2 1219.79 73.6365   2
  -1  19   2 1067.05 65.5977   3
   1  19  -2 1145.99 62.4979   3
  -1 -19  -1 1472.36 73.4190   2
   1 -19   1 1494.97 66.6579   2
  -1  19   1 1447.02 67.3362   3
   1  19  -1 1588.44 65.6510   3
   1 -19   0 131.758 57.4948   2
  -1 -19   0 119.616 60.5104   2
  -1  19   0 115.223 56.0338   3
   1  19   0 120.498 57.0253   3
  -1 -19   1 1442.53 71.3675   2
   1 -19  -1 1506.01 71.1289   2
   1  19   1 1501.79 67.4486   3
  -1  19  -1 1457.28 66.1972   3
  -1 -19   2 1167.41 65.1458   2
   1 -19  -2 1195.97 70.3647   2
   1  19   2 1258.96 66.5668   3
  -1  19  -2 1222.02 64.9956   3
  -1 -19   3 367.255 56.5584   2
   1 -19  -3 554.975 66.8088   2
   1  19   3 387.977 59.3723   3
  -1  19  -3 336.458 59.0668   3
  -1 -19   4 399.539 59.0826   2
   1 -19  -4 568.704 68.0673   2
   1  19   4 410.254 62.1386   3
  -1  19  -4 451.879 59.9352   3
   1 -19  -5 2094.69 79.6927   2
  -1 -19   5 2155.36 72.1691   1
  -1  19  -5 2081.55 71.8631   3
   1  19   5 2013.71 76.3407   3
   1 -19  -6 799.391 73.1567   2
  -1 -19   6 757.204 63.1817   1
  -1  19  -6 909.563 62.4624   3
   1  19   6 700.579 66.8683   3
  -1  19  -6 711.224 63.2551   2
  -1 -19   7 1290.21 69.9565   1
  -1  19  -7 1283.75 64.3293   3
   1  19   7 1213.84 70.5809   3
  -1  19  -7 1168.02 68.0721   2
   1 -19  -8 889.186 78.5952   2
  -1 -19   8 749.114 67.9602   1
   1  19   8 856.257 70.4262   3
  -1  19  -8 781.093 68.5714   2
   1 -19  -9 339.233 76.0894   2
  -1 -19   9 445.885 68.6214   1
   1  19   9 321.857 63.8110   3
  -1  19  -9 371.088 64.5916   2
   1 -19 -10 424.669 76.1537   2
  -1 -19  10 292.857 69.6671   1
   1  19  10 294.487 65.6044   3
  -1  19 -10 256.906 65.0899   2
   1 -19 -11 424.646 80.1819   2
  -1 -19  11 351.874 72.1046   1
   1  19  11 340.985 66.0331   3
  -1  19 -11 353.616 66.2426   2
   1 -19 -12 36.9547 82.4408   2
  -1 -19  12 53.8984 73.2527   1
   1  19  12 91.8855 65.3256   3
  -1  19 -12 130.795 66.6679   2
   1 -19 -13-16.0045 81.4241   2
  -1 -19  13 85.8271 77.9395   1
   1  19  13-23.8161 64.0861   3
  -1  19 -13 121.296 67.8544   2
   1  19  14 91.4648 65.4869   3
  -1 -19  14 40.8689 79.1825   1
   1 -19 -15 222.816 86.1652   2
  -1 -19  15 259.347 83.8235   1
   1  19  15 316.904 69.3030   3
  -1 -19  16 74.8086 85.8484   1
   1  20 -16 105.779 77.3004   2
  -1 -20 -15 48.4622 91.6993   2
   1 -20  15-75.0339 83.4092   1
  -1  20  15-111.220 67.6300   3
   1  20 -15-21.2318 75.0309   2
  -1 -20 -14 423.111 96.7413   2
   1 -20  14 316.234 82.2066   1
  -1  20  14 285.590 69.5465   3
   1  20 -14 392.883 78.6507   2
  -1 -20 -13 335.255 92.7347   2
   1 -20  13 174.814 79.2937   1
  -1  20  13 152.505 67.4299   3
   1  20 -13 71.2810 71.0938   2
  -1 -20 -12-120.253 86.5417   2
   1 -20  12 57.2537 75.4136   1
  -1  20  12 30.5384 66.4236   3
   1  20 -12 133.060 69.9830   2
  -1 -20 -11 265.579 85.1593   2
  -1  20  11 401.033 70.8432   3
   1  20 -11 321.004 71.2477   2
  -1 -20 -10 405.981 85.3174   2
   1 -20  10 201.786 72.5739   1
  -1  20  10 175.939 67.3956   3
   1  20 -10 289.270 69.9476   2
  -1 -20  -9 971.499 86.7885   2
  -1  20   9 811.609 71.1776   3
   1  20  -9 887.852 77.1544   2
  -1 -20  -8 2075.48 92.9876   2
   1 -20   8 1766.17 81.9496   1
  -1  20   8 1931.10 79.6084   3
   1  20  -8 1926.22 83.4212   2
  -1 -20  -7 1001.20 84.7361   2
   1 -20   7 1098.52 73.7006   1
  -1  20   7 1002.01 71.6863   3
   1  20  -7 1030.56 73.2061   2
  -1 -20  -6 515.862 76.4037   2
   1 -20   6 492.458 64.5755   1
   1  20  -6 403.927 55.2343   3
  -1  20   6 385.492 64.3042   3
   1  20  -6 454.628 66.7609   2
   1 -20   5 1061.78 63.1933   2
  -1 -20  -5 1056.64 80.4909   2
   1  20  -5 976.406 59.7617   3
  -1  20   5 973.640 66.9017   3
   1 -20   5 1005.49 66.4255   1
   1 -20   4 775.565 58.6416   2
  -1 -20  -4 671.841 73.2702   2
   1  20  -4 731.197 60.8013   3
  -1  20   4 736.742 65.4406   3
   1 -20   4 703.219 61.7285   1
  -1 -20  -3 476.741 73.1640   2
   1 -20   3 463.290 57.9687   2
  -1  20   3 480.668 61.9895   3
   1  20  -3 569.056 57.6020   3
   1 -20   2 363.984 57.7463   2
  -1 -20  -2 301.587 68.8022   2
  -1  20   2 370.281 61.1228   3
   1  20  -2 344.438 57.9456   3
  -1 -20  -1 508.875 66.5127   2
   1 -20   1 448.295 60.2730   2
   1  20  -1 556.718 58.7007   3
  -1  20   1 446.598 60.0872   3
   1 -20   0 854.833 65.8349   2
  -1 -20   0 775.198 66.5534   2
  -1  20   0 820.121 62.4007   3
   1  20   0 720.851 61.5119   3
   1 -20  -1 575.915 65.2873   2
  -1 -20   1 541.209 64.3939   2
  -1  20  -1 424.277 59.8011   3
   1  20   1 370.649 59.5230   3
  -1 -20   2 373.075 60.6070   2
   1 -20  -2 337.890 63.9048   2
  -1  20  -2 471.278 60.6403   3
   1  20   2 308.430 59.3496   3
  -1 -20   3 464.262 61.7249   2
   1 -20  -3 602.033 68.7712   2
  -1  20  -3 489.955 60.4423   3
   1  20   3 479.814 62.3362   3
  -1 -20   4 754.021 64.1297   2
   1 -20  -4 841.304 71.3228   2
   1  20   4 708.314 63.7251   3
  -1  20  -4 750.720 62.1824   3
   1 -20  -5 1085.90 74.3943   2
  -1 -20   5 1052.33 67.4072   2
  -1  20  -5 855.297 61.3929   3
   1  20   5 969.239 70.7388   3
   1 -20  -6 426.860 70.5557   2
   1  20   6 463.157 66.0091   3
  -1  20  -6 265.943 56.9961   3
   1 -20  -7 1209.59 81.8462   2
  -1 -20   7 947.473 69.1059   1
  -1  20  -7 965.154 62.4668   3
   1  20   7 1024.62 69.8370   3
  -1  20  -7 1014.33 69.6799   2
   1 -20  -8 1976.94 89.7961   2
  -1 -20   8 1882.79 77.1368   1
   1  20   8 1926.93 81.0023   3
  -1  20  -8 1674.30 77.0789   2
   1 -20  -9 713.785 79.6317   2
  -1 -20   9 800.627 73.1724   1
   1  20   9 815.037 70.8119   3
  -1  20  -9 784.858 71.7620   2
   1 -20 -10 324.398 79.6028   2
  -1 -20  10 181.091 69.7341   1
   1  20  10 205.098 65.5290   3
  -1  20 -10 361.647 67.2613   2
   1 -20 -11 410.107 82.4508   2
  -1 -20  11 324.589 73.8836   1
   1  20  11 352.032 69.0063   3
  -1  20 -11 249.861 69.3949   2
   1 -20 -12 20.5549 84.3284   2
  -1 -20  12 86.4126 74.7742   1
   1  20  12-7.44251 67.5052   3
  -1  20 -12-2.23070 66.4760   2
   1 -20 -13 302.774 88.5935   2
   1  20  13 162.099 66.4318   3
  -1 -20  13 163.404 79.0103   1
   1 -20 -14 259.749 87.1176   2
   1  20  14 364.853 70.0118   3
  -1 -20  14 253.519 83.1724   1
   1 -20 -15 102.157 90.4700   2
  -1 -20  15 21.5167 82.1852   1
   1  20  15-54.1895 67.1567   3
  -1  21  15 32.4518 66.1371   3
   1  21 -15 54.8219 75.3240   2
  -1 -21 -14 300.958 94.3871   2
   1 -21  14 228.430 80.9659   1
  -1  21  14 87.1081 68.1308   3
   1  21 -14-31.6206 73.9895   2
  -1 -21 -13 220.253 95.2235   2
   1 -21  13 241.783 81.5111   1
  -1  21  13 182.744 73.0079   3
   1  21 -13 139.421 74.6999   2
  -1 -21 -12 339.767 92.0836   2
   1 -21  12 409.849 79.6248   1
  -1  21  12 256.602 68.3595   3
   1  21 -12 372.850 74.3269   2
  -1 -21 -11 376.625 88.9919   2
   1 -21  11 484.134 78.3353   1
  -1  21  11 504.152 73.0828   3
   1  21 -11 490.962 75.6911   2
   1 -21  10 180.956 74.9557   1
  -1  21  10 76.2880 69.6001   3
   1  21 -10 152.977 73.5794   2
  -1 -21  -9 1406.37 93.3705   2
   1 -21   9 1269.84 78.8216   1
  -1  21   9 1308.55 79.0599   3
   1  21  -9 1141.61 79.1417   2
  -1 -21  -8 163.481 82.2007   2
   1 -21   8 59.6828 67.4340   1
  -1  21   8 70.3284 66.0159   3
   1  21  -8 7.37632 65.5250   2
  -1 -21  -7 1303.76 89.0316   2
   1 -21   7 1470.45 73.9877   1
  -1  21   7 1241.83 74.3529   3
   1  21  -7 1239.10 74.5014   2
   1 -21   6 575.295 62.4257   2
  -1 -21  -6 653.368 81.3202   2
  -1  21   6 614.239 68.4795   3
   1  21  -6 473.290 57.9981   3
   1 -21   6 577.650 67.4439   1
  -1 -21  -5 1106.15 84.3536   2
   1 -21   5 1104.57 64.2639   2
  -1  21   5 1038.32 69.9414   3
   1  21  -5 1126.00 63.2706   3
  -1 -21  -4 886.181 77.8290   2
   1 -21   4 943.574 63.1634   2
  -1  21   4 798.654 66.4369   3
   1  21  -4 852.477 59.3747   3
   1 -21   3 336.759 60.1630   2
  -1 -21  -3 315.878 73.6245   2
   1  21  -3 237.987 57.0818   3
  -1  21   3 211.982 62.0987   3
  -1 -21  -2 1411.57 81.5487   2
   1 -21   2 1551.96 71.0469   2
   1  21  -2 1469.92 66.9303   3
  -1  21   2 1441.03 72.8467   3
   1 -21   1 719.419 66.1916   2
  -1 -21  -1 841.639 73.0363   2
  -1  21   1 711.352 65.4004   3
   1  21  -1 637.018 62.3575   3
   1 -21   0 1889.73 76.1091   2
  -1 -21   0 1864.32 79.2299   2
   1  21   0 1609.63 69.1455   3
  -1  21   0 1691.70 70.9734   3
   1 -21  -1 716.566 69.3462   2
  -1 -21   1 658.038 66.6554   2
  -1  21  -1 634.965 63.7998   3
   1  21   1 662.520 62.8960   3
   1 -21  -2 1520.20 76.9313   2
  -1 -21   2 1630.41 74.5118   2
   1  21   2 1477.50 73.0386   3
  -1  21  -2 1353.36 69.7704   3
   1 -21  -3 341.170 69.9705   2
  -1 -21   3 203.665 59.9073   2
  -1  21  -3 294.503 59.1845   3
   1  21   3 207.319 59.8702   3
   1 -21  -4 1006.14 74.7204   2
  -1 -21   4 981.972 68.0811   2
   1  21   4 771.224 66.5468   3
  -1  21  -4 758.203 62.3341   3
  -1 -21   5 1075.98 66.8540   2
   1 -21  -5 1227.16 78.7065   2
  -1  21  -5 1102.77 65.3757   3
   1  21   5 988.106 70.3781   3
   1 -21  -6 598.888 74.5200   2
   1  21   6 471.279 68.2020   3
  -1  21  -6 556.359 62.6432   3
  -1  21  -7 1177.11 64.8062   3
   1  21   7 1084.68 72.0213   3
   1 -21  -8 88.4982 75.5661   2
   1  21   8 121.476 65.5201   3
  -1  21  -8-72.7484 61.8638   2
   1 -21  -9 1187.63 85.2644   2
  -1 -21   9 1063.17 74.3788   1
   1  21   9 1100.88 74.5060   3
  -1  21  -9 1024.21 74.4407   2
   1 -21 -10 61.4338 79.2774   2
  -1 -21  10 228.991 71.0387   1
   1  21  10 89.7061 69.5486   3
  -1  21 -10 116.729 67.9478   2
   1 -21 -11 531.614 86.8804   2
   1  21  11 394.938 71.1957   3
  -1 -21  11 436.618 74.7783   1
   1 -21 -12 293.935 89.2640   2
   1  21  12 358.905 70.4891   3
  -1 -21  12 341.703 77.8938   1
   1  21  13 23.6193 68.1339   3
  -1 -21  13-45.1815 78.0677   1
   1 -21 -14 18.5746 88.2696   2
  -1 -21  14 15.1586 80.1079   1
   1  21  14-14.4219 67.6252   3
  -1 -21  15-57.0894 82.7021   1
   1  21  15-36.9083 69.4171   3
   1 -22  14 416.209 85.0603   1
  -1  22  14 287.364 71.3686   3
  -1 -22 -13 427.122 97.7513   2
   1 -22  13 495.917 84.6939   1
  -1  22  13 367.696 75.5366   3
   1  22 -13 384.220 79.5562   2
  -1 -22 -12 416.255 96.6069   2
   1 -22  12 296.650 81.7916   1
  -1  22  12 283.636 70.1839   3
   1  22 -12 119.608 75.8587   2
   1 -22  11 391.963 77.3440   1
  -1  22  11 491.604 73.2456   3
   1  22 -11 333.503 76.2693   2
   1 -22  10 1609.25 85.6948   1
  -1  22  10 1657.89 84.1329   3
  -1 -22  -9 485.996 86.7863   2
   1 -22   9 543.171 75.7477   1
  -1  22   9 386.773 71.9089   3
   1  22  -9 674.426 76.3562   2
  -1 -22  -8 744.106 89.5178   2
  -1  22   8 783.354 75.2821   3
   1  22  -8 705.419 75.4637   2
  -1 -22  -7 364.538 83.1239   2
   1 -22   7 408.441 61.3749   2
  -1  22   7 332.731 69.0421   3
   1 -22   6 223.450 59.4827   2
  -1 -22  -6 296.733 78.3003   2
  -1  22   6 189.742 63.6163   3
   1  22  -6 130.450 56.3376   3
   1 -22   5 171.526 57.1143   2
  -1 -22  -5 74.5593 76.9682   2
  -1  22   5 30.5972 61.2440   3
   1  22  -5 206.094 56.9100   3
   1 -22   4-27.7520 57.1569   2
  -1 -22  -4 99.7898 71.8086   2
   1  22  -4 29.0212 55.1852   3
  -1  22   4 6.24652 59.6617   3
   1 -22   3 2292.27 76.7025   2
  -1 -22  -3 2261.56 91.7165   2
  -1  22   3 1983.68 77.1184   3
   1  22  -3 2085.67 72.3227   3
   1 -22   2 1874.13 74.7261   2
  -1 -22  -2 1893.22 85.2865   2
   1  22  -2 1683.20 70.1350   3
  -1  22   2 1653.67 73.2392   3
  -1 -22  -1 1884.38 83.5180   2
   1 -22   1 1751.19 76.3001   2
  -1  22   1 1787.84 73.3456   3
   1  22  -1 1814.72 71.7766   3
  -1 -22   0 402.572 67.1265   2
   1 -22   0 499.213 64.6099   2
  -1  22   0 345.172 61.9987   3
   1  22   0 407.764 60.6124   3
   1 -22  -1 1986.09 79.3498   2
  -1 -22   1 1926.45 79.8947   2
   1  22   1 1666.73 71.4978   3
  -1  22  -1 1748.70 72.3870   3
  -1 -22   2 1910.41 79.5525   2
   1 -22  -2 1933.00 81.1884   2
   1  22   2 1596.39 73.2199   3
  -1  22  -2 1622.64 73.5565   3
  -1 -22   3 2147.71 78.7170   2
  -1  22  -3 1921.05 74.8933   3
   1  22   3 2070.11 78.2995   3
   1 -22  -4 64.9399 66.0471   2
  -1 -22   4 68.8003 60.3707   2
   1  22   4 79.8399 63.2071   3
  -1  22  -4 90.1288 57.3490   3
   1 -22  -5 111.247 69.9513   2
  -1 -22   5 58.6323 59.5671   2
  -1  22  -5-48.2614 56.0752   3
   1  22   5 46.3415 61.6214   3
  -1 -22   6 304.501 63.5289   2
   1 -22  -6 149.497 71.1331   2
   1  22   6 177.710 64.6028   3
  -1  22  -6 54.0718 56.3770   3
   1 -22  -7 493.193 80.3280   2
   1  22   7 352.828 68.3973   3
   1 -22  -8 884.324 84.9577   2
   1  22   8 745.693 72.5239   3
   1 -22  -9 568.793 82.4306   2
   1  22   9 558.461 72.0968   3
   1 -22 -10 1651.67 94.8597   2
   1  22  10 1843.97 86.8996   3
   1 -22 -11 559.796 88.2844   2
   1  22  11 617.777 73.7339   3
   1 -22 -12 498.943 94.5387   2
   1  22  12 348.175 72.8517   3
  -1 -22  12 364.538 77.8316   1
   1 -22 -13 508.404 94.9348   2
  -1 -22  13 369.939 81.6500   1
   1  22  13 533.981 76.6628   3
  -1 -22  14 396.496 81.7685   1
   1  22  14 208.765 71.9405   3
   1 -23  13 192.854 81.9147   1
  -1  23  13 117.879 73.6166   3
  -1 -23 -12 445.249 96.5108   2
   1 -23  12 152.189 79.5241   1
  -1  23  12 214.839 71.6874   3
   1  23 -12 283.938 78.1112   2
  -1 -23 -11 226.784 92.0608   2
   1 -23  11 357.180 79.0821   1
  -1  23  11 334.988 72.7886   3
  -1 -23 -10 101.392 89.2114   2
  -1  23  10 42.8912 70.0854   3
   1  23 -10 190.275 73.8029   2
  -1 -23  -9 369.250 89.5613   2
  -1  23   9 241.026 72.1915   3
   1  23  -9 179.587 73.5076   2
  -1 -23  -8 929.405 93.0046   2
  -1  23   8 805.558 77.5098   3
  -1 -23  -7 606.449 84.4797   2
  -1  23   7 460.389 69.3613   3
  -1 -23  -6 215.741 77.7439   2
  -1  23   6 208.174 66.2754   3
  -1 -23  -5 36.3230 72.8739   2
   1 -23   5 91.3064 57.3281   2
  -1  23   5 178.970 63.9115   3
   1  23  -5-18.1265 55.7882   3
  -1 -23  -4 509.231 78.5910   2
   1 -23   4 442.359 63.1519   2
   1  23  -4 405.097 61.1711   3
   1 -23   3 263.038 60.8125   2
  -1 -23  -3 70.1336 73.3766   2
  -1  23   3 65.2460 62.9390   3
   1  23  -3 67.9946 57.2809   3
  -1 -23  -2 1533.89 85.8228   2
   1 -23   2 1410.52 73.3022   2
   1  23  -2 1130.15 67.3800   3
  -1  23   2 1051.76 70.7464   3
   1 -23   1 814.911 71.2614   2
  -1 -23  -1 752.400 76.2469   2
  -1  23   1 655.917 65.9235   3
   1  23  -1 597.055 64.5139   3
  -1 -23   0 47.6814 66.9217   2
   1 -23   0-66.7530 63.2632   2
  -1  23   0 4.78578 60.9435   3
   1  23   0 94.8959 61.0338   3
   1 -23  -1 854.790 74.1251   2
  -1 -23   1 846.455 73.5309   2
  -1  23  -1 651.673 67.5218   3
   1  23   1 780.647 67.0117   3
   1 -23  -2 1407.68 81.1638   2
  -1 -23   2 1273.29 74.7304   2
  -1  23  -2 1157.58 71.6199   3
   1  23   2 1148.56 71.3580   3
  -1 -23   3 72.4353 63.2413   2
   1 -23  -3 219.100 70.7853   2
   1  23   3 154.273 64.3904   3
  -1  23  -3 162.929 60.2119   3
   1 -23  -4 292.018 72.5800   2
  -1 -23   4 376.549 63.2353   2
   1  23   4 440.228 66.2084   3
  -1  23  -4 326.827 61.1980   3
  -1 -23   5 196.661 61.3959   2
   1 -23  -5 108.316 70.3742   2
  -1  23  -5 71.2310 58.6286   3
   1  23   5 44.3603 61.0063   3
   1 -23  -6 249.312 76.1396   2
  -1 -23   6 263.832 63.4433   2
  -1  23  -6 148.870 57.6062   3
   1  23   6 290.173 66.7261   3
  -1 -23   7 620.645 68.9036   2
   1 -23  -7 507.700 80.1915   2
   1  23   7 502.235 70.5660   3
   1 -23  -8 956.925 88.7219   2
   1  23   8 908.351 75.6798   3
   1 -23  -9 340.693 85.9990   2
   1  23   9 229.154 71.4074   3
   1 -23 -10 184.982 83.9731   2
   1  23  10 115.677 72.2597   3
   1 -23 -11 118.909 85.0636   2
   1  23  11 270.609 73.9972   3
   1 -23 -12 206.312 92.7069   2
   1  23  12 288.791 73.4198   3
  -1 -24 -11 942.295 98.5163   2
  -1  24  11 785.769 79.5898   3
   1  24 -11 733.853 83.0719   2
  -1 -24 -10 58.8686 89.1499   2
  -1  24  10 191.669 70.4752   3
   1  24 -10 311.800 74.7022   2
  -1 -24  -9 316.312 88.5624   2
  -1  24   9 117.956 70.9614   3
  -1 -24  -8 1056.97 95.0363   2
  -1  24   8 832.395 77.5947   3
  -1 -24  -7 436.052 84.4215   2
  -1  24   7 218.398 69.6937   3
  -1 -24  -6 1259.07 91.4123   2
  -1  24   6 1134.68 77.1186   3
  -1 -24  -5 137.183 77.6257   2
   1  24  -5 166.773 60.4609   3
  -1  24   5 211.155 64.3711   3
  -1 -24  -4 218.357 77.4714   2
   1  24  -4 189.825 60.1768   3
  -1  24   4 106.363 64.3755   3
  -1 -24  -3 159.879 76.0085   2
   1 -24   3 87.8400 63.1480   2
  -1  24   3-19.0207 60.6504   3
   1  24  -3 51.6170 59.2957   3
   1 -24   2 187.712 64.3815   2
  -1 -24  -2 310.085 74.4825   2
  -1  24   2 175.669 62.4224   3
   1  24  -2 150.265 60.6543   3
   1 -24   1 501.032 68.3147   2
  -1 -24  -1 431.108 73.5315   2
  -1  24   1 325.207 63.3211   3
   1  24  -1 253.096 63.5572   3
  -1 -24   0 243.509 68.5692   2
   1 -24   0 268.439 67.5667   2
  -1  24   0 145.589 62.1117   3
   1  24   0 122.303 60.7322   3
  -1 -24   1 373.561 70.1533   2
   1 -24  -1 378.915 69.4337   2
   1  24   1 271.621 63.2116   3
  -1  24  -1 436.376 63.7028   3
   1 -24  -2 184.366 68.1507   2
  -1 -24   2 207.384 65.6679   2
   1  24   2 115.500 61.7689   3
  -1  24  -2 273.358 61.8290   3
  -1 -24   3 17.7777 64.5782   2
   1 -24  -3 24.3372 69.4761   2
   1  24   3-9.81812 61.4528   3
  -1  24  -3 39.2934 59.8591   3
   1 -24  -4 190.457 74.7480   2
  -1 -24   4 247.048 64.7558   2
   1  24   4 160.962 62.5789   3
  -1  24  -4 117.693 58.8719   3
  -1 -24   5 145.877 63.3640   2
   1 -24  -5 163.281 72.7320   2
   1  24   5 202.999 66.4513   3
  -1  24  -5 284.347 63.8591   3
   1 -24  -6 1329.49 88.0131   2
  -1 -24   6 1336.98 74.4428   2
   1  24   6 1251.23 78.7069   3
  -1  24  -6 1178.00 70.8239   3
   1 -24  -7 534.904 82.4986   2
  -1 -24   7 399.087 67.5388   2
   1 -24  -8 903.971 88.3811   2
  -1 -24   8 930.378 73.9890   2
   1  24   8 842.891 75.3625   3
   1 -24  -9 250.227 81.3012   2
   1  24   9 94.0830 69.5502   3
   1 -24 -10 105.436 84.4791   2
   1  24  10 200.631 71.6265   3
   1 -24 -11 1056.58 97.4775   2
   1  24  11 948.992 81.4591   3
  -1 -25 -10 369.147 93.9634   2
  -1 -25  -9 49.6209 86.3877   2
  -1  25   9-68.5849 71.7709   3
  -1 -25  -8-42.6140 84.1861   2
  -1 -25  -7 120.106 82.6307   2
  -1  25   7 72.5514 70.1289   3
  -1 -25  -6 344.874 81.7206   2
  -1 -25  -5 278.863 81.3891   2
  -1  25   5 171.985 65.3266   3
   1  25  -5 197.810 58.8829   3
  -1 -25  -4 305.415 78.0803   2
  -1  25   4 253.696 67.0194   3
   1  25  -4 195.668 61.2631   3
  -1 -25  -3 767.141 82.2751   2
   1  25  -3 721.884 66.8382   3
  -1  25   3 703.869 70.4298   3
  -1 -25  -2 353.149 75.9707   2
  -1  25   2 499.971 67.3227   3
  -1  25   1 364.112 67.7114   3
   1  25  -1 215.282 63.8619   3
  -1 -25   0 203.358 71.6312   2
   1 -25   0 14.2800 67.8204   2
  -1  25   0-30.5683 62.4021   3
   1  25   0 89.2649 64.0476   3
   1 -25  -1 449.222 73.7527   2
  -1 -25   1 347.208 71.6542   2
   1  25   1 354.916 65.9856   3
  -1  25  -1 361.792 64.0589   3
   1 -25  -2 376.648 75.0902   2
  -1 -25   2 434.979 70.2316   2
   1  25   2 406.494 65.2875   3
  -1  25  -2 405.025 64.6722   3
  -1 -25   3 672.924 72.1056   2
   1 -25  -3 697.333 79.9367   2
  -1  25  -3 596.563 67.4439   3
   1  25   3 659.236 68.2359   3
  -1 -25   4 249.462 67.0129   2
   1  25   4 183.755 63.7779   3
  -1  25  -4 187.974 62.1954   3
   1 -25  -5 273.219 77.8822   2
  -1 -25   5 403.720 68.6336   2
   1  25   5 282.953 66.1476   3
  -1  25  -5 162.056 61.4294   3
   1 -25  -6 370.885 80.0996   2
  -1 -25   6 305.602 65.9908   2
   1  25   6 335.164 69.0023   3
   1 -25  -7 199.623 78.8078   2
  -1 -25   7-15.1173 63.9884   2
   1  25   7 153.063 67.5529   3
  -1 -25   8 47.6593 64.2291   2
   1 -25  -8 77.5130 82.6552   2
   1  25   8-18.0950 69.0606   3
  -1 -25   9 129.834 65.6901   2
   1  25   9 77.9948 71.1204   3
   1 -25 -10 687.023 91.9875   2
  -1 -26  -8 101.256 87.4376   2
  -1 -26  -7 80.7541 84.8427   2
  -1  26   7 235.324 70.8384   3
  -1 -26  -6 129.973 84.0964   2
  -1  26   6 80.0089 69.7910   3
  -1 -26  -5 126.354 81.2789   2
  -1  26   5 72.0739 66.3280   3
  -1 -26  -4 594.470 84.8486   2
  -1  26   4 413.494 69.7532   3
   1  26  -4 393.490 64.5615   3
  -1 -26  -3 128.321 75.9561   2
  -1  26   3 137.614 66.2526   3
   1  26  -3 239.119 63.1187   3
  -1 -26  -2 98.8031 75.1461   2
   1  26  -2 46.5404 64.3632   3
  -1  26   2-37.7323 64.6441   3
  -1 -26  -1 314.189 76.6248   2
   1  26  -1 219.338 64.0131   3
  -1  26   1 217.699 66.7607   3
  -1 -26   0 336.218 74.9204   2
  -1  26   0 188.396 64.3289   3
   1  26   0 343.779 66.7709   3
  -1 -26   1 249.195 72.3584   2
   1  26   1 220.702 66.2759   3
  -1  26  -1 234.501 66.8573   3
  -1 -26   2 3.34614 70.5074   2
   1  26   2 52.7016 64.6775   3
  -1  26  -2 29.5252 63.1024   3
   1 -26  -3 161.275 73.4243   2
  -1 -26   3 72.5522 66.7294   2
   1  26   3 125.901 65.0046   3
  -1  26  -3 36.3830 63.4518   3
   1 -26  -4 362.576 75.3780   2
  -1 -26   4 395.593 70.4156   2
  -1  26  -4 422.572 65.7700   3
   1  26   4 559.605 70.9980   3
  -1 -26   5 182.932 66.6511   2
   1 -26  -5 160.527 76.9202   2
  -1  26  -5 224.104 61.6031   3
   1  26   5 350.598 69.9067   3
   1 -26  -6 166.499 79.6534   2
  -1 -26   6 169.209 67.1245   2
   1  26   6 124.734 65.7731   3
  -1 -26   7 2.67709 65.5766   2
   1 -26  -7 230.136 81.8116   2
   1  26   7 109.712 69.0493   3
   1 -26  -8 112.615 83.6742   2
   1 -26  -9 181.557 85.2388   2
  -1 -27  -7 70.7143 86.3142   2
  -1 -27  -6 133.875 85.3290   2
  -1 -27  -5 41.8485 81.5663   2
  -1 -27  -4 259.081 83.6429   2
   1  27  -4 172.390 65.0559   3
  -1  27   4 202.477 68.8826   3
   1  27  -3 163.624 64.3205   3
  -1  27   3 51.7713 66.1113   3
  -1 -27  -2 121.451 78.5425   2
  -1  27   2 142.063 67.1760   3
   1  27  -2 140.232 64.4181   3
  -1 -27  -1 408.538 79.2734   2
  -1  27   1 346.480 68.2302   3
   1  27  -1 388.793 68.0870   3
  -1 -27   0 9.63627 73.9965   2
   1  27   0-102.484 66.6694   3
  -1  27   0-93.3120 67.6151   3
  -1 -27   1 306.367 74.4003   2
   1  27   1 319.381 67.7786   3
  -1  27  -1 257.385 67.6948   3
  -1 -27   2 139.004 69.1897   2
  -1  27  -2-5.96128 65.4544   3
   1  27   2 160.674 66.5665   3
  -1 -27   3-13.6285 69.7307   2
  -1  27  -3 146.201 63.8526   3
   1  27   3 201.106 66.5487   3
  -1 -27   4 273.259 71.3624   2
   1  27   4 261.752 70.0370   3
  -1  27  -4 236.608 65.5732   3
  -1  27  -5-17.2616 62.5780   3
  -1 -28  -4 161.394 83.5315   2
   1  28  -4 150.768 64.9146   3
  -1 -28  -3 237.608 82.5771   2
   1  28  -3 222.753 66.8292   3
  -1 -28  -2 165.697 79.6073   2
   1  28  -2 93.3101 66.1336   3
  -1 -28  -1 785.778 84.4650   2
   1  28  -1 557.319 72.1910   3
  -1 -28   0 403.984 79.9757   2
  -1  28   0 469.302 70.0442   3
   1  28   0 385.137 69.7983   3
  -1 -28   1 816.949 83.6708   2
   1  28   1 683.949 72.7421   3
  -1  28  -1 691.154 73.0736   3
  -1 -28   2 364.432 76.6774   2
  -1  28  -2-3.60893 66.3166   3
  -1  28  -3 255.960 67.1392   3
  -1  28  -4 90.3512 65.9766   3
   2   0   0 29091.0 66.0328   1
   2   0   0 28058.3 52.4842   2
  -2   0  -1 92334.8 91.9827   2
   2   0  -1 92888.6 120.210   1
   2   0   1 93713.3 114.335   1
   2   0   1 91445.5 117.114   3
  -2   0   1 92543.3 105.705   3
   2   0  -1 92230.9 107.275   2
  -2   0  -2 281.635 17.9464   2
   2   0  -2 343.970 24.5044   1
   2   0   2 300.307 24.2611   1
   2   0   2 302.809 19.0022   3
   2   0  -2 314.185 21.4433   2
  -2   0   2 282.542 15.4314   3
  -2   0  -3 9843.32 49.9011   2
   2   0   3 9864.58 51.7595   1
   2   0   3 9629.46 46.2727   3
  -2   0  -4 7213.18 49.1325   2
   2   0   4 7145.15 50.8288   1
  -2   0   4 7288.35 52.1762   1
   2   0   4 7384.90 43.5991   3
   2   0  -4 7405.59 54.7273   2
  -2   0  -5 75522.1 154.356   2
   2   0   5 71784.7 144.362   1
  -2   0   5 72804.9 154.107   1
   2   0   5 73698.0 130.478   3
   2   0  -5 74156.9 164.004   2
  -2   0  -6 870.740 36.3596   2
  -2   0   6 863.710 36.9679   1
   2   0   6 857.806 39.8728   1
  -2   0   6 800.535 15.0283   3
   2   0   6 864.880 25.1722   3
   2   0  -6 830.206 39.4576   2
  -2   0  -7 1115.68 44.5315   2
   2   0   7 1173.37 46.6156   1
  -2   0   7 1164.47 16.6718   3
   2   0   7 1235.01 29.1162   3
   2   0  -7 1211.66 48.1167   2
  -2   0   8 418.492 41.5078   1
   2   0   8 418.490 43.6536   1
   2   0   8 355.753 24.3280   3
  -2   0  -8 403.165 41.9030   2
   2   0  -8 371.775 45.7241   2
  -2   0   9 201.283 41.4118   1
   2   0   9 90.2546 41.2873   1
  -2   0   9 132.085 11.2282   3
   2   0   9 130.448 21.8195   3
   2   0  -9 81.3423 47.1074   2
  -2   0  -9 148.850 42.1100   2
  -2   0  10 1526.01 53.4115   1
   2   0  10 1371.16 52.5819   1
   2   0  10 1513.65 31.6195   3
  -2   0  10 1404.14 16.3546   3
   2   0 -10 1484.04 59.5688   2
  -2   0 -10 1437.55 53.5723   2
   2   0  11 48.0066 51.0657   1
  -2   0  11-77.5600 51.0519   1
   2   0  11-9.71724 23.8850   3
   2   0 -11 6.34179 56.5327   2
   2   0  12 2989.30 71.2162   1
  -2   0  12 3198.12 72.7477   1
   2   0  12 2926.89 41.7167   3
   2   0 -12 3201.30 82.7562   2
  -2   0 -12 3087.87 74.1775   2
  -2   0  13 267.171 60.0063   1
   2   0  13 245.440 60.0383   1
   2   0 -13 276.225 69.6532   2
  -2   0 -13 224.025 61.1662   2
   2   0  14 2567.85 76.3315   1
  -2   0  14 2561.04 78.4314   1
  -2   0 -14 2540.06 83.1899   2
   2   0 -14 2677.63 88.1204   2
  -2   0  15 254.154 65.4666   1
   2   0  15 172.063 64.6387   1
   2   0 -15 24.0248 70.9271   2
  -2   0 -15 159.584 66.2677   2
   2   0  16 775.157 69.7534   1
  -2   0  16 797.615 74.6557   1
  -2   0 -16 845.141 78.6129   2
   2   0 -16 818.313 84.5833   2
  -2   0  17 1349.88 79.6936   1
   2   0  17 1179.01 72.7426   1
  -2   0 -17 1335.99 84.7172   2
   2   0 -17 1294.37 92.1845   2
   2   0  18 81.2721 71.6834   1
  -2   0  18 41.6979 73.3456   1
   2   0 -18 52.7043 87.0429   2
  -2   0 -18 85.3367 80.3340   2
  -2   0  19 330.519 78.1539   1
   2   0  19 123.487 72.4134   1
   2   0 -19 265.100 90.1208   2
  -2   0 -19 293.956 83.7139   2
  -2   0  20-19.6593 78.8633   1
   2   0  20 38.7099 76.0845   1
  -2   0 -20-50.3888 82.2804   2
   2   0  21 175.425 78.8432   1
  -2   0  21 247.210 84.0083   1
   2   0 -21-1.48183 96.7215   2
  -2   0 -21-28.9485 91.6291   2
   2   0  22 278.131 82.7244   1
   2  -1  22 264.185 83.0383   1
  -2   1  21 125.200 81.7705   1
   2  -1  21-121.912 80.6281   1
  -2  -1 -21-108.491 90.8613   2
   2   1 -21 6.62484 92.9331   2
  -2   1  20 124.097 78.2163   1
   2  -1  20-40.4212 75.9635   1
   2   1 -20 31.2537 91.9472   2
  -2   1  19 72.5113 74.2703   1
   2  -1  19 192.648 76.2726   1
  -2  -1 -19 110.259 84.1585   2
   2   1 -19 108.819 84.1933   2
  -2   1  18 305.959 73.1919   1
   2  -1  18 169.804 73.6384   1
  -2  -1 -18 158.423 80.3526   2
   2   1 -18 409.783 88.2104   2
  -2   1  17 482.404 72.2593   1
   2  -1  17 413.962 74.1771   1
   2   1 -17 383.265 84.8976   2
  -2  -1 -17 440.109 78.6028   2
   2  -1  16 396.199 66.5275   1
  -2   1  16 603.660 69.9025   1
  -2  -1 -16 425.273 75.7821   2
   2   1 -16 529.247 81.1055   2
   2  -1  15 1214.42 71.4046   1
  -2  -1 -15 1347.36 79.8805   2
  -2   1  14 487.912 64.8795   1
   2  -1  14 288.456 65.0309   1
   2   1 -14 272.883 70.9847   2
  -2  -1 -14 355.905 67.1634   2
   2  -1  13 284.857 62.2310   1
  -2   1  13 277.728 58.3418   1
  -2  -1 -13 244.538 59.1810   2
   2   1 -13 286.720 66.6891   2
  -2   1  12 535.420 55.9286   1
   2  -1  12 512.788 61.3156   1
   2   1 -12 514.487 62.5000   2
  -2  -1 -12 408.077 59.2257   2
  -2   1  11 2201.02 60.6764   1
   2  -1  11 2014.65 63.7560   1
   2  -1  11 1976.18 35.1116   3
  -2  -1 -11 2094.95 65.8459   2
   2   1 -11 2075.55 67.8926   2
  -2  -1 -10 55.2500 46.1164   2
  -2   1  10 110.827 44.2798   1
   2  -1  10 44.3036 49.7570   1
   2  -1  10 64.2998 21.8732   3
  -2   1  10 65.1880 15.3319   3
   2   1 -10 93.7514 50.5004   2
  -2  -1  -9 162.840 41.5382   2
  -2   1   9 267.163 41.6043   1
   2  -1   9 166.225 45.6421   1
   2  -1   9 228.016 22.2456   3
  -2   1   9 235.251 16.2605   3
   2   1  -9 207.834 44.9242   2
  -2  -1  -8 1932.31 49.6786   2
   2  -1   8 1982.74 51.4293   1
  -2   1   8 2045.10 48.1590   1
   2  -1   8 1899.23 31.4779   3
  -2   1   8 1809.08 23.4758   3
   2   1  -8 2039.53 52.9685   2
  -2  -1  -7 1883.27 46.7962   2
  -2   1   7 1830.23 45.2229   1
   2  -1   7 1967.75 49.9396   1
   2  -1   7 1906.63 31.4925   3
  -2   1   7 1775.30 24.0408   3
   2   1  -7 1893.20 50.2787   2
  -2  -1  -6 2557.57 47.4938   2
  -2   1   6 2624.56 45.7195   1
   2  -1   6 2676.33 49.1522   1
   2  -1   6 2594.39 33.6469   3
   2   1  -6 2418.36 47.9491   2
  -2  -1  -5 20085.1 86.7743   2
  -2   1   5 19316.4 81.8349   1
   2  -1   5 19692.7 85.7492   1
   2  -1   5 19271.3 69.2665   3
  -2   1   5 18722.9 58.9275   3
   2   1  -5 19451.8 90.0857   2
  -2  -1  -4 47736.8 115.909   2
   2  -1   4 47223.1 114.720   1
   2  -1   4 47404.0 101.810   3
   2   1  -4 47459.2 123.351   2
  -2  -1  -3 7637.92 46.9320   2
   2  -1   3 7490.81 50.9335   1
   2  -1   3 7232.44 41.6792   3
   2   1  -3 7313.47 49.8260   2
   2   1  -2 24615.5 71.4003   1
  -2  -1  -2 24341.8 67.6398   2
   2  -1   2 25819.2 76.1420   1
   2   1  -2 24818.7 75.2740   2
  -2   1   2 24826.9 65.1783   3
  -2  -1  -1 107092. 120.711   2
   2   1  -1 106977. 122.150   1
   2  -1   1 107882. 135.017   1
   2   1  -1 106900. 105.175   3
  -2   1   1 106905. 132.288   3
   2   1   0 4711.03 28.6509   1
   2   1   0 4909.04 27.8363   3
  -2   1   0 4709.01 32.2567   3
   2   1   0 4797.36 31.9869   2
   2  -1  -1 107213. 135.578   1
   2   1   1 107086. 110.869   1
   2   1   1 106339. 125.527   3
   2  -1  -1 105733. 100.329   2
  -2   1  -1 105566. 137.832   3
  -2   1  -2 26385.3 53.7642   2
   2  -1  -2 26167.2 75.1992   1
   2   1   2 26218.0 62.9923   1
   2   1   2 26738.4 69.9465   3
   2  -1  -2 26372.5 66.5238   2
   2  -1  -3 7099.39 48.0012   1
  -2   1  -3 7657.38 40.9456   2
   2   1   3 7409.73 42.8941   1
  -2  -1   3 7273.43 48.0900   1
   2   1   3 7748.19 44.1707   3
   2  -1  -3 6985.47 46.9475   2
  -2   1  -4 46381.2 105.434   2
  -2  -1   4 46141.8 115.548   1
   2   1   4 47948.8 105.483   3
   2  -1  -4 46486.2 117.131   2
   2   1   5 19451.2 77.8165   1
   2   1   5 19408.4 72.0339   3
   2  -1  -5 20004.0 90.6119   2
  -2   1  -5 19960.6 81.1745   2
   2   1   6 2677.73 45.4419   1
  -2  -1   6 2771.28 46.8057   1
   2   1   6 2628.74 35.5891   3
  -2   1  -6 2585.86 44.5935   2
   2  -1  -6 2518.40 51.1745   2
  -2  -1   7 1840.10 48.0119   1
   2   1   7 1845.12 45.4786   1
   2   1   7 1883.04 32.6485   3
   2  -1  -7 1761.96 50.5549   2
   2   1   8 1944.65 48.1768   1
  -2  -1   8 2113.24 50.7655   1
   2   1   8 2061.90 33.7759   3
  -2   1  -8 1974.62 47.9120   2
   2  -1  -8 2073.58 54.8737   2
  -2   1  -9 154.556 40.0137   2
  -2  -1   9 172.227 42.7319   1
   2   1   9 222.306 42.5450   1
   2   1   9 223.201 24.0020   3
   2  -1  -9 233.239 47.5928   2
  -2   1 -10 43.0845 44.7036   2
   2   1  10 77.5529 45.6098   1
  -2  -1  10 147.080 45.4506   1
   2   1  10 90.3749 23.7465   3
   2  -1 -10 40.0936 51.5552   2
  -2  -1  11 1999.41 62.4593   1
   2   1  11 2069.19 60.9604   1
   2   1  11 2100.87 37.0505   3
  -2   1 -11 2068.99 62.7801   2
   2  -1 -11 2039.79 68.6950   2
   2   1  12 452.692 56.8517   1
  -2  -1  12 508.941 58.6435   1
   2   1  12 424.587 27.9668   3
   2  -1 -12 431.689 65.8715   2
  -2   1 -12 415.589 57.4385   2
  -2  -1  13 200.980 59.6179   1
   2   1  13 149.256 56.5547   1
  -2   1 -13 205.785 58.4214   2
   2  -1 -13 174.339 67.1186   2
   2   1  14 308.160 59.9553   1
   2  -1 -14 278.958 74.1958   2
  -2   1 -14 184.799 64.0736   2
   2   1  15 1357.27 71.3789   1
  -2  -1  15 1319.34 73.7118   1
   2  -1 -15 1502.41 85.5200   2
  -2   1 -15 1380.23 76.7219   2
   2   1  16 338.553 66.6784   1
  -2  -1  16 332.085 69.7658   1
   2  -1 -16 456.941 81.9185   2
  -2   1 -16 470.204 72.6248   2
   2   1  17 405.535 66.6543   1
  -2  -1  17 666.222 77.2340   1
   2  -1 -17 515.257 86.2740   2
   2   1  18 313.627 71.4532   1
  -2  -1  18 379.254 77.4137   1
   2  -1 -18 332.032 87.8142   2
  -2  -1  19 76.2863 76.8660   1
   2   1  19 10.7553 72.1955   1
  -2   1 -19-39.1880 81.5905   2
   2  -1 -19 87.8822 89.4086   2
  -2  -1  20 111.943 80.0384   1
   2   1  20 210.987 74.8169   1
  -2   1 -20 22.1716 85.8717   2
   2  -1 -20 164.425 96.2112   2
   2   1  21 90.8316 75.9098   1
  -2  -1  21-4.22216 82.2829   1
   2  -1 -21 127.085 96.1801   2
  -2   1 -21 82.8164 89.5302   2
  -2   2  22 160.493 82.9982   1
   2  -2  21-71.5146 80.9155   1
  -2   2  21-77.7590 79.8882   1
  -2  -2 -21 29.4270 91.7567   2
   2   2 -21 119.550 91.8304   2
   2  -2  20 116.278 79.0285   1
  -2   2  20 125.434 76.9480   1
  -2  -2 -20 82.7321 87.9664   2
   2   2 -20-54.3648 92.6267   2
  -2   2  19 136.648 75.6553   1
   2  -2  19-50.6740 75.4155   1
  -2  -2 -19 68.0301 83.0780   2
  -2   2  18 992.638 79.5888   1
   2  -2  18 888.808 79.5917   1
   2   2 -18 880.842 90.3615   2
  -2  -2 -18 692.038 85.3975   2
  -2   2  17 1593.96 80.7691   1
   2  -2  17 1554.37 82.3658   1
   2   2 -17 1561.52 92.5436   2
  -2  -2 -17 1437.29 90.0503   2
   2  -2  16 771.492 71.0985   1
  -2   2  16 951.953 73.2353   1
   2   2 -16 865.025 81.5619   2
  -2  -2 -16 1014.91 82.1648   2
  -2   2  15 1830.37 75.4840   1
   2  -2  15 1761.87 74.8659   1
  -2  -2 -15 2032.92 84.2296   2
   2   2 -15 2119.49 88.7427   2
  -2   2  14 1762.11 70.1963   1
   2  -2  14 1773.08 73.2485   1
  -2  -2 -14 1744.71 76.6401   2
   2   2 -14 1943.76 81.6133   2
  -2   2  13 423.060 58.3070   1
   2  -2  13 389.786 64.7961   1
   2   2 -13 277.995 68.2244   2
  -2  -2 -13 322.815 62.5325   2
   2  -2  12 805.220 63.5748   1
  -2   2  12 775.060 54.9079   1
   2   2 -12 814.984 65.7470   2
  -2  -2 -12 772.039 63.5394   2
  -2  -2 -11 560.127 57.2776   2
   2  -2  11 597.901 59.6311   1
  -2   2  11 508.512 50.5553   1
  -2   2  11 504.923 21.8533   3
   2   2 -11 548.063 59.9905   2
  -2  -2 -10 2247.62 62.8407   2
   2  -2  10 2188.06 62.7162   1
  -2   2  10 2154.00 55.1654   1
  -2   2  10 2132.77 29.7611   3
   2   2 -10 2170.76 63.3892   2
  -2  -2  -9 4913.12 70.7818   2
   2  -2   9 4993.78 71.1036   1
  -2   2   9 5204.25 64.9660   1
   2   2  -9 5127.84 73.8467   2
  -2  -2  -8 6484.00 71.7062   2
  -2   2   8 6314.75 64.9778   1
   2  -2   8 6293.91 70.1298   1
   2   2  -8 6319.98 72.8354   2
  -2  -2  -7 2110.25 49.4789   2
  -2   2   7 2274.96 47.3523   1
   2  -2   7 2295.88 52.5205   1
  -2   2   7 2131.13 29.9918   3
   2   2  -7 2035.43 50.8765   2
  -2  -2  -6 1293.70 41.4062   2
   2  -2   6 1276.96 45.0190   1
  -2   2   6 1353.97 38.9213   1
  -2   2   6 1191.67 26.8314   3
   2   2  -6 1356.00 42.3289   2
  -2  -2  -5 58462.4 146.561   2
   2  -2   5 58400.8 143.674   1
  -2   2   5 56501.6 135.284   1
   2   2  -5 56911.8 148.833   2
  -2  -2  -4 120.497 29.7987   2
   2  -2   4 154.401 35.4938   1
  -2   2   4 102.536 24.5878   3
   2   2  -4 85.3790 28.9205   2
  -2  -2  -3 9448.16 55.1770   2
   2  -2   3 9648.25 59.0112   1
  -2   2   3 9472.68 51.3738   3
   2   2  -3 9540.15 27.7146   3
   2   2  -3 9378.83 58.5339   2
  -2  -2  -2 101331. 146.474   2
   2  -2   2 101723. 154.640   1
   2   2  -2 102093. 99.0229   3
  -2   2   2 102104. 146.993   3
   2   2  -2 101579. 156.282   2
   2  -2   1 211201. 203.226   1
   2   2  -1 211421. 170.507   1
   2   2   0 12786.1 38.8591   1
   2  -2   0 12692.8 53.2005   1
  -2   2   0 12960.9 53.7940   3
   2  -2  -1 206101. 196.034   1
  -2   2  -1 214580. 208.682   3
   2  -2  -2 102061. 147.381   1
   2   2   2 102886. 105.173   1
  -2  -2   2 101905. 137.280   1
   2   2   2 102193. 143.782   3
  -2   2  -2 101862. 101.834   2
  -2   2  -2 102886. 148.249   3
   2  -2  -3 9447.82 54.2458   1
  -2  -2   3 9746.76 54.1246   1
   2   2   3 9624.93 42.4276   1
   2   2   3 9214.85 52.3589   3
  -2   2  -3 9837.59 44.9081   2
  -2   2  -3 9435.84 51.2201   3
   2  -2  -4 85.6410 29.0479   1
   2  -2  -4 130.150 31.4008   2
  -2  -2   4 203.917 30.9573   1
   2   2   4 166.790 26.3883   1
   2   2   4 156.195 24.2034   3
  -2   2  -4 83.0478 22.4642   3
  -2   2  -4 113.368 24.9722   2
   2  -2  -5 57099.9 147.072   2
  -2   2  -5 57306.0 130.934   2
  -2   2  -5 57422.4 122.904   3
   2   2   6 1334.71 36.2972   1
  -2  -2   6 1336.81 41.5301   1
   2   2   6 1369.17 31.4298   3
   2  -2  -6 1274.09 43.0496   2
  -2   2  -6 1284.23 36.9469   2
  -2   2  -6 1307.55 28.8315   3
  -2  -2   7 2184.49 49.3171   1
   2   2   7 2193.73 44.2895   1
   2   2   7 2241.15 36.7956   3
  -2   2  -7 2128.63 34.1605   3
  -2   2  -7 2267.99 46.5350   2
   2  -2  -7 2242.15 53.9224   2
  -2  -2   8 6290.87 69.3051   1
   2   2   8 6144.88 61.9344   1
   2   2   8 6138.62 51.7452   3
   2  -2  -8 6192.33 74.6872   2
  -2   2  -8 6371.06 66.4701   2
  -2   2  -8 6115.20 49.4844   3
  -2  -2   9 4877.13 65.6142   1
   2   2   9 4889.97 61.4344   1
   2   2   9 5004.91 49.2146   3
  -2   2  -9 4789.28 47.4374   3
  -2   2  -9 5053.30 68.0802   2
   2  -2  -9 5085.67 74.6740   2
  -2  -2  10 2334.86 61.8371   1
   2   2  10 2175.29 54.1837   1
   2   2  10 2158.73 38.1876   3
   2  -2 -10 2236.05 66.7666   2
  -2   2 -10 1957.57 36.1250   3
  -2   2 -10 2111.08 57.1040   2
  -2  -2  11 564.993 55.2145   1
   2   2  11 528.933 50.7865   1
   2   2  11 463.764 29.9422   3
   2  -2 -11 542.058 61.9549   2
  -2   2 -11 557.349 52.1180   2
  -2   2 -11 415.876 30.3640   3
   2   2  12 834.569 56.2042   1
  -2  -2  12 797.244 62.1093   1
   2   2  12 740.276 31.8190   3
  -2   2 -12 832.968 58.2323   2
   2  -2 -12 746.893 68.8677   2
  -2  -2  13 403.498 63.4169   1
   2   2  13 352.035 55.5534   1
   2   2  13 232.382 29.3056   3
  -2   2 -13 345.336 60.1829   2
   2  -2 -13 223.323 66.7846   2
   2   2  14 1631.89 67.7238   1
  -2  -2  14 1924.78 76.5775   1
  -2   2 -14 1736.22 74.1719   2
   2  -2 -14 2026.96 84.3866   2
  -2  -2  15 1961.51 79.9995   1
   2   2  15 1901.29 74.1407   1
  -2   2 -15 2013.89 81.6080   2
   2  -2 -15 2095.47 88.4640   2
  -2  -2  16 973.210 76.4974   1
   2   2  16 817.645 68.3797   1
   2  -2 -16 1033.96 86.5688   2
  -2   2 -16 810.217 75.7726   2
   2   2  17 1373.00 75.2195   1
  -2  -2  17 1697.48 85.8711   1
  -2   2 -17 1291.76 83.2486   2
   2  -2 -17 1604.94 95.9584   2
  -2  -2  18 764.818 80.9110   1
   2   2  18 766.099 72.6412   1
   2  -2 -18 873.508 90.4219   2
  -2   2 -18 862.273 82.4249   2
   2   2  19 81.7212 70.2990   1
   2  -2 -19 240.989 91.1710   2
   2   2  20 104.180 71.7004   1
  -2  -2  20 209.122 82.7676   1
   2  -2 -20 205.864 92.8070   2
  -2   2 -20 235.251 84.2170   2
  -2  -2  21-84.1539 84.3922   1
  -2   2 -21 22.5640 86.9139   2
  -2   3  22 204.395 81.1720   1
  -2   3  21 218.516 79.4307   1
   2  -3  21 163.373 82.9817   1
   2   3 -21 129.603 90.7036   2
  -2   3  20 261.267 77.5434   1
   2  -3  20 31.2201 78.2137   1
  -2  -3 -20-47.4348 87.0490   2
   2   3 -20 243.613 90.5562   2
  -2   3  19-19.3940 72.3735   1
   2  -3  19 114.692 77.3270   1
   2   3 -19 59.8820 84.0291   2
  -2  -3 -19-105.106 82.8294   2
   2  -3  18 1294.87 83.8402   1
  -2   3  18 1236.09 81.5542   1
   2   3 -18 1382.38 95.6866   2
  -2  -3 -18 1267.21 92.2773   2
  -2   3  17 751.683 72.3953   1
   2  -3  17 725.270 77.6986   1
  -2  -3 -17 815.238 82.3685   2
   2   3 -17 712.439 83.2029   2
  -2   3  16 144.997 65.8582   1
   2  -3  16 99.8853 70.7482   1
  -2  -3 -16 122.432 73.9080   2
   2   3 -16 134.779 74.8091   2
  -2   3  15 148.714 64.0485   1
   2  -3  15 116.304 65.8947   1
   2   3 -15-41.7912 71.1635   2
  -2  -3 -15 202.036 70.8120   2
  -2   3  14 505.475 60.3560   1
   2  -3  14 464.891 65.9991   1
   2   3 -14 427.890 70.7646   2
   2  -3  13 451.414 65.7131   1
  -2   3  13 476.138 57.8009   1
  -2  -3 -13 415.975 65.5924   2
   2   3 -13 491.090 65.9109   2
   2  -3  12 531.174 64.6608   1
  -2   3  12 647.906 56.8903   1
  -2  -3 -12 491.725 63.4347   2
   2   3 -12 470.050 62.5291   2
   2  -3  11 211.078 59.5909   1
  -2   3  11 170.270 47.0476   1
  -2  -3 -11 173.182 54.3298   2
   2   3 -11 157.636 55.0992   2
  -2  -3 -10 2324.68 64.2343   2
   2  -3  10 2359.51 65.4363   1
  -2   3  10 2458.22 56.7962   1
  -2   3  10 2370.19 35.3755   3
   2   3 -10 2400.67 64.7705   2
  -2  -3  -9 3442.74 65.2680   2
   2  -3   9 3541.94 67.6606   1
  -2   3   9 3637.91 58.4136   1
  -2   3   9 3359.20 39.2949   3
   2   3  -9 3520.42 66.2858   2
  -2  -3  -8 2681.77 56.4149   2
  -2   3   8 2758.46 50.0566   1
   2  -3   8 2645.07 57.4111   1
  -2   3   8 2700.56 36.5538   3
   2   3  -8 2625.36 57.4637   2
  -2  -3  -7 3915.68 60.0860   2
  -2   3   7 4124.24 52.7030   1
   2  -3   7 4224.69 60.3887   1
  -2   3   7 3951.31 41.2559   3
   2   3  -7 3924.61 60.1579   2
  -2  -3  -6 5000.59 58.9131   2
  -2   3   6 5175.22 53.2932   1
   2  -3   6 5444.43 62.4116   1
  -2   3   6 5015.58 44.9846   3
   2   3  -6 4648.00 59.4953   2
  -2  -3  -5 8831.08 67.9913   2
   2  -3   5 8828.62 67.9960   1
  -2   3   5 9248.85 57.3245   3
   2   3  -5 9190.64 69.2434   2
  -2  -3  -4 5416.99 53.0722   2
   2  -3   4 5542.65 54.5315   1
   2   3  -4 5552.57 21.8311   3
   2   3  -4 5498.88 54.4087   2
  -2  -3  -3 43564.8 115.812   2
   2  -3   3 43912.7 116.791   1
   2   3  -3 43524.8 68.4200   3
  -2  -3  -2 90534.4 154.434   2
   2  -3   2 89513.3 153.536   1
   2   3  -2 90195.2 110.083   3
  -2   3   2 89181.5 153.523   3
   2   3  -2 90253.8 158.225   2
  -2  -3  -1 57245.7 118.971   2
   2   3  -1 57430.2 95.6955   3
   2   3  -1 57805.3 122.580   2
   2   3   0 36970.5 59.9647   1
   2  -3   0 36684.1 91.5619   1
   2   3   0 37866.9 84.0824   3
   2   3   0 37863.9 99.9511   2
  -2   3   0 37839.3 98.2826   3
   2  -3  -1 56855.1 82.8653   2
   2   3   1 57158.7 111.423   3
  -2   3  -1 56427.0 117.579   3
   2  -3  -2 90959.0 129.024   2
   2  -3  -2 88655.4 142.213   1
  -2  -3   2 88964.1 130.479   1
   2   3   2 88559.2 84.7447   1
  -2   3  -2 90434.6 106.434   2
  -2   3  -2 89279.5 151.158   3
   2  -3  -3 43202.7 106.344   2
   2  -3  -3 43706.9 107.191   1
   2   3   3 44139.5 73.2297   1
  -2  -3   3 43817.9 105.180   1
   2   3   3 44385.7 108.815   3
  -2   3  -3 44391.6 89.2486   2
  -2   3  -3 43494.9 109.235   3
   2  -3  -4 5221.90 47.6269   1
   2  -3  -4 5530.88 50.7749   2
  -2  -3   4 5434.80 49.5282   1
   2   3   4 5423.63 37.1721   1
   2   3   4 5540.66 46.6283   3
  -2   3  -4 5556.76 45.4151   3
   2  -3  -5 9273.86 67.7099   2
  -2  -3   5 9425.58 66.8874   1
   2   3   5 9157.59 51.4709   1
   2   3   5 9129.98 58.5327   3
  -2   3  -5 9138.44 55.5990   3
  -2   3  -5 9275.32 59.2521   2
   2  -3  -6 5289.41 61.3587   2
   2   3   6 5185.46 47.5813   1
  -2  -3   6 5364.67 58.5953   1
   2   3   6 5294.53 49.0211   3
  -2   3  -6 5197.69 52.9457   2
  -2   3  -6 5146.40 45.4998   3
   2  -3  -7 4004.69 61.5519   2
   2   3   7 4133.27 48.8619   1
  -2  -3   7 4069.58 58.7822   1
  -2   3  -7 4130.15 53.7744   2
  -2   3  -7 3922.16 41.4853   3
   2   3   8 2684.57 47.4744   1
  -2  -3   8 2746.59 56.9817   1
   2   3   8 2726.93 41.2752   3
  -2   3  -8 2721.91 38.7571   3
  -2   3  -8 2756.12 51.6658   2
  -2  -3   9 3645.86 66.6100   1
   2   3   9 3524.72 55.7595   1
   2   3   9 3688.67 46.9607   3
  -2   3  -9 3600.48 61.0447   2
   2  -3  -9 3645.61 69.6990   2
   2   3  10 2296.13 53.8218   1
  -2  -3  10 2543.04 64.3158   1
   2   3  10 2390.56 41.0355   3
  -2   3 -10 2392.40 58.8246   2
  -2   3 -10 2238.36 38.7946   3
   2  -3 -10 2480.45 69.2902   2
  -2  -3  11 303.348 56.9455   1
   2   3  11 240.699 48.0277   1
   2   3  11 208.697 29.4350   3
  -2   3 -11 205.635 50.0264   2
   2  -3 -11 245.231 59.2795   2
  -2   3 -11 148.363 28.2239   3
   2   3  12 499.842 54.0251   1
  -2  -3  12 570.135 63.5438   1
   2   3  12 510.032 32.6051   3
  -2   3 -12 447.147 57.9849   2
   2  -3 -12 513.312 70.3509   2
  -2  -3  13 391.428 63.9874   1
   2   3  13 460.563 55.6334   1
   2   3  13 431.081 32.2266   3
   2  -3 -13 418.076 70.5387   2
  -2   3 -13 353.581 60.1482   2
  -2  -3  14 552.087 68.6531   1
   2   3  14 456.506 58.7718   1
  -2   3 -14 372.186 64.1831   2
   2  -3 -14 666.038 75.8648   2
  -2  -3  15 233.569 69.2436   1
   2   3  15 193.515 60.4382   1
   2  -3 -15 288.211 75.8034   2
  -2   3 -15 92.5170 65.4131   2
   2   3  16 258.223 62.0179   1
  -2  -3  16 195.015 71.5676   1
   2  -3 -16 112.944 78.7444   2
  -2   3 -16 50.2747 66.8005   2
  -2  -3  17 756.949 77.2840   1
   2   3  17 707.018 67.5967   1
  -2   3 -17 761.108 79.7710   2
   2  -3 -17 798.533 88.7559   2
  -2  -3  18 1320.06 86.2452   1
   2   3  18 1107.11 71.6086   1
   2  -3 -18 1312.69 98.3639   2
  -2   3 -18 1233.47 86.5365   2
  -2  -3  19 96.2901 78.2358   1
   2   3  19-40.5573 68.6420   1
  -2   3 -19-34.5383 79.7341   2
   2  -3 -19 166.438 89.8111   2
  -2   3 -20-10.8133 82.4122   2
   2  -3 -20 90.6610 94.8045   2
  -2  -3  21 250.935 86.5159   1
   2  -3 -21-38.5016 99.0776   2
  -2   3 -21 154.900 87.4782   2
   2  -4  21 95.0156 81.9292   1
  -2   4  21 151.711 77.5039   1
   2   4 -21 106.059 91.6400   2
  -2  -4 -21 169.944 96.1437   2
  -2   4  20 64.2570 76.0214   1
   2  -4  20 105.119 80.3930   1
   2   4 -20 185.066 89.7948   2
  -2  -4 -20 92.9218 89.0649   2
   2  -4  19 73.8110 77.7341   1
  -2   4  19-31.7057 71.5602   1
   2   4 -19 20.5207 81.5642   2
  -2  -4 -19 6.76390 85.6281   2
   2  -4  18 560.691 80.9880   1
  -2   4  18 479.035 73.0129   1
  -2  -4 -18 463.121 84.0294   2
   2   4 -18 496.922 85.9507   2
  -2   4  17 39.9101 65.0324   1
   2  -4  17-13.6135 73.3539   1
  -2  -4 -17-11.0450 78.4363   2
   2   4 -17 16.9550 74.6231   2
   2  -4  16 36.8182 73.1953   1
  -2   4  16 186.616 63.3429   1
  -2  -4 -16 69.1918 73.2365   2
   2   4 -16-7.48242 72.4126   2
  -2   4  15 484.515 64.6728   1
   2  -4  15 384.584 71.9827   1
   2   4 -15 436.946 74.1766   2
  -2  -4 -15 462.258 73.5390   2
  -2   4  14 1655.11 68.4112   1
   2  -4  14 1672.28 76.7874   1
  -2  -4 -14 1512.08 77.3121   2
   2   4 -14 1514.22 79.2305   2
  -2   4  13 2.88048 54.9107   1
   2  -4  13-88.3380 61.6025   1
  -2  -4 -13 60.8828 63.7172   2
   2   4 -13 12.5065 60.9742   2
   2  -4  12 2215.90 72.1139   1
  -2   4  12 2336.25 64.4333   1
  -2  -4 -12 2117.66 76.4987   2
   2   4 -12 2369.35 74.6066   2
  -2  -4 -11 719.591 59.7663   2
   2  -4  11 740.451 61.3792   1
  -2   4  11 822.838 51.5643   1
  -2   4  11 861.078 32.2503   3
   2   4 -11 773.059 60.5314   2
  -2  -4 -10 2229.45 66.2968   2
   2  -4  10 2272.92 65.7413   1
  -2   4  10 2188.77 39.1760   3
   2   4 -10 2256.48 64.1358   2
  -2  -4  -9 4249.97 70.0113   2
   2  -4   9 4280.17 70.3041   1
  -2   4   9 4384.10 60.0015   1
  -2   4   9 4240.21 46.8379   3
   2   4  -9 4468.51 70.3965   2
  -2  -4  -8 6955.66 77.6028   2
   2  -4   8 7207.34 78.2492   1
  -2   4   8 6887.84 65.9900   1
  -2   4   8 6795.97 55.2097   3
   2   4  -8 6861.93 75.0246   2
  -2  -4  -7 1565.47 50.3906   2
   2  -4   7 1629.35 53.2544   1
  -2   4   7 1676.96 41.7080   1
  -2   4   7 1595.28 36.8401   3
   2   4  -7 1649.94 49.5391   2
  -2  -4  -6 30869.8 126.101   2
   2  -4   6 30693.5 123.252   1
  -2   4   6 30499.4 109.569   1
   2   4  -6 30457.3 125.601   2
  -2  -4  -5 5053.73 56.7751   2
   2  -4   5 4991.59 58.5074   1
  -2   4   5 4995.22 50.5045   3
   2   4  -5 4759.36 23.2209   3
   2   4  -5 4963.79 58.3984   2
  -2  -4  -4 9276.75 67.0205   2
   2  -4   4 9323.67 67.1207   1
  -2   4   4 9347.27 62.2918   3
   2   4  -4 9357.81 35.7727   3
   2   4  -4 9569.96 69.6995   2
  -2  -4  -3 70393.3 156.777   2
   2  -4   3 70308.5 152.348   1
   2   4  -3 70165.4 103.997   3
   2   4  -3 69817.8 159.551   2
  -2  -4  -2 2319.12 40.0797   2
   2  -4   2 2330.49 43.8651   1
   2   4  -2 2347.31 29.2139   3
   2   4  -2 2282.22 40.4536   2
   2  -4   1 15744.2 70.5430   1
  -2   4   1 16173.9 74.5844   3
   2   4  -1 15638.4 59.2127   3
   2   4  -1 16095.2 76.5655   2
  -2  -4   0 140998. 114.472   1
  -2   4   0 141633. 201.911   3
   2   4   0 142220. 175.927   3
   2  -4  -1 15668.9 52.3755   2
  -2  -4   1 15572.8 51.5129   1
   2  -4  -1 15089.1 66.0145   1
   2   4   1 15662.8 66.5440   3
  -2   4  -1 15423.8 48.1453   2
  -2   4  -1 15521.3 73.0966   3
   2  -4  -2 2377.66 32.3460   2
   2  -4  -2 2290.52 36.1579   1
  -2  -4   2 2141.00 33.4345   1
   2   4   2 2422.49 37.7081   3
  -2   4  -2 2348.52 37.6337   3
  -2   4  -2 2237.13 26.4630   2
   2  -4  -3 70301.8 137.653   1
   2  -4  -3 70648.0 139.574   2
   2   4   3 70385.1 79.5888   1
  -2  -4   3 70635.1 135.808   1
   2   4   3 71596.8 144.225   3
  -2   4  -3 71261.8 121.913   2
  -2   4  -3 71850.4 145.058   3
   2  -4  -4 9636.19 59.5404   1
   2  -4  -4 9477.13 63.2327   2
   2   4   4 9386.19 40.2206   1
  -2  -4   4 9504.54 61.7224   1
   2   4   4 9454.07 60.5203   3
  -2   4  -4 9608.21 54.6751   2
  -2   4  -4 9647.16 59.4177   3
   2  -4  -5 5069.09 50.8266   1
   2  -4  -5 5095.77 57.0143   2
   2   4   5 5131.59 39.4251   1
  -2  -4   5 4960.54 54.1532   1
   2   4   5 5069.33 50.0094   3
  -2   4  -5 5207.73 47.1270   3
  -2   4  -5 5007.07 46.7354   2
   2  -4  -6 31060.1 126.275   2
   2   4   6 30860.1 91.8545   1
   2   4   6 31018.6 108.936   3
  -2   4  -6 31707.6 112.787   2
  -2   4  -6 31466.6 103.328   3
   2  -4  -7 1565.30 50.6312   2
   2   4   7 1580.90 37.0464   1
  -2  -4   7 1625.50 49.0237   1
   2   4   7 1515.29 36.8488   3
  -2   4  -7 1596.48 42.2553   2
  -2   4  -7 1599.13 34.3103   3
   2  -4  -8 7007.65 79.4849   2
  -2  -4   8 6998.79 73.8176   1
   2   4   8 6745.51 58.8206   1
   2   4   8 7102.51 60.7199   3
  -2   4  -8 7090.60 56.0616   3
  -2   4  -8 6872.18 68.2242   2
   2  -4  -9 4548.52 74.0753   2
  -2  -4   9 4482.68 69.7884   1
   2   4   9 4580.68 54.5476   3
  -2   4  -9 4295.91 47.9086   3
  -2   4  -9 4426.54 63.9702   2
  -2  -4  10 2367.80 65.9574   1
   2   4  10 2238.08 53.8698   1
   2   4  10 2360.91 44.0117   3
  -2   4 -10 2261.33 58.7133   2
  -2   4 -10 2304.27 41.9705   3
  -2  -4  11 838.624 63.0161   1
   2   4  11 792.417 49.7603   1
   2   4  11 855.482 36.5002   3
  -2   4 -11 713.586 33.9306   3
  -2   4 -11 654.483 52.2547   2
   2  -4 -11 812.433 64.0711   2
  -2  -4  12 2362.71 74.5927   1
   2   4  12 2157.72 61.3054   1
   2   4  12 2276.65 46.1574   3
  -2   4 -12 2209.13 68.7562   2
   2  -4 -13 40.3325 68.3327   2
   2   4  13-39.1787 50.5699   1
  -2  -4  13-17.4853 64.0500   1
   2   4  13 57.7673 30.9496   3
  -2   4 -13 1.18757 56.1366   2
   2   4  14 1627.91 62.8939   1
  -2  -4  14 1608.84 76.7129   1
   2  -4 -14 1574.54 83.7007   2
  -2   4 -14 1587.11 72.6134   2
  -2  -4  15 358.662 72.5531   1
   2   4  15 364.572 57.8698   1
   2  -4 -15 350.026 79.4237   2
  -2   4 -15 400.684 66.1465   2
  -2  -4  16 176.839 72.3683   1
   2   4  16 101.373 58.5699   1
   2  -4 -16 129.953 78.5555   2
  -2   4 -16-34.2301 65.2979   2
   2   4  17-15.2937 61.8930   1
  -2   4 -17-60.8605 70.4035   2
   2  -4 -17 76.1638 82.7162   2
   2   4  18 466.269 65.6532   1
  -2  -4  18 573.580 81.7925   1
   2  -4 -18 586.922 89.1018   2
  -2   4 -18 428.374 78.2171   2
  -2  -4  19 52.9463 79.6613   1
   2  -4 -19-83.7347 92.9845   2
  -2   4 -19-43.8938 78.2021   2
  -2  -4  20 128.614 85.8021   1
   2  -4 -20-145.149 95.3576   2
  -2   4 -20-49.6569 80.0850   2
  -2  -4  21 4.37192 85.9999   1
  -2   4 -21 95.6579 84.8347   2
   2  -4 -21 45.6120 98.6754   2
   2  -5  21 53.7743 85.1452   1
   2   5 -21 42.4827 92.1001   2
  -2  -5 -21-63.4855 92.6385   2
  -2   5  20 134.663 74.9453   1
   2  -5  20 157.563 82.4740   1
  -2  -5 -20-101.317 89.1349   2
   2   5 -20 62.0085 88.0887   2
  -2   5  19 109.788 71.5033   1
   2  -5  19 191.034 78.7262   1
  -2  -5 -19 115.504 86.4708   2
   2   5 -19 51.3732 81.8397   2
  -2   5  18 167.508 69.6396   1
   2  -5  18 134.852 77.1693   1
  -2  -5 -18 176.593 81.8743   2
   2   5 -18 251.539 84.8725   2
  -2   5  17 130.995 65.5952   1
   2  -5  17 47.2603 73.3600   1
  -2  -5 -17 55.5739 79.6658   2
   2  -5  16 353.493 73.7904   1
  -2   5  16 233.623 63.5620   1
  -2  -5 -16 264.372 74.1771   2
   2   5 -16 191.674 71.6566   2
   2  -5  15 238.771 72.3517   1
  -2   5  15 218.476 61.1470   1
  -2  -5 -15 119.187 72.9484   2
   2   5 -15 198.610 70.2487   2
   2  -5  14 257.452 69.4097   1
  -2   5  14 252.719 58.2249   1
  -2  -5 -14 311.955 70.4565   2
   2   5 -14 263.192 67.4349   2
  -2   5  13 4235.48 75.9267   1
   2  -5  13 4451.57 90.8196   1
  -2  -5 -13 4412.44 94.2830   2
   2   5 -13 4577.17 92.2511   2
  -2  -5 -12 718.421 67.2467   2
   2  -5  12 776.030 70.3813   1
  -2   5  12 650.723 33.9314   3
   2   5 -12 547.631 62.2806   2
  -2  -5 -11 1783.85 69.5777   2
   2  -5  11 1829.15 72.8479   1
  -2   5  11 1968.65 57.3061   1
  -2   5  11 1776.18 41.6273   3
   2   5 -11 1694.47 64.5958   2
  -2  -5 -10 1136.28 60.5526   2
   2  -5  10 1294.96 65.5605   1
  -2   5  10 1210.83 48.0789   1
  -2   5  10 1142.82 37.8092   3
   2   5 -10 1223.38 58.7134   2
  -2  -5  -9 116.805 49.4768   2
  -2   5   9 222.326 38.0810   1
   2  -5   9 248.343 54.3450   1
  -2   5   9 140.708 30.2041   3
   2   5  -9 158.296 44.7116   2
  -2  -5  -8 109.824 45.0277   2
   2  -5   8 129.715 48.9220   1
  -2   5   8 123.112 33.9882   1
  -2   5   8 86.5175 30.0665   3
  -2  -5  -7 521.490 44.8458   2
  -2   5   7 584.049 36.0126   1
   2  -5   7 609.131 49.1898   1
  -2   5   7 615.288 34.5363   3
   2   5  -7 509.135 43.5936   2
  -2  -5  -6 17182.4 101.671   2
   2  -5   6 17178.7 99.0200   1
  -2   5   6 17338.8 87.6657   3
   2   5  -6 16635.5 44.8752   3
   2   5  -6 16711.5 99.3480   2
  -2  -5  -5 8154.58 72.2555   2
   2  -5   5 8177.26 70.9755   1
  -2   5   5 8431.21 65.9045   3
   2   5  -5 8382.99 72.2288   2
  -2  -5  -4 2297.20 46.2564   2
   2  -5   4 2348.56 47.8758   1
   2   5  -4 2338.50 25.9373   3
  -2   5   4 2355.21 43.5962   3
   2   5  -4 2366.66 46.0051   2
  -2  -5  -3 11149.1 74.2059   2
   2  -5   3 11554.5 72.2924   1
  -2   5   3 11559.6 73.2422   3
   2   5  -3 11138.8 50.4312   3
   2   5  -3 11364.8 74.4949   2
  -2  -5  -2 9884.16 67.4899   2
   2  -5   2 10401.3 66.7346   1
   2   5  -2 10658.0 52.6520   3
  -2   5   2 10015.4 66.8802   3
   2   5  -2 10057.3 67.8838   2
  -2  -5  -1 21215.8 89.0764   2
   2  -5   1 20985.7 83.8423   1
   2   5  -1 22235.8 75.9464   3
  -2   5   1 21779.6 91.9264   3
   2   5  -1 21511.2 93.4929   2
   2  -5   0 14383.0 52.9541   2
  -2  -5   0 14276.5 40.3441   1
  -2   5   0 14510.3 75.8341   3
   2   5   0 14195.9 77.2857   2
   2  -5  -1 21534.0 68.8109   2
  -2  -5   1 22016.2 62.1034   1
  -2   5  -1 22342.1 90.9690   3
   2   5   1 21254.2 80.8794   3
  -2   5  -1 22310.9 65.8546   2
   2  -5  -2 10552.4 55.7591   2
   2  -5  -2 10300.8 59.5403   1
  -2  -5   2 10229.6 52.9344   1
   2   5   2 10392.1 62.4430   3
  -2   5  -2 10579.6 65.0790   3
  -2   5  -2 10669.0 49.9282   2
   2  -5  -3 11278.0 63.4180   2
   2  -5  -3 11490.2 63.0675   1
  -2  -5   3 11118.5 61.3848   1
   2   5   3 11812.1 68.6751   3
  -2   5  -3 11518.8 69.6502   3
  -2   5  -3 11994.0 57.2436   2
   2  -5  -4 2397.70 43.0205   2
   2  -5  -4 2310.84 38.6720   1
   2   5   4 2358.30 22.7096   1
  -2  -5   4 2458.82 42.3791   1
   2   5   4 2334.67 39.8480   3
  -2   5  -4 2492.85 39.0758   3
  -2   5  -4 2274.81 35.0540   2
   2  -5  -5 8210.16 60.7897   1
   2  -5  -5 8352.75 68.7866   2
  -2  -5   5 8279.64 66.6572   1
   2   5   5 8314.58 43.7155   1
  -2   5  -5 8103.40 58.1890   2
  -2   5  -5 8336.60 60.9854   3
   2  -5  -6 17434.1 100.709   2
   2   5   6 16938.4 67.7137   1
  -2  -5   6 17630.6 96.3312   1
   2   5   6 17353.3 89.5793   3
  -2   5  -6 17437.8 87.0917   2
  -2   5  -6 17341.0 82.5502   3
   2  -5  -7 622.230 44.4516   2
  -2  -5   7 559.625 46.3739   1
   2   5   7 619.618 31.7483   1
   2   5   7 589.272 34.4581   3
  -2   5  -7 622.639 29.9956   3
  -2   5  -7 546.495 37.1391   2
   2   5   8 114.416 31.8632   1
  -2  -5   8 66.4098 44.1498   1
   2   5   8 82.6082 29.2205   3
  -2   5  -8 61.9928 35.3645   2
  -2   5  -8 119.579 25.4795   3
   2  -5  -9 191.169 48.7134   2
   2   5   9 155.265 35.0773   1
   2   5   9 173.441 29.8818   3
  -2   5  -9 90.8450 39.7295   2
  -2   5  -9 133.804 26.9106   3
   2  -5 -10 1251.43 63.3821   2
   2   5  10 1238.60 45.8735   1
  -2  -5  10 1323.55 61.1267   1
   2   5  10 1245.47 39.9662   3
  -2   5 -10 1230.29 50.7222   2
  -2   5 -10 1211.86 35.3406   3
   2   5  11 1688.26 53.2692   1
   2   5  11 1791.94 44.3818   3
   2  -5 -11 1767.23 72.3050   2
  -2   5 -11 1685.06 40.1606   3
  -2   5 -11 1698.52 59.4328   2
   2   5  12 686.495 51.3561   1
  -2  -5  12 559.955 65.7611   1
   2   5  12 662.918 37.0513   3
   2  -5 -12 717.786 70.2625   2
  -2   5 -12 651.278 55.6374   2
   2   5  13 4105.12 72.5295   1
  -2  -5  13 4626.81 91.0548   1
   2   5  13 4592.82 61.3485   3
  -2   5 -13 4339.74 83.6464   2
   2  -5 -13 4973.52 101.460   2
  -2  -5  14 311.011 69.8379   1
   2   5  14 282.212 52.9171   1
   2  -5 -14 305.231 73.2879   2
  -2   5 -14 151.641 59.7332   2
  -2  -5  15 276.921 73.5663   1
   2   5  15 160.727 56.3195   1
   2  -5 -15 370.684 78.7176   2
  -2   5 -15 76.4516 64.0187   2
  -2  -5  16 246.778 72.2111   1
   2   5  16 245.920 58.7567   1
   2  -5 -16 205.673 79.7821   2
  -2   5 -16 261.199 68.3607   2
  -2  -5  17 152.669 74.3947   1
   2  -5 -17 71.6964 82.1390   2
  -2   5 -17 125.456 70.4208   2
  -2  -5  18 118.700 77.7295   1
  -2   5 -18 285.335 76.7986   2
   2  -5 -18 223.130 89.6070   2
  -2  -5  19 130.191 81.1391   1
  -2   5 -19 302.430 77.9999   2
   2  -5 -19 134.780 88.3906   2
  -2  -5  20 32.0824 84.1107   1
   2  -5 -20-137.409 94.4057   2
  -2  -5  21-105.281 87.5733   1
  -2   5 -21 41.9932 81.5231   2
   2  -6  21 48.4794 87.6087   1
   2  -6  20 24.8150 82.7704   1
   2   6 -20 106.954 86.2115   2
  -2  -6 -20 74.0725 93.6780   2
   2  -6  19 92.2611 81.0923   1
   2   6 -19-57.2854 82.3939   2
   2  -6  18 271.174 77.8585   1
  -2   6  18 240.184 69.1054   1
  -2  -6 -18 122.381 82.7863   2
   2   6 -18 203.548 79.7116   2
  -2   6  17 337.579 65.5887   1
   2  -6  17 126.648 75.0779   1
  -2  -6 -17 297.730 79.6285   2
  -2   6  16 90.0714 60.6316   1
   2  -6  16 6.92838 72.9275   1
  -2  -6 -16 187.208 77.2488   2
   2   6 -16 43.3700 71.2530   2
  -2   6  15 1717.75 70.7872   1
   2  -6  15 1567.14 82.9327   1
  -2  -6 -15 1591.76 85.9429   2
   2   6 -15 1422.50 80.3129   2
   2  -6  14 413.041 71.2225   1
  -2   6  14 306.709 57.9333   1
  -2  -6 -14 292.528 69.9407   2
   2   6 -14 429.534 69.1603   2
   2  -6  13 685.991 73.1487   1
  -2   6  13 647.962 57.3414   1
  -2  -6 -13 705.971 72.5885   2
   2   6 -13 558.143 67.3206   2
  -2  -6 -12 931.250 72.1220   2
  -2   6  12 859.735 54.6239   1
   2  -6  12 1053.13 72.9945   1
  -2   6  12 947.045 40.1621   3
   2   6 -12 805.348 64.3395   2
  -2  -6 -11 396.771 62.9915   2
  -2   6  11 467.163 47.7991   1
   2  -6  11 332.833 67.2460   1
  -2   6  11 428.653 36.3095   3
   2   6 -11 327.034 56.5093   2
  -2  -6 -10 5512.43 86.3718   2
  -2   6  10 5266.29 68.0847   1
   2  -6  10 5358.28 85.4829   1
  -2   6  10 5242.24 60.4562   3
   2   6 -10 5292.18 80.7460   2
  -2  -6  -9 202.326 52.6259   2
   2  -6   9 154.647 56.0190   1
  -2   6   9 236.963 37.9158   1
  -2   6   9 198.910 33.7802   3
   2   6  -9 194.308 46.1039   2
  -2  -6  -8 1229.08 54.9524   2
  -2   6   8 1389.64 42.0585   1
   2  -6   8 1281.52 57.6985   1
  -2   6   8 1366.64 41.4754   3
   2   6  -8 1151.00 51.6575   2
  -2  -6  -7 1066.50 50.1969   2
  -2   6   7 1191.98 38.8579   1
   2  -6   7 1142.93 53.2456   1
   2   6  -7 1052.64 17.6968   3
  -2   6   7 1098.45 39.2603   3
   2   6  -7 1040.00 46.8418   2
  -2  -6  -6 5059.75 66.6530   2
   2  -6   6 5265.20 68.5710   1
  -2   6   6 5109.78 58.6928   3
   2   6  -6 5026.51 64.6225   2
  -2  -6  -5 4331.63 61.8546   2
   2  -6   5 4617.90 62.5960   1
  -2   6   5 4726.31 58.7495   3
   2   6  -5 4314.88 34.4586   3
   2   6  -5 4371.31 61.1754   2
  -2  -6  -4 19073.1 99.8508   2
   2  -6   4 19275.1 97.7950   1
  -2   6   4 19048.2 96.0509   3
   2   6  -4 18896.3 67.0169   3
   2   6  -4 19397.7 102.373   2
  -2  -6  -3 19654.1 100.183   2
   2  -6   3 19686.2 93.3082   1
   2   6  -3 19962.2 72.2845   3
  -2   6   3 19389.4 94.1054   3
  -2  -6  -2 2158.39 45.3588   2
   2  -6   2 2221.89 44.8855   1
  -2   6   2 2190.73 45.7909   3
   2   6  -2 2322.13 34.2389   3
   2   6  -2 2177.08 45.5778   2
  -2  -6  -1 16224.5 85.1906   2
   2  -6   1 16499.7 79.5572   1
   2   6  -1 17004.1 74.1679   3
  -2   6   1 17331.0 89.4765   3
   2   6  -1 17220.1 89.9501   2
   2  -6   0 3455.77 35.8288   2
  -2   6   0 3472.93 48.2057   3
   2   6   0 3687.50 42.9140   3
   2  -6   0 3331.52 44.7994   1
  -2  -6   0 3759.23 27.7640   1
   2  -6  -1 16489.7 68.1221   2
  -2  -6   1 17212.0 58.9200   1
   2  -6  -1 16691.2 77.1343   1
  -2   6  -1 16584.0 84.9875   3
   2   6   1 17110.4 79.2707   3
   2  -6  -2 2123.54 37.8046   1
   2  -6  -2 2176.29 35.1512   2
  -2  -6   2 2302.38 34.8991   1
  -2   6  -2 2295.59 42.9309   3
   2   6   2 2185.37 40.1207   3
  -2   6  -2 2367.29 33.7639   2
   2  -6  -3 19277.8 80.8707   1
   2  -6  -3 19431.3 84.2032   2
  -2  -6   3 19293.2 80.9041   1
  -2   6  -3 20621.9 91.7828   3
   2   6   3 19737.3 89.8269   3
  -2   6  -3 20277.0 78.0890   2
   2  -6  -4 18985.7 90.5339   2
   2  -6  -4 19410.2 83.2154   1
  -2  -6   4 19656.5 89.0193   1
   2   6   4 19314.7 44.1756   1
  -2   6  -4 19813.3 90.6731   3
   2   6   4 19960.1 95.5306   3
  -2   6  -4 19557.3 81.7764   2
   2  -6  -5 4587.06 50.7351   1
   2  -6  -5 4419.81 58.4116   2
  -2  -6   5 4585.91 56.7576   1
   2   6   5 4625.52 33.1851   1
   2   6   5 4488.17 53.6652   3
  -2   6  -5 4324.24 48.9549   2
  -2   6  -5 4569.83 51.4146   3
   2  -6  -6 4902.57 54.3771   1
   2  -6  -6 4906.58 64.4840   2
  -2  -6   6 5246.95 63.8377   1
   2   6   6 5127.25 40.2518   1
   2   6   6 5023.32 57.0218   3
  -2   6  -6 5083.94 56.0969   2
  -2   6  -6 5363.38 54.8065   3
   2  -6  -7 1212.17 50.2486   2
  -2  -6   7 1156.45 48.3791   1
   2   6   7 1059.29 30.8736   1
   2   6   7 1051.02 38.3770   3
  -2   6  -7 1050.52 39.0595   2
  -2   6  -7 1018.74 33.6747   3
   2  -6  -8 1285.27 53.3530   2
   2   6   8 1216.20 35.2050   1
  -2  -6   8 1252.58 52.6446   1
   2   6   8 1306.60 40.4004   3
  -2   6  -8 1293.11 43.8109   2
  -2   6  -8 1242.98 35.9459   3
   2  -6  -9 226.885 50.6126   2
   2   6   9 232.672 34.4853   1
  -2  -6   9 223.273 50.8156   1
   2   6   9 208.926 33.6085   3
  -2   6  -9 163.665 29.9210   3
  -2   6  -9 180.055 38.9154   2
   2   6  10 5162.80 60.7139   1
  -2  -6  10 5381.68 82.7131   1
   2   6  10 5360.74 61.8541   3
  -2   6 -10 5241.20 57.6523   3
  -2   6 -10 5185.73 72.3663   2
   2  -6 -11 469.642 63.4776   2
  -2  -6  11 415.974 64.3641   1
   2   6  11 409.936 44.9524   1
   2   6  11 376.486 37.1049   3
  -2   6 -11 399.015 50.0292   2
   2   6  12 863.314 50.9133   1
   2   6  12 882.078 42.0480   3
  -2   6 -12 949.104 59.2036   2
   2  -6 -12 811.010 71.0199   2
  -2  -6  13 593.552 69.6135   1
   2   6  13 550.597 51.7082   1
   2   6  13 681.121 40.5600   3
  -2   6 -13 685.032 60.5566   2
   2  -6 -13 603.755 72.7496   2
   2   6  14 367.481 52.3137   1
  -2  -6  14 383.021 72.1425   1
   2   6  14 439.304 38.1338   3
  -2   6 -14 219.698 59.2589   2
   2  -6 -14 436.387 75.9183   2
   2   6  15 1367.16 62.6628   1
  -2  -6  15 1578.07 82.1938   1
  -2   6 -15 1359.70 73.3240   2
  -2  -6  16 101.473 74.5177   1
   2  -6 -16 165.335 81.4463   2
  -2   6 -16 19.3243 64.7135   2
  -2  -6  17 335.289 76.6307   1
  -2   6 -17 158.399 69.9335   2
   2  -6 -17 326.403 86.8520   2
  -2  -6  18 218.092 80.6898   1
   2  -6 -18 290.024 87.2150   2
  -2   6 -18 138.365 72.0520   2
  -2  -6  19 45.3245 82.8067   1
   2  -6 -19 44.9771 91.3950   2
  -2   6 -19 78.4413 75.9264   2
  -2  -6  20-42.8794 84.8885   1
  -2   6 -20 45.6938 79.9121   2
  -2   6 -21 46.7684 83.2882   2
   2  -7  20 167.288 86.3649   1
   2   7 -20 163.556 89.2676   2
  -2  -7 -20 213.869 94.6242   2
   2  -7  19 254.949 84.4431   1
  -2  -7 -19 192.893 89.2829   2
   2   7 -19 40.7180 82.0147   2
   2  -7  18 77.7306 79.5543   1
  -2  -7 -18 11.1384 83.8620   2
   2   7 -18 24.4680 77.2910   2
  -2   7  17 918.247 68.5267   1
   2  -7  17 1175.61 84.6323   1
  -2  -7 -17 1088.21 90.9114   2
   2   7 -17 1163.36 84.5129   2
   2  -7  16 177.538 74.0403   1
  -2   7  16 198.452 60.9577   1
  -2  -7 -16 192.108 78.9434   2
   2   7 -16 194.569 74.6116   2
  -2   7  15 268.188 59.1203   1
   2  -7  15 121.426 72.6554   1
  -2  -7 -15 213.717 76.9659   2
   2   7 -15 84.8996 69.0705   2
   2  -7  14 1779.23 82.0237   1
  -2   7  14 1745.36 66.8490   1
  -2  -7 -14 1710.12 82.7595   2
   2  -7  13 64.6081 67.4134   1
  -2   7  13 149.746 52.0006   1
  -2  -7 -13 120.134 67.8955   2
  -2  -7 -12 1712.56 77.6086   2
   2  -7  12 1826.88 77.0564   1
  -2   7  12 1713.80 59.1962   1
  -2   7  12 1752.23 48.9815   3
   2   7 -12 1686.65 69.8655   2
  -2  -7 -11 265.954 64.8632   2
   2  -7  11 282.018 69.5829   1
  -2   7  11 334.317 48.4808   1
  -2   7  11 308.057 39.3538   3
   2   7 -11 344.952 58.7225   2
  -2  -7 -10 547.182 62.0314   2
  -2   7  10 502.520 43.6666   1
   2  -7  10 539.741 65.3538   1
  -2   7  10 539.884 41.1886   3
   2   7 -10 504.456 51.9362   2
  -2  -7  -9 1519.63 62.8060   2
  -2   7   9 1542.76 46.3458   1
   2  -7   9 1614.45 66.2650   1
  -2   7   9 1376.36 45.1547   3
   2   7  -9 1279.92 54.3534   2
  -2  -7  -8 4351.24 73.8207   2
   2  -7   8 4487.48 73.7488   1
  -2   7   8 4476.86 56.7823   1
  -2   7   8 4613.88 60.3464   3
   2   7  -8 4439.30 69.3594   2
  -2  -7  -7 619.441 49.3335   2
   2  -7   7 745.972 54.8348   1
   2   7  -7 606.652 21.2178   3
  -2   7   7 616.388 40.0597   3
   2   7  -7 671.687 47.4225   2
  -2  -7  -6 6936.93 78.1403   2
   2  -7   6 7573.97 78.4803   1
  -2   7   6 7332.29 70.3622   3
   2   7  -6 6792.00 43.2973   3
   2   7  -6 7076.12 74.8328   2
  -2  -7  -5 4280.27 63.9207   2
   2  -7   5 4474.12 63.1081   1
  -2   7   5 4203.36 58.4880   3
   2   7  -5 4159.85 38.2405   3
   2   7  -5 4254.98 62.2450   2
  -2  -7  -4 45497.5 158.490   2
   2  -7   4 45504.2 147.099   1
  -2   7   4 45952.2 149.808   3
   2   7  -4 46097.2 155.596   2
  -2  -7  -3 18780.8 101.942   2
   2  -7   3 18857.7 96.6118   1
  -2   7   3 18561.1 97.7292   3
   2   7  -3 18674.6 98.7967   2
  -2  -7  -2 5230.88 60.9658   2
   2  -7   2 5448.98 58.0170   1
   2   7  -2 5085.67 48.7133   3
  -2   7   2 5639.66 61.7701   3
   2   7  -2 5365.75 61.6758   2
  -2  -7  -1 11012.7 76.3439   2
  -2  -7  -1 11269.6 35.5182   1
   2  -7   1 11296.7 71.1923   1
  -2   7   1 11227.2 77.1856   3
   2   7  -1 11547.0 67.7733   3
  -2  -7   0 7779.32 69.5727   2
   2  -7   0 7701.35 52.0753   2
   2   7   0 7775.44 59.5362   3
  -2   7   0 7814.68 65.4108   3
  -2  -7   0 7925.92 39.4780   1
   2  -7  -1 11491.8 63.3625   2
   2   7   1 11722.0 72.2257   3
  -2   7  -1 11546.5 76.8027   3
   2  -7  -2 5277.60 50.0589   2
  -2  -7   2 5245.57 45.7214   1
   2  -7  -2 5209.55 50.2594   1
  -2   7  -2 5312.77 57.2350   3
   2   7   2 5274.30 55.5323   3
  -2   7  -2 5148.02 47.7965   2
   2  -7  -3 18761.7 83.1598   1
   2  -7  -3 18466.9 88.0395   2
  -2  -7   3 18337.2 81.4294   1
   2   7   3 19723.9 96.5801   3
  -2   7  -3 19865.7 96.4408   3
  -2   7  -3 18924.6 80.9699   2
   2  -7  -4 45062.0 140.326   2
   2  -7  -4 45424.4 125.975   1
  -2  -7   4 44353.4 131.932   1
  -2   7  -4 47148.9 143.688   3
   2   7   4 45866.4 144.851   3
  -2   7  -4 46492.3 129.950   2
   2  -7  -5 4352.71 58.4132   2
   2  -7  -5 4537.59 50.6463   1
  -2  -7   5 4269.58 56.7983   1
   2   7   5 4556.53 29.7151   1
   2   7   5 4566.05 58.4565   3
  -2   7  -5 4524.56 54.7166   3
  -2   7  -5 4378.46 51.1755   2
   2  -7  -6 7202.50 63.8698   1
   2  -7  -6 7183.74 73.7378   2
   2   7   6 7168.86 42.4470   1
  -2  -7   6 7273.20 72.2548   1
   2   7   6 7392.81 69.7995   3
  -2   7  -6 7280.45 64.7067   3
  -2   7  -6 7490.37 65.7738   2
   2  -7  -7 672.228 46.9266   2
   2   7   7 560.497 28.1498   1
  -2  -7   7 613.352 48.2764   1
   2   7   7 602.507 39.1980   3
  -2   7  -7 624.036 35.7385   3
  -2   7  -7 562.566 37.3821   2
   2  -7  -8 4597.12 73.3491   2
   2   7   8 4362.79 45.8548   1
  -2  -7   8 4605.89 69.5991   1
   2   7   8 4437.49 60.2247   3
  -2   7  -8 4439.37 54.8251   3
  -2   7  -8 4414.57 61.0627   2
   2  -7  -9 1513.35 61.7521   2
  -2  -7   9 1397.26 60.2197   1
   2   7   9 1439.29 40.1839   1
   2   7   9 1503.80 45.7726   3
  -2   7  -9 1418.35 40.4539   3
  -2   7  -9 1424.98 48.3695   2
   2  -7 -10 510.946 58.5439   2
  -2  -7  10 583.627 60.4184   1
   2   7  10 494.379 39.3822   1
  -2   7 -10 436.304 35.7586   3
   2   7  10 567.561 39.7136   3
  -2   7 -10 464.371 46.1240   2
   2  -7 -11 314.424 64.8577   2
   2   7  11 236.269 43.0972   1
  -2  -7  11 347.055 65.5650   1
   2   7  11 250.750 38.0511   3
  -2   7 -11 304.788 50.6053   2
   2  -7 -12 1769.87 77.2803   2
   2   7  12 1615.04 52.9245   1
  -2  -7  12 1913.65 76.9974   1
   2   7  12 1779.40 50.2410   3
  -2   7 -12 1734.78 62.7643   2
   2  -7 -13 63.3057 68.4654   2
  -2  -7  13 171.820 67.4865   1
   2   7  13 106.042 45.9590   1
   2   7  13 114.469 37.5552   3
  -2   7 -13-13.1442 52.5410   2
  -2  -7  14 1591.60 79.4884   1
   2   7  14 1640.71 50.8265   3
  -2   7 -14 1541.10 68.7320   2
  -2  -7  15 15.9333 71.0938   1
   2  -7 -15 145.719 79.7454   2
  -2   7 -15 123.416 62.9783   2
  -2  -7  16 267.394 74.0257   1
  -2   7 -16 142.040 66.7231   2
  -2  -7  17 876.173 82.3214   1
  -2   7 -17 822.219 77.2013   2
   2  -7 -17 824.350 91.3692   2
  -2  -7  18 59.9032 79.2996   1
   2  -7 -18 34.9425 87.3560   2
  -2   7 -18 58.4513 72.2182   2
  -2  -7  19 26.0515 81.3741   1
   2  -7 -19 172.548 93.5129   2
  -2   7 -19 94.6690 76.7962   2
  -2  -7  20-46.6606 87.6969   1
   2  -7 -20 88.5816 98.9021   2
  -2   7 -20 18.6329 78.6643   2
  -2   7 -21 104.979 82.0210   2
   2  -8  20 244.555 89.2426   1
  -2  -8 -20 162.550 96.2389   2
   2   8 -20 285.021 86.1963   2
   2  -8  19 174.391 83.2297   1
  -2  -8 -19-79.9624 87.8692   2
   2   8 -19 129.107 82.0226   2
   2  -8  18-1.66056 79.6841   1
  -2  -8 -18 157.076 82.3712   2
   2   8 -18 133.244 74.7224   2
   2  -8  17 660.533 82.9863   1
   2   8 -17 437.199 77.0091   2
  -2  -8 -17 615.251 86.2203   2
  -2   8  16 21.5254 57.9249   1
   2  -8  16-38.5899 73.2739   1
  -2  -8 -16 170.900 77.1016   2
   2   8 -16 70.3953 67.0910   2
   2  -8  15 133.729 73.1368   1
  -2   8  15 317.744 57.6488   1
  -2  -8 -15 190.152 75.9581   2
   2   8 -15 222.912 65.5823   2
  -2   8  14 690.127 56.0910   1
   2  -8  14 722.013 76.0816   1
  -2  -8 -14 563.167 75.9262   2
   2   8 -14 559.701 68.0314   2
  -2  -8 -13 1145.17 78.5826   2
  -2   8  13 1163.99 57.9979   1
   2  -8  13 1284.52 77.1581   1
  -2   8  13 1268.71 47.5895   3
  -2  -8 -12 2228.89 80.3117   2
  -2   8  12 2256.01 60.8811   1
   2  -8  12 2095.43 80.1690   1
  -2   8  12 2365.45 54.6932   3
   2   8 -12 2150.42 73.8057   2
  -2  -8 -11 7943.47 109.172   2
  -2   8  11 7506.51 81.5764   1
   2  -8  11 7678.37 103.469   1
  -2   8  11 7833.58 80.7950   3
   2   8 -11 7423.19 97.4063   2
  -2  -8 -10 1817.97 72.3212   2
  -2   8  10 1727.51 50.9961   1
   2  -8  10 1858.40 73.5001   1
  -2   8  10 1727.29 51.7326   3
   2   8 -10 1652.32 64.4216   2
  -2  -8  -9 2547.31 72.4368   2
   2  -8   9 2403.38 72.4405   1
  -2   8   9 2604.46 51.4753   1
  -2   8   9 2370.61 54.5848   3
   2   8  -9 2517.40 65.2542   2
  -2  -8  -8 1065.34 58.3274   2
  -2   8   8 1108.71 40.4209   1
   2  -8   8 1126.61 60.8162   1
   2   8  -8 996.022 23.9102   3
  -2   8   8 1044.65 45.7838   3
   2   8  -8 1053.93 51.1239   2
  -2  -8  -7 1682.40 57.6891   2
   2  -8   7 1813.53 60.8334   1
  -2   8   7 1705.50 49.0165   3
   2   8  -7 1708.39 29.1797   3
   2   8  -7 1756.84 54.6953   2
  -2  -8  -6 7682.40 82.4450   2
   2  -8   6 7751.60 80.4708   1
   2   8  -6 7344.75 50.1975   3
  -2   8   6 7604.56 77.9462   3
   2   8  -6 7474.89 80.5218   2
  -2  -8  -5 4014.83 66.0030   2
   2  -8   5 4114.57 64.7794   1
  -2   8   5 4286.30 64.2169   3
   2   8  -5 4026.92 41.7427   3
   2   8  -5 4126.70 64.0272   2
  -2  -8  -4 1182.89 50.4211   2
   2  -8   4 1390.87 51.2154   1
  -2   8   4 1179.29 46.7864   3
   2   8  -4 1368.24 33.9729   3
   2   8  -4 1243.53 47.3833   2
  -2  -8  -3 5120.57 66.6435   2
   2  -8   3 4839.74 61.5269   1
   2   8  -3 4925.22 49.1271   3
   2   8  -3 5032.03 64.1909   2
  -2  -8  -2 21371.9 111.077   2
   2  -8   2 21153.6 101.045   1
  -2   8   2 21908.9 108.447   3
   2   8  -2 22209.8 93.3202   3
   2   8  -2 21664.2 111.036   2
  -2  -8  -1 24563.2 116.393   2
   2  -8   1 24645.8 93.2262   2
  -2   8   1 24272.3 113.626   3
   2   8  -1 24506.5 101.054   3
   2   8  -1 24652.9 116.543   2
   2  -8   0 4379.87 47.2372   2
  -2  -8   0 4366.90 60.1293   2
  -2   8   0 4295.15 59.5851   3
   2   8   0 4561.47 56.7370   3
  -2  -8   0 4522.52 36.2974   1
   2  -8  -1 24546.8 96.2829   2
  -2   8  -1 24602.2 111.793   3
   2   8   1 24352.9 106.909   3
   2  -8  -1 23853.1 98.0276   1
  -2  -8   1 25101.0 78.7767   1
   2  -8  -2 21156.3 93.6348   2
   2  -8  -2 21019.2 90.4512   1
   2   8   2 21300.9 103.233   3
  -2   8  -2 21262.6 105.720   3
   2  -8  -3 4853.46 51.2007   1
   2  -8  -3 4897.43 55.7120   2
  -2  -8   3 5103.53 52.7020   1
   2   8   3 4905.94 59.6191   3
  -2   8  -3 5006.98 59.3848   3
  -2   8  -3 4914.91 51.7085   2
   2  -8  -4 1268.98 37.4692   1
   2  -8  -4 1300.14 43.4356   2
  -2  -8   4 1256.68 43.2214   1
   2   8   4 1324.93 44.3234   3
  -2   8  -4 1253.31 42.3833   3
  -2   8  -4 1217.20 37.4041   2
   2  -8  -5 4001.77 49.4735   1
   2  -8  -5 3834.99 59.0118   2
  -2  -8   5 3914.72 56.4285   1
   2   8   5 3952.13 25.2792   1
   2   8   5 3706.63 56.6517   3
  -2   8  -5 3856.53 54.3716   3
  -2   8  -5 3864.87 50.8379   2
   2  -8  -6 7595.00 77.3385   2
   2  -8  -6 7386.50 64.3982   1
  -2  -8   6 7637.11 74.4442   1
   2   8   6 7470.55 40.1032   1
  -2   8  -6 7754.89 69.6421   3
   2   8   6 7212.16 73.8430   3
  -2   8  -6 7584.63 67.9904   2
   2   8   7 1675.31 30.0473   1
  -2  -8   7 1723.45 52.9212   1
  -2   8  -7 1790.09 44.2746   3
   2   8   7 1683.05 46.7113   3
  -2   8  -7 1664.33 45.3210   2
   2  -8  -8 1165.61 56.8275   2
   2   8   8 1045.17 32.3704   1
  -2  -8   8 1121.86 55.7760   1
  -2   8  -8 1012.25 40.2743   3
   2   8   8 1195.06 46.1225   3
  -2   8  -8 1109.45 44.4692   2
   2  -8  -9 2588.92 69.2586   2
  -2  -8   9 2516.53 68.6390   1
   2   8   9 2334.46 42.2741   1
   2   8   9 2349.36 52.2839   3
  -2   8  -9 2371.17 48.4362   3
  -2   8  -9 2394.71 54.4347   2
   2   8  10 1507.12 43.2792   1
   2   8  10 1579.67 50.6279   3
  -2   8 -10 1537.37 46.1102   3
  -2   8 -10 1547.99 55.1033   2
   2  -8 -11 7710.34 106.055   2
  -2  -8  11 7721.25 101.891   1
   2   8  11 7909.90 82.7059   3
   2  -8 -12 2311.33 81.3406   2
  -2  -8  12 2324.12 79.5814   1
   2   8  12 2181.65 54.1567   3
  -2   8 -12 2194.48 66.7978   2
   2  -8 -13 1180.21 78.3073   2
  -2  -8  13 1262.82 76.0312   1
   2   8  13 1240.04 49.0628   3
  -2  -8  14 724.336 73.9251   1
   2   8  14 710.574 46.0636   3
   2  -8 -14 602.571 77.0941   2
  -2  -8  15 198.683 71.9232   1
   2  -8 -15 271.924 77.7012   2
  -2   8 -15 306.155 63.7097   2
  -2  -8  16-93.5988 74.1460   1
   2  -8 -16 38.6608 77.4793   2
  -2   8 -16 111.306 64.4720   2
  -2  -8  17 561.144 81.2047   1
   2  -8 -17 595.728 89.4424   2
  -2   8 -17 425.856 73.0987   2
  -2  -8  18-9.97165 78.8982   1
  -2   8 -18 81.5155 71.9844   2
   2  -8 -18 5.74647 88.2434   2
  -2  -8  19 99.7729 84.7148   1
   2  -8 -19 225.207 96.7458   2
  -2   8 -19 55.7683 76.6761   2
  -2  -8  20 196.339 87.8649   1
  -2   8 -20 308.764 82.9885   2
   2  -8 -20 346.793 98.1184   2
  -2   8 -21 164.054 85.3575   2
   2  -9  20-85.3506 87.5003   1
  -2  -9 -20 131.366 95.6524   2
   2   9 -20-98.7191 88.2657   2
   2  -9  19 736.054 90.5799   1
  -2  -9 -19 869.337 96.2133   2
   2   9 -19 630.323 88.8276   2
   2  -9  18 221.233 82.5814   1
  -2  -9 -18 344.038 88.5699   2
   2   9 -18 169.420 77.0646   2
   2  -9  17 336.011 80.9112   1
  -2  -9 -17 354.273 84.4889   2
   2   9 -17 384.645 78.3010   2
   2  -9  16 22.2586 76.1613   1
   2   9 -16-118.146 71.0763   2
   2  -9  15 576.301 78.6142   1
  -2  -9 -15 402.328 79.4395   2
   2   9 -15 343.300 70.0969   2
   2  -9  14 802.475 78.0096   1
  -2   9  14 640.890 55.3644   1
  -2  -9 -14 586.687 77.9382   2
   2   9 -14 619.712 70.2061   2
  -2  -9 -13 601.317 74.7659   2
  -2   9  13 633.760 52.4897   1
   2  -9  13 639.379 71.2725   1
  -2   9  13 616.301 45.9127   3
   2   9 -13 660.859 65.6569   2
  -2  -9 -12 1526.77 79.2876   2
   2  -9  12 1456.24 78.1885   1
  -2   9  12 1458.50 56.1666   1
  -2   9  12 1606.91 53.2051   3
  -2  -9 -11 2441.17 84.0942   2
   2  -9  11 2636.27 85.0000   1
  -2   9  11 2568.67 59.6954   1
  -2   9  11 2647.86 62.1653   3
   2   9 -11 2506.95 76.2314   2
  -2  -9 -10 3952.40 87.4609   2
   2  -9  10 3990.61 87.3611   1
  -2   9  10 3768.45 61.2229   1
  -2   9  10 3945.68 67.9969   3
   2   9 -10 3720.80 77.4388   2
  -2  -9  -9 2.48637 56.4370   2
   2  -9   9 50.8753 62.9484   1
  -2   9   9 127.150 37.7944   1
  -2   9   9 58.1389 42.3055   3
   2   9  -9 4.23073 50.0620   2
  -2  -9  -8 531.196 57.1479   2
   2  -9   8 647.558 62.0164   1
  -2   9   8 656.397 38.2088   1
  -2   9   8 542.083 45.6445   3
   2   9  -8 528.442 25.1366   3
   2   9  -8 558.591 50.8483   2
  -2  -9  -7 3500.37 71.9966   2
   2  -9   7 3511.87 69.3567   1
  -2   9   7 3499.39 61.4987   3
   2   9  -7 3404.89 39.6118   3
   2   9  -7 3523.85 66.3132   2
  -2  -9  -6 7837.23 87.1668   2
   2  -9   6 8017.29 84.3131   1
  -2   9   6 8019.46 82.8055   3
   2   9  -6 7762.45 56.4526   3
   2   9  -6 8077.48 84.6025   2
  -2  -9  -5 10410.4 95.2871   2
   2  -9   5 10460.6 89.2605   1
   2   9  -5 10038.7 64.9002   3
  -2   9   5 9904.63 88.1043   3
   2   9  -5 10406.0 90.4899   2
  -2  -9  -4 22223.1 125.568   2
   2  -9   4 22236.4 114.991   1
   2   9  -4 22236.1 94.9691   3
  -2   9   4 22016.3 118.268   3
   2   9  -4 21749.6 120.270   2
  -2  -9  -3 4367.35 66.3420   2
   2  -9   3 4563.82 64.8617   1
  -2   9   3 4532.70 65.0297   3
   2   9  -3 4326.49 53.7191   3
   2   9  -3 4364.99 66.0083   2
  -2  -9  -2 5252.17 68.7190   2
   2   9  -2 5494.99 56.6868   3
  -2   9   2 5354.94 66.0027   3
   2   9  -2 5349.47 66.9194   2
  -2  -9  -1 9136.63 81.2852   2
   2  -9   1 9194.09 66.6033   2
   2  -9   1 8867.27 71.7137   1
   2   9  -1 9081.08 70.8161   3
  -2   9   1 9250.06 80.0851   3
   2   9  -1 9004.14 81.3172   2
   2  -9   0 2871.99 44.1702   2
  -2  -9   0 2862.09 56.2246   2
  -2   9   0 2992.23 57.9470   3
   2   9   0 3039.41 52.3040   3
  -2  -9   0 3019.45 34.6799   1
   2  -9   0 2739.27 49.4039   1
   2  -9  -1 9205.01 67.8956   2
  -2  -9   1 9425.52 56.7471   1
   2  -9  -1 8745.82 68.3165   1
  -2   9  -1 8883.37 76.8577   3
   2   9   1 9192.77 74.6852   3
   2  -9  -2 5301.14 57.2781   2
  -2  -9   2 5308.44 51.0089   1
   2  -9  -2 5154.68 54.7448   1
  -2   9  -2 5356.61 65.7231   3
   2   9   2 5277.19 62.6664   3
  -2   9  -2 5342.43 55.6446   2
   2  -9  -3 4277.96 52.7001   1
  -2  -9   3 4232.68 54.4282   1
  -2   9  -3 4439.99 61.7942   3
   2   9   3 4357.05 63.6528   3
  -2   9  -3 4460.69 53.1460   2
   2  -9  -4 21259.6 94.1021   1
   2  -9  -4 21385.2 109.246   2
  -2  -9   4 21454.4 100.213   1
   2   9   4 22539.4 115.398   3
  -2   9  -4 21768.0 111.756   3
  -2   9  -4 22261.8 102.667   2
   2  -9  -5 9830.49 82.6988   2
   2  -9  -5 10275.3 70.3432   1
  -2  -9   5 10148.6 79.7212   1
  -2   9  -5 10124.9 80.3416   3
  -2   9  -5 10125.9 76.6091   2
   2  -9  -6 7749.68 80.1654   2
   2  -9  -6 8086.16 66.8879   1
  -2  -9   6 7975.60 76.8506   1
   2   9   6 7780.10 37.3598   1
   2   9   6 8201.10 79.0414   3
  -2   9  -6 8217.93 73.9219   3
  -2   9  -6 8052.30 72.3725   2
   2  -9  -7 3636.40 53.4305   1
   2  -9  -7 3473.87 66.1012   2
   2   9   7 3338.47 34.1018   1
  -2  -9   7 3686.66 64.3716   1
  -2   9  -7 3456.71 56.0010   3
   2   9   7 3466.46 61.1357   3
  -2   9  -7 3405.33 56.3641   2
   2  -9  -8 577.263 55.0332   2
  -2  -9   8 650.518 52.8905   1
   2   9   8 579.309 28.9699   1
   2   9   8 591.232 44.1584   3
  -2   9  -8 579.544 39.7914   3
  -2   9  -8 546.372 42.4634   2
   2  -9  -9 67.8433 55.0876   2
   2   9   9 13.5263 30.3334   1
  -2  -9   9 4.49586 55.4385   1
   2   9   9 15.3715 38.4770   3
  -2   9  -9-3.46733 36.9920   3
  -2   9  -9-29.7663 42.2563   2
   2  -9 -10 3873.79 86.9687   2
  -2  -9  10 3888.53 81.4810   1
  -2   9 -10 3618.17 60.3009   3
  -2   9 -10 3769.98 70.2982   2
   2  -9 -11 2450.51 82.3136   2
   2   9  11 2390.45 60.1742   3
  -2   9 -11 2307.50 65.1073   2
  -2  -9  12 1450.76 75.9055   1
   2   9  12 1463.48 53.5497   3
  -2   9 -12 1317.91 60.9029   2
   2  -9 -13 613.056 72.5568   2
  -2  -9  13 623.691 71.1258   1
   2   9  13 700.038 46.8432   3
  -2   9 -13 528.245 59.0341   2
   2  -9 -14 545.040 75.9574   2
  -2  -9  14 788.476 76.5351   1
   2   9  14 632.173 49.1607   3
  -2   9 -14 577.247 62.7332   2
  -2   9 -15 315.665 64.0085   2
   2  -9 -15 368.705 80.5503   2
  -2  -9  16 243.940 77.4121   1
   2  -9 -16 16.4664 78.1345   2
  -2   9 -16 66.7582 65.7428   2
  -2  -9  17 355.588 81.0259   1
   2  -9 -17 320.207 86.5403   2
  -2   9 -17 292.801 70.1186   2
  -2  -9  18 209.861 81.7862   1
   2  -9 -18 72.2996 87.6988   2
  -2   9 -18 181.022 70.7032   2
  -2  -9  19 780.008 91.1648   1
  -2   9 -19 596.296 78.8194   2
   2  -9 -19 709.461 100.054   2
  -2  -9  20-67.1199 88.5394   1
  -2   9 -20-87.9622 79.9455   2
   2  -9 -20 89.7173 97.2209   2
  -2   9 -21 181.161 82.6611   2
   2  10 -20 59.0341 85.7347   2
   2 -10  19 42.8391 85.5549   1
  -2 -10 -19 57.3318 92.7551   2
   2  10 -19-98.4364 82.5874   2
   2 -10  18 302.729 84.9392   1
  -2 -10 -18 359.402 91.9830   2
   2 -10  17 189.046 83.0826   1
  -2 -10 -17 243.976 86.3681   2
   2  10 -17 212.795 76.0079   2
   2 -10  16 693.858 81.8651   1
   2  10 -16 600.670 76.0601   2
   2 -10  15 530.431 77.9690   1
  -2 -10 -15 376.788 80.7070   2
   2  10 -15 394.299 71.0250   2
   2 -10  14 758.784 78.7517   1
  -2 -10 -14 876.959 82.9520   2
   2  10 -14 609.022 69.2833   2
  -2 -10 -13 1213.31 80.4920   2
   2 -10  13 1388.94 81.4491   1
  -2  10  13 1210.77 55.5631   1
  -2  10  13 1309.42 55.8292   3
  -2 -10 -12 1151.49 78.7575   2
   2 -10  12 1270.54 78.4850   1
  -2  10  12 1292.33 54.9079   1
  -2  10  12 1320.26 55.0071   3
   2  10 -12 1100.80 68.2970   2
  -2 -10 -11 1055.97 76.1794   2
   2 -10  11 933.329 75.5557   1
  -2  10  11 1065.22 50.3990   1
  -2  10  11 1035.79 54.2946   3
  -2 -10 -10 6818.73 103.418   2
   2 -10  10 6661.93 100.251   1
  -2  10  10 6394.15 72.6096   1
  -2  10  10 6495.05 82.6214   3
   2  10 -10 6245.44 92.3637   2
  -2 -10  -9 6525.40 98.9337   2
  -2  10   9 6462.31 68.3731   1
  -2  10   9 6773.86 82.5530   3
   2  10  -9 6662.62 89.6263   2
  -2 -10  -8 1768.49 68.5128   2
  -2  10   8 1857.61 45.4089   1
   2 -10   8 1819.56 68.6383   1
  -2  10   8 1647.22 55.7159   3
   2  10  -8 1711.15 35.1736   3
   2  10  -8 1820.33 60.3084   2
  -2 -10  -7 786.918 59.0688   2
   2 -10   7 839.765 59.8879   1
   2  10  -7 752.930 31.8474   3
  -2  10   7 815.472 47.6368   3
   2  10  -7 881.560 53.2984   2
  -2 -10  -6 1941.62 63.0542   2
   2  10  -6 1808.05 38.3843   3
  -2  10   6 1819.28 54.5782   3
   2  10  -6 1934.99 56.5084   2
   2 -10   5 1134.16 56.1041   1
   2  10  -5 1023.54 38.5161   3
  -2  10   5 1071.13 50.4177   3
   2  10  -5 1008.76 51.1215   2
  -2 -10  -4 6722.27 80.8832   2
   2 -10   4 6593.88 74.7556   1
   2  10  -4 6565.22 60.3105   3
  -2  10   4 6556.06 78.5832   3
   2  10  -4 6790.97 78.0742   2
  -2 -10  -3 1793.57 56.1243   2
   2 -10   3 1811.95 54.8169   1
  -2  10   3 1843.27 54.0507   3
   2  10  -3 1706.88 52.4375   2
  -2 -10  -2 26220.6 134.954   2
   2 -10   2 25986.5 120.298   1
  -2  10   2 26531.0 130.380   3
   2  10  -2 26725.9 116.324   3
   2  10  -2 26395.1 133.884   2
  -2 -10  -1 7191.44 78.7408   2
   2 -10   1 7384.51 64.0801   2
   2 -10   1 7197.92 68.8868   1
  -2 -10  -1 7784.00 40.8576   1
   2  10  -1 7698.89 69.0462   3
  -2  10   1 7135.72 75.8013   3
   2  10  -1 7398.92 77.4073   2
  -2 -10   0 357.567 43.0825   2
   2 -10   0 377.667 34.0466   2
   2  10   0 403.408 40.1646   3
  -2  10   0 387.889 45.9174   3
  -2 -10   0 380.342 28.3659   1
   2 -10   0 324.854 38.7359   1
   2 -10  -1 7267.94 66.8276   2
  -2 -10   1 7577.87 54.8647   1
  -2  10  -1 7293.55 75.0011   3
   2  10   1 7398.95 71.5768   3
   2 -10  -2 25994.5 116.200   2
   2 -10  -2 25917.3 106.567   1
   2  10   2 26346.8 127.186   3
  -2  10  -2 26484.5 126.785   3
  -2  10  -2 26607.1 112.556   2
   2 -10  -3 1628.60 45.4717   2
   2 -10  -3 1757.96 41.9983   1
  -2 -10   3 1722.44 44.4638   1
   2  10   3 1802.32 52.1283   3
  -2  10  -3 1741.85 51.5307   3
  -2  10  -3 1776.98 44.3857   2
   2 -10  -4 6399.39 59.8525   1
   2 -10  -4 6295.94 68.7218   2
  -2 -10   4 6663.22 65.3195   1
  -2  10  -4 6541.88 73.1583   3
   2  10   4 6435.85 72.7558   3
  -2  10  -4 6512.47 65.7196   2
   2 -10  -5 895.239 46.0405   2
   2 -10  -5 936.581 38.7332   1
  -2 -10   5 1064.16 48.1211   1
   2  10   5 1134.60 50.4302   3
  -2  10  -5 1008.89 46.3871   3
  -2  10  -5 862.085 39.5960   2
   2 -10  -6 1960.94 43.9112   1
   2 -10  -6 2042.14 56.6295   2
   2  10   6 1828.29 21.1666   1
  -2 -10   6 2042.27 54.0084   1
   2  10   6 1813.61 52.0429   3
  -2  10  -6 1882.63 49.8744   3
  -2  10  -6 1865.81 47.8474   2
   2 -10  -7 887.521 53.9952   2
   2 -10  -7 784.659 39.8611   1
   2  10   7 677.955 23.3949   1
  -2 -10   7 795.499 52.1217   1
   2  10   7 802.852 47.6885   3
  -2  10  -7 769.289 43.7404   3
  -2  10  -7 793.289 43.6216   2
   2 -10  -8 1813.06 63.4478   2
  -2 -10   8 1744.84 62.5441   1
  -2  10  -8 1800.42 50.3454   3
   2  10   8 1747.02 55.5235   3
   2 -10  -9 6797.17 95.0827   2
  -2 -10   9 6414.90 89.3071   1
   2  10   9 6789.15 82.5690   3
  -2  10  -9 6663.23 74.9117   3
  -2  10  -9 6644.90 80.4450   2
  -2 -10  10 6234.65 93.6277   1
  -2  10 -10 6461.65 75.1312   3
   2  10  10 6487.29 80.9623   3
  -2  10 -10 6432.29 83.6229   2
   2 -10 -11 945.391 71.8568   2
  -2 -10  11 1000.96 72.1217   1
   2  10  11 1135.14 55.3066   3
  -2  10 -11 930.692 58.0820   2
   2 -10 -12 1324.87 78.6863   2
  -2 -10  12 1252.21 74.7516   1
   2  10  12 1226.56 54.5922   3
  -2  10 -12 1090.25 61.9470   2
  -2 -10  13 1230.33 76.2646   1
   2 -10 -13 1189.52 79.8314   2
  -2  10 -13 1132.66 65.0900   2
   2 -10 -14 862.566 81.5804   2
  -2 -10  14 720.904 77.2534   1
   2  10  14 779.649 51.2144   3
  -2 -10  15 398.912 77.8967   1
  -2  10 -15 303.657 63.8772   2
  -2 -10  16 770.124 83.9909   1
  -2  10 -16 576.759 69.0183   2
   2 -10 -16 707.150 86.1041   2
  -2 -10  17 273.753 83.7151   1
   2 -10 -17 230.277 86.8698   2
  -2  10 -17 109.240 67.6990   2
  -2 -10  18 158.685 84.1626   1
   2 -10 -18 241.314 86.1068   2
  -2  10 -18 90.3441 70.7237   2
  -2 -10  19 17.2205 84.2181   1
   2 -10 -19 189.605 95.1666   2
  -2  10 -19 0.14361 76.4268   2
  -2  10 -20 4.81138 80.8606   2
   2 -11  19 205.389 84.1083   1
   2  11 -19 254.822 82.4534   2
   2 -11  18 376.762 85.3282   1
  -2 -11 -18 551.364 93.6006   2
   2  11 -18 431.887 78.3064   2
   2 -11  17 6.14488 81.7589   1
  -2 -11 -17 39.2249 86.5580   2
   2  11 -17 94.0515 72.0718   2
   2 -11  16 346.384 81.7106   1
  -2 -11 -16 198.502 83.8513   2
   2  11 -16 252.869 71.4744   2
   2 -11  15 338.526 79.5347   1
  -2 -11 -15 515.824 83.1151   2
   2 -11  14 376.498 75.5943   1
  -2 -11 -14 369.074 76.8969   2
   2  11 -14 315.627 66.1946   2
  -2 -11 -13 1221.85 82.7497   2
  -2  11  13 1362.70 57.0964   3
   2  11 -13 1099.71 72.6672   2
  -2 -11 -12 248.562 73.5517   2
   2 -11  12 381.539 74.7745   1
  -2  11  12 474.686 52.6291   3
   2  11 -12 239.919 63.6381   2
  -2 -11 -11 655.148 73.2542   2
   2 -11  11 782.289 73.7990   1
  -2  11  11 813.092 47.7854   1
  -2  11  11 774.610 54.1484   3
   2  11 -11 641.675 62.3204   2
  -2 -11 -10 2019.53 79.2105   2
   2 -11  10 2160.50 79.4549   1
  -2  11  10 2128.94 52.3700   1
  -2  11  10 2190.62 62.7899   3
   2  11 -10 1942.96 70.2791   2
  -2 -11  -9 3063.78 85.1442   2
  -2  11   9 3262.14 55.0010   1
   2 -11   9 3191.21 82.2414   1
  -2  11   9 3160.45 70.0769   3
   2  11  -9 3041.74 74.9636   2
  -2 -11  -8 1941.79 72.5764   2
   2 -11   8 1992.78 73.5138   1
  -2  11   8 2025.31 47.2284   1
  -2  11   8 1898.00 62.0638   3
   2  11  -8 1817.51 39.5778   3
   2  11  -8 1998.00 66.7159   2
  -2 -11  -7 5971.50 89.7647   2
   2 -11   7 5715.30 85.8015   1
  -2  11   7 5708.98 79.9444   3
   2  11  -7 5637.61 56.7069   3
  -2 -11  -6 2223.59 69.1207   2
   2 -11   6 2198.50 66.4384   1
   2  11  -6 2191.11 43.3347   3
  -2  11   6 2156.28 59.9298   3
   2  11  -6 2049.75 60.1236   2
  -2 -11  -5 4309.22 76.0817   2
   2 -11   5 4147.73 70.7464   1
  -2  11   5 4374.56 73.8086   3
   2  11  -5 4163.68 53.7793   3
   2  11  -5 4001.19 68.9028   2
  -2  11   4 13196.6 103.330   3
   2  11  -4 13204.8 84.8005   3
   2  11  -4 12915.3 102.634   2
  -2 -11  -3 553.898 49.8069   2
   2 -11   3 583.554 46.8574   1
  -2  11   3 579.644 47.9253   3
   2  11  -3 562.309 38.4746   3
   2  11  -3 466.110 47.5573   2
  -2 -11  -2 1256.51 52.5941   2
  -2 -11  -2 1307.98 18.1183   1
   2 -11   2 1280.71 48.5481   1
  -2  11   2 1273.45 53.4529   3
   2  11  -2 1266.57 43.9123   3
   2  11  -2 1162.35 49.8679   2
   2 -11   1 1465.43 41.0131   2
  -2 -11  -1 1537.11 53.4901   2
   2  11  -1 1518.74 46.0244   3
  -2  11   1 1442.98 51.4122   3
  -2 -11  -1 1592.51 27.0262   1
   2 -11   1 1367.98 46.0532   1
   2 -11   0 5686.67 61.2734   2
  -2 -11   0 5454.95 72.6146   2
  -2  11   0 5758.08 71.3632   3
   2  11   0 5779.65 65.9913   3
   2 -11   0 5393.76 62.1176   1
  -2 -11   0 6113.43 46.9179   1
   2 -11  -1 1464.07 43.8691   2
   2  11   1 1497.82 47.1763   3
  -2  11  -1 1489.00 50.0940   3
   2 -11  -1 1403.73 43.9063   1
  -2 -11   1 1574.52 37.4752   1
   2 -11  -2 1325.75 45.8166   2
   2 -11  -2 1222.34 40.8722   1
  -2 -11   2 1303.23 40.2035   1
   2  11   2 1305.98 49.4746   3
  -2  11  -2 1265.60 48.8393   3
   2 -11  -3 599.837 36.1764   1
   2 -11  -3 469.424 41.0258   2
  -2 -11   3 488.247 37.7403   1
   2  11   3 532.613 45.8632   3
  -2  11  -3 564.546 46.1353   3
  -2  11  -3 485.974 37.8850   2
   2 -11  -4 13131.6 80.0357   1
   2 -11  -4 13013.5 94.9437   2
  -2 -11   4 13354.1 88.0354   1
  -2  11  -4 13284.3 96.4572   3
   2  11   4 13343.7 101.137   3
  -2  11  -4 13547.0 91.3695   2
   2 -11  -5 4019.39 66.6002   2
   2 -11  -5 3990.63 52.3695   1
  -2 -11   5 3983.68 61.9648   1
   2  11   5 4206.33 68.6950   3
  -2  11  -5 4115.34 62.6632   3
  -2  11  -5 4096.21 59.6648   2
   2 -11  -6 2248.67 46.1954   1
   2 -11  -6 2161.47 58.1415   2
  -2 -11   6 2243.20 57.8126   1
  -2  11  -6 2266.62 53.9090   3
  -2  11  -6 2284.22 52.5165   2
   2 -11  -7 5466.14 79.4859   2
   2 -11  -7 5723.58 65.4234   1
  -2 -11   7 5529.00 77.0098   1
   2  11   7 5781.30 78.1621   3
  -2  11  -7 5812.65 74.2451   3
  -2  11  -7 5705.50 73.5351   2
   2 -11  -8 2036.25 68.9795   2
  -2 -11   8 2002.35 66.9891   1
   2  11   8 1869.51 59.8638   3
  -2  11  -8 1844.81 56.7364   3
  -2  11  -8 1923.44 56.6213   2
   2 -11  -9 3126.22 80.4141   2
  -2 -11   9 3253.22 78.7089   1
  -2  11  -9 3360.18 64.8140   3
   2  11   9 3260.63 69.6253   3
  -2  11  -9 3227.24 67.0365   2
   2 -11 -10 2090.10 75.5331   2
  -2 -11  10 1867.30 73.0840   1
   2  11  10 2027.42 61.5340   3
  -2  11 -10 2034.49 62.3935   2
   2 -11 -11 665.618 71.2367   2
  -2 -11  11 768.237 69.2208   1
   2  11  11 866.415 54.6081   3
  -2  11 -11 699.695 57.0679   2
   2 -11 -12 295.823 70.4865   2
  -2 -11  12 372.633 71.9240   1
   2  11  12 288.024 49.6512   3
  -2  11 -12 153.516 55.1066   2
   2 -11 -13 1279.29 82.5988   2
  -2 -11  13 1404.44 79.8162   1
   2  11  13 1294.72 59.8143   3
  -2  11 -13 1131.93 65.0538   2
   2 -11 -14 295.000 75.0225   2
  -2 -11  14 287.432 73.3019   1
   2  11  14 371.716 48.6924   3
  -2  11 -14 238.690 60.0736   2
   2 -11 -15 378.578 82.4560   2
  -2 -11  15 384.749 77.2457   1
   2  11  15 295.388 49.8682   3
  -2  11 -15 343.923 66.1946   2
  -2 -11  16 330.059 80.9486   1
   2 -11 -16 354.495 83.8646   2
  -2  11 -16 170.445 64.6279   2
  -2 -11  17 98.7516 82.0653   1
   2 -11 -17 46.4872 83.5360   2
  -2  11 -17 48.7292 69.1693   2
  -2 -11  18 362.196 88.1229   1
  -2  11 -18 353.810 77.0722   2
   2 -11 -18 541.696 93.0907   2
  -2 -11  19 110.460 84.0916   1
   2 -11 -19 142.406 91.6506   2
  -2  11 -19 154.544 75.4718   2
  -2  11 -20 194.153 79.6020   2
   2 -12  19-24.0997 87.6780   1
  -2 -12 -19 142.672 98.4397   2
   2  12 -19-36.9840 80.8139   2
   2 -12  18 160.417 85.8343   1
  -2 -12 -18 311.240 93.7293   2
   2  12 -18 295.681 78.7598   2
   2 -12  17 527.527 85.4491   1
  -2 -12 -17 559.133 93.5821   2
   2  12 -17 587.445 80.4343   2
   2 -12  16 337.977 81.0400   1
  -2 -12 -16 475.734 86.0651   2
   2  12 -16 415.107 75.9529   2
  -2 -12 -15 304.397 82.0389   2
   2  12 -15 146.188 71.0100   2
   2 -12  14 369.220 76.9368   1
  -2 -12 -14 389.902 80.5809   2
   2  12 -14 344.380 69.9017   2
  -2 -12 -13 521.088 78.9419   2
   2 -12  13 445.029 73.9088   1
  -2  12  13 523.081 52.8322   3
   2  12 -13 457.970 66.4677   2
  -2 -12 -12 638.758 78.4532   2
   2 -12  12 700.973 75.2455   1
  -2  12  12 645.655 55.9279   3
   2  12 -12 482.878 64.7671   2
  -2 -12 -11 441.867 71.3761   2
   2 -12  11 413.675 70.4492   1
  -2  12  11 305.260 52.3268   3
   2  12 -11 404.192 62.6594   2
  -2 -12 -10 360.147 68.6035   2
   2 -12  10 570.889 70.6057   1
  -2  12  10 493.927 54.0989   3
   2  12 -10 538.698 61.1753   2
  -2 -12  -9 2181.19 79.0869   2
  -2  12   9 2188.17 48.9971   1
   2 -12   9 2210.05 79.5041   1
  -2  12   9 2080.76 66.0341   3
   2  12  -9 2041.31 71.2119   2
  -2 -12  -8 8204.11 108.337   2
   2 -12   8 8322.42 103.427   1
  -2  12   8 7881.06 94.0541   3
   2  12  -8 8197.14 68.6875   3
   2  12  -8 8229.29 100.755   2
  -2 -12  -7 6446.72 96.7295   2
   2 -12   7 6268.28 89.8980   1
   2  12  -7 6226.54 63.2090   3
  -2  12   7 6307.28 86.1648   3
   2  12  -7 6143.25 87.9372   2
  -2 -12  -6 233.141 59.9541   2
   2 -12   6 349.706 58.9822   1
  -2  12   6 350.581 53.9465   3
   2  12  -6 251.696 37.8977   3
   2  12  -6 181.827 53.0971   2
  -2 -12  -5 3397.70 75.7583   2
   2 -12   5 3397.95 69.6188   1
   2  12  -5 3090.63 52.6857   3
  -2  12   5 3058.39 68.1846   3
   2  12  -5 3107.20 67.0941   2
  -2 -12  -4 10221.6 103.664   2
   2 -12   4 10046.3 94.3271   1
  -2  12   4 9736.42 96.0008   3
   2  12  -4 9831.93 79.6807   3
   2  12  -4 9643.14 94.9666   2
  -2 -12  -3 1884.80 61.5002   2
   2 -12   3 1855.10 55.9761   1
   2  12  -3 1846.71 48.0101   3
  -2  12   3 1941.84 59.8094   3
   2  12  -3 1929.83 58.2987   2
  -2 -12  -2 5426.39 78.6714   2
  -2 -12  -2 5717.11 31.5157   1
   2 -12   2 5258.07 62.7258   2
   2 -12   2 5200.40 67.9846   1
   2  12  -2 5561.29 66.2030   3
  -2  12   2 5300.73 73.8919   3
   2  12  -2 5176.58 74.4516   2
  -2 -12  -1 2899.89 65.4525   2
   2 -12   1 2813.05 50.6442   2
  -2  12   1 2932.27 62.1508   3
   2  12  -1 3078.38 56.0882   3
  -2 -12  -1 3056.73 33.6003   1
   2 -12   1 2944.71 55.7960   1
   2 -12   0 2995.57 53.7285   2
  -2  12   0 3026.97 61.9343   3
   2  12   0 3082.58 56.5406   3
  -2 -12   0 3257.59 40.8506   1
   2 -12   0 3075.13 53.8461   1
   2 -12  -1 2895.30 54.9660   2
  -2 -12   1 2744.69 62.0165   2
  -2  12  -1 2907.47 61.0387   3
   2  12   1 2975.11 59.5115   3
   2 -12  -1 2919.65 52.4957   1
  -2 -12   1 3018.82 45.8432   1
   2 -12  -2 5370.32 67.5047   2
  -2 -12   2 5297.77 58.9567   1
   2 -12  -2 5282.47 59.9028   1
  -2  12  -2 5391.48 72.9402   3
   2  12   2 5428.51 72.9377   3
   2 -12  -3 1953.73 45.4398   1
   2 -12  -3 1802.22 51.5067   2
  -2 -12   3 1920.17 48.9591   1
  -2  12  -3 1880.99 54.7667   3
   2  12   3 1958.27 56.8511   3
  -2  12  -3 1936.03 49.0508   2
   2 -12  -4 9965.55 74.1525   1
   2 -12  -4 9819.38 89.1874   2
  -2 -12   4 9975.62 82.0691   1
   2  12   4 10182.2 95.1416   3
  -2  12  -4 10296.9 91.0579   3
  -2  12  -4 9995.51 84.9162   2
   2 -12  -5 3229.12 50.4195   1
   2 -12  -5 3185.32 64.2757   2
  -2 -12   5 3087.59 59.8482   1
  -2  12  -5 3230.73 63.8720   3
   2  12   5 3268.61 66.9444   3
  -2  12  -5 3194.30 58.3760   2
   2 -12  -6 227.659 50.9091   2
   2 -12  -6 244.242 38.8943   1
  -2 -12   6 258.356 53.5558   1
   2  12   6 258.835 51.0595   3
  -2  12  -6 160.354 48.2078   3
  -2  12  -6 219.847 42.7448   2
   2 -12  -7 6369.67 68.5848   1
   2 -12  -7 6232.84 86.6366   2
  -2 -12   7 6321.39 82.5027   1
   2  12   7 6205.07 83.6762   3
  -2  12  -7 6352.34 81.0752   3
  -2  12  -7 6541.40 79.5435   2
   2 -12  -8 8305.61 102.368   2
  -2 -12   8 8001.89 94.1033   1
   2  12   8 8450.82 97.7787   3
  -2  12  -8 8235.47 86.0517   3
  -2  12  -8 8130.14 90.0458   2
   2 -12  -9 2108.92 74.9401   2
  -2 -12   9 2169.17 73.0997   1
   2  12   9 2077.25 64.7660   3
  -2  12  -9 2152.57 61.3023   3
  -2  12  -9 2024.53 62.3891   2
   2 -12 -10 503.603 66.1480   2
  -2 -12  10 560.331 67.3233   1
   2  12  10 416.436 51.9618   3
  -2  12 -10 361.577 51.6823   2
   2 -12 -11 356.837 67.7156   2
  -2 -12  11 330.293 66.5268   1
   2  12  11 410.641 51.8883   3
  -2  12 -11 280.702 55.3585   2
   2 -12 -12 522.150 70.4118   2
  -2 -12  12 639.933 72.1248   1
   2  12  12 572.059 55.3047   3
  -2  12 -12 480.688 58.2364   2
   2 -12 -13 332.134 72.6760   2
  -2 -12  13 576.042 74.4087   1
   2  12  13 489.968 53.1686   3
  -2  12 -13 533.247 58.7894   2
   2 -12 -14 469.459 76.8469   2
  -2 -12  14 308.703 76.4543   1
   2  12  14 365.026 52.8376   3
  -2  12 -14 229.158 60.5791   2
   2 -12 -15 272.675 78.9554   2
  -2 -12  15 231.788 78.2448   1
   2  12  15 226.592 51.7996   3
  -2  12 -15 144.560 64.2847   2
  -2 -12  16 246.143 81.3261   1
   2 -12 -16 415.369 84.6771   2
  -2  12 -16 229.275 66.8641   2
  -2 -12  17 377.385 82.6835   1
   2 -12 -17 334.240 90.0484   2
  -2  12 -17 419.812 71.8255   2
  -2 -12  18 199.404 87.1769   1
   2 -12 -18 151.060 88.7563   2
  -2  12 -18 140.421 72.6862   2
  -2 -12  19 42.2389 88.7310   1
   2 -12 -19-15.3049 93.9651   2
  -2  12 -20 147.879 78.8907   2
   2  13 -19 32.6728 78.8137   2
   2 -13  18 136.305 87.9062   1
  -2 -13 -18 288.122 92.9538   2
   2 -13  17 24.7508 86.0812   1
  -2 -13 -17-108.142 89.0310   2
   2  13 -17-6.28296 75.7429   2
   2 -13  16 457.218 86.2904   1
  -2 -13 -16 332.788 87.7541   2
   2 -13  15 82.0251 78.4190   1
  -2 -13 -15 81.7712 79.8898   2
   2  13 -15 153.628 67.9229   2
  -2 -13 -14 442.478 83.2012   2
   2 -13  14 299.802 76.4342   1
  -2  13  14 222.381 53.2246   3
   2  13 -14 235.915 66.3803   2
  -2 -13 -13 355.644 76.6363   2
   2 -13  13 316.246 75.1337   1
  -2  13  13 350.663 53.7412   3
   2  13 -13 388.616 67.0826   2
  -2 -13 -12 368.528 75.7307   2
   2 -13  12 523.668 75.1701   1
  -2  13  12 415.154 55.3541   3
   2  13 -12 329.373 64.4045   2
  -2 -13 -11 806.038 78.0089   2
   2 -13  11 737.788 74.6434   1
  -2  13  11 884.160 60.4052   3
   2  13 -11 809.048 66.9212   2
  -2 -13 -10 317.001 70.2602   2
   2 -13  10 219.703 69.4666   1
  -2  13  10 293.952 53.7061   3
   2  13 -10 349.225 62.9151   2
  -2 -13  -9 594.620 70.8624   2
   2 -13   9 675.678 73.2285   1
  -2  13   9 515.901 57.2653   3
   2  13  -9 529.469 62.6793   2
  -2 -13  -8 7647.18 110.677   2
   2 -13   8 7440.53 101.101   1
  -2  13   8 7479.74 97.3614   3
   2  13  -8 7338.10 100.021   2
  -2 -13  -7 5982.08 98.3380   2
   2 -13   7 5633.30 90.7827   1
  -2  13   7 5858.56 86.4938   3
   2  13  -7 5731.90 64.9534   3
   2  13  -7 5601.20 87.6219   2
  -2 -13  -6 1334.63 69.2368   2
   2 -13   6 1270.80 64.8959   1
  -2  13   6 1225.43 58.1324   3
   2  13  -6 1199.08 45.0231   3
   2  13  -6 1181.76 61.8293   2
  -2 -13  -5 1885.79 71.6364   2
   2 -13   5 1678.64 65.4515   1
  -2  13   5 1748.69 66.1963   3
   2  13  -5 1855.45 51.4792   3
   2  13  -5 1776.50 62.2700   2
   2 -13   4 3920.45 73.8139   1
  -2  13   4 3818.65 75.9548   3
   2  13  -4 3808.61 61.8770   3
   2  13  -4 3804.62 73.1451   2
   2 -13   3 6674.97 79.8992   1
  -2  13   3 6841.56 87.7939   3
   2  13  -3 7047.92 75.5366   3
   2  13  -3 6748.29 84.9701   2
   2 -13   2 1807.54 48.3534   2
  -2 -13  -2 1727.76 61.1254   2
  -2 -13  -2 1872.22 24.4871   1
   2 -13   2 1796.97 55.4845   1
   2  13  -2 1818.92 52.6162   3
  -2  13   2 1798.27 60.1026   3
   2  13  -2 1889.43 58.9649   2
  -2 -13  -1 3741.49 73.0745   2
   2 -13   1 3783.21 60.2351   2
  -2  13   1 3721.05 68.2479   3
   2  13  -1 3884.43 61.5485   3
  -2 -13  -1 3858.33 38.4476   1
   2 -13   1 3690.62 60.9482   1
   2 -13   0 11861.1 91.9679   2
  -2 -13   0 11275.8 102.848   2
   2  13   0 11804.7 95.2126   3
  -2  13   0 11650.3 100.796   3
   2 -13   0 11798.8 88.8198   1
  -2 -13   0 12294.5 67.7668   1
  -2 -13   1 3654.14 67.8274   2
   2 -13  -1 3888.26 62.9064   2
   2  13   1 3696.33 66.4099   3
  -2  13  -1 3775.68 66.3806   3
  -2 -13   1 3948.88 51.2110   1
   2 -13  -1 3614.76 58.1781   1
   2 -13  -2 1764.46 52.6648   2
  -2 -13   2 1743.00 47.2471   1
   2 -13  -2 1789.49 46.8002   1
  -2  13  -2 1722.28 55.8209   3
   2  13   2 1830.46 57.4060   3
   2 -13  -3 7084.04 81.1038   2
  -2 -13   3 7345.04 71.6969   1
   2  13   3 7047.74 84.4234   3
  -2  13  -3 6909.40 80.7479   3
  -2  13  -3 7045.95 75.9220   2
   2 -13  -4 3863.66 55.6570   1
   2 -13  -4 3664.38 67.3976   2
  -2 -13   4 3914.32 63.7689   1
   2  13   4 3957.02 72.8764   3
  -2  13  -4 4010.34 71.0980   3
  -2  13  -4 4190.11 66.4641   2
   2 -13  -5 1688.75 59.6160   2
   2 -13  -5 1686.75 45.4903   1
  -2 -13   5 1739.46 58.8268   1
   2  13   5 1888.44 64.9339   3
  -2  13  -5 1784.97 59.7157   3
  -2  13  -5 1652.75 53.4868   2
   2 -13  -6 1172.08 42.9909   1
   2 -13  -6 1200.66 59.1841   2
  -2 -13   6 1072.66 54.7675   1
   2  13   6 1171.00 59.5053   3
  -2  13  -6 1223.65 56.3921   3
  -2  13  -6 1245.76 53.3306   2
   2 -13  -7 5897.86 67.3461   1
   2 -13  -7 5758.86 87.6250   2
  -2 -13   7 5865.12 82.5317   1
   2  13   7 5774.18 85.3033   3
  -2  13  -7 5836.09 80.2261   3
  -2  13  -7 5852.87 80.2704   2
   2 -13  -8 7172.18 98.9485   2
  -2 -13   8 7604.40 95.6294   1
   2  13   8 6947.26 93.4999   3
  -2  13  -8 7358.98 87.8380   3
  -2  13  -8 7192.97 88.9693   2
   2 -13  -9 492.533 63.3576   2
  -2 -13   9 530.291 65.0726   1
   2  13   9 597.195 57.7232   3
  -2  13  -9 571.751 51.1506   3
  -2  13  -9 456.338 54.4329   2
   2 -13 -10 356.719 66.5497   2
  -2 -13  10 205.733 63.8946   1
   2  13  10 149.501 52.1734   3
  -2  13 -10 274.390 55.8943   2
   2 -13 -11 739.750 71.9277   2
  -2 -13  11 785.539 71.5649   1
   2  13  11 578.010 55.0873   3
  -2  13 -11 721.114 59.6564   2
   2 -13 -12 240.663 72.0296   2
  -2 -13  12 407.038 71.4288   1
   2  13  12 276.774 55.5032   3
  -2  13 -12 284.328 57.8837   2
   2 -13 -13 354.674 72.7101   2
  -2 -13  13 444.000 75.0060   1
   2  13  13 297.645 53.5093   3
  -2  13 -13 246.595 60.1642   2
   2 -13 -14 393.451 77.9622   2
  -2 -13  14 254.177 75.0858   1
   2  13  14 247.041 53.2240   3
  -2  13 -14 197.542 61.5980   2
   2 -13 -15 210.784 80.5213   2
  -2 -13  15 117.785 75.3420   1
   2  13  15 74.2676 49.6390   3
  -2  13 -15 83.9067 63.3910   2
  -2 -13  16 518.484 82.2540   1
   2 -13 -16 406.445 86.9375   2
  -2  13 -16 249.762 68.4819   2
  -2 -13  17 77.4663 84.2580   1
   2 -13 -17-81.7806 88.5537   2
  -2  13 -17-88.9275 70.1905   2
  -2 -13  18-35.6083 87.8435   1
  -2  13 -18 76.2315 72.7792   2
  -2  13 -19 18.1301 73.6522   2
   2 -14  18 69.5759 87.7561   1
  -2 -14 -18 18.0880 92.8783   2
   2  14 -18-27.8702 75.1297   2
   2 -14  17 211.916 86.3591   1
  -2 -14 -17 302.900 90.9968   2
   2  14 -17 207.480 77.0109   2
   2 -14  16 343.261 85.7969   1
  -2 -14 -16 461.177 92.5669   2
   2  14 -16 298.139 75.3706   2
   2 -14  15 122.921 79.0238   1
  -2 -14 -15 217.091 84.7420   2
   2  14 -15 225.784 72.0733   2
  -2 -14 -14 68.4399 79.1685   2
   2 -14  14 163.504 77.1898   1
  -2  14  14 168.034 54.7530   3
   2  14 -14-71.6487 65.8262   2
   2 -14  13 546.767 80.3276   1
  -2 -14 -13 586.691 82.8305   2
   2  14 -13 413.807 69.5302   2
  -2 -14 -12-49.3510 73.9701   2
   2 -14  12-65.2963 72.7379   1
  -2  14  12 60.2254 55.0363   3
   2  14 -12 29.0506 63.4296   2
  -2 -14 -11 76.0197 71.2553   2
   2 -14  11 72.1524 71.3638   1
  -2  14  11-35.2017 54.5681   3
   2  14 -11-59.6935 62.4001   2
  -2 -14 -10 1424.19 79.9882   2
   2 -14  10 1244.82 75.6740   1
  -2  14  10 1381.12 64.1871   3
   2  14 -10 1359.32 70.7815   2
  -2 -14  -9 832.402 75.6134   2
   2 -14   9 809.023 71.0572   1
  -2  14   9 958.357 61.1407   3
   2  14  -9 905.039 63.6644   2
  -2 -14  -8 2261.97 84.4384   2
   2 -14   8 2136.08 77.6028   1
  -2  14   8 2165.78 69.5529   3
   2  14  -8 1988.68 71.3071   2
  -2 -14  -7 5945.43 101.741   2
   2 -14   7 6022.92 96.5576   1
  -2  14   7 5666.35 88.6259   3
   2  14  -7 5740.53 69.9129   3
   2  14  -7 5775.88 93.7827   2
  -2 -14  -6 2959.05 84.6435   2
   2 -14   6 2914.91 77.2072   1
  -2  14   6 2929.33 74.7083   3
   2  14  -6 2752.08 74.8128   2
  -2 -14  -5 824.939 67.0447   2
   2 -14   5 915.518 64.8450   1
  -2  14   5 862.313 61.9226   3
   2  14  -5 836.207 47.8773   3
   2  14  -5 765.042 58.1182   2
   2 -14   4 4130.24 75.6384   1
   2  14  -4 3993.84 65.8816   3
  -2  14   4 3927.14 78.0807   3
   2  14  -4 4086.51 77.6819   2
  -2 -14  -3 233.852 56.5682   2
   2 -14   3 155.742 52.5554   1
  -2  14   3 162.510 54.5933   3
   2  14  -3 84.0276 42.9125   3
   2  14  -3 164.651 50.0922   2
  -2 -14  -2 1147.61 60.0937   2
   2 -14   2 1167.45 46.1017   2
  -2  14   2 1005.95 58.7664   3
   2  14  -2 1165.57 50.4457   3
   2 -14   2 1107.94 52.8510   1
  -2 -14  -1 1697.97 62.8283   2
   2 -14   1 1789.50 53.3661   2
   2  14  -1 1688.13 55.5908   3
  -2  14   1 1744.64 62.1244   3
   2 -14   1 1715.10 52.7561   1
  -2 -14  -1 1696.06 33.0976   1
  -2 -14   0 523.966 51.4902   2
   2 -14   0 526.250 45.6522   2
   2  14   0 460.408 48.7622   3
  -2  14   0 491.272 54.4114   3
   2 -14   0 497.003 44.2855   1
  -2 -14   0 510.767 32.8865   1
  -2 -14   1 1545.09 58.0654   2
   2 -14  -1 1844.30 54.8232   2
   2  14   1 1778.32 58.1673   3
  -2  14  -1 1628.87 59.6100   3
  -2 -14   1 1792.77 45.0727   1
   2 -14  -1 1844.81 51.5229   1
   2 -14  -2 1113.83 51.2992   2
   2  14   2 1046.89 55.1493   3
  -2  14  -2 1189.86 56.7705   3
   2 -14  -2 1148.67 45.2776   1
  -2 -14   2 1143.73 46.6232   1
   2 -14  -3 137.749 39.4314   1
   2 -14  -3 229.417 48.1751   2
  -2 -14   3 161.140 44.9319   1
  -2  14  -3 160.204 50.1671   3
   2  14   3 202.238 52.3282   3
   2 -14  -4 4238.43 73.8334   2
   2 -14  -4 4173.70 59.1171   1
  -2 -14   4 4193.83 67.0112   1
   2  14   4 4051.93 77.7259   3
  -2  14  -4 4362.47 75.1140   3
  -2  14  -4 4191.31 68.1140   2
   2 -14  -5 809.137 42.8533   1
   2 -14  -5 773.393 57.1250   2
  -2 -14   5 789.999 54.9877   1
  -2  14  -5 877.901 56.0907   3
   2  14   5 957.913 61.2465   3
  -2  14  -5 752.123 50.9229   2
   2 -14  -6 3014.89 74.1053   2
   2 -14  -6 2845.36 54.7437   1
  -2 -14   6 3103.44 69.9690   1
  -2  14  -6 3001.15 68.3876   3
   2  14   6 3031.84 75.6796   3
  -2  14  -6 2883.92 65.8428   2
   2 -14  -7 6071.54 94.1927   2
  -2 -14   7 6077.05 88.2510   1
  -2  14  -7 6018.64 85.2972   3
   2  14   7 5979.49 92.5736   3
   2 -14  -8 2130.46 73.0423   2
  -2 -14   8 2242.66 71.1395   1
  -2  14  -8 2088.92 61.7309   3
   2  14   8 2033.38 68.3451   3
  -2  14  -8 2130.72 65.5683   2
   2 -14  -9 824.846 66.8877   2
  -2 -14   9 874.176 62.4014   1
  -2  14  -9 956.613 53.8504   3
   2  14   9 834.785 60.7574   3
  -2  14  -9 727.292 56.2744   2
   2 -14 -10 1324.84 76.6103   2
  -2 -14  10 1089.62 67.4583   1
   2  14  10 1277.69 63.0104   3
  -2  14 -10 1130.62 60.5131   2
   2 -14 -11 36.4550 66.4243   2
  -2 -14  11-47.0831 63.5858   1
   2  14  11-20.6811 54.0787   3
  -2  14 -11-76.7493 55.3942   2
   2 -14 -12 78.5991 68.7006   2
  -2 -14  12 39.9891 66.8233   1
   2  14  12-83.3157 55.4110   3
   2 -14 -13 446.758 76.1341   2
  -2 -14  13 469.950 74.0857   1
   2  14  13 499.519 59.8033   3
  -2  14 -13 333.653 62.4809   2
   2 -14 -14 57.8748 76.3973   2
  -2 -14  14 36.0689 74.3738   1
   2  14  14 3.09259 52.4135   3
  -2  14 -14 81.4027 61.9069   2
   2 -14 -15 161.750 81.5596   2
  -2 -14  15 232.583 79.6350   1
   2  14  15 155.578 55.0061   3
  -2  14 -15 203.098 63.7449   2
  -2 -14  16 409.578 86.0864   1
   2 -14 -16 272.924 87.0772   2
  -2  14 -16 314.314 68.2550   2
  -2 -14  17 360.590 88.7881   1
  -2  14 -17 348.628 72.9884   2
   2 -14 -17 558.767 91.4044   2
  -2 -14  18 5.19885 87.7078   1
   2 -14 -18 227.797 92.2042   2
   2  15 -18-63.6895 77.3041   2
   2 -15  17-60.6434 87.4361   1
  -2 -15 -17 2.71709 91.9103   2
   2  15 -17-79.6157 76.6424   2
   2 -15  16 1242.77 95.0327   1
  -2 -15 -16 1155.26 99.5928   2
   2 -15  15 348.750 84.0770   1
  -2 -15 -15 228.245 85.3932   2
   2  15 -15 219.045 72.8259   2
  -2 -15 -14 82.3798 84.1194   2
   2 -15  14 44.6091 78.6502   1
  -2  15  14 194.517 56.8202   3
   2  15 -14 143.464 70.1273   2
  -2 -15 -13 1637.24 98.1847   2
   2 -15  13 1559.45 88.0704   1
  -2  15  13 1784.54 72.1932   3
   2  15 -13 1452.32 80.5958   2
  -2 -15 -12 92.2953 75.9833   2
   2 -15  12-0.39687 72.2026   1
  -2  15  12 40.5135 56.2049   3
   2  15 -12 71.0731 63.8630   2
  -2 -15 -11 728.482 79.4909   2
   2 -15  11 838.999 75.9230   1
  -2  15  11 810.625 63.1984   3
   2  15 -11 801.943 69.0377   2
  -2 -15 -10 284.686 75.1889   2
   2 -15  10 228.979 70.2892   1
  -2  15  10 265.403 58.4195   3
   2  15 -10 160.293 59.9459   2
  -2 -15  -9 1748.27 81.1010   2
   2 -15   9 1745.56 76.5328   1
  -2  15   9 1516.75 66.4576   3
   2  15  -9 1574.93 72.7281   2
  -2 -15  -8 423.893 73.2744   2
   2 -15   8 455.431 66.8322   1
  -2  15   8 335.486 57.4197   3
   2  15  -8 362.183 61.5794   2
  -2 -15  -7 7106.17 111.183   2
   2 -15   7 6424.30 97.3455   1
  -2  15   7 7085.64 99.4130   3
   2  15  -7 6639.38 77.1119   3
   2  15  -7 6617.91 100.363   2
  -2 -15  -6 1836.35 78.2089   2
   2 -15   6 1709.07 71.8968   1
  -2  15   6 1814.02 68.5316   3
   2  15  -6 1772.11 54.8981   3
   2  15  -6 1714.31 67.1747   2
  -2 -15  -5 191.768 64.2052   2
   2 -15   5 160.857 59.2533   1
  -2  15   5 292.346 60.7594   3
   2  15  -5 231.253 46.5582   3
   2  15  -5 229.523 56.4772   2
  -2 -15  -4 132.578 60.8869   2
   2 -15   4 170.567 55.4776   1
   2  15  -4 142.581 44.2140   3
  -2  15   4 206.247 56.9889   3
   2  15  -4 182.421 53.4772   2
  -2 -15  -3 309.238 59.3717   2
   2 -15   3 248.715 44.0165   2
   2 -15   3 311.507 53.7332   1
  -2  15   3 261.550 59.1737   3
   2  15  -3 159.538 45.4226   3
   2  15  -3 286.163 53.0203   2
  -2 -15  -2 292.429 60.0389   2
   2 -15   2 366.440 44.6007   2
  -2  15   2 426.045 56.0467   3
   2  15  -2 389.336 47.2763   3
   2 -15   2 374.995 50.5587   1
   2 -15   1 2333.50 60.2605   2
  -2 -15  -1 2173.86 69.6514   2
   2  15  -1 2415.72 63.1449   3
  -2  15   1 2260.29 69.9437   3
   2 -15   1 2266.54 59.6023   1
   2 -15   0 697.938 50.8640   2
  -2 -15   0 618.385 57.5378   2
   2  15   0 742.724 56.2798   3
   2 -15   0 593.015 49.8072   1
  -2 -15   0 570.485 35.7593   1
   2 -15  -1 2416.25 64.3959   2
  -2 -15   1 2223.02 65.9078   2
  -2  15  -1 2303.86 64.9311   3
   2  15   1 2372.54 65.6590   3
  -2 -15   1 2285.20 49.5798   1
   2 -15  -1 2294.40 57.6710   1
   2 -15  -2 340.095 50.1563   2
  -2 -15   2 312.963 52.0986   2
  -2  15  -2 316.634 55.8743   3
   2  15   2 379.180 54.3892   3
   2 -15  -2 332.745 42.9433   1
  -2 -15   2 334.377 44.5359   1
   2 -15  -3 242.985 41.5519   1
   2 -15  -3 347.724 51.2040   2
  -2 -15   3 263.947 48.1047   1
  -2  15  -3 351.754 53.8486   3
   2  15   3 367.565 56.0340   3
   2 -15  -4 184.443 51.7367   2
   2 -15  -4 164.188 39.1730   1
  -2 -15   4 194.475 49.4280   1
   2  15   4 84.9547 54.0692   3
  -2  15  -4 206.738 52.6835   3
  -2  15  -4 57.7253 45.1249   2
   2 -15  -5 234.850 55.9817   2
   2 -15  -5 186.187 40.5714   1
  -2 -15   5 265.183 54.6002   1
   2  15   5 249.675 57.3187   3
  -2  15  -5 243.415 53.1507   3
  -2  15  -5 121.589 49.3811   2
   2 -15  -6 1735.76 68.4662   2
  -2 -15   6 1772.09 64.1296   1
   2  15   6 1752.28 69.5751   3
  -2  15  -6 1669.49 61.2191   3
  -2  15  -6 1682.22 60.8391   2
   2 -15  -7 6477.80 98.0273   2
  -2 -15   7 6644.04 89.9624   1
   2  15   7 6729.93 96.6128   3
  -2  15  -7 6482.75 88.1285   2
   2 -15  -8 383.223 62.1365   2
  -2 -15   8 272.802 58.9017   1
  -2  15  -8 341.311 52.5071   3
   2  15   8 375.002 56.0039   3
  -2  15  -8 372.005 53.9352   2
   2 -15  -9 1745.48 75.9719   2
  -2 -15   9 1532.15 71.0872   1
   2  15   9 1553.89 70.1185   3
  -2  15  -9 1583.55 59.4666   3
  -2  15  -9 1507.51 64.0970   2
   2 -15 -10 200.457 67.3466   2
  -2 -15  10 95.5347 64.7503   1
   2  15  10 61.2866 55.2664   3
  -2  15 -10 23.3182 53.5029   2
   2 -15 -11 739.221 76.6080   2
  -2 -15  11 809.429 71.7200   1
   2  15  11 752.574 62.7698   3
  -2  15 -11 658.488 63.0075   2
   2 -15 -12 171.692 72.5476   2
  -2 -15  12 159.865 71.1663   1
   2  15  12 50.5355 55.1662   3
  -2  15 -12 95.4266 58.8674   2
   2 -15 -13 1430.92 87.6934   2
  -2 -15  13 1491.12 85.1575   1
   2  15  13 1556.69 73.1911   3
  -2  15 -13 1345.53 72.7452   2
   2 -15 -14 121.083 78.5147   2
  -2 -15  14 63.3959 76.9010   1
   2  15  14 95.8416 57.6505   3
  -2  15 -14 8.06899 62.8288   2
   2 -15 -15 222.360 84.2508   2
  -2 -15  15 351.547 81.5521   1
   2  15  15 394.334 59.2485   3
  -2 -15  16 1087.75 89.9711   1
   2 -15 -16 1104.27 97.8372   2
  -2  15 -16 1011.02 77.9859   2
  -2 -15  17-40.4588 85.7167   1
   2 -15 -17 41.5986 88.7178   2
  -2 -15  18 254.500 88.4206   1
   2  16 -18 173.445 79.2144   2
   2 -16  17 77.6874 86.4423   1
  -2 -16 -17 82.4331 92.1160   2
   2  16 -17-108.132 78.7209   2
   2 -16  16 346.777 86.6042   1
  -2 -16 -16 290.244 92.9383   2
   2  16 -16 203.917 79.3963   2
   2 -16  15 932.878 88.5386   1
  -2 -16 -15 695.409 91.6711   2
   2  16 -15 753.001 77.8047   2
  -2 -16 -14 753.964 90.6546   2
   2 -16  14 562.652 83.3174   1
  -2  16  14 822.203 66.9446   3
   2  16 -14 604.453 74.5931   2
  -2 -16 -13-13.3747 80.5549   2
   2 -16  13 143.383 76.6301   1
  -2  16  13 146.395 58.2847   3
   2  16 -13 18.0730 67.2586   2
  -2 -16 -12 234.337 81.0862   2
   2 -16  12 346.005 75.4517   1
  -2  16  12 254.086 61.7680   3
   2  16 -12 228.514 64.6150   2
   2 -16  11 596.094 75.3401   1
  -2  16  11 660.061 66.1030   3
   2  16 -11 509.124 66.3949   2
  -2 -16 -10 918.540 81.2382   2
   2 -16  10 949.626 75.6136   1
  -2  16  10 1068.84 66.2004   3
   2  16 -10 951.479 68.8929   2
  -2 -16  -9 123.957 70.5497   2
   2 -16   9 221.949 67.1354   1
  -2  16   9 168.902 57.7090   3
   2  16  -9 141.864 63.3544   2
  -2 -16  -8 1048.70 78.9457   2
   2 -16   8 1124.24 70.3385   1
  -2  16   8 968.430 65.6035   3
   2  16  -8 1050.77 68.4674   2
  -2 -16  -7 533.586 73.2528   2
   2 -16   7 472.300 66.1203   1
   2  16  -7 470.601 45.4358   3
  -2  16   7 451.984 59.9479   3
   2  16  -7 528.905 60.6552   2
  -2 -16  -6 2085.98 82.4830   2
   2 -16   6 1879.77 74.6653   1
   2  16  -6 1889.01 56.7118   3
  -2  16   6 1967.76 72.2103   3
   2  16  -6 1788.17 72.2795   2
  -2 -16  -5 459.802 69.0672   2
   2 -16   5 532.746 63.2345   1
   2  16  -5 426.016 48.2384   3
  -2  16   5 381.981 60.6556   3
   2  16  -5 464.737 60.2412   2
  -2 -16  -4 1170.88 70.8832   2
   2 -16   4 1363.56 65.5548   1
  -2  16   4 1214.58 67.8390   3
   2  16  -4 1116.46 54.5289   3
   2  16  -4 1135.65 63.1326   2
  -2 -16  -3 212.019 63.5640   2
   2 -16   3 111.434 44.3358   2
  -2  16   3 201.435 60.2545   3
   2  16  -3 161.149 49.2112   3
   2 -16   3 229.831 55.5012   1
   2 -16   2 712.527 49.3148   2
  -2 -16  -2 761.235 64.4767   2
   2  16  -2 756.044 54.4061   3
  -2  16   2 743.301 60.5698   3
   2 -16   2 815.220 55.7912   1
  -2 -16  -1 586.014 60.6283   2
   2 -16   1 562.305 50.9483   2
   2  16  -1 620.409 56.3576   3
  -2  16   1 690.752 63.3561   3
   2 -16   1 552.315 51.6763   1
   2 -16   0 3361.60 69.4525   2
  -2 -16   0 3052.10 77.1421   2
  -2  16   0 3205.84 78.2346   3
   2  16   0 3209.97 69.7143   3
   2 -16   0 3179.76 62.8569   1
  -2 -16   1 589.505 57.3961   2
   2 -16  -1 588.954 52.2266   2
  -2  16  -1 711.033 60.6090   3
   2  16   1 780.407 57.4751   3
   2 -16  -1 562.711 48.4549   1
  -2 -16   2 683.722 56.3005   2
   2 -16  -2 742.741 55.8811   2
   2  16   2 840.468 59.4579   3
  -2  16  -2 883.610 58.7536   3
   2 -16  -2 799.822 47.2381   1
  -2 -16   2 734.165 48.6345   1
   2 -16  -3 219.380 42.8391   1
   2 -16  -3 236.658 54.7653   2
  -2 -16   3 162.356 49.0404   1
  -2  16  -3 144.979 55.1821   3
   2  16   3 148.076 56.3991   3
  -2 -16   4 1205.75 58.8256   1
  -2  16  -4 1216.42 62.0248   3
   2  16   4 1133.45 63.8349   3
   2 -16  -5 361.882 57.5992   2
  -2 -16   5 528.459 56.0901   1
  -2  16  -5 430.522 55.9510   3
   2  16   5 529.897 59.6355   3
  -2  16  -5 506.777 52.4264   2
   2 -16  -6 1980.56 72.0048   2
  -2 -16   6 1939.97 66.6375   1
  -2  16  -6 1817.22 64.7550   3
   2  16   6 1957.00 72.2030   3
  -2  16  -6 1892.41 66.0515   2
   2 -16  -7 482.718 63.2924   2
  -2 -16   7 562.635 60.1527   1
  -2  16  -7 546.109 54.5759   3
  -2  16  -7 487.796 55.7212   2
   2 -16  -8 1099.55 68.6177   2
  -2 -16   8 1046.27 65.5643   1
  -2  16  -8 965.600 58.1432   3
   2  16   8 1009.05 64.6504   3
  -2  16  -8 991.549 60.2147   2
   2 -16  -9 210.752 65.1494   2
  -2 -16   9 147.308 61.7103   1
   2  16   9 176.649 59.4840   3
  -2  16  -9 181.587 57.6558   2
   2 -16 -10 829.336 73.6385   2
  -2 -16  10 1016.56 70.4571   1
   2  16  10 962.754 66.2696   3
  -2  16 -10 916.249 63.3834   2
   2 -16 -11 586.644 75.8266   2
  -2 -16  11 644.421 71.2891   1
   2  16  11 617.786 63.4023   3
  -2  16 -11 557.195 62.1904   2
   2 -16 -12 310.524 74.1734   2
  -2 -16  12 207.439 71.8130   1
   2  16  12 245.900 58.7021   3
  -2  16 -12 359.009 63.2754   2
   2 -16 -13-65.8671 77.1236   2
  -2 -16  13 108.373 74.2027   1
   2  16  13 79.9677 58.0887   3
  -2  16 -13-0.32431 62.9565   2
  -2 -16  14 527.205 80.5659   1
   2 -16 -14 701.674 87.2235   2
  -2  16 -14 511.782 69.9068   2
   2 -16 -15 876.487 91.3822   2
  -2 -16  15 783.398 85.2655   1
   2  16  15 878.744 68.1995   3
  -2  16 -15 702.915 73.4194   2
  -2 -16  16 366.560 84.2335   1
   2 -16 -16 291.445 87.8935   2
  -2 -16  17 34.6754 84.1130   1
   2 -16 -17-130.279 89.4357   2
   2  17 -17 16.1869 75.4576   2
   2 -17  16 34.5916 83.4791   1
  -2 -17 -16-149.268 94.8589   2
   2  17 -16-92.9357 75.1576   2
   2 -17  15 549.827 85.3824   1
  -2 -17 -15 628.199 94.8880   2
   2  17 -15 471.374 77.6920   2
  -2 -17 -14 817.889 94.5248   2
   2 -17  14 840.707 85.4623   1
  -2  17  14 770.091 68.4007   3
   2  17 -14 575.587 75.2835   2
  -2 -17 -13 1481.84 96.7700   2
   2 -17  13 1593.29 90.0148   1
  -2  17  13 1415.01 73.4720   3
  -2 -17 -12 63.5840 81.1632   2
   2 -17  12 81.4301 74.2713   1
  -2  17  12 161.806 61.5313   3
   2  17 -12 175.804 68.0899   2
  -2 -17 -11 374.755 80.6736   2
   2 -17  11 255.128 72.5624   1
  -2  17  11 256.891 63.3810   3
   2  17 -11 109.173 65.5753   2
  -2 -17 -10 494.727 81.4695   2
  -2  17  10 452.944 63.4377   3
   2  17 -10 293.533 66.7603   2
  -2 -17  -9 1211.86 84.1422   2
   2 -17   9 1171.19 74.8528   1
  -2  17   9 1374.56 68.8391   3
   2  17  -9 1207.22 72.4801   2
  -2 -17  -8 319.622 73.9465   2
   2 -17   8 322.664 68.4451   1
  -2  17   8 281.568 58.8738   3
   2  17  -8 333.232 63.4533   2
  -2 -17  -7 1435.02 80.5175   2
   2 -17   7 1421.96 73.7143   1
   2  17  -7 1544.27 55.0034   3
  -2  17   7 1336.16 69.1139   3
   2  17  -7 1323.39 71.1316   2
  -2 -17  -6 2615.34 89.6712   2
   2 -17   6 2454.32 77.9126   1
  -2  17   6 2313.21 74.5600   3
   2  17  -6 2506.23 78.4938   2
   2 -17   5 2809.64 75.0733   1
  -2  17   5 2788.31 77.0154   3
   2  17  -5 2898.56 66.5059   3
   2  17  -5 2721.67 77.1688   2
  -2 -17  -4 509.999 68.5888   2
   2 -17   4 497.886 50.3957   2
   2 -17   4 624.994 60.5512   1
  -2  17   4 483.403 61.0323   3
   2  17  -4 510.408 51.5708   3
   2  17  -4 491.362 60.2685   2
  -2 -17  -3 1821.19 76.6346   2
   2 -17   3 1747.02 59.2302   2
   2  17  -3 1825.14 60.4259   3
  -2  17   3 1734.19 70.8796   3
   2 -17   3 1780.28 64.0760   1
   2 -17   2 8279.95 94.7287   2
   2  17  -2 8307.55 94.9403   3
  -2  17   2 8233.99 101.499   3
   2 -17   2 8499.69 92.4130   1
   2 -17   1 1344.63 57.9738   2
  -2 -17  -1 1435.52 68.4818   2
   2  17  -1 1376.24 61.2965   3
  -2  17   1 1330.64 67.3691   3
   2 -17   1 1380.98 57.7747   1
   2 -17   0 1177.68 57.6366   2
  -2 -17   0 1183.03 65.9308   2
  -2  17   0 1165.22 63.9012   3
   2  17   0 1064.29 57.2974   3
   2 -17   0 1109.59 52.7784   1
   2 -17  -1 1436.80 63.0150   2
  -2 -17   1 1262.96 63.9461   2
  -2  17  -1 1414.90 67.4083   3
   2  17   1 1413.46 62.3342   3
   2 -17  -1 1426.86 53.9187   1
   2  17   2 8283.34 99.3025   3
  -2  17  -2 8204.11 99.5337   3
   2 -17  -3 1932.28 68.0046   2
  -2 -17   3 1768.07 67.4988   2
   2  17   3 1676.88 68.6476   3
  -2  17  -3 1817.59 66.6642   3
  -2 -17   3 1803.71 57.8311   1
   2 -17  -4 546.263 60.4451   2
  -2 -17   4 451.602 52.9222   1
  -2  17  -4 410.089 55.5385   3
   2  17   4 464.056 59.9439   3
   2 -17  -5 2836.69 77.1044   2
  -2 -17   5 2835.78 69.7156   1
  -2  17  -5 2830.68 71.6572   3
   2  17   5 2895.63 79.2576   3
  -2  17  -5 2902.94 70.9342   2
   2 -17  -6 2378.95 75.7214   2
  -2 -17   6 2476.11 69.5096   1
   2  17   6 2403.40 76.9420   3
  -2  17  -6 2461.02 68.9336   3
  -2  17  -6 2599.13 70.4375   2
   2 -17  -7 1421.78 72.9402   2
  -2 -17   7 1367.23 65.9362   1
  -2  17  -7 1379.63 60.5498   3
  -2  17  -7 1301.11 64.7173   2
   2 -17  -8 374.322 66.3707   2
  -2 -17   8 368.885 63.5421   1
   2  17   8 438.104 62.4088   3
  -2  17  -8 410.027 54.1764   3
  -2  17  -8 455.018 57.0388   2
   2 -17  -9 1300.40 74.3591   2
  -2 -17   9 1100.42 70.3496   1
   2  17   9 1292.42 70.7557   3
  -2  17  -9 1107.09 65.6978   2
   2 -17 -10 536.460 70.3317   2
  -2 -17  10 433.225 68.9556   1
   2  17  10 468.047 64.1718   3
  -2  17 -10 439.715 62.1868   2
   2 -17 -11 119.094 71.3600   2
  -2 -17  11 268.221 69.0042   1
  -2  17 -11 156.818 60.1166   2
   2 -17 -12 32.1767 71.7656   2
  -2 -17  12 156.311 70.8929   1
   2  17  12-0.52981 59.2282   3
  -2  17 -12 55.2409 62.6605   2
   2 -17 -13 1331.59 91.5403   2
  -2 -17  13 1381.83 84.1478   1
   2  17  13 1503.71 74.5377   3
  -2  17 -13 1338.76 75.5518   2
   2 -17 -14 677.272 86.8049   2
   2  17  14 616.450 67.2100   3
  -2 -17  14 745.568 84.2812   1
   2 -17 -15 392.184 89.4028   2
   2  17  15 432.459 65.1637   3
  -2 -17  15 434.662 83.2980   1
  -2 -17  16 104.348 82.5186   1
   2 -17 -16 102.184 86.1247   2
  -2 -17  17 19.6763 86.6010   1
   2 -17 -17 143.221 91.0433   2
   2  18 -17 23.3389 74.9394   2
   2 -18  16 250.986 86.0206   1
  -2 -18 -16 296.833 98.5033   2
   2  18 -16 0.30035 73.5893   2
   2 -18  15-113.708 82.6235   1
  -2 -18 -15 42.8042 93.1278   2
  -2 -18 -14 879.019 97.6363   2
   2 -18  14 940.148 88.0902   1
  -2  18  14 888.249 72.0312   3
   2  18 -14 770.535 82.2678   2
  -2 -18 -13 486.613 88.5010   2
   2 -18  13 539.624 80.9005   1
  -2  18  13 520.121 67.9291   3
   2  18 -13 523.775 75.3974   2
  -2 -18 -12 14.1856 82.7835   2
   2 -18  12 99.3864 76.0628   1
  -2  18  12 14.8948 62.6582   3
   2  18 -12 141.438 69.9133   2
  -2 -18 -11 321.731 81.8360   2
   2 -18  11 402.468 74.1280   1
  -2  18  11 390.942 64.2788   3
   2  18 -11 277.447 69.1577   2
  -2 -18 -10 432.319 81.7515   2
   2 -18  10 555.295 74.0364   1
  -2  18  10 484.301 63.5108   3
   2  18 -10 402.694 69.0598   2
   2 -18   9 1159.97 77.6067   1
  -2 -18  -9 1150.04 85.6832   2
   2  18  -9 1074.56 71.2116   2
  -2 -18  -8 1216.64 86.9490   2
   2 -18   8 1151.53 75.5408   1
  -2  18   8 1152.73 70.4671   3
   2  18  -8 1000.59 71.0957   2
   2 -18   7 2185.27 78.8791   1
  -2  18   7 2040.13 75.5154   3
   2  18  -7 2069.08 78.8807   2
  -2 -18  -6 239.496 72.6405   2
   2 -18   6 214.827 62.5857   1
  -2  18   6 295.970 61.8555   3
   2  18  -6 236.427 48.4682   3
   2  18  -6 229.241 62.0587   2
  -2 -18  -5 1354.24 80.7551   2
   2 -18   5 1337.25 68.6037   1
  -2  18   5 1311.05 68.2377   3
   2  18  -5 1337.22 58.5264   3
   2  18  -5 1374.01 70.0355   2
  -2 -18  -4 1151.81 78.3454   2
   2 -18   4 1078.82 57.6744   2
  -2  18   4 1097.49 68.6907   3
   2  18  -4 1054.14 58.3452   3
   2 -18   4 1131.05 65.3716   1
   2 -18   3 5238.01 82.5571   2
  -2 -18  -3 5431.39 102.309   2
   2  18  -3 5174.38 83.1610   3
   2 -18   3 5382.87 86.4333   1
  -2 -18  -2 904.119 70.6623   2
   2 -18   2 839.088 57.5509   2
   2  18  -2 861.515 57.4702   3
  -2  18   2 914.337 66.5717   3
   2 -18   2 882.779 55.5742   1
   2 -18   1 1819.85 65.0191   2
  -2 -18  -1 2105.67 79.8926   2
  -2  18   1 2160.73 80.2568   3
   2  18  -1 1993.63 68.4470   3
   2 -18   1 1905.24 63.3730   1
   2 -18   0 2566.74 74.0686   2
  -2 -18   0 2518.88 79.2023   2
   2  18   0 2684.37 74.4095   3
  -2  18   0 2692.70 76.6667   3
   2 -18   0 2528.16 63.9579   1
   2 -18  -1 1994.43 69.3442   2
   2  18   1 2188.79 71.4992   3
  -2  18  -1 2055.90 75.0776   3
  -2 -18   2 685.443 61.2913   2
   2 -18  -2 924.409 61.5791   2
  -2  18  -2 886.353 63.4366   3
   2  18   2 857.719 61.2360   3
   2 -18  -3 5694.76 92.9700   2
  -2 -18   3 5171.31 89.8386   2
   2  18   3 5039.27 91.3239   3
  -2  18  -3 5496.62 91.3762   3
   2 -18  -4 1011.00 66.8036   2
   2  18   4 891.280 64.7394   3
  -2  18  -4 1013.25 64.3449   3
  -2 -18   4 1001.52 58.3331   1
   2 -18  -5 1246.09 68.8282   2
  -2 -18   5 1301.28 61.8580   1
   2  18   5 1365.01 69.9660   3
  -2  18  -5 1350.42 64.4445   3
   2 -18  -6 328.356 64.8035   2
  -2 -18   6 262.276 58.8595   1
   2  18   6 239.499 61.1768   3
  -2  18  -6 182.186 57.2176   3
  -2  18  -6 217.810 56.2595   2
   2 -18  -7 2130.62 79.5911   2
  -2 -18   7 2013.08 71.9488   1
  -2  18  -7 2111.35 71.6025   3
   2  18   7 1973.66 74.9096   3
  -2  18  -7 2063.05 70.9337   2
   2 -18  -8 1139.61 75.8778   2
  -2 -18   8 1095.89 68.6320   1
   2  18   8 1130.97 69.0667   3
  -2  18  -8 1054.06 62.9130   3
  -2  18  -8 1113.15 66.4209   2
   2 -18  -9 1156.58 75.8383   2
  -2 -18   9 973.070 69.3420   1
   2  18   9 1142.26 72.4639   3
  -2  18  -9 921.881 65.2603   2
   2 -18 -10 338.817 71.9995   2
  -2 -18  10 535.634 69.2014   1
   2  18  10 464.108 65.1829   3
  -2  18 -10 426.953 63.4131   2
   2 -18 -11 278.255 75.6048   2
  -2 -18  11 229.236 70.2412   1
   2  18  11 209.862 62.2869   3
  -2  18 -11 327.178 64.0954   2
   2 -18 -12 101.352 75.6980   2
   2  18  12-12.6308 62.1322   3
  -2 -18  12 10.8045 72.9803   1
   2  18  13 566.963 69.4901   3
  -2 -18  13 562.551 80.7735   1
   2 -18 -14 623.510 87.1249   2
  -2 -18  14 709.636 85.8178   1
   2 -18 -15-81.8271 86.4625   2
   2  18  15-18.9461 60.3175   3
  -2 -18  15 157.342 82.5115   1
  -2 -18  16 250.957 86.4981   1
   2 -18 -16 237.911 89.7077   2
   2  19 -16-5.88817 74.6602   2
   2 -19  15 71.4003 84.0207   1
  -2 -19 -15-14.0220 92.8950   2
   2  19 -15-5.88777 74.0169   2
  -2 -19 -14 91.0700 89.7058   2
   2 -19  14 94.4452 82.6172   1
  -2  19  14 202.074 66.4655   3
   2  19 -14-84.9989 73.9055   2
  -2 -19 -13 201.500 89.9949   2
   2 -19  13 308.917 79.9792   1
  -2  19  13 309.916 65.6036   3
   2  19 -13 251.708 74.8766   2
  -2 -19 -12 315.346 86.1298   2
   2 -19  12 115.824 77.6272   1
  -2  19  12 243.364 67.5409   3
   2  19 -12 350.295 75.2685   2
  -2 -19 -11 412.823 86.5506   2
   2 -19  11 531.243 78.7671   1
  -2  19  11 431.934 68.2439   3
   2  19 -11 385.361 71.0582   2
  -2 -19 -10 1263.49 92.9917   2
   2 -19  10 1120.87 80.5605   1
  -2  19  10 1057.17 71.2148   3
   2  19 -10 1053.11 75.8914   2
   2 -19   9 1228.21 79.1322   1
  -2  19   9 1240.33 73.4844   3
   2  19  -9 1056.51 73.4714   2
  -2 -19  -8 244.048 79.0699   2
   2 -19   8 380.096 70.1649   1
  -2  19   8 236.212 60.5243   3
   2  19  -8 249.967 65.8792   2
  -2 -19  -7 678.483 83.2702   2
   2 -19   7 569.418 69.6173   1
  -2  19   7 545.894 65.6807   3
   2  19  -7 524.765 68.4304   2
  -2 -19  -6 3525.73 100.385   2
   2 -19   6 3662.76 89.2148   1
   2  19  -6 3233.83 73.1973   3
  -2  19   6 3233.90 86.1053   3
   2  19  -6 3147.59 86.0761   2
  -2 -19  -5 964.027 80.2824   2
   2 -19   5 917.197 58.6585   2
  -2  19   5 960.184 67.1344   3
   2  19  -5 1128.63 58.3687   3
   2 -19   5 905.313 67.6252   1
  -2 -19  -4 230.667 69.7341   2
   2 -19   4 225.997 51.1014   2
  -2  19   4 303.684 63.0031   3
   2  19  -4 188.112 52.3479   3
   2 -19   4 256.378 60.0823   1
  -2 -19  -3 2658.41 89.5403   2
   2 -19   3 2458.68 69.6361   2
   2  19  -3 2475.66 70.0084   3
   2 -19   3 2436.90 71.7118   1
   2 -19   2 858.088 59.4925   2
  -2 -19  -2 867.486 73.9349   2
   2  19  -2 980.466 64.6196   3
  -2  19   2 969.715 69.0294   3
   2 -19   2 840.346 60.3526   1
   2 -19   1 999.669 60.7473   2
  -2 -19  -1 1088.19 73.2407   2
   2  19  -1 889.396 61.8537   3
  -2  19   1 1052.06 67.0891   3
   2 -19   0 239.563 56.1978   2
  -2 -19   0 315.789 63.3344   2
  -2  19   0 309.358 59.7808   3
   2  19   0 203.486 56.7381   3
   2 -19  -1 1063.57 65.0500   2
  -2 -19   1 954.256 67.8783   2
   2  19   1 983.825 62.8445   3
  -2  19  -1 954.090 67.6997   3
   2 -19  -2 1004.40 67.9875   2
  -2  19  -2 964.802 68.3433   3
   2  19   2 1038.28 67.7619   3
  -2 -19   3 2308.91 75.2860   2
   2 -19  -3 2546.92 77.9801   2
  -2  19  -3 2517.43 76.6232   3
   2  19   3 2356.65 76.4621   3
  -2 -19   4 271.727 59.1239   2
   2 -19  -4 277.452 62.5333   2
  -2  19  -4 200.150 59.2535   3
   2  19   4 198.839 58.8501   3
   2 -19  -5 1036.65 68.6843   2
   2  19   5 957.261 68.8541   3
  -2  19  -5 951.259 63.9204   3
   2 -19  -6 3429.02 90.6460   2
  -2 -19   6 3234.06 78.5224   1
  -2  19  -6 3365.88 82.5672   3
   2  19   6 3324.43 85.6364   3
   2 -19  -7 512.835 68.1198   2
  -2 -19   7 554.582 64.1927   1
   2  19   7 578.791 67.0312   3
  -2  19  -7 575.014 63.1755   3
  -2  19  -7 610.949 62.8097   2
   2 -19  -8 322.706 70.0308   2
  -2 -19   8 284.332 62.9093   1
   2  19   8 220.612 60.5487   3
  -2  19  -8 228.305 57.0933   3
  -2  19  -8 232.272 60.1262   2
   2 -19  -9 1417.62 79.9385   2
  -2 -19   9 1191.94 72.9460   1
   2  19   9 1356.28 75.6769   3
  -2  19  -9 1245.28 68.8192   2
   2 -19 -10 1123.47 80.3220   2
  -2 -19  10 1152.89 75.7335   1
   2  19  10 1146.45 74.0907   3
  -2  19 -10 1051.16 70.7363   2
   2 -19 -11 485.033 81.9175   2
   2  19  11 489.153 69.3008   3
  -2 -19  11 441.643 72.1532   1
   2 -19 -12 414.565 80.9181   2
   2  19  12 161.044 65.8551   3
  -2 -19  12 306.037 75.2967   1
   2 -19 -13 250.660 84.4219   2
   2  19  13 220.023 65.6463   3
  -2 -19  13 253.827 76.7739   1
   2 -19 -14-28.0588 81.8402   2
   2  19  14 22.9960 64.8623   3
  -2 -19  14 109.958 79.5735   1
   2 -19 -15-0.82465 84.7439   2
   2  19  15-64.9479 64.8987   3
  -2 -19  15 46.7594 79.8613   1
  -2 -19  16 68.5575 83.7630   1
   2 -19 -16 135.941 89.4151   2
   2 -20  15 26.5463 84.5269   1
   2  20 -15 74.5436 76.4647   2
  -2 -20 -14 55.2154 97.5650   2
   2 -20  14 27.3526 81.8266   1
  -2  20  14-65.3347 65.0299   3
   2  20 -14 149.652 77.1013   2
  -2 -20 -13 252.468 93.6993   2
   2 -20  13 280.000 82.6006   1
  -2  20  13 248.466 68.7939   3
   2  20 -13 11.7907 72.9663   2
   2 -20  12 587.283 81.5702   1
  -2  20  12 516.476 72.8990   3
   2  20 -12 478.300 75.9329   2
  -2 -20 -11 903.422 95.2289   2
   2 -20  11 866.766 83.0089   1
  -2  20  11 866.304 74.4214   3
   2  20 -11 853.106 79.7155   2
  -2 -20 -10 532.030 86.2906   2
   2 -20  10 454.196 75.5173   1
  -2  20  10 676.105 70.2946   3
   2  20 -10 577.015 73.9446   2
  -2 -20  -9 305.358 84.2070   2
   2 -20   9 281.320 72.9903   1
  -2  20   9 398.863 67.2594   3
   2  20  -9 450.723 71.5518   2
  -2 -20  -8 877.078 86.7693   2
   2 -20   8 779.459 73.1457   1
  -2  20   8 837.440 71.5921   3
   2  20  -8 694.613 72.0190   2
  -2 -20  -7 20.4206 74.7930   2
   2 -20   7 18.0564 66.2552   1
  -2  20   7 134.103 63.7767   3
   2  20  -7-14.6744 62.3765   2
   2 -20   6 361.396 55.4723   2
  -2 -20  -6 282.127 78.8394   2
   2 -20   6 269.367 65.6596   1
  -2  20   6 343.142 65.2033   3
   2  20  -6 230.396 53.1463   3
   2  20  -6 111.855 64.8004   2
  -2 -20  -5 990.001 83.0856   2
   2 -20   5 902.319 60.1062   2
  -2  20   5 798.044 70.7394   3
   2  20  -5 864.999 60.0249   3
   2 -20   5 903.169 67.7013   1
   2 -20   4 890.185 58.1378   2
  -2 -20  -4 1126.80 79.6021   2
   2  20  -4 900.412 61.4661   3
  -2  20   4 929.092 68.2695   3
   2 -20   4 951.683 66.4021   1
  -2 -20  -3 3184.57 94.3227   2
   2 -20   3 3040.02 76.4104   2
   2  20  -3 2949.85 74.8137   3
  -2  20   3 2742.34 79.3751   3
   2 -20   3 2848.48 73.8252   1
  -2 -20  -2 1440.75 79.8959   2
   2 -20   2 1280.48 65.0846   2
  -2  20   2 1282.81 69.1566   3
   2 -20   1 1295.56 66.7478   2
  -2 -20  -1 1294.42 74.7094   2
  -2  20   1 1349.42 70.2881   3
   2  20  -1 1192.03 64.7914   3
   2 -20   0 456.506 58.3923   2
  -2 -20   0 464.319 65.5505   2
   2  20   0 485.745 57.9877   3
  -2  20   0 484.862 62.6835   3
   2 -20  -1 1327.93 69.9306   2
  -2 -20   1 1180.98 71.4794   2
   2  20   1 1331.03 67.5960   3
  -2  20  -1 1145.41 66.1254   3
   2 -20  -2 1473.15 71.9568   2
  -2 -20   2 1232.05 70.1104   2
  -2  20  -2 1289.39 74.6874   3
   2  20   2 1208.88 68.6427   3
  -2 -20   3 2739.71 78.6456   2
  -2  20  -3 2810.87 82.5905   3
   2  20   3 2814.39 78.9584   3
  -2 -20   4 904.808 66.7238   2
   2  20   4 888.796 67.6761   3
  -2  20  -4 902.597 65.7422   3
  -2 -20   5 828.303 68.1456   2
   2 -20  -5 939.589 70.2850   2
   2  20   5 774.828 67.3040   3
  -2  20  -5 843.272 64.8692   3
   2 -20  -6 205.445 67.7921   2
  -2  20  -6 172.753 57.8610   3
   2 -20  -7 36.3738 67.9234   2
  -2  20  -7 37.7154 56.5394   3
   2  20   7 75.0045 60.3477   3
   2 -20  -8 861.473 75.6513   2
  -2 -20   8 929.309 70.5751   1
   2  20   8 839.568 71.2076   3
  -2  20  -8 751.235 67.4599   2
   2 -20  -9 402.540 71.5529   2
   2  20   9 283.449 66.4768   3
  -2 -20   9 376.959 67.9056   1
   2 -20 -10 731.716 80.0689   2
   2  20  10 611.228 69.9175   3
  -2 -20  10 568.142 71.0658   1
   2 -20 -11 857.631 87.3705   2
   2  20  11 778.378 73.7126   3
  -2 -20  11 793.680 77.7318   1
   2  20  12 683.689 71.6971   3
  -2 -20  12 718.998 78.9901   1
   2 -20 -13 129.317 83.1807   2
   2  20  13 301.524 70.1121   3
  -2 -20  13 266.690 77.9459   1
   2 -20 -14-80.9874 85.9680   2
   2  20  14-113.357 69.0061   3
  -2 -20  14 64.2526 80.2657   1
   2 -20 -15 68.4388 89.3708   2
  -2 -20  15 201.847 83.8618   1
   2  20  15 246.012 68.7653   3
   2  21 -15 119.692 79.4696   2
  -2 -21 -14 160.985 98.5665   2
   2 -21  14 243.402 83.5821   1
  -2  21  14 23.0877 67.4174   3
   2  21 -14 17.2237 75.9579   2
  -2 -21 -13-56.3387 94.3864   2
   2 -21  13 96.8038 82.2805   1
  -2  21  13 142.348 69.3424   3
   2  21 -13-8.83929 74.9513   2
  -2 -21 -12 196.412 92.3776   2
   2 -21  12 259.672 80.3727   1
  -2  21  12 171.003 69.8307   3
   2  21 -12 221.819 74.9709   2
  -2 -21 -11 271.442 90.7133   2
   2 -21  11 83.5393 76.9385   1
  -2  21  11 214.510 69.8467   3
   2  21 -11 71.1289 71.5804   2
  -2 -21 -10 269.296 84.7937   2
   2 -21  10 118.763 73.6989   1
  -2  21  10 258.808 70.5821   3
   2  21 -10 116.720 72.2167   2
  -2 -21  -9 115.323 83.5470   2
   2 -21   9-38.1035 70.3720   1
  -2  21   9-7.82433 65.5677   3
   2  21  -9 43.6662 67.5120   2
  -2 -21  -8 93.0692 80.5020   2
   2 -21   8 207.028 70.7712   1
  -2  21   8 139.166 65.6905   3
   2  21  -8 30.0815 67.3238   2
  -2 -21  -7 1685.36 92.6284   2
   2 -21   7 1524.00 75.7735   1
  -2  21   7 1452.77 77.5846   3
   2  21  -7 1481.80 79.1957   2
  -2 -21  -6 245.091 78.9625   2
  -2  21   6 213.528 65.0537   3
   2  21  -6 124.130 52.3160   3
   2 -21   6 226.474 65.4784   1
   2 -21   5 650.965 57.3899   2
  -2 -21  -5 663.994 81.3491   2
  -2  21   5 402.607 66.4764   3
   2  21  -5 577.777 57.8243   3
   2 -21   5 493.048 65.0007   1
   2 -21   4 511.525 58.9942   2
  -2 -21  -4 411.146 75.6952   2
   2  21  -4 409.449 56.9603   3
  -2  21   4 373.699 65.3924   3
   2 -21   3 427.341 59.6732   2
  -2  21   3 394.899 64.4884   3
   2  21  -3 340.658 58.6247   3
   2 -21   2 1002.30 64.0096   2
  -2 -21  -2 1106.71 78.5695   2
  -2  21   2 921.330 67.8187   3
   2  21  -2 898.524 63.4780   3
  -2 -21  -1 568.923 71.6394   2
   2 -21   1 540.871 62.7714   2
   2  21  -1 387.963 58.9232   3
  -2  21   1 454.811 63.8960   3
  -2 -21   0 258.026 65.0384   2
   2 -21   0 274.341 60.8484   2
   2  21   0 269.328 60.9879   3
  -2  21   0 256.991 60.1684   3
  -2 -21   1 523.334 65.2209   2
   2 -21  -1 419.087 63.3993   2
   2  21   1 437.852 61.8897   3
  -2  21  -1 401.922 61.7500   3
  -2 -21   2 887.266 67.5945   2
   2 -21  -2 1089.84 70.3796   2
  -2  21  -2 1040.12 68.2397   3
   2  21   2 1040.38 66.7622   3
   2 -21  -3 421.138 65.9860   2
  -2 -21   3 521.762 65.7092   2
  -2  21  -3 487.592 64.2595   3
   2  21   3 468.302 64.2443   3
  -2 -21   4 388.278 63.0394   2
   2 -21  -4 297.791 66.4985   2
   2  21   4 413.191 64.2344   3
  -2  21  -4 448.304 62.9301   3
  -2 -21   5 522.254 64.4994   2
   2 -21  -5 571.465 71.1505   2
   2  21   5 547.654 65.6161   3
  -2  21  -5 421.559 61.9020   3
   2 -21  -6 192.903 67.4946   2
   2  21   6 223.905 62.1588   3
  -2  21  -6 232.812 58.3546   3
   2 -21  -7 1466.72 80.8412   2
   2  21   7 1515.87 75.4884   3
  -2  21  -7 1502.98 71.7277   3
   2 -21  -8 9.97526 70.8316   2
   2  21   8 123.884 64.6717   3
   2 -21  -9 173.214 72.0833   2
   2  21   9-14.4759 67.2441   3
   2 -21 -10 223.459 76.4961   2
   2  21  10 143.029 65.6725   3
  -2 -21  10 85.3500 68.8101   1
   2 -21 -11 258.850 81.1422   2
   2  21  11 187.758 68.2143   3
  -2 -21  11 222.285 74.0596   1
   2 -21 -12 363.338 85.0467   2
   2  21  12 186.639 68.5109   3
  -2 -21  12 114.744 76.6529   1
   2 -21 -13 177.608 85.1408   2
   2  21  13 138.471 72.1517   3
  -2 -21  13 158.476 79.8988   1
   2 -21 -14 157.830 91.3184   2
  -2 -21  14 172.378 81.6665   1
  -2 -21  15 93.4660 84.3201   1
   2  21  15 42.6112 68.2690   3
   2 -22  14 182.192 83.6141   1
  -2  22  14 81.5891 70.9986   3
   2  22 -14 55.5923 78.2546   2
  -2 -22 -13 280.168 95.9934   2
   2 -22  13 435.022 85.4751   1
  -2  22  13 305.421 73.0816   3
   2  22 -13 373.130 79.7612   2
  -2 -22 -12 749.889 99.4861   2
   2 -22  12 796.279 86.8910   1
  -2  22  12 876.464 80.0576   3
   2  22 -12 710.362 80.8443   2
   2 -22  11 664.415 83.5362   1
  -2  22  11 449.135 72.6025   3
   2  22 -11 481.263 79.5171   2
  -2 -22 -10 502.927 93.3204   2
   2 -22  10 351.057 73.6083   1
  -2  22  10 491.082 73.2991   3
   2  22 -10 406.055 74.8610   2
  -2 -22  -9 388.690 87.1763   2
   2 -22   9 283.391 73.7307   1
  -2  22   9 253.606 69.3849   3
   2  22  -9 194.508 71.2142   2
  -2 -22  -8 263.902 85.1711   2
   2 -22   8 120.136 69.1566   1
  -2  22   8 171.544 66.0278   3
   2  22  -8 330.851 70.5043   2
  -2 -22  -7 748.935 83.8715   2
  -2  22   7 674.525 71.1116   3
   2 -22   7 870.162 73.3316   1
  -2 -22  -6 343.496 81.7275   2
  -2  22   6 295.356 66.2301   3
  -2  22   5 515.618 68.2196   3
   2  22  -5 556.851 58.9421   3
  -2 -22  -4 384.944 78.8350   2
  -2  22   4 403.390 66.6663   3
   2  22  -4 366.505 58.7823   3
   2 -22   3 1479.54 69.9360   2
  -2 -22  -3 1398.66 84.8385   2
   2  22  -3 1233.17 67.5590   3
  -2  22   3 1327.08 73.2643   3
  -2 -22  -2 1668.39 86.4104   2
   2 -22   2 1741.86 71.2894   2
  -2  22   2 1623.36 74.8234   3
   2  22  -2 1655.28 71.2210   3
   2 -22   1 170.484 60.4145   2
  -2 -22  -1 271.786 70.4950   2
   2  22  -1 122.062 59.6372   3
  -2  22   1 148.776 58.9663   3
  -2 -22   0 37.8872 65.2099   2
   2 -22   0 9.90515 59.3106   2
  -2  22   0 84.8195 59.7748   3
   2  22   0 1.09710 58.9628   3
   2 -22  -1 221.592 64.3325   2
  -2 -22   1 182.662 65.2983   2
  -2  22  -1 88.5193 61.3072   3
   2  22   1 100.498 59.0179   3
  -2 -22   2 1590.63 79.0205   2
   2  22   2 1636.75 73.2824   3
  -2  22  -2 1598.89 71.9345   3
   2 -22  -3 1571.07 78.2949   2
  -2 -22   3 1303.58 74.1908   2
   2  22   3 1497.65 72.1813   3
   2 -22  -4 325.889 67.7137   2
  -2 -22   4 416.007 63.6351   2
   2  22   4 419.176 63.9809   3
  -2  22  -4 454.498 63.8737   3
  -2 -22   5 570.479 65.1797   2
   2 -22  -5 573.321 72.8239   2
   2  22   5 615.052 66.5212   3
  -2  22  -5 502.283 62.1231   3
   2 -22  -6 415.034 71.0021   2
  -2 -22   6 386.389 64.5125   2
   2  22   6 337.899 64.7112   3
  -2  22  -6 393.944 62.1681   3
   2 -22  -7 1002.13 80.1306   2
   2  22   7 869.503 71.6146   3
  -2  22  -7 941.727 66.2952   3
   2 -22  -8 186.821 74.0530   2
   2  22   8 256.440 67.8956   3
   2 -22  -9 194.833 76.6714   2
   2  22   9 173.147 66.4981   3
   2 -22 -10 600.877 82.1949   2
   2  22  10 396.376 71.9936   3
   2 -22 -11 531.056 85.5552   2
   2  22  11 715.951 76.5189   3
   2 -22 -12 847.439 92.5579   2
   2  22  12 878.935 76.3510   3
   2 -22 -13 369.037 89.7563   2
  -2 -22  13 343.316 78.2725   1
   2  22  13 459.822 74.5832   3
  -2 -22  14 21.6508 78.7379   1
   2  22  14 169.889 70.7789   3
   2 -23  13 150.505 81.0747   1
  -2  23  13 151.647 70.7202   3
   2  23 -13 199.028 80.3016   2
   2 -23  12 967.392 85.6457   1
  -2  23  12 700.227 78.4336   3
   2  23 -12 808.901 83.6255   2
   2 -23  11 36.0231 75.9851   1
  -2  23  11 12.3645 69.9911   3
   2  23 -11 115.441 74.6353   2
  -2 -23 -10 154.638 90.8494   2
   2 -23  10 98.8382 75.3972   1
  -2  23  10 219.564 71.3807   3
   2  23 -10 238.710 76.2981   2
  -2 -23  -9 1084.63 98.2214   2
  -2  23   9 1031.06 79.6397   3
  -2 -23  -8 259.233 86.4270   2
  -2  23   8 214.904 69.7735   3
  -2 -23  -7 75.4157 79.5809   2
  -2  23   7 101.585 66.0797   3
  -2 -23  -6 114.445 78.5885   2
  -2  23   6 254.064 66.3123   3
  -2 -23  -5-28.0359 77.1787   2
   2  23  -5 118.751 57.5103   3
  -2  23   5 60.7573 64.0078   3
  -2 -23  -4 646.898 80.7593   2
  -2  23   4 661.576 67.7658   3
   2  23  -4 579.246 61.2506   3
  -2 -23  -3 555.446 80.9535   2
  -2  23   3 553.484 68.3671   3
   2  23  -3 611.563 64.1714   3
   2  23  -2 1237.10 70.8327   3
  -2  23   2 1115.60 72.6929   3
  -2 -23  -1 393.355 70.6776   2
   2  23  -1 353.943 60.0426   3
  -2  23   1 267.761 62.3917   3
   2 -23   0 53.0745 62.2887   2
  -2 -23   0-51.0127 66.1840   2
   2  23   0-33.7274 57.6096   3
  -2  23   0 101.174 59.8384   3
   2 -23  -1 412.934 67.1252   2
  -2 -23   1 361.501 68.3428   2
   2  23   1 247.123 60.0919   3
  -2  23  -1 411.855 63.3880   3
  -2 -23   2 1313.16 77.8980   2
   2 -23  -2 1449.86 77.1686   2
  -2  23  -2 1078.35 70.9657   3
   2  23   2 1179.24 71.8255   3
  -2 -23   3 771.882 71.9040   2
   2 -23  -3 733.401 71.7574   2
   2  23   3 562.536 66.6047   3
  -2  23  -3 493.748 65.2567   3
   2 -23  -4 719.001 73.1618   2
  -2 -23   4 702.961 69.4947   2
  -2  23  -4 652.631 65.4397   3
   2  23   4 640.806 68.0867   3
   2 -23  -5 127.838 68.6150   2
  -2 -23   5 13.1553 60.6385   2
   2  23   5 99.9857 61.1994   3
  -2  23  -5 60.9863 60.1210   3
   2 -23  -6 232.049 73.4459   2
  -2 -23   6 165.177 64.1192   2
  -2  23  -6 208.404 62.2981   3
   2  23   6 169.336 63.1642   3
   2 -23  -7 165.437 75.6051   2
  -2 -23   7 212.042 66.5574   2
  -2  23  -7 127.671 60.1183   3
   2  23   7 173.722 66.0900   3
   2 -23  -8 84.0679 75.4430   2
   2  23   8 294.625 71.1709   3
   2 -23  -9 809.260 83.5645   2
   2  23   9 897.402 76.6482   3
   2 -23 -10 267.100 82.7804   2
   2  23  10 178.220 68.6428   3
   2 -23 -11 61.0703 82.8634   2
   2  23  11 129.521 71.8621   3
   2 -23 -12 733.999 93.5331   2
   2  23  12 826.814 78.6170   3
   2 -23 -13 146.857 88.8150   2
   2  24 -12 306.843 80.2249   2
  -2 -24 -11 564.665 98.0378   2
  -2  24  11 633.446 79.1403   3
   2  24 -11 472.772 80.0044   2
  -2 -24 -10 41.1884 87.3995   2
  -2  24  10 33.0099 70.6592   3
   2  24 -10-8.63716 72.7256   2
  -2 -24  -9 100.375 86.4576   2
  -2  24   9-20.6499 70.2116   3
  -2 -24  -8 705.439 90.9290   2
  -2  24   8 787.883 77.2785   3
  -2 -24  -7 686.982 88.3603   2
  -2  24   7 759.866 75.5231   3
  -2 -24  -6 54.1119 80.5673   2
  -2  24   6 159.122 66.3434   3
  -2 -24  -5 51.7365 79.5390   2
   2  24  -5 25.2527 55.9381   3
  -2  24   5 191.048 67.3801   3
  -2 -24  -4 199.158 76.6912   2
   2  24  -4 245.118 60.2908   3
  -2  24   4 85.5918 63.6875   3
  -2 -24  -3 66.1662 75.1494   2
   2  24  -3-5.78149 57.3770   3
  -2  24   3 77.8834 62.7500   3
  -2 -24  -2 201.240 74.1329   2
  -2  24   2 157.994 63.8496   3
   2  24  -2 89.0685 59.5383   3
  -2 -24  -1 438.241 75.0276   2
  -2  24   1 363.580 67.1149   3
   2  24  -1 289.583 62.6498   3
  -2 -24   0 178.356 72.4350   2
  -2  24   0-0.22107 61.4969   3
   2  24   0 10.9079 61.9677   3
  -2 -24   1 349.972 70.1984   2
   2  24   1 320.881 64.9940   3
  -2  24  -1 283.460 64.2307   3
  -2 -24   2 144.430 67.4027   2
   2  24   2 156.620 62.0994   3
  -2  24  -2 183.313 62.5457   3
   2 -24  -3 124.547 67.2692   2
  -2 -24   3 64.8109 63.9084   2
   2  24   3-0.92469 62.1344   3
  -2  24  -3 111.848 62.6613   3
  -2 -24   4 222.375 65.1301   2
   2 -24  -4 76.3145 67.9548   2
   2  24   4 178.681 63.7822   3
  -2  24  -4 290.731 63.0125   3
  -2 -24   5 97.8574 64.0661   2
   2 -24  -5 62.4391 71.7228   2
  -2  24  -5 43.4773 62.1156   3
   2  24   5 203.814 64.1234   3
  -2 -24   6 146.419 65.9597   2
   2 -24  -6 184.921 75.0405   2
   2  24   6 65.3518 64.6148   3
  -2  24  -6 12.6491 61.8346   3
   2 -24  -7 768.166 82.4750   2
  -2 -24   7 654.278 70.5425   2
   2  24   7 728.911 73.6401   3
  -2 -24   8 817.580 72.9703   2
   2 -24  -8 776.068 86.6696   2
   2  24   8 699.469 76.8180   3
   2 -24  -9 41.8720 78.8648   2
   2  24   9 76.7222 68.8820   3
   2 -24 -10 101.932 82.4247   2
   2  24  10-82.6790 69.8759   3
   2 -24 -11 785.732 93.3586   2
   2 -24 -12 368.248 91.3908   2
   2  25 -11 185.227 78.2423   2
  -2 -25  -9-23.0550 86.9674   2
  -2  25   9 21.6594 69.3607   3
  -2 -25  -8 200.114 89.0371   2
  -2  25   8 291.862 74.7793   3
  -2 -25  -7 315.358 86.5519   2
  -2  25   7 169.456 71.2384   3
  -2 -25  -6 44.8289 79.3726   2
  -2  25   6 48.9316 68.9064   3
  -2 -25  -5-46.9738 78.5489   2
  -2  25   5 60.0020 67.2480   3
  -2 -25  -4 134.510 80.3165   2
  -2  25   4 126.099 65.9348   3
   2  25  -4 10.2600 60.0330   3
  -2 -25  -3 104.077 78.1962   2
   2  25  -3-50.5442 59.9872   3
  -2  25   3 42.3990 63.8650   3
  -2  25   2 59.1345 64.6754   3
   2  25  -2 26.6955 61.8810   3
  -2 -25  -1 278.043 73.0289   2
   2  25  -1 157.813 63.6821   3
  -2  25   1 210.582 65.1887   3
  -2 -25   0 257.230 72.7715   2
   2  25   0 182.705 64.2044   3
  -2  25   0 161.506 64.5805   3
  -2  25  -1 316.052 67.6650   3
   2  25   1 147.723 64.0851   3
  -2 -25   2 85.7170 65.9687   2
   2  25   2 99.4593 63.4973   3
  -2  25  -2-54.4957 62.8421   3
  -2 -25   3 178.661 68.3841   2
   2  25   3-10.7471 63.7297   3
  -2  25  -3 76.9928 63.3195   3
  -2 -25   4-60.2263 65.3717   2
  -2  25  -4 109.184 62.6594   3
   2  25   4-0.97751 62.3124   3
  -2 -25   5-97.6667 64.5850   2
   2  25   5 19.2327 63.3362   3
  -2  25  -5 34.4912 60.8727   3
  -2 -25   6 206.597 65.5782   2
   2  25   6 156.735 66.0603   3
  -2  25  -6 142.265 63.3858   3
   2 -25  -7 178.039 80.2250   2
  -2 -25   7 256.451 66.5168   2
   2 -25  -8 284.193 81.4933   2
  -2 -25   8 256.345 71.0701   2
   2  25   8 266.763 72.6029   3
  -2 -25   9 135.798 68.4339   2
   2  25   9 105.479 71.1810   3
   2 -25 -10 61.2861 83.2862   2
   2 -25 -11 275.148 88.4167   2
  -2 -26  -8 36.4484 88.0398   2
  -2 -26  -7 8.41814 85.7198   2
  -2  26   7 180.914 71.8838   3
  -2 -26  -6 299.654 85.9884   2
  -2  26   6 348.943 73.2127   3
  -2 -26  -5 275.061 84.3727   2
  -2  26   5 3.14445 67.2015   3
  -2 -26  -4-122.678 80.2087   2
   2  26  -4 1.21351 61.3632   3
  -2  26   4 30.2438 67.5757   3
  -2 -26  -3 187.645 79.4227   2
   2  26  -3 125.843 64.1344   3
  -2  26   3 117.086 65.3045   3
  -2 -26  -2 132.791 77.9048   2
  -2  26   2 5.15191 65.1930   3
   2  26  -2 40.3975 63.2759   3
  -2 -26  -1 231.049 76.2253   2
  -2  26   1 127.468 66.6045   3
   2  26  -1 21.9675 63.9436   3
  -2 -26   0 60.1530 72.0082   2
  -2  26   0 111.104 64.5279   3
   2  26   0 24.5733 64.0226   3
  -2 -26   1 142.859 69.7774   2
  -2  26  -1 29.3167 65.5383   3
   2  26   1 113.424 65.2767   3
  -2 -26   2 168.883 70.6169   2
   2  26   2 60.7723 63.6853   3
  -2  26  -2 183.696 65.8824   3
  -2 -26   3 148.905 68.9911   2
  -2  26  -3 101.317 64.9326   3
   2  26   3 134.995 64.6112   3
  -2 -26   4 101.312 69.8563   2
  -2  26  -4 57.4175 65.4837   3
   2  26   4 51.1671 63.9634   3
  -2 -26   5 86.2915 68.7018   2
  -2  26  -5 127.713 66.5533   3
   2  26   5 65.1261 64.3659   3
  -2 -26   6 322.903 68.8185   2
   2  26   6 205.972 68.9548   3
  -2 -26   7 133.058 66.7453   2
   2  26   7 263.499 73.0037   3
  -2 -26   8 122.338 66.3193   2
  -2 -26   9 52.2557 68.4405   2
  -2 -27  -6 308.826 87.1417   2
  -2 -27  -5 893.497 93.2767   2
  -2 -27  -4 26.0333 82.6396   2
   2  27  -4 25.0718 63.7805   3
  -2 -27  -3 145.065 82.5651   2
   2  27  -3 238.693 67.1871   3
  -2  27   3 107.024 67.9275   3
  -2 -27  -2 105.735 77.0910   2
   2  27  -2 121.564 64.6006   3
  -2  27   2 71.0442 66.4882   3
  -2 -27  -1 64.2378 75.6998   2
  -2  27   1 130.018 67.3099   3
   2  27  -1 103.816 63.7803   3
  -2 -27   0 374.500 78.0309   2
  -2  27   0 343.120 70.9414   3
  -2 -27   1 167.010 72.6454   2
   2  27   1 99.2008 65.7425   3
  -2  27  -1 67.1070 66.8841   3
  -2 -27   2 286.998 76.8115   2
   2  27   2 173.375 65.1122   3
  -2  27  -2 214.694 68.1118   3
  -2 -27   3 165.630 71.4915   2
   2  27   3 152.130 65.5393   3
  -2  27  -3 185.736 66.8073   3
  -2 -27   4 88.1384 69.7508   2
  -2  27  -4 131.842 68.3728   3
   2  27   4 64.7000 67.4170   3
  -2 -27   5 773.459 77.6886   2
  -2  27  -5 800.211 73.9603   3
  -2 -27   6 244.350 71.1237   2
  -2 -27   7 276.786 69.5486   2
  -2 -28  -4 435.184 88.3362   2
  -2 -28  -3 408.733 86.5100   2
   2  28  -3 236.918 68.5679   3
  -2 -28  -2 60.8689 81.0593   2
   2  28  -2 0.26902 64.2933   3
  -2 -28  -1 85.8078 80.6561   2
   2  28  -1 84.0730 65.1596   3
  -2 -28   0 24.7228 77.4040   2
   2  28   0-8.87706 65.8939   3
  -2 -28   1 143.031 74.6914   2
  -2  28  -1 120.293 69.7404   3
  -2 -28   2-5.01405 72.8428   2
  -2  28  -2 109.274 68.9140   3
  -2 -28   3 92.1648 75.1869   2
  -2  28  -3 189.288 70.2487   3
  -2 -28   4 616.961 78.4283   2
  -2  28  -4 394.337 71.8507   3
  -2 -28   5 301.037 73.9234   2
  -2  28  -5 69.4204 67.2932   3
   3   0   0 46.1859 25.6346   1
   3   0   0 70.0493 20.1455   3
   3   0   0 36.0288 18.8070   2
   3   0  -1 11244.9 55.8854   1
   3   0   1 11296.4 55.1440   1
   3   0   1 10721.6 52.1220   3
  -3   0   1 11166.2 49.6898   3
   3   0  -1 10665.1 45.8191   2
   3   0  -2 9130.99 54.8714   1
  -3   0  -2 9137.31 40.8725   2
   3   0   2 9032.76 52.4862   1
   3   0   2 9556.45 51.3316   3
  -3   0   2 9179.30 45.2429   3
   3   0  -2 8649.89 48.2460   2
  -3   0  -3 74.7059 22.9687   2
   3   0  -3 73.6548 29.8179   1
   3   0   3 134.490 30.9615   1
  -3   0   3 115.212 18.9995   3
   3   0  -3 84.6247 26.9686   2
  -3   0  -4 1346.61 32.2439   2
   3   0  -4 1244.58 37.9665   1
   3   0   4 1538.63 37.1342   1
   3   0   4 1508.02 32.6583   3
   3   0  -4 1240.72 36.6840   2
  -3   0   4 1357.90 24.3589   3
  -3   0  -5 61141.7 139.273   2
   3   0   5 62253.0 142.937   1
  -3   0   5 63048.6 152.980   1
   3   0   5 61545.9 134.077   3
   3   0  -5 62167.7 155.713   2
  -3   0  -6 206.331 34.1655   2
   3   0   6 418.577 39.7041   1
  -3   0   6 425.248 39.1076   1
  -3   0   6 286.496 19.1471   3
   3   0   6 309.782 28.3284   3
   3   0  -6 171.745 37.8036   2
  -3   0  -7 266.797 36.0942   2
  -3   0   7 248.847 39.0707   1
   3   0   7 215.181 39.8309   1
  -3   0   7 217.190 15.5441   3
   3   0   7 289.466 25.6946   3
   3   0  -7 199.682 41.7755   2
  -3   0  -8 3114.65 53.7497   2
  -3   0   8 3217.27 55.7475   1
   3   0   8 3173.60 55.7066   1
   3   0   8 3368.52 41.4734   3
   3   0  -8 3276.78 61.4024   2
  -3   0  -9 1537.95 49.4826   2
  -3   0   9 1587.90 51.5503   1
   3   0   9 1549.19 52.6853   1
  -3   0   9 1455.33 15.8173   3
   3   0   9 1658.95 34.7830   3
  -3   0 -10 85.4945 45.1070   2
  -3   0  10 12.7407 46.9496   1
   3   0  10 35.4255 49.8424   1
   3   0  10 86.6480 25.8807   3
   3   0 -10 7.30556 52.6260   2
   3   0  11 2640.14 68.7472   1
   3   0 -11 2712.96 76.2482   2
  -3   0 -11 2513.51 67.1937   2
   3   0  12 1253.41 64.3792   1
  -3   0  12 1258.30 63.9290   1
   3   0  12 1253.64 36.8695   3
  -3   0 -12 1254.64 62.4178   2
   3   0 -12 1310.86 69.6130   2
   3   0  13 1139.38 66.2258   1
   3   0  13 1232.59 37.2636   3
  -3   0 -13 1233.72 67.0257   2
   3   0 -13 1190.54 74.9304   2
  -3   0  14 1111.43 69.0771   1
   3   0  14 1003.35 67.0396   1
   3   0 -14 1112.50 78.7775   2
  -3   0 -14 919.317 69.6318   2
  -3   0  15 445.386 68.0233   1
   3   0  15 349.774 64.9958   1
   3   0 -15 563.625 77.6240   2
  -3   0 -15 424.023 68.7659   2
  -3   0  16 145.399 66.7002   1
   3   0  16 36.8271 62.9837   1
  -3   0 -16 99.9430 65.6845   2
   3   0 -16 130.770 78.9177   2
   3   0  17 420.611 67.9695   1
  -3   0  17 357.998 71.4367   1
   3   0 -17 370.852 84.7731   2
  -3   0 -17 305.876 75.5891   2
  -3   0  18 90.4401 72.8191   1
   3   0  18 12.2969 67.3959   1
  -3   0 -18 109.308 74.9667   2
   3   0 -18-37.9257 81.8119   2
   3   0  19-41.8783 71.5361   1
  -3   0  19-50.9697 78.6875   1
  -3   0 -19 26.4716 82.1053   2
  -3   0  20 221.065 80.2419   1
   3   0  20 54.1627 75.9104   1
   3   0 -20 140.915 93.4113   2
  -3   0 -20 112.362 82.0898   2
  -3   0  21 44.3467 82.3058   1
   3   0  21 61.6689 78.0046   1
   3   0 -21 310.636 101.789   2
  -3   0 -21 3.05379 88.6021   2
   3  -1  22-41.6117 80.7484   1
   3  -1  21-126.237 80.9799   1
  -3   1  21 72.3702 81.5470   1
   3   1 -21-107.649 96.8012   2
  -3  -1 -21 41.7452 86.5236   2
  -3   1  20 172.122 81.1777   1
   3  -1  20 243.673 77.5746   1
   3   1 -20-47.9774 92.8501   2
  -3  -1 -20 132.708 86.8647   2
   3  -1  19 38.8735 73.7667   1
  -3   1  19 81.5422 75.3900   1
  -3  -1 -19-19.9762 79.4472   2
   3   1 -19-122.990 91.3629   2
  -3   1  18-14.2714 71.7519   1
   3  -1  18 209.473 69.9085   1
  -3  -1 -18-44.5539 77.5684   2
   3   1 -18 108.708 84.5210   2
   3  -1  17-11.5723 67.5425   1
  -3   1  17 106.235 69.0434   1
  -3  -1 -17 13.9621 73.4396   2
   3   1 -17 161.924 79.5114   2
  -3   1  16 291.695 68.4694   1
   3  -1  16 146.148 66.5923   1
  -3  -1 -16 231.631 71.9035   2
   3   1 -16 380.458 76.4726   2
   3  -1  15 154.585 64.6838   1
  -3   1  15 125.897 63.8427   1
  -3  -1 -15 149.124 67.0012   2
   3   1 -15 135.899 75.0350   2
   3  -1  14 827.591 68.2281   1
  -3   1  14 968.637 68.4881   1
   3   1 -14 960.467 77.0197   2
  -3  -1 -14 871.398 68.8690   2
  -3   1  13 1045.09 64.3305   1
   3  -1  13 772.559 66.5795   1
  -3  -1 -13 833.885 66.1751   2
   3   1 -13 987.810 74.8137   2
  -3   1  12 668.077 58.2764   1
   3  -1  12 727.285 63.2912   1
   3   1 -12 698.260 67.2543   2
  -3  -1 -12 607.451 58.8316   2
   3  -1  11 860.915 59.6582   1
  -3   1  11 923.760 56.4334   1
   3  -1  11 860.267 32.3723   3
  -3  -1 -11 799.551 55.5602   2
   3   1 -11 882.701 63.7680   2
  -3  -1 -10 1353.38 53.8203   2
   3  -1  10 1358.25 57.4779   1
  -3   1  10 1302.97 53.3157   1
   3  -1  10 1431.31 33.9105   3
  -3   1  10 1251.88 21.3148   3
   3   1 -10 1502.88 61.2682   2
  -3  -1  -9 1893.26 52.4109   2
  -3   1   9 1909.62 51.8116   1
   3  -1   9 1913.36 54.7168   1
  -3   1   9 1734.61 23.3499   3
   3  -1   9 1991.23 36.0676   3
   3   1  -9 1811.72 56.7179   2
  -3  -1  -8 1461.52 48.3796   2
  -3   1   8 1652.58 48.0072   1
   3  -1   8 1664.31 51.8095   1
  -3   1   8 1409.11 23.4662   3
   3  -1   8 1595.95 34.4763   3
   3   1  -8 1397.17 53.3566   2
  -3  -1  -7 3824.51 55.1958   2
  -3   1   7 4043.64 57.1659   1
   3  -1   7 3982.34 58.9122   1
   3  -1   7 4116.31 44.7396   3
  -3   1   7 3764.34 34.2577   3
   3   1  -7 3797.83 61.2377   2
  -3  -1  -6 1418.48 40.4603   2
  -3   1   6 1337.54 41.5793   1
   3  -1   6 1354.74 45.5591   1
  -3   1   6 1210.43 26.6360   3
   3  -1   6 1304.47 31.1104   3
   3   1  -6 1232.57 43.2594   2
  -3  -1  -5 941.096 35.5072   2
  -3   1   5 992.508 26.6153   3
   3   1  -5 910.743 40.4813   2
  -3  -1  -4 25449.6 88.1432   2
   3  -1   4 25229.5 91.8116   1
   3  -1   4 25102.2 86.2902   3
  -3   1   4 24794.9 77.0481   3
   3   1  -4 24856.0 96.0944   2
   3   1  -3 60417.3 131.672   1
  -3  -1  -3 61283.2 120.229   2
   3  -1   3 60517.1 132.342   1
   3  -1   3 60250.1 126.969   3
   3   1  -3 61489.8 134.044   2
  -3   1   3 61558.2 116.814   3
   3   1  -2 30217.1 87.9350   1
  -3  -1  -2 30722.5 79.5555   2
   3  -1   2 30471.0 91.8793   1
   3   1  -2 30585.7 70.4939   3
  -3   1   2 29400.8 83.2038   3
   3   1  -2 29638.4 88.7167   2
   3   1  -1 12841.4 56.8412   1
  -3  -1  -1 12886.2 51.9122   2
   3  -1   1 13014.2 61.8249   1
   3   1  -1 13120.4 50.7877   3
  -3   1   1 12792.9 56.4010   3
   3   1   0 27737.6 75.3766   1
   3  -1   0 27309.6 83.5974   1
   3   1   0 27834.6 74.4002   3
  -3   1   0 27188.6 81.8450   3
   3   1   0 27311.2 74.6249   2
   3  -1  -1 12653.9 62.4279   1
   3   1   1 12525.9 55.0278   1
   3   1   1 12717.6 54.5931   3
   3  -1  -1 12584.7 42.9727   2
  -3   1  -2 30214.5 59.0193   2
   3  -1  -2 29847.8 91.8989   1
   3   1   2 30173.2 80.1914   1
   3   1   2 30164.9 85.7229   3
   3  -1  -2 29529.4 77.2857   2
  -3   1  -3 61377.3 101.878   2
   3  -1  -3 60421.3 133.350   1
   3   1   3 61471.0 117.078   1
   3   1   3 61046.4 125.424   3
  -3  -1   3 61101.6 96.2555   3
   3  -1  -4 24795.2 94.6957   1
  -3   1  -4 24879.4 78.2065   2
   3   1   4 25173.1 83.4387   1
  -3  -1   4 25465.1 92.6743   1
   3   1   4 25101.9 86.5507   3
   3  -1  -4 24865.4 91.8580   2
  -3  -1   4 25365.8 60.6564   3
  -3   1  -5 958.418 33.0037   2
   3   1   5 1174.50 37.3106   1
  -3  -1   5 1197.11 39.7105   1
  -3  -1   5 937.067 18.5117   3
   3   1   5 1165.38 32.1976   3
   3  -1  -5 850.747 40.0816   2
  -3   1  -6 1311.12 36.1207   2
   3   1   6 1340.50 40.3935   1
  -3  -1   6 1264.64 41.4643   1
   3   1   6 1433.67 32.4465   3
   3  -1  -6 1342.57 43.5740   2
  -3  -1   7 3892.55 57.6954   1
   3   1   7 4236.60 54.1244   1
   3   1   7 4240.61 46.4632   3
  -3   1  -7 3793.34 52.2866   2
   3  -1  -7 4020.51 60.6332   2
  -3  -1   8 1510.98 49.4083   1
   3   1   8 1604.09 47.6896   1
   3   1   8 1603.35 35.1009   3
  -3   1  -8 1494.16 46.2232   2
   3  -1  -8 1481.78 51.8297   2
   3   1   9 1951.61 52.3015   1
  -3  -1   9 1885.73 53.9244   1
   3   1   9 1938.64 36.9021   3
  -3   1  -9 1975.42 50.9695   2
   3  -1  -9 1970.46 58.7325   2
   3   1  10 1364.22 54.2272   1
  -3  -1  10 1403.42 56.4715   1
   3   1  10 1367.23 34.9950   3
  -3   1 -10 1311.72 51.3774   2
   3  -1 -10 1505.19 62.2686   2
   3   1  11 805.817 55.5940   1
  -3  -1  11 812.446 57.3009   1
   3   1  11 876.464 33.2188   3
  -3   1 -11 877.317 53.8020   2
   3  -1 -11 885.070 64.7864   2
   3   1  12 707.593 60.3371   1
  -3  -1  12 620.625 58.7068   1
   3   1  12 669.252 33.8223   3
  -3   1 -12 552.544 57.4408   2
   3  -1 -12 645.528 67.6231   2
  -3  -1  13 863.876 65.7780   1
   3   1  13 804.988 62.6011   1
   3   1  13 892.482 36.6270   3
  -3   1 -13 714.227 64.1948   2
   3  -1 -13 941.830 76.2005   2
  -3  -1  14 1117.20 70.5106   1
   3   1  14 948.684 65.6740   1
   3  -1 -14 1077.34 78.3760   2
  -3   1 -14 888.257 67.6876   2
   3   1  15 138.782 63.0548   1
  -3  -1  15 104.743 67.2605   1
   3  -1 -15 100.975 73.4396   2
  -3   1 -15 88.5420 63.7917   2
   3   1  16 291.506 64.7013   1
  -3  -1  16 306.016 70.0963   1
  -3   1 -16 107.423 68.5539   2
   3  -1 -16 299.135 77.8834   2
  -3  -1  17 82.4352 70.5375   1
   3   1  17 163.627 64.4591   1
   3  -1 -17 25.8999 79.7121   2
  -3   1 -17 53.0157 71.0846   2
  -3  -1  18 179.821 75.2621   1
   3   1  18 97.2866 65.6721   1
   3  -1 -18 276.891 86.8009   2
  -3   1 -18 152.955 73.3622   2
  -3  -1  19 102.834 79.0924   1
   3   1  19-37.2430 68.6652   1
  -3   1 -19-15.9513 77.1235   2
   3  -1 -19 135.788 92.2004   2
  -3  -1  20 151.406 81.1899   1
   3   1  20 81.2041 73.9967   1
  -3   1 -20 242.651 86.2323   2
   3  -1 -20 104.088 91.7737   2
  -3  -1  21 34.7204 82.1008   1
   3  -1 -21 202.396 100.619   2
  -3   1 -21 30.7437 88.0478   2
  -3   2  21 83.2236 81.8849   1
   3  -2  21 18.7525 79.3024   1
  -3  -2 -21 100.274 93.2401   2
   3   2 -21 116.583 93.5951   2
  -3   2  20-25.6683 78.3345   1
   3  -2  20 2.07686 77.5895   1
   3   2 -20-102.062 90.9250   2
  -3  -2 -20 76.1936 84.9096   2
  -3   2  19 35.4681 74.8349   1
   3  -2  19 117.021 74.8337   1
   3   2 -19 38.6177 86.7630   2
  -3  -2 -19-22.7020 80.4322   2
   3  -2  18 470.236 75.3801   1
  -3   2  18 426.021 74.9484   1
   3   2 -18 451.604 88.8572   2
  -3  -2 -18 249.028 78.3365   2
   3  -2  17 121.512 69.1411   1
  -3   2  17 237.480 68.8551   1
   3   2 -17 91.3145 81.1326   2
  -3   2  16 86.1693 65.3035   1
   3  -2  16 81.5715 66.9670   1
  -3  -2 -16-47.8991 69.9142   2
   3   2 -16 147.101 74.1858   2
  -3   2  15 136.532 62.7274   1
   3  -2  15 151.284 65.5980   1
  -3  -2 -15 63.7190 67.0679   2
   3   2 -15 99.8959 74.4290   2
   3  -2  14 365.625 66.1388   1
  -3   2  14 354.681 63.3486   1
  -3  -2 -14 280.540 64.8968   2
   3   2 -14 252.483 72.2043   2
   3  -2  13 1483.99 70.3817   1
  -3   2  13 1549.44 66.7125   1
   3   2 -13 1555.16 75.6910   2
  -3  -2 -13 1408.89 71.1216   2
   3  -2  12 4390.88 83.1654   1
  -3   2  12 4486.95 78.9539   1
  -3  -2 -12 4392.40 82.8486   2
   3   2 -12 4520.20 89.2995   2
   3  -2  11 2979.87 72.1980   1
  -3   2  11 3083.48 66.1654   1
  -3  -2 -11 2973.12 70.6962   2
   3   2 -11 2796.33 74.2077   2
  -3  -2 -10 44.6844 46.7179   2
  -3   2  10 76.5532 43.8387   1
   3  -2  10 106.166 53.3511   1
  -3   2  10 71.2940 19.7448   3
   3   2 -10 85.9088 52.0420   2
  -3  -2  -9 2085.19 56.5185   2
  -3   2   9 2300.24 53.9809   1
   3  -2   9 2202.34 58.6846   1
  -3   2   9 2081.52 30.2039   3
   3   2  -9 2201.09 58.1331   2
  -3  -2  -8 1978.71 51.8976   2
   3  -2   8 2194.68 56.4306   1
  -3   2   8 2292.38 50.0586   1
  -3   2   8 2015.26 30.8225   3
   3   2  -8 2065.95 56.8360   2
  -3  -2  -7 5589.21 63.8488   2
   3  -2   7 5622.38 66.1339   1
  -3   2   7 5582.80 61.8679   1
  -3   2   7 5456.71 46.4055   3
   3   2  -7 5757.66 67.3403   2
  -3  -2  -6 27266.5 112.101   2
   3  -2   6 27497.9 113.448   1
  -3   2   6 26758.3 109.948   1
  -3   2   6 26122.7 86.2850   3
   3   2  -6 26736.9 117.701   2
  -3  -2  -5 27933.6 104.855   2
   3  -2   5 27961.5 107.925   1
  -3  -2  -4 3544.58 45.0520   2
  -3   2   4 3535.12 40.6584   3
   3   2  -4 3539.72 49.3912   2
  -3  -2  -3 22301.1 81.6159   2
   3  -2   3 22380.4 88.9069   1
   3   2  -3 22499.3 57.1713   3
   3   2  -3 22346.8 88.7103   2
  -3  -2  -2 36083.0 96.6111   2
   3   2  -2 36524.3 95.0897   1
   3  -2   2 36734.1 104.515   1
   3   2  -2 37075.8 76.1972   3
   3   2  -2 37242.1 105.237   2
  -3   2   2 37176.4 101.570   3
   3   2  -1 74272.0 119.207   1
   3  -2   1 74192.4 141.868   1
   3   2  -1 73753.6 113.555   3
   3   2  -1 73326.8 137.645   2
  -3   2   1 73217.2 139.719   3
   3   2   0 263988. 208.849   1
   3  -2   0 263152. 257.739   1
   3   2   0 260397. 224.709   3
  -3   2   0 266367. 261.277   3
   3  -2  -1 73787.6 138.806   1
   3   2   1 74531.8 109.239   1
   3   2   1 73118.0 128.934   3
   3  -2  -1 74011.1 88.8696   2
  -3   2  -1 72843.4 140.253   3
   3  -2  -2 36803.4 104.400   1
   3   2   2 37012.6 81.1150   1
   3   2   2 36960.9 97.3515   3
  -3   2  -2 36657.2 56.9998   2
  -3   2  -2 36097.4 103.334   3
   3  -2  -2 36642.9 80.8237   2
   3  -2  -3 21634.4 86.0246   1
   3   2   3 22041.5 67.8797   1
   3   2   3 22584.4 81.0368   3
   3  -2  -3 21979.7 75.8058   2
  -3   2  -3 22203.2 60.0580   2
  -3   2  -3 21639.3 84.0621   3
   3  -2  -4 3720.95 47.2378   1
   3   2   4 3630.59 38.3275   1
   3   2   4 3734.10 41.7972   3
   3  -2  -4 3692.91 44.6356   2
  -3   2  -4 3789.59 42.5984   3
  -3   2  -4 3677.53 36.4603   2
   3  -2  -5 27317.6 106.241   1
   3   2   5 27242.5 88.6908   1
  -3  -2   5 27729.4 104.331   1
  -3  -2   5 27477.1 51.6655   3
  -3   2  -5 27653.3 91.1621   2
   3  -2  -5 27199.0 105.576   2
  -3   2  -5 27452.3 98.5316   3
  -3  -2   6 26774.9 110.884   1
   3   2   6 26950.2 96.2056   1
   3   2   6 27076.5 100.222   3
   3  -2  -6 27324.6 118.553   2
  -3   2  -6 26971.5 99.9619   2
  -3  -2   7 5530.88 64.5246   1
   3   2   7 5516.39 57.1223   1
   3   2   7 5703.65 52.7642   3
   3  -2  -7 5666.40 68.1316   2
  -3   2  -7 5418.98 57.3476   2
   3   2   8 2187.12 49.6261   1
  -3  -2   8 2078.05 52.5282   1
   3   2   8 2228.95 40.1101   3
   3  -2  -8 2300.39 58.8490   2
  -3   2  -8 2138.75 47.9020   2
  -3  -2   9 2337.25 57.6761   1
   3   2   9 2203.46 51.9098   1
   3   2   9 2259.52 40.2757   3
   3  -2  -9 2479.58 63.5307   2
  -3   2  -9 2243.58 51.4940   2
  -3   2  -9 2018.50 39.7763   3
  -3  -2  10 59.1472 47.7866   1
   3   2  10 83.1397 44.8164   1
   3   2  10 82.3602 27.3966   3
  -3   2 -10 33.2181 42.4977   2
  -3   2 -10 19.2045 26.9815   3
   3  -2 -10 108.172 53.6889   2
  -3  -2  11 3045.53 68.8616   1
   3   2  11 2738.15 61.1290   1
   3   2  11 2944.72 46.5092   3
  -3   2 -11 2989.94 66.2957   2
   3  -2 -11 3005.42 76.2216   2
  -3   2 -11 2753.52 47.1413   3
   3   2  12 4180.99 72.6207   1
  -3  -2  12 4669.64 84.2429   1
   3   2  12 4417.64 54.7000   3
  -3   2 -12 4286.08 57.6271   3
   3  -2 -12 4856.19 94.0787   2
  -3   2 -12 4443.53 78.2167   2
  -3  -2  13 1659.03 71.3239   1
   3   2  13 1482.54 64.5544   1
   3   2  13 1590.16 41.6347   3
   3  -2 -13 1657.27 81.3958   2
  -3   2 -13 1459.35 67.2322   2
  -3  -2  14 357.849 68.4370   1
   3   2  14 185.866 58.7235   1
  -3   2 -14 198.467 61.2153   2
  -3  -2  15 214.149 69.7927   1
   3   2  15 230.197 61.5941   1
   3  -2 -15 79.7871 78.4843   2
  -3   2 -15 200.731 65.0085   2
   3   2  16 91.7424 61.1517   1
  -3  -2  16 72.0335 69.9431   1
  -3   2 -16 100.356 67.0054   2
   3  -2 -16 75.1733 76.2633   2
   3   2  17 108.500 63.6613   1
  -3  -2  17 52.9888 73.0599   1
   3  -2 -17 132.208 76.9523   2
  -3   2 -17 187.294 68.3475   2
   3   2  18 359.272 68.3926   1
  -3  -2  18 367.464 78.6741   1
  -3   2 -18 393.258 76.8117   2
   3  -2 -18 412.925 88.5594   2
   3   2  19 49.1727 67.7649   1
  -3  -2  19 131.387 80.1987   1
   3  -2 -19 89.1189 90.8268   2
  -3   2 -19-75.1090 76.6849   2
  -3  -2  20 21.9551 80.3353   1
   3  -2 -20-18.3036 93.7247   2
  -3   2 -20 69.3780 80.8493   2
  -3  -2  21 162.829 85.2694   1
  -3   2 -21 112.161 85.4698   2
   3  -2 -21 109.644 98.5508   2
   3  -3  21-30.3587 81.7619   1
  -3   3  21 115.536 79.9392   1
   3   3 -21 43.5437 94.7264   2
  -3  -3 -21 180.356 90.4053   2
  -3   3  20 179.892 78.9775   1
   3  -3  20 131.487 81.2411   1
   3   3 -20-0.51004 88.3454   2
  -3  -3 -20-18.9649 85.5286   2
   3  -3  19 106.250 76.5361   1
  -3   3  19 39.7366 74.1662   1
  -3  -3 -19 44.0217 82.6561   2
   3   3 -19 42.9611 83.1535   2
   3  -3  18 482.618 77.1268   1
  -3   3  18 620.665 75.6287   1
  -3  -3 -18 395.632 82.6767   2
   3   3 -18 485.944 85.8017   2
  -3   3  17 167.005 69.2161   1
   3  -3  17 163.729 70.8333   1
  -3  -3 -17 111.835 76.0585   2
   3   3 -17 122.946 80.2029   2
   3  -3  16 23.7416 69.4759   1
  -3   3  16 165.594 66.9963   1
  -3  -3 -16 117.342 70.0779   2
   3   3 -16 192.380 75.8943   2
   3  -3  15 1658.35 77.0239   1
  -3   3  15 1707.14 74.9616   1
  -3  -3 -15 1474.30 81.0930   2
   3   3 -15 1385.05 82.8483   2
  -3   3  14 1714.76 68.5583   1
   3  -3  14 1687.25 75.7030   1
   3   3 -14 1804.69 81.5362   2
  -3  -3 -14 1811.07 79.2019   2
  -3   3  13 571.758 59.5414   1
   3  -3  13 526.352 67.5604   1
  -3  -3 -13 536.647 66.0626   2
   3   3 -13 590.321 71.3788   2
  -3   3  12 284.020 56.0927   1
   3  -3  12 304.745 64.7048   1
  -3  -3 -12 214.572 60.2419   2
   3   3 -12 187.480 62.0135   2
  -3  -3 -11 1699.85 65.1273   2
  -3   3  11 1823.82 58.4079   1
   3  -3  11 1882.73 68.2369   1
  -3   3  11 1780.51 33.5783   3
   3   3 -11 1876.42 68.8476   2
  -3  -3 -10 201.812 49.5132   2
   3  -3  10 190.238 54.5583   1
  -3   3  10 247.831 44.4258   1
  -3   3  10 246.023 25.4552   3
   3   3 -10 316.419 52.8407   2
  -3  -3  -9 1303.85 54.0178   2
  -3   3   9 1296.66 47.7604   1
   3  -3   9 1236.37 54.7557   1
  -3   3   9 1196.13 30.6117   3
   3   3  -9 1178.64 53.8117   2
  -3  -3  -8 2318.52 54.6937   2
   3  -3   8 2216.32 58.6869   1
  -3   3   8 2357.72 50.8059   1
  -3   3   8 2266.77 36.6075   3
   3   3  -8 2211.58 55.9847   2
  -3  -3  -7 2841.69 54.8277   2
   3  -3   7 3021.26 60.1474   1
  -3   3   7 3026.38 42.1551   3
   3   3  -7 2724.16 56.8643   2
  -3  -3  -6 31885.2 124.515   2
   3  -3   6 32419.9 125.251   1
  -3  -3  -5 28425.3 111.237   2
   3  -3   5 28694.3 112.573   1
   3   3  -5 28464.0 118.305   2
  -3  -3  -4 10418.6 67.3198   2
   3  -3   4 10351.6 70.6199   1
  -3   3   4 10084.1 62.8071   3
   3   3  -4 10224.5 37.3718   3
   3   3  -4 10213.6 71.3036   2
  -3  -3  -3 38059.9 112.509   2
   3  -3   3 38164.4 116.980   1
  -3   3   3 37631.4 111.782   3
   3   3  -3 37342.8 75.4106   3
   3   3  -3 37509.9 119.774   2
  -3  -3  -2 1163.10 34.0649   2
   3  -3   2 1329.44 39.4485   1
  -3   3   2 1252.92 35.2946   3
   3   3  -2 1272.75 37.7748   2
   3   3  -1 18931.4 62.0725   1
  -3  -3  -1 18946.2 77.2639   2
   3  -3   1 18714.8 80.1684   1
   3   3  -1 18741.5 63.6527   3
   3   3  -1 18714.8 79.9276   2
  -3   3   1 18979.8 79.6018   3
   3   3   0 11873.3 45.6615   1
   3  -3   0 11417.5 65.0557   1
   3   3   0 11791.2 54.7396   3
  -3   3   0 11786.1 64.5170   3
   3   3   0 11972.2 66.1344   2
   3   3   1 19260.8 53.1318   1
   3  -3  -1 18680.5 47.2457   2
   3  -3  -1 18278.5 78.6870   1
   3   3   1 19510.0 74.6238   3
  -3   3  -1 18588.2 80.3291   3
   3  -3  -2 1283.83 37.0084   1
   3  -3  -2 1287.72 29.5056   2
   3   3   2 1302.38 23.3539   1
  -3   3  -2 1349.46 17.2036   2
  -3   3  -2 1269.68 35.0886   3
   3  -3  -3 38173.4 113.434   1
  -3  -3   3 37792.4 103.639   1
   3   3   3 37997.3 80.1084   1
   3   3   3 38522.6 110.699   3
  -3   3  -3 38366.3 113.143   3
  -3   3  -3 38455.4 77.8180   2
   3  -3  -4 10265.6 66.4747   1
   3   3   4 9982.67 49.9536   1
  -3  -3   4 9961.84 63.5776   1
   3   3   4 10401.1 62.9950   3
   3  -3  -4 10431.5 63.5647   2
  -3   3  -4 10347.9 64.6736   3
  -3   3  -4 10248.0 52.5339   2
   3  -3  -5 28498.4 109.341   1
   3   3   5 27819.8 85.1182   1
  -3  -3   5 28149.5 106.726   1
   3   3   5 28911.7 103.790   3
  -3   3  -5 28357.7 91.5975   2
   3  -3  -5 28527.1 109.198   2
  -3   3  -5 28307.4 103.106   3
  -3  -3   6 32370.3 122.212   1
   3   3   6 32169.2 99.4534   1
   3   3   6 32176.4 113.377   3
   3  -3  -6 32605.1 127.207   2
  -3   3  -6 32319.6 113.080   3
  -3   3  -6 31879.4 107.353   2
  -3  -3   7 3068.19 56.0703   1
   3   3   7 2940.29 46.8872   1
   3   3   7 2999.56 46.3794   3
   3  -3  -7 3063.77 59.7778   2
  -3   3  -7 2896.54 44.9992   3
  -3   3  -7 2895.47 47.3030   2
  -3  -3   8 2447.79 55.5051   1
   3   3   8 2413.65 47.4111   1
   3   3   8 2318.76 41.7618   3
  -3   3  -8 2273.37 40.9256   3
  -3   3  -8 2295.40 47.0617   2
   3  -3  -8 2313.32 57.1724   2
  -3  -3   9 1195.28 51.3996   1
[truncated: 1,239,922 more chars]
