# Supplementary material for: Solvatomorphism of Moxidectin
Source: Molecules. 2021 Aug 11;26(16):4869. doi: 10.3390/molecules26164869 (PMC8398095; doi:10.3390/molecules26164869)
Supplement: Supplementary file 1 [file molecules-26-04869-s001.zip › molecules-1312668-supplementary/ESI/Moxi.2EtOH.cif]

data_vale53
# start Validation Reply Form
_vrf_DIFMX02_vale53
;
RESPONSE:
The highest electron density peak is located close to the oxygen O9 
and thus a split disorder is suggested. However, all attempts to mod-
el this disorder failed. If refined to a split position, the bond pa-
rameters of the second site do not refine to be chemically reasona-
ble. One O9 site will give a bond length (1.398 A) as well as a C-C-O 
bond angle (107°) in the expected range whereas both parameters are 
too large for the second site (1.457 A and 120°; 30% occupancy). 
While the bond length can be adjusted using SADI or SAME, the bond 
angle remains too large. (2) If refined isotropic the displacement 
parameters for both sites are acceptable. However, this causes large 
Q peaks in between the sites. Instead, when refining both sites ani-
sotropically, the ADP for the second position (the same that causes 
problems with the bond angle) yields a deformed ADP for which SHELXL 
once again suggests a split refinement. It is therefore concluded, 
that the residual electron density is caused by an artefact due to 
the inferior data quality The description as atom with a slightly 
large ADP is therefore more accurate.
;
_vrf_PLAT097_vale53
;
RESPONSE:
The highest electron density peak is located close to the oxygen O9 
and thus a split disorder is suggested. However, all attempts to mod-
el this disorder failed. If refined to a split position, the bond pa-
rameters of the second site do not refine to be chemically reasona-
ble. One O9 site will give a bond length (1.398 A) as well as a C-C-O 
bond angle (107°) in the expected range whereas both parameters are 
too large for the second site (1.457 A and 120°; 30% occupancy). 
While the bond length can be adjusted using SADI or SAME, the bond 
angle remains too large. (2) If refined isotropic the displacement 
parameters for both sites are acceptable. However, this causes large 
Q peaks in between the sites. Instead, when refining both sites ani-
sotropically, the ADP for the second position (the same that causes 
problems with the bond angle) yields a deformed ADP for which SHELXL 
once again suggests a split refinement. It is therefore concluded, 
that the residual electron density is caused by an artefact due to 
the inferior data quality The description as atom with a slightly 
large ADP is therefore more accurate.
;
_vrf_PLAT791_vale53
;
RESPONSE:
The absolute structure of the molecule is known and was not deter-
mined by anomalous-dispersion effects. The sample was a weak anoma-
lous scatterer. The absolute structure parameter was calculated to be 
-0.3(3) which is meaningless for the determination of the absolute 
structure. It was thus deleted from the *.cif file.
;
# end Validation Reply Form
 
_audit_creation_method            'SHELXL-2018/3'
_shelx_SHELXL_version_number      '2018/3'
_chemical_name_systematic         ?
_chemical_name_common                   'Moxidectin'
_chemical_melting_point                 'Not measured'
_chemical_formula_moiety                'C37 H53 N O8, 2(C2 H6 O)'
_chemical_formula_sum
 'C41 H65 N O10' 
_chemical_formula_weight          731.94

loop_
 _atom_type_symbol
 _atom_type_description
 _atom_type_scat_dispersion_real
 _atom_type_scat_dispersion_imag
 _atom_type_scat_source
 'C'  'C'   0.0033   0.0016
 'International Tables Vol C Tables 4.2.6.8 and 6.1.1.4'
 'H'  'H'   0.0000   0.0000
 'International Tables Vol C Tables 4.2.6.8 and 6.1.1.4'
 'N'  'N'   0.0061   0.0033
 'International Tables Vol C Tables 4.2.6.8 and 6.1.1.4'
 'O'  'O'   0.0106   0.0060
 'International Tables Vol C Tables 4.2.6.8 and 6.1.1.4'
 
_space_group_crystal_system       monoclinic
_space_group_IT_number            4
_space_group_name_H-M_alt         'P 21'
_space_group_name_Hall            'P 2yb'
 
_shelx_space_group_comment
;
The symmetry employed for this shelxl refinement is uniquely defined
by the following loop, which should always be used as a source of
symmetry information in preference to the above space-group names.
They are only intended as comments.
;
 
loop_
 _space_group_symop_operation_xyz
 'x, y, z'
 '-x, y+1/2, -z'
 
_cell_length_a                    11.1913(4)
_cell_length_b                    8.8440(3)
_cell_length_c                    21.9594(8)
_cell_angle_alpha                 90
_cell_angle_beta                  93.747(3)
_cell_angle_gamma                 90
_cell_volume                      2168.80(13)
_cell_formula_units_Z             2
_cell_measurement_temperature     120(2)
_cell_measurement_reflns_used   14817
_cell_measurement_theta_min     1.9050
_cell_measurement_theta_max     31.4390
 
_exptl_crystal_description                prism
_exptl_crystal_colour                     'colorless'
_exptl_crystal_density_meas       ?
_exptl_crystal_density_method     ?
_exptl_crystal_density_diffrn     1.121          
_exptl_crystal_F_000              796
_exptl_transmission_factor_min    ?
_exptl_transmission_factor_max    ?
_exptl_crystal_size_max                             0.150
_exptl_crystal_size_mid                             0.120
_exptl_crystal_size_min                             0.100
_exptl_absorpt_coefficient_mu     0.079
_shelx_estimated_absorpt_T_min    ?
_shelx_estimated_absorpt_T_max    ?
_exptl_absorpt_correction_type            multi-scan
_exptl_absorpt_correction_T_min                   0.96333
_exptl_absorpt_correction_T_max                   1.00000
_exptl_absorpt_process_details
;
CrysAlisPro 1.171.40.53 (Rigaku Oxford Diffraction, 2019)
Empirical absorption correction using spherical harmonics,
 implemented in SCALE3 ABSPACK scaling algorithm.
;
_exptl_absorpt_special_details    ?
_diffrn_ambient_temperature       120(2)
_diffrn_radiation_wavelength      0.71073
_diffrn_radiation_type            MoK\a
_diffrn_source 'fine-focus sealed X-ray tube'
_diffrn_measurement_device_type         'goniometer'
_diffrn_measurement_method '\w scans'
_diffrn_detector_area_resol_mean  ?
_diffrn_reflns_number             25503
_diffrn_reflns_av_unetI/netI      0.0445
_diffrn_reflns_av_R_equivalents   0.0249
_diffrn_reflns_limit_h_min        -16
_diffrn_reflns_limit_h_max        16
_diffrn_reflns_limit_k_min        -12
_diffrn_reflns_limit_k_max        13
_diffrn_reflns_limit_l_min        -32
_diffrn_reflns_limit_l_max        32
_diffrn_reflns_theta_min          1.824
_diffrn_reflns_theta_max          31.571
_diffrn_reflns_theta_full         25.242
_diffrn_measured_fraction_theta_max   0.924
_diffrn_measured_fraction_theta_full  1.000
_diffrn_reflns_Laue_measured_fraction_max    0.924
_diffrn_reflns_Laue_measured_fraction_full   1.000
_diffrn_reflns_point_group_measured_fraction_max   0.896
_diffrn_reflns_point_group_measured_fraction_full  1.000
_reflns_number_total              13011
_reflns_number_gt                 10522
_reflns_threshold_expression      'I > 2\s(I)'
_reflns_Friedel_coverage          0.833
_reflns_Friedel_fraction_max      0.864
_reflns_Friedel_fraction_full     1.000
 
_reflns_special_details
;
 Reflections were merged by SHELXL according to the crystal
 class for the calculation of statistics and refinement.
 
 _reflns_Friedel_fraction is defined as the number of unique
 Friedel pairs measured divided by the number that would be
 possible theoretically, ignoring centric projections and
 systematic absences.
;
 
_computing_data_collection     'CrysAlisPro 1.171.40.53 (Rigaku OD, 2019)'
_computing_cell_refinement     'CrysAlisPro 1.171.40.53 (Rigaku OD, 2019)'
_computing_data_reduction      'CrysAlisPro 1.171.40.53 (Rigaku OD, 2019)'
_computing_structure_solution           'SHELXT 2014/5 (Sheldrick, 2014)'
_computing_structure_refinement 'SHELXL-2018/3 (Sheldrick, 2018)'
_computing_molecular_graphics     ?
_computing_publication_material   ?
_refine_special_details
;
 1.The absolute structure of the molecule is known and
was not determined by anomalous-dispersion effects:
STRVA01_ALERT_4_C
PLAT915_ALERT_3_C
PLAT032_ALERT_4_G
PLAT791_ALERT_4_G
;
_refine_ls_structure_factor_coef  Fsqd
_refine_ls_matrix_type            full
_refine_ls_weighting_scheme       calc
_refine_ls_weighting_details
'w=1/[\s^2^(Fo^2^)+(0.0606P)^2^+0.5517P] where P=(Fo^2^+2Fc^2^)/3'
_atom_sites_solution_primary            'dual'
_atom_sites_solution_secondary    ?
_atom_sites_solution_hydrogens    mixed
_refine_ls_hydrogen_treatment     mixed
_refine_ls_extinction_method      none
_refine_ls_extinction_coef        .
_refine_ls_abs_structure_details
;
 Flack x determined using 3950 quotients [(I+)-(I-)]/[(I+)+(I-)]
 (Parsons, Flack and Wagner, Acta Cryst. B69 (2013) 249-259).
;
_chemical_absolute_configuration        rm
_refine_ls_number_reflns          13011
_refine_ls_number_parameters      485
_refine_ls_number_restraints      9
_refine_ls_R_factor_all           0.0720
_refine_ls_R_factor_gt            0.0525
_refine_ls_wR_factor_ref          0.1254
_refine_ls_wR_factor_gt           0.1160
_refine_ls_goodness_of_fit_ref    1.013
_refine_ls_restrained_S_all       1.013
_refine_ls_shift/su_max           0.000
_refine_ls_shift/su_mean          0.000
 
loop_
 _atom_site_label
 _atom_site_type_symbol
 _atom_site_fract_x
 _atom_site_fract_y
 _atom_site_fract_z
 _atom_site_U_iso_or_equiv
 _atom_site_adp_type
 _atom_site_occupancy
 _atom_site_site_symmetry_order  
 _atom_site_calc_flag
 _atom_site_refinement_flags_posn
 _atom_site_refinement_flags_adp
 _atom_site_refinement_flags_occupancy
 _atom_site_disorder_assembly
 _atom_site_disorder_group
C1 C 0.4839(2) 0.7300(3) 0.30491(10) 0.0182(4) Uani 1 1 d . . . . .
C2 C 0.5004(2) 0.7866(3) 0.36985(10) 0.0169(4) Uani 1 1 d . . . . .
H1 H 0.449509 0.878897 0.372817 0.020 Uiso 1 1 calc R U . . .
C3 C 0.6271(2) 0.8318(3) 0.38771(11) 0.0227(5) Uani 1 1 d . . . . .
H2 H 0.672635 0.875298 0.357173 0.027 Uiso 1 1 calc R U . . .
C4 C 0.6799(2) 0.8153(3) 0.44329(11) 0.0226(5) Uani 1 1 d . . . . .
C5 C 0.6209(2) 0.7277(3) 0.49205(11) 0.0213(5) Uani 1 1 d . . . . .
H3 H 0.660561 0.626497 0.495458 0.026 Uiso 1 1 calc R U . . .
C6 C 0.4884(2) 0.7012(3) 0.47900(10) 0.0192(4) Uani 1 1 d . . . . .
H4 H 0.462271 0.617377 0.505681 0.023 Uiso 1 1 calc R U . . .
C7 C 0.4496(2) 0.6640(3) 0.41233(10) 0.0175(4) Uani 1 1 d . . . . .
C8 C 0.3158(2) 0.6846(3) 0.41489(10) 0.0196(5) Uani 1 1 d . . . . .
C9 C 0.2324(2) 0.6026(3) 0.38435(11) 0.0208(5) Uani 1 1 d . . . . .
H5 H 0.259765 0.525376 0.358619 0.025 Uiso 1 1 calc R U . . .
C10 C 0.1034(2) 0.6193(3) 0.38634(11) 0.0234(5) Uani 1 1 d . . . . .
H6 H 0.073667 0.699092 0.410053 0.028 Uiso 1 1 calc R U . . .
C11 C 0.0251(2) 0.5281(3) 0.35653(12) 0.0251(5) Uani 1 1 d . . . . .
H7 H 0.056939 0.447332 0.334154 0.030 Uiso 1 1 calc R U . . .
C12 C -0.1093(2) 0.5409(4) 0.35488(12) 0.0294(6) Uani 1 1 d . . . . .
H8 H -0.130378 0.644490 0.368959 0.035 Uiso 1 1 calc R U . . .
C13 C -0.1628(2) 0.5197(3) 0.28908(12) 0.0276(5) Uani 1 1 d . . . . .
H9 H -0.146036 0.415288 0.275779 0.033 Uiso 1 1 calc R U . . .
H10 H -0.250807 0.531454 0.288688 0.033 Uiso 1 1 calc R U . . .
C14 C -0.1151(2) 0.6291(3) 0.24372(12) 0.0251(5) Uani 1 1 d . . . . .
C15 C -0.0507(2) 0.5801(3) 0.19896(12) 0.0245(5) Uani 1 1 d . . . . .
H11 H -0.041224 0.473595 0.196362 0.029 Uiso 1 1 calc R U . . .
C16 C 0.0094(2) 0.6718(3) 0.15177(11) 0.0233(5) Uani 1 1 d . . . . .
H12 H -0.012061 0.779801 0.155742 0.028 Uiso 1 1 calc R U . . .
H13 H -0.018765 0.637511 0.110375 0.028 Uiso 1 1 calc R U . . .
C17 C 0.1442(2) 0.6534(3) 0.16049(10) 0.0186(4) Uani 1 1 d . . . . .
H14 H 0.164059 0.543287 0.158875 0.022 Uiso 1 1 calc R U . . .
C18 C 0.1975(2) 0.7178(3) 0.22016(10) 0.0209(5) Uani 1 1 d . . . . .
H15 H 0.179830 0.827324 0.222160 0.025 Uiso 1 1 calc R U . . .
H16 H 0.161379 0.667519 0.254786 0.025 Uiso 1 1 calc R U . . .
C19 C 0.3316(2) 0.6933(3) 0.22476(10) 0.0175(4) Uani 1 1 d . . . . .
H17 H 0.348950 0.582661 0.228366 0.021 Uiso 1 1 calc R U . . .
C20 C 0.3888(2) 0.7564(3) 0.16920(10) 0.0183(4) Uani 1 1 d . . . . .
H18 H 0.473863 0.725107 0.170230 0.022 Uiso 1 1 calc R U . . .
H19 H 0.386008 0.868225 0.170137 0.022 Uiso 1 1 calc R U . . .
C21 C 0.3235(2) 0.6993(3) 0.11050(10) 0.0179(4) Uani 1 1 d . . . . .
C22 C 0.3691(2) 0.7768(3) 0.05436(10) 0.0213(5) Uani 1 1 d . . . . .
H20 H 0.331064 0.877593 0.049818 0.026 Uiso 1 1 calc R U . . .
H21 H 0.456561 0.792601 0.061161 0.026 Uiso 1 1 calc R U . . .
C23 C 0.34501(19) 0.6901(3) -0.00412(10) 0.0181(4) Uani 1 1 d . . . . .
C24 C 0.3494(2) 0.5190(3) -0.00101(10) 0.0187(4) Uani 1 1 d . . . . .
H22 H 0.434848 0.487798 0.007195 0.022 Uiso 1 1 calc R U . . .
C25 C 0.2804(2) 0.4750(3) 0.05459(10) 0.0168(4) Uani 1 1 d . . . . .
H23 H 0.199112 0.522218 0.049573 0.020 Uiso 1 1 calc R U . . .
C26 C 0.2643(2) 0.3097(3) 0.06804(11) 0.0197(4) Uani 1 1 d . . . . .
C27 C 0.1535(2) 0.2610(3) 0.07306(11) 0.0211(5) Uani 1 1 d . . . . .
H24 H 0.092576 0.334087 0.064383 0.025 Uiso 1 1 calc R U . . .
C28 C 0.1100(2) 0.1072(3) 0.09046(12) 0.0250(5) Uani 1 1 d . . . . .
H25 H 0.179719 0.046190 0.107324 0.030 Uiso 1 1 calc R U . . .
C29 C 0.0525(3) 0.0267(3) 0.03454(13) 0.0317(6) Uani 1 1 d . . . . .
H29 H 0.113113 0.008297 0.005179 0.048 Uiso 1 1 calc R U . . .
H30 H -0.011475 0.090095 0.015572 0.048 Uiso 1 1 calc R U . . .
H31 H 0.018752 -0.069920 0.046936 0.048 Uiso 1 1 calc R U . . .
C30 C 0.0207(3) 0.1264(4) 0.14021(15) 0.0441(8) Uani 1 1 d . . . . .
H26 H -0.048277 0.185552 0.123975 0.066 Uiso 1 1 calc R U . . .
H27 H 0.059853 0.179081 0.175330 0.066 Uiso 1 1 calc R U . . .
H28 H -0.006509 0.026662 0.153022 0.066 Uiso 1 1 calc R U . . .
C31 C 0.8043(3) 0.8732(4) 0.46002(14) 0.0359(7) Uani 1 1 d . . . . .
H32 H 0.854832 0.789812 0.475946 0.054 Uiso 1 1 calc R U . . .
H33 H 0.800791 0.951914 0.491280 0.054 Uiso 1 1 calc R U . . .
H34 H 0.838287 0.915689 0.423721 0.054 Uiso 1 1 calc R U . . .
C32 C 0.3007(2) 0.8038(3) 0.46282(12) 0.0273(5) Uani 1 1 d . . . . .
H35 H 0.265602 0.896882 0.444101 0.033 Uiso 1 1 calc R U . . .
H36 H 0.247618 0.766903 0.493955 0.033 Uiso 1 1 calc R U . . .
C33 C -0.1625(3) 0.4253(5) 0.39706(16) 0.0496(9) Uani 1 1 d . . . . .
H37 H -0.249752 0.437212 0.395449 0.074 Uiso 1 1 calc R U . . .
H38 H -0.129389 0.441432 0.438973 0.074 Uiso 1 1 calc R U . . .
H39 H -0.142671 0.323010 0.383843 0.074 Uiso 1 1 calc R U . . .
C34 C -0.1454(3) 0.7921(4) 0.25418(16) 0.0433(8) Uani 1 1 d . . . . .
H40 H -0.121050 0.853063 0.219849 0.065 Uiso 1 1 calc R U . . .
H41 H -0.103084 0.827359 0.292004 0.065 Uiso 1 1 calc R U . . .
H42 H -0.231965 0.802194 0.257503 0.065 Uiso 1 1 calc R U . . .
C35 C 0.3106(4) 0.9736(4) -0.11155(14) 0.0450(8) Uani 1 1 d . . . . .
H43 H 0.298184 1.082986 -0.108726 0.068 Uiso 1 1 calc R U . . .
H44 H 0.240509 0.926989 -0.133089 0.068 Uiso 1 1 calc R U . . .
H45 H 0.381829 0.953594 -0.133975 0.068 Uiso 1 1 calc R U . . .
C36 C 0.3009(3) 0.4415(3) -0.05959(12) 0.0264(5) Uani 1 1 d . . . . .
H46 H 0.351399 0.467332 -0.092882 0.040 Uiso 1 1 calc R U . . .
H47 H 0.218757 0.475819 -0.069927 0.040 Uiso 1 1 calc R U . . .
H48 H 0.301231 0.331738 -0.053590 0.040 Uiso 1 1 calc R U . . .
C37 C 0.3761(2) 0.2160(3) 0.07761(14) 0.0290(6) Uani 1 1 d . . . . .
H49 H 0.401202 0.181106 0.038055 0.044 Uiso 1 1 calc R U . . .
H50 H 0.360087 0.128452 0.103200 0.044 Uiso 1 1 calc R U . . .
H51 H 0.439949 0.277369 0.097824 0.044 Uiso 1 1 calc R U . . .
C38 C 0.4496(4) 0.7921(5) 0.75320(18) 0.0598(11) Uani 1 1 d . . . . .
H54 H 0.382430 0.862656 0.758735 0.072 Uiso 1 1 calc R U . . .
H55 H 0.518373 0.824176 0.780813 0.072 Uiso 1 1 calc R U . . .
C39 C 0.4136(6) 0.6374(6) 0.7691(2) 0.0933(19) Uani 1 1 d . . . . .
H56 H 0.349203 0.603038 0.739925 0.140 Uiso 1 1 calc R U . . .
H57 H 0.385095 0.636824 0.810350 0.140 Uiso 1 1 calc R U . . .
H58 H 0.482439 0.569378 0.767521 0.140 Uiso 1 1 calc R U . . .
C40 C 0.7562(5) 0.6362(5) 0.69378(17) 0.0627(12) Uani 1 1 d . . . . .
H60 H 0.737277 0.582893 0.731617 0.075 Uiso 1 1 calc R U . . .
H61 H 0.773850 0.743242 0.703976 0.075 Uiso 1 1 calc R U . . .
C41 C 0.8586(5) 0.5666(6) 0.6680(2) 0.0790(15) Uani 1 1 d . . . . .
H62 H 0.840040 0.460930 0.657779 0.118 Uiso 1 1 calc R U . . .
H63 H 0.927632 0.570479 0.697848 0.118 Uiso 1 1 calc R U . . .
H64 H 0.877507 0.621155 0.631027 0.118 Uiso 1 1 calc R U . . .
N1 N 0.32436(19) 0.7511(2) -0.05626(9) 0.0228(4) Uani 1 1 d . . . . .
O1 O 0.55483(16) 0.6563(2) 0.27871(8) 0.0259(4) Uani 1 1 d . . . . .
O2 O 0.64248(17) 0.8026(2) 0.54941(8) 0.0258(4) Uani 1 1 d D . . . .
O3 O 0.41952(15) 0.8333(2) 0.49005(8) 0.0235(4) Uani 1 1 d . . . . .
O4 O 0.48709(15) 0.52018(19) 0.39343(7) 0.0200(3) Uani 1 1 d D . . . .
O5 O 0.19824(14) 0.72965(19) 0.11059(7) 0.0186(3) Uani 1 1 d . . . . .
O6 O 0.37538(14) 0.76944(19) 0.28064(7) 0.0195(3) Uani 1 1 d . . . . .
O7 O 0.34288(14) 0.54127(18) 0.10800(7) 0.0171(3) Uani 1 1 d . . . . .
O8 O 0.32696(17) 0.9116(2) -0.05196(8) 0.0279(4) Uani 1 1 d . . . . .
O9 O 0.4808(4) 0.7981(4) 0.69372(14) 0.0927(13) Uani 1 1 d . U . . .
H59 H 0.475900 0.887749 0.681140 0.139 Uiso 1 1 calc R U . . .
O10 O 0.6582(3) 0.6270(3) 0.65017(10) 0.0518(7) Uani 1 1 d . . . . .
H65 H 0.594035 0.630272 0.667929 0.078 Uiso 1 1 calc R U . . .
H52 H 0.649(4) 0.738(4) 0.5773(17) 0.078 Uiso 1 1 d D U . . .
H53 H 0.456(4) 0.459(5) 0.4165(19) 0.078 Uiso 1 1 d D U . . .
 
loop_
 _atom_site_aniso_label
 _atom_site_aniso_U_11
 _atom_site_aniso_U_22
 _atom_site_aniso_U_33
 _atom_site_aniso_U_23
 _atom_site_aniso_U_13
 _atom_site_aniso_U_12
C1 0.0194(10) 0.0194(11) 0.0159(10) 0.0014(8) 0.0024(8) -0.0022(9)
C2 0.0178(10) 0.0182(11) 0.0146(10) -0.0003(8) 0.0010(8) -0.0016(8)
C3 0.0213(11) 0.0263(12) 0.0207(11) -0.0032(10) 0.0031(9) -0.0051(10)
C4 0.0200(11) 0.0254(12) 0.0222(11) -0.0074(10) -0.0009(9) -0.0006(9)
C5 0.0236(11) 0.0222(12) 0.0174(10) -0.0043(9) -0.0044(8) 0.0034(9)
C6 0.0243(11) 0.0205(11) 0.0126(9) -0.0020(8) 0.0007(8) 0.0001(9)
C7 0.0194(10) 0.0188(11) 0.0141(10) -0.0022(8) 0.0009(8) -0.0001(8)
C8 0.0199(11) 0.0225(12) 0.0167(10) 0.0008(9) 0.0034(8) 0.0013(9)
C9 0.0212(11) 0.0225(12) 0.0190(11) 0.0016(9) 0.0032(8) -0.0008(9)
C10 0.0205(11) 0.0304(13) 0.0197(11) 0.0017(10) 0.0048(9) -0.0005(10)
C11 0.0205(11) 0.0292(13) 0.0260(12) 0.0022(11) 0.0046(9) -0.0016(10)
C12 0.0187(11) 0.0411(16) 0.0288(13) 0.0037(12) 0.0052(10) -0.0041(11)
C13 0.0166(11) 0.0344(14) 0.0318(13) -0.0005(12) 0.0022(10) -0.0050(11)
C14 0.0150(10) 0.0324(14) 0.0276(12) -0.0007(11) 0.0002(9) -0.0006(10)
C15 0.0165(11) 0.0284(13) 0.0282(13) -0.0025(10) -0.0014(9) -0.0002(9)
C16 0.0169(10) 0.0311(13) 0.0217(11) -0.0035(10) -0.0007(9) 0.0040(10)
C17 0.0166(10) 0.0233(11) 0.0161(10) -0.0008(8) 0.0033(8) 0.0010(9)
C18 0.0182(10) 0.0281(12) 0.0164(10) -0.0009(9) 0.0018(8) 0.0017(9)
C19 0.0192(10) 0.0197(11) 0.0136(10) -0.0017(8) -0.0001(8) -0.0012(8)
C20 0.0208(11) 0.0176(11) 0.0166(10) -0.0009(8) 0.0013(8) -0.0030(8)
C21 0.0201(11) 0.0167(11) 0.0169(10) -0.0008(8) 0.0022(8) -0.0004(8)
C22 0.0283(12) 0.0206(11) 0.0152(10) -0.0001(8) 0.0030(9) -0.0065(9)
C23 0.0150(10) 0.0219(11) 0.0178(10) -0.0013(9) 0.0038(8) -0.0008(8)
C24 0.0179(10) 0.0215(11) 0.0169(10) -0.0039(9) 0.0022(8) 0.0019(9)
C25 0.0152(10) 0.0172(10) 0.0178(10) -0.0030(8) 0.0005(8) 0.0004(8)
C26 0.0213(11) 0.0177(11) 0.0198(10) -0.0034(9) 0.0000(8) 0.0019(9)
C27 0.0218(11) 0.0172(11) 0.0241(12) 0.0006(9) -0.0014(9) 0.0000(9)
C28 0.0286(12) 0.0185(11) 0.0275(12) 0.0011(10) -0.0001(10) -0.0035(10)
C29 0.0344(14) 0.0259(13) 0.0343(14) -0.0010(12) -0.0015(11) -0.0088(12)
C30 0.062(2) 0.0290(16) 0.0437(18) -0.0016(13) 0.0217(15) -0.0118(15)
C31 0.0260(13) 0.053(2) 0.0286(14) -0.0127(13) -0.0010(11) -0.0102(13)
C32 0.0230(12) 0.0334(14) 0.0256(12) -0.0113(11) 0.0033(9) 0.0006(10)
C33 0.0296(15) 0.079(3) 0.0407(18) 0.0169(18) 0.0074(13) -0.0149(17)
C34 0.0498(19) 0.0366(17) 0.0468(18) 0.0009(14) 0.0285(15) 0.0067(14)
C35 0.076(2) 0.0306(15) 0.0260(15) 0.0072(12) -0.0122(15) 0.0089(16)
C36 0.0331(13) 0.0264(13) 0.0198(12) -0.0072(10) 0.0025(10) 0.0023(11)
C37 0.0229(12) 0.0213(12) 0.0425(15) -0.0008(11) -0.0011(11) 0.0033(10)
C38 0.085(3) 0.048(2) 0.048(2) 0.0153(18) 0.016(2) 0.012(2)
C39 0.153(6) 0.067(3) 0.060(3) 0.017(2) 0.006(3) -0.034(3)
C40 0.105(3) 0.043(2) 0.0380(19) 0.0043(16) -0.016(2) -0.010(2)
C41 0.092(4) 0.077(4) 0.065(3) 0.000(2) -0.020(3) 0.003(3)
N1 0.0248(10) 0.0227(10) 0.0209(10) -0.0005(8) 0.0007(8) 0.0013(8)
O1 0.0229(8) 0.0359(10) 0.0188(8) -0.0034(7) 0.0016(7) 0.0069(8)
O2 0.0351(10) 0.0257(10) 0.0155(8) -0.0035(7) -0.0064(7) 0.0027(8)
O3 0.0233(8) 0.0257(9) 0.0214(8) -0.0076(7) 0.0001(6) 0.0018(7)
O4 0.0260(9) 0.0167(8) 0.0174(8) -0.0015(7) 0.0022(6) 0.0009(7)
O5 0.0196(8) 0.0198(8) 0.0164(7) 0.0002(6) 0.0011(6) 0.0028(6)
O6 0.0196(8) 0.0239(9) 0.0148(7) -0.0023(6) -0.0007(6) 0.0015(7)
O7 0.0174(7) 0.0161(8) 0.0177(8) -0.0015(6) 0.0003(6) 0.0004(6)
O8 0.0383(11) 0.0239(9) 0.0214(9) 0.0035(7) 0.0001(8) 0.0016(8)
O9 0.181(4) 0.0464(17) 0.0572(18) 0.0271(14) 0.057(2) 0.036(2)
O10 0.0894(19) 0.0378(13) 0.0268(11) 0.0043(10) -0.0065(11) -0.0009(13)
 
_geom_special_details
;
 All esds (except the esd in the dihedral angle between two l.s. planes)
 are estimated using the full covariance matrix.  The cell esds are taken
 into account individually in the estimation of esds in distances, angles
 and torsion angles; correlations between esds in cell parameters are only
 used when they are defined by crystal symmetry.  An approximate (isotropic)
 treatment of cell esds is used for estimating esds involving l.s. planes.
;
 
loop_
 _geom_bond_atom_site_label_1
 _geom_bond_atom_site_label_2
 _geom_bond_distance
 _geom_bond_site_symmetry_2
 _geom_bond_publ_flag
C1 O1 1.202(3) . ?
C1 O6 1.340(3) . ?
C1 C2 1.511(3) . ?
C2 C3 1.500(3) . ?
C2 C7 1.561(3) . ?
C2 H1 1.0000 . ?
C3 C4 1.329(3) . ?
C3 H2 0.9500 . ?
C4 C31 1.506(4) . ?
C4 C5 1.508(4) . ?
C5 O2 1.429(3) . ?
C5 C6 1.511(3) . ?
C5 H3 1.0000 . ?
C6 O3 1.429(3) . ?
C6 C7 1.535(3) . ?
C6 H4 1.0000 . ?
C7 O4 1.410(3) . ?
C7 C8 1.513(3) . ?
C8 C9 1.328(3) . ?
C8 C32 1.507(3) . ?
C9 C10 1.455(3) . ?
C9 H5 0.9500 . ?
C10 C11 1.332(4) . ?
C10 H6 0.9500 . ?
C11 C12 1.506(3) . ?
C11 H7 0.9500 . ?
C12 C33 1.527(4) . ?
C12 C13 1.539(4) . ?
C12 H8 1.0000 . ?
C13 C14 1.511(4) . ?
C13 H9 0.9900 . ?
C13 H10 0.9900 . ?
C14 C15 1.329(4) . ?
C14 C34 1.502(4) . ?
C15 C16 1.508(4) . ?
C15 H11 0.9500 . ?
C16 C17 1.518(3) . ?
C16 H12 0.9900 . ?
C16 H13 0.9900 . ?
C17 O5 1.452(3) . ?
C17 C18 1.515(3) . ?
C17 H14 1.0000 . ?
C18 C19 1.512(3) . ?
C18 H15 0.9900 . ?
C18 H16 0.9900 . ?
C19 O6 1.456(3) . ?
C19 C20 1.521(3) . ?
C19 H17 1.0000 . ?
C20 C21 1.525(3) . ?
C20 H18 0.9900 . ?
C20 H19 0.9900 . ?
C21 O7 1.416(3) . ?
C21 O5 1.427(3) . ?
C21 C22 1.527(3) . ?
C22 C23 1.505(3) . ?
C22 H20 0.9900 . ?
C22 H21 0.9900 . ?
C23 N1 1.273(3) . ?
C23 C24 1.515(3) . ?
C24 C36 1.526(3) . ?
C24 C25 1.537(3) . ?
C24 H22 1.0000 . ?
C25 O7 1.450(3) . ?
C25 C26 1.505(3) . ?
C25 H23 1.0000 . ?
C26 C27 1.323(3) . ?
C26 C37 1.504(3) . ?
C27 C28 1.503(3) . ?
C27 H24 0.9500 . ?
C28 C29 1.525(4) . ?
C28 C30 1.537(4) . ?
C28 H25 1.0000 . ?
C29 H29 0.9800 . ?
C29 H30 0.9800 . ?
C29 H31 0.9800 . ?
C30 H26 0.9800 . ?
C30 H27 0.9800 . ?
C30 H28 0.9800 . ?
C31 H32 0.9800 . ?
C31 H33 0.9800 . ?
C31 H34 0.9800 . ?
C32 O3 1.445(3) . ?
C32 H35 0.9900 . ?
C32 H36 0.9900 . ?
C33 H37 0.9800 . ?
C33 H38 0.9800 . ?
C33 H39 0.9800 . ?
C34 H40 0.9800 . ?
C34 H41 0.9800 . ?
C34 H42 0.9800 . ?
C35 O8 1.420(3) . ?
C35 H43 0.9800 . ?
C35 H44 0.9800 . ?
C35 H45 0.9800 . ?
C36 H46 0.9800 . ?
C36 H47 0.9800 . ?
C36 H48 0.9800 . ?
C37 H49 0.9800 . ?
C37 H50 0.9800 . ?
C37 H51 0.9800 . ?
C38 O9 1.375(5) . ?
C38 C39 1.475(6) . ?
C38 H54 0.9900 . ?
C38 H55 0.9900 . ?
C39 H56 0.9800 . ?
C39 H57 0.9800 . ?
C39 H58 0.9800 . ?
C40 O10 1.410(5) . ?
C40 C41 1.448(7) . ?
C40 H60 0.9900 . ?
C40 H61 0.9900 . ?
C41 H62 0.9800 . ?
C41 H63 0.9800 . ?
C41 H64 0.9800 . ?
N1 O8 1.423(3) . ?
O2 H52 0.84(2) . ?
O4 H53 0.83(2) . ?
O9 H59 0.8400 . ?
O10 H65 0.8400 . ?
 
loop_
 _geom_angle_atom_site_label_1
 _geom_angle_atom_site_label_2
 _geom_angle_atom_site_label_3
 _geom_angle
 _geom_angle_site_symmetry_1
 _geom_angle_site_symmetry_3
 _geom_angle_publ_flag
O1 C1 O6 124.1(2) . . ?
O1 C1 C2 126.0(2) . . ?
O6 C1 C2 109.90(19) . . ?
C3 C2 C1 112.94(19) . . ?
C3 C2 C7 113.79(19) . . ?
C1 C2 C7 107.91(18) . . ?
C3 C2 H1 107.3 . . ?
C1 C2 H1 107.3 . . ?
C7 C2 H1 107.3 . . ?
C4 C3 C2 124.5(2) . . ?
C4 C3 H2 117.7 . . ?
C2 C3 H2 117.7 . . ?
C3 C4 C31 122.4(2) . . ?
C3 C4 C5 121.3(2) . . ?
C31 C4 C5 116.2(2) . . ?
O2 C5 C4 109.3(2) . . ?
O2 C5 C6 110.27(19) . . ?
C4 C5 C6 114.54(19) . . ?
O2 C5 H3 107.5 . . ?
C4 C5 H3 107.5 . . ?
C6 C5 H3 107.5 . . ?
O3 C6 C5 111.98(19) . . ?
O3 C6 C7 102.42(18) . . ?
C5 C6 C7 115.27(19) . . ?
O3 C6 H4 109.0 . . ?
C5 C6 H4 109.0 . . ?
C7 C6 H4 109.0 . . ?
O4 C7 C8 115.67(19) . . ?
O4 C7 C6 113.76(19) . . ?
C8 C7 C6 99.06(18) . . ?
O4 C7 C2 108.88(17) . . ?
C8 C7 C2 109.78(19) . . ?
C6 C7 C2 109.28(19) . . ?
C9 C8 C32 128.8(2) . . ?
C9 C8 C7 125.5(2) . . ?
C32 C8 C7 105.44(19) . . ?
C8 C9 C10 126.6(2) . . ?
C8 C9 H5 116.7 . . ?
C10 C9 H5 116.7 . . ?
C11 C10 C9 123.2(2) . . ?
C11 C10 H6 118.4 . . ?
C9 C10 H6 118.4 . . ?
C10 C11 C12 126.2(3) . . ?
C10 C11 H7 116.9 . . ?
C12 C11 H7 116.9 . . ?
C11 C12 C33 111.3(3) . . ?
C11 C12 C13 109.9(2) . . ?
C33 C12 C13 110.2(2) . . ?
C11 C12 H8 108.5 . . ?
C33 C12 H8 108.5 . . ?
C13 C12 H8 108.5 . . ?
C14 C13 C12 114.1(2) . . ?
C14 C13 H9 108.7 . . ?
C12 C13 H9 108.7 . . ?
C14 C13 H10 108.7 . . ?
C12 C13 H10 108.7 . . ?
H9 C13 H10 107.6 . . ?
C15 C14 C34 124.4(3) . . ?
C15 C14 C13 120.7(3) . . ?
C34 C14 C13 114.9(2) . . ?
C14 C15 C16 128.3(3) . . ?
C14 C15 H11 115.8 . . ?
C16 C15 H11 115.8 . . ?
C15 C16 C17 109.9(2) . . ?
C15 C16 H12 109.7 . . ?
C17 C16 H12 109.7 . . ?
C15 C16 H13 109.7 . . ?
C17 C16 H13 109.7 . . ?
H12 C16 H13 108.2 . . ?
O5 C17 C18 108.56(19) . . ?
O5 C17 C16 108.34(18) . . ?
C18 C17 C16 113.64(19) . . ?
O5 C17 H14 108.7 . . ?
C18 C17 H14 108.7 . . ?
C16 C17 H14 108.7 . . ?
C19 C18 C17 109.67(18) . . ?
C19 C18 H15 109.7 . . ?
C17 C18 H15 109.7 . . ?
C19 C18 H16 109.7 . . ?
C17 C18 H16 109.7 . . ?
H15 C18 H16 108.2 . . ?
O6 C19 C18 105.54(17) . . ?
O6 C19 C20 111.74(18) . . ?
C18 C19 C20 111.22(19) . . ?
O6 C19 H17 109.4 . . ?
C18 C19 H17 109.4 . . ?
C20 C19 H17 109.4 . . ?
C19 C20 C21 110.66(18) . . ?
C19 C20 H18 109.5 . . ?
C21 C20 H18 109.5 . . ?
C19 C20 H19 109.5 . . ?
C21 C20 H19 109.5 . . ?
H18 C20 H19 108.1 . . ?
O7 C21 O5 109.79(18) . . ?
O7 C21 C20 107.04(18) . . ?
O5 C21 C20 110.69(18) . . ?
O7 C21 C22 110.57(19) . . ?
O5 C21 C22 107.28(19) . . ?
C20 C21 C22 111.49(19) . . ?
C23 C22 C21 114.2(2) . . ?
C23 C22 H20 108.7 . . ?
C21 C22 H20 108.7 . . ?
C23 C22 H21 108.7 . . ?
C21 C22 H21 108.7 . . ?
H20 C22 H21 107.6 . . ?
N1 C23 C22 124.3(2) . . ?
N1 C23 C24 117.8(2) . . ?
C22 C23 C24 117.8(2) . . ?
C23 C24 C36 113.7(2) . . ?
C23 C24 C25 105.78(18) . . ?
C36 C24 C25 112.7(2) . . ?
C23 C24 H22 108.2 . . ?
C36 C24 H22 108.2 . . ?
C25 C24 H22 108.2 . . ?
O7 C25 C26 106.95(18) . . ?
O7 C25 C24 107.41(17) . . ?
C26 C25 C24 118.33(19) . . ?
O7 C25 H23 107.9 . . ?
C26 C25 H23 107.9 . . ?
C24 C25 H23 107.9 . . ?
C27 C26 C37 125.8(2) . . ?
C27 C26 C25 117.2(2) . . ?
C37 C26 C25 117.0(2) . . ?
C26 C27 C28 129.6(2) . . ?
C26 C27 H24 115.2 . . ?
C28 C27 H24 115.2 . . ?
C27 C28 C29 110.2(2) . . ?
C27 C28 C30 108.5(2) . . ?
C29 C28 C30 111.3(2) . . ?
C27 C28 H25 108.9 . . ?
C29 C28 H25 108.9 . . ?
C30 C28 H25 108.9 . . ?
C28 C29 H29 109.5 . . ?
C28 C29 H30 109.5 . . ?
H29 C29 H30 109.5 . . ?
C28 C29 H31 109.5 . . ?
H29 C29 H31 109.5 . . ?
H30 C29 H31 109.5 . . ?
C28 C30 H26 109.5 . . ?
C28 C30 H27 109.5 . . ?
H26 C30 H27 109.5 . . ?
C28 C30 H28 109.5 . . ?
H26 C30 H28 109.5 . . ?
H27 C30 H28 109.5 . . ?
C4 C31 H32 109.5 . . ?
C4 C31 H33 109.5 . . ?
H32 C31 H33 109.5 . . ?
C4 C31 H34 109.5 . . ?
H32 C31 H34 109.5 . . ?
H33 C31 H34 109.5 . . ?
O3 C32 C8 105.84(19) . . ?
O3 C32 H35 110.6 . . ?
C8 C32 H35 110.6 . . ?
O3 C32 H36 110.6 . . ?
C8 C32 H36 110.6 . . ?
H35 C32 H36 108.7 . . ?
C12 C33 H37 109.5 . . ?
C12 C33 H38 109.5 . . ?
H37 C33 H38 109.5 . . ?
C12 C33 H39 109.5 . . ?
H37 C33 H39 109.5 . . ?
H38 C33 H39 109.5 . . ?
C14 C34 H40 109.5 . . ?
C14 C34 H41 109.5 . . ?
H40 C34 H41 109.5 . . ?
C14 C34 H42 109.5 . . ?
H40 C34 H42 109.5 . . ?
H41 C34 H42 109.5 . . ?
O8 C35 H43 109.5 . . ?
O8 C35 H44 109.5 . . ?
H43 C35 H44 109.5 . . ?
O8 C35 H45 109.5 . . ?
H43 C35 H45 109.5 . . ?
H44 C35 H45 109.5 . . ?
C24 C36 H46 109.5 . . ?
C24 C36 H47 109.5 . . ?
H46 C36 H47 109.5 . . ?
C24 C36 H48 109.5 . . ?
H46 C36 H48 109.5 . . ?
H47 C36 H48 109.5 . . ?
C26 C37 H49 109.5 . . ?
C26 C37 H50 109.5 . . ?
H49 C37 H50 109.5 . . ?
C26 C37 H51 109.5 . . ?
H49 C37 H51 109.5 . . ?
H50 C37 H51 109.5 . . ?
O9 C38 C39 110.5(4) . . ?
O9 C38 H54 109.5 . . ?
C39 C38 H54 109.5 . . ?
O9 C38 H55 109.5 . . ?
C39 C38 H55 109.5 . . ?
H54 C38 H55 108.1 . . ?
C38 C39 H56 109.5 . . ?
C38 C39 H57 109.5 . . ?
H56 C39 H57 109.5 . . ?
C38 C39 H58 109.5 . . ?
H56 C39 H58 109.5 . . ?
H57 C39 H58 109.5 . . ?
O10 C40 C41 108.1(3) . . ?
O10 C40 H60 110.1 . . ?
C41 C40 H60 110.1 . . ?
O10 C40 H61 110.1 . . ?
C41 C40 H61 110.1 . . ?
H60 C40 H61 108.4 . . ?
C40 C41 H62 109.5 . . ?
C40 C41 H63 109.5 . . ?
H62 C41 H63 109.5 . . ?
C40 C41 H64 109.5 . . ?
H62 C41 H64 109.5 . . ?
H63 C41 H64 109.5 . . ?
C23 N1 O8 111.2(2) . . ?
C5 O2 H52 109(3) . . ?
C6 O3 C32 105.90(18) . . ?
C7 O4 H53 105(3) . . ?
C21 O5 C17 111.78(16) . . ?
C1 O6 C19 117.47(18) . . ?
C21 O7 C25 111.30(17) . . ?
C35 O8 N1 108.9(2) . . ?
C38 O9 H59 109.5 . . ?
C40 O10 H65 109.5 . . ?
 
loop_
 _geom_torsion_atom_site_label_1
 _geom_torsion_atom_site_label_2
 _geom_torsion_atom_site_label_3
 _geom_torsion_atom_site_label_4
 _geom_torsion
 _geom_torsion_site_symmetry_1
 _geom_torsion_site_symmetry_2
 _geom_torsion_site_symmetry_3
 _geom_torsion_site_symmetry_4
 _geom_torsion_publ_flag
O1 C1 C2 C3 36.2(3) . . . . ?
O6 C1 C2 C3 -146.0(2) . . . . ?
O1 C1 C2 C7 -90.5(3) . . . . ?
O6 C1 C2 C7 87.3(2) . . . . ?
C1 C2 C3 C4 -146.0(3) . . . . ?
C7 C2 C3 C4 -22.5(3) . . . . ?
C2 C3 C4 C31 -175.3(2) . . . . ?
C2 C3 C4 C5 8.8(4) . . . . ?
C3 C4 C5 O2 -140.9(2) . . . . ?
C31 C4 C5 O2 43.0(3) . . . . ?
C3 C4 C5 C6 -16.6(3) . . . . ?
C31 C4 C5 C6 167.3(2) . . . . ?
O2 C5 C6 O3 46.8(3) . . . . ?
C4 C5 C6 O3 -77.1(2) . . . . ?
O2 C5 C6 C7 163.3(2) . . . . ?
C4 C5 C6 C7 39.5(3) . . . . ?
O3 C6 C7 O4 -168.14(18) . . . . ?
C5 C6 C7 O4 70.0(3) . . . . ?
O3 C6 C7 C8 -44.8(2) . . . . ?
C5 C6 C7 C8 -166.7(2) . . . . ?
O3 C6 C7 C2 70.0(2) . . . . ?
C5 C6 C7 C2 -51.9(3) . . . . ?
C3 C2 C7 O4 -82.9(2) . . . . ?
C1 C2 C7 O4 43.3(2) . . . . ?
C3 C2 C7 C8 149.5(2) . . . . ?
C1 C2 C7 C8 -84.3(2) . . . . ?
C3 C2 C7 C6 41.9(3) . . . . ?
C1 C2 C7 C6 168.06(18) . . . . ?
O4 C7 C8 C9 -22.2(3) . . . . ?
C6 C7 C8 C9 -144.2(2) . . . . ?
C2 C7 C8 C9 101.4(3) . . . . ?
O4 C7 C8 C32 152.5(2) . . . . ?
C6 C7 C8 C32 30.5(2) . . . . ?
C2 C7 C8 C32 -83.9(2) . . . . ?
C32 C8 C9 C10 6.1(4) . . . . ?
C7 C8 C9 C10 179.5(2) . . . . ?
C8 C9 C10 C11 -176.8(3) . . . . ?
C9 C10 C11 C12 -178.1(2) . . . . ?
C10 C11 C12 C33 -102.5(4) . . . . ?
C10 C11 C12 C13 135.2(3) . . . . ?
C11 C12 C13 C14 -56.8(3) . . . . ?
C33 C12 C13 C14 -179.8(3) . . . . ?
C12 C13 C14 C15 114.8(3) . . . . ?
C12 C13 C14 C34 -64.7(3) . . . . ?
C34 C14 C15 C16 2.9(4) . . . . ?
C13 C14 C15 C16 -176.6(2) . . . . ?
C14 C15 C16 C17 115.2(3) . . . . ?
C15 C16 C17 O5 174.0(2) . . . . ?
C15 C16 C17 C18 -65.3(3) . . . . ?
O5 C17 C18 C19 -59.7(2) . . . . ?
C16 C17 C18 C19 179.7(2) . . . . ?
C17 C18 C19 O6 175.42(19) . . . . ?
C17 C18 C19 C20 54.1(3) . . . . ?
O6 C19 C20 C21 -168.12(18) . . . . ?
C18 C19 C20 C21 -50.5(3) . . . . ?
C19 C20 C21 O7 -66.2(2) . . . . ?
C19 C20 C21 O5 53.4(2) . . . . ?
C19 C20 C21 C22 172.7(2) . . . . ?
O7 C21 C22 C23 39.3(3) . . . . ?
O5 C21 C22 C23 -80.4(2) . . . . ?
C20 C21 C22 C23 158.3(2) . . . . ?
C21 C22 C23 N1 147.4(2) . . . . ?
C21 C22 C23 C24 -34.6(3) . . . . ?
N1 C23 C24 C36 -12.9(3) . . . . ?
C22 C23 C24 C36 169.0(2) . . . . ?
N1 C23 C24 C25 -137.1(2) . . . . ?
C22 C23 C24 C25 44.8(3) . . . . ?
C23 C24 C25 O7 -61.7(2) . . . . ?
C36 C24 C25 O7 173.55(19) . . . . ?
C23 C24 C25 C26 177.3(2) . . . . ?
C36 C24 C25 C26 52.5(3) . . . . ?
O7 C25 C26 C27 113.3(2) . . . . ?
C24 C25 C26 C27 -125.4(2) . . . . ?
O7 C25 C26 C37 -63.8(3) . . . . ?
C24 C25 C26 C37 57.5(3) . . . . ?
C37 C26 C27 C28 1.7(4) . . . . ?
C25 C26 C27 C28 -175.1(2) . . . . ?
C26 C27 C28 C29 -107.2(3) . . . . ?
C26 C27 C28 C30 130.7(3) . . . . ?
C9 C8 C32 O3 168.1(2) . . . . ?
C7 C8 C32 O3 -6.4(3) . . . . ?
C22 C23 N1 O8 -0.1(3) . . . . ?
C24 C23 N1 O8 -178.06(19) . . . . ?
C5 C6 O3 C32 167.1(2) . . . . ?
C7 C6 O3 C32 43.0(2) . . . . ?
C8 C32 O3 C6 -23.0(3) . . . . ?
O7 C21 O5 C17 56.5(2) . . . . ?
C20 C21 O5 C17 -61.5(2) . . . . ?
C22 C21 O5 C17 176.69(18) . . . . ?
C18 C17 O5 C21 64.6(2) . . . . ?
C16 C17 O5 C21 -171.56(19) . . . . ?
O1 C1 O6 C19 13.1(3) . . . . ?
C2 C1 O6 C19 -164.72(18) . . . . ?
C18 C19 O6 C1 161.23(19) . . . . ?
C20 C19 O6 C1 -77.8(2) . . . . ?
O5 C21 O7 C25 57.7(2) . . . . ?
C20 C21 O7 C25 177.92(17) . . . . ?
C22 C21 O7 C25 -60.5(2) . . . . ?
C26 C25 O7 C21 -157.76(17) . . . . ?
C24 C25 O7 C21 74.3(2) . . . . ?
C23 N1 O8 C35 176.6(2) . . . . ?
 
_refine_diff_density_max    0.652
_refine_diff_density_min   -0.426
_refine_diff_density_rms    0.048

_shelx_res_file
;
TITL vale53
    shelx.res
    created by SHELXL-2018/3 at 10:32:25 on 30-Jul-2021
CELL  0.71073  11.1913   8.8440  21.9594   90.000   93.747   90.000
ZERR     2.00   0.0004   0.0003   0.0008    0.000    0.003    0.000
LATT  -1
SYMM  - X, 1/2 + Y, - Z
SFAC  C    H    N    O
UNIT  82 130 2 20
MERG   2
DFIX 0.84 O2,H52 O4,H53
ISOR  0.10 0.20 O9
FMAP   2
PLAN   20
ACTA
BOND   $H
CONF
LIST   4
L.S.  20
TEMP  -153.15
WGHT    0.060600    0.551700
FVAR       1.95185
C1    1    0.483925    0.729996    0.304913    11.00000    0.01942    0.01944 =
         0.01595    0.00136    0.00238   -0.00218
C2    1    0.500368    0.786556    0.369847    11.00000    0.01780    0.01818 =
         0.01463   -0.00026    0.00104   -0.00163
AFIX  13
H1    2    0.449509    0.878897    0.372817    11.00000   -1.20000
AFIX   0
C3    1    0.627051    0.831823    0.387711    11.00000    0.02133    0.02635 =
         0.02074   -0.00316    0.00310   -0.00509
AFIX  43
H2    2    0.672635    0.875298    0.357173    11.00000   -1.20000
AFIX   0
C4    1    0.679929    0.815322    0.443292    11.00000    0.02001    0.02541 =
         0.02222   -0.00743   -0.00092   -0.00062
C5    1    0.620914    0.727748    0.492052    11.00000    0.02363    0.02222 =
         0.01743   -0.00430   -0.00436    0.00336
AFIX  13
H3    2    0.660561    0.626497    0.495458    11.00000   -1.20000
AFIX   0
C6    1    0.488373    0.701161    0.479001    11.00000    0.02434    0.02052 =
         0.01261   -0.00200    0.00072    0.00007
AFIX  13
H4    2    0.462271    0.617377    0.505681    11.00000   -1.20000
AFIX   0
C7    1    0.449619    0.664008    0.412332    11.00000    0.01941    0.01881 =
         0.01415   -0.00222    0.00091   -0.00013
C8    1    0.315808    0.684551    0.414887    11.00000    0.01989    0.02247 =
         0.01668    0.00084    0.00338    0.00127
C9    1    0.232421    0.602640    0.384352    11.00000    0.02120    0.02245 =
         0.01900    0.00158    0.00316   -0.00078
AFIX  43
H5    2    0.259765    0.525376    0.358619    11.00000   -1.20000
AFIX   0
C10   1    0.103427    0.619316    0.386341    11.00000    0.02048    0.03039 =
         0.01967    0.00173    0.00476   -0.00048
AFIX  43
H6    2    0.073667    0.699092    0.410053    11.00000   -1.20000
AFIX   0
C11   1    0.025052    0.528149    0.356527    11.00000    0.02051    0.02924 =
         0.02597    0.00215    0.00456   -0.00162
AFIX  43
H7    2    0.056939    0.447332    0.334154    11.00000   -1.20000
AFIX   0
C12   1   -0.109289    0.540905    0.354884    11.00000    0.01870    0.04105 =
         0.02881    0.00372    0.00525   -0.00406
AFIX  13
H8    2   -0.130378    0.644490    0.368959    11.00000   -1.20000
AFIX   0
C13   1   -0.162789    0.519688    0.289079    11.00000    0.01660    0.03437 =
         0.03179   -0.00049    0.00224   -0.00498
AFIX  23
H9    2   -0.146036    0.415288    0.275779    11.00000   -1.20000
H10   2   -0.250807    0.531454    0.288688    11.00000   -1.20000
AFIX   0
C14   1   -0.115086    0.629139    0.243723    11.00000    0.01499    0.03242 =
         0.02763   -0.00071    0.00023   -0.00063
C15   1   -0.050662    0.580104    0.198960    11.00000    0.01650    0.02837 =
         0.02816   -0.00255   -0.00139   -0.00017
AFIX  43
H11   2   -0.041224    0.473595    0.196362    11.00000   -1.20000
AFIX   0
C16   1    0.009369    0.671805    0.151772    11.00000    0.01688    0.03108 =
         0.02169   -0.00345   -0.00071    0.00403
AFIX  23
H12   2   -0.012061    0.779801    0.155742    11.00000   -1.20000
H13   2   -0.018765    0.637511    0.110375    11.00000   -1.20000
AFIX   0
C17   1    0.144224    0.653404    0.160492    11.00000    0.01656    0.02326 =
         0.01615   -0.00079    0.00334    0.00098
AFIX  13
H14   2    0.164059    0.543287    0.158875    11.00000   -1.20000
AFIX   0
C18   1    0.197532    0.717827    0.220158    11.00000    0.01822    0.02807 =
         0.01639   -0.00093    0.00179    0.00168
AFIX  23
H15   2    0.179830    0.827324    0.222160    11.00000   -1.20000
H16   2    0.161379    0.667519    0.254786    11.00000   -1.20000
AFIX   0
C19   1    0.331566    0.693325    0.224756    11.00000    0.01916    0.01972 =
         0.01355   -0.00175   -0.00007   -0.00125
AFIX  13
H17   2    0.348950    0.582661    0.228366    11.00000   -1.20000
AFIX   0
C20   1    0.388813    0.756370    0.169195    11.00000    0.02083    0.01759 =
         0.01663   -0.00090    0.00131   -0.00305
AFIX  23
H18   2    0.473863    0.725107    0.170230    11.00000   -1.20000
H19   2    0.386008    0.868225    0.170137    11.00000   -1.20000
AFIX   0
C21   1    0.323482    0.699322    0.110503    11.00000    0.02009    0.01671 =
         0.01693   -0.00083    0.00216   -0.00040
C22   1    0.369128    0.776824    0.054361    11.00000    0.02830    0.02063 =
         0.01515   -0.00014    0.00300   -0.00649
AFIX  23
H20   2    0.331064    0.877593    0.049818    11.00000   -1.20000
H21   2    0.456561    0.792601    0.061161    11.00000   -1.20000
AFIX   0
C23   1    0.345013    0.690082   -0.004116    11.00000    0.01499    0.02193 =
         0.01783   -0.00134    0.00375   -0.00083
C24   1    0.349425    0.518999   -0.001005    11.00000    0.01790    0.02146 =
         0.01687   -0.00389    0.00218    0.00188
AFIX  13
H22   2    0.434848    0.487798    0.007195    11.00000   -1.20000
AFIX   0
C25   1    0.280356    0.475018    0.054588    11.00000    0.01517    0.01724 =
         0.01782   -0.00303    0.00050    0.00043
AFIX  13
H23   2    0.199112    0.522218    0.049573    11.00000   -1.20000
AFIX   0
C26   1    0.264277    0.309678    0.068038    11.00000    0.02130    0.01765 =
         0.01983   -0.00344   -0.00002    0.00188
C27   1    0.153535    0.261005    0.073062    11.00000    0.02176    0.01720 =
         0.02410    0.00061   -0.00139   -0.00002
AFIX  43
H24   2    0.092576    0.334087    0.064383    11.00000   -1.20000
AFIX   0
C28   1    0.109970    0.107225    0.090463    11.00000    0.02862    0.01849 =
         0.02749    0.00109   -0.00007   -0.00349
AFIX  13
H25   2    0.179719    0.046190    0.107324    11.00000   -1.20000
AFIX   0
C29   1    0.052450    0.026732    0.034541    11.00000    0.03443    0.02593 =
         0.03432   -0.00096   -0.00147   -0.00882
AFIX 137
H29   2    0.113113    0.008297    0.005179    11.00000   -1.50000
H30   2   -0.011475    0.090095    0.015572    11.00000   -1.50000
H31   2    0.018752   -0.069920    0.046936    11.00000   -1.50000
AFIX   0
C30   1    0.020665    0.126365    0.140206    11.00000    0.06211    0.02897 =
         0.04367   -0.00162    0.02165   -0.01185
AFIX 137
H26   2   -0.048277    0.185552    0.123975    11.00000   -1.50000
H27   2    0.059853    0.179081    0.175330    11.00000   -1.50000
H28   2   -0.006509    0.026662    0.153022    11.00000   -1.50000
AFIX   0
C31   1    0.804324    0.873243    0.460021    11.00000    0.02605    0.05283 =
         0.02860   -0.01267   -0.00104   -0.01019
AFIX 137
H32   2    0.854832    0.789812    0.475946    11.00000   -1.50000
H33   2    0.800791    0.951914    0.491280    11.00000   -1.50000
H34   2    0.838287    0.915689    0.423721    11.00000   -1.50000
AFIX   0
C32   1    0.300721    0.803799    0.462824    11.00000    0.02302    0.03342 =
         0.02564   -0.01130    0.00327    0.00061
AFIX  23
H35   2    0.265602    0.896882    0.444101    11.00000   -1.20000
H36   2    0.247618    0.766903    0.493955    11.00000   -1.20000
AFIX   0
C33   1   -0.162543    0.425290    0.397063    11.00000    0.02957    0.07937 =
         0.04065    0.01685    0.00741   -0.01492
AFIX 137
H37   2   -0.249752    0.437212    0.395449    11.00000   -1.50000
H38   2   -0.129389    0.441432    0.438973    11.00000   -1.50000
H39   2   -0.142671    0.323010    0.383843    11.00000   -1.50000
AFIX   0
C34   1   -0.145432    0.792092    0.254178    11.00000    0.04981    0.03662 =
         0.04682    0.00087    0.02847    0.00672
AFIX 137
H40   2   -0.121050    0.853063    0.219849    11.00000   -1.50000
H41   2   -0.103084    0.827359    0.292004    11.00000   -1.50000
H42   2   -0.231965    0.802194    0.257503    11.00000   -1.50000
AFIX   0
C35   1    0.310605    0.973587   -0.111551    11.00000    0.07637    0.03062 =
         0.02602    0.00717   -0.01222    0.00889
AFIX 137
H43   2    0.298184    1.082986   -0.108726    11.00000   -1.50000
H44   2    0.240509    0.926989   -0.133089    11.00000   -1.50000
H45   2    0.381829    0.953594   -0.133975    11.00000   -1.50000
AFIX   0
C36   1    0.300860    0.441545   -0.059591    11.00000    0.03306    0.02644 =
         0.01980   -0.00716    0.00254    0.00234
AFIX 137
H46   2    0.351399    0.467332   -0.092882    11.00000   -1.50000
H47   2    0.218757    0.475819   -0.069927    11.00000   -1.50000
H48   2    0.301231    0.331738   -0.053590    11.00000   -1.50000
AFIX   0
C37   1    0.376126    0.215986    0.077614    11.00000    0.02287    0.02128 =
         0.04252   -0.00080   -0.00105    0.00332
AFIX 137
H49   2    0.401202    0.181106    0.038055    11.00000   -1.50000
H50   2    0.360087    0.128452    0.103200    11.00000   -1.50000
H51   2    0.439949    0.277369    0.097824    11.00000   -1.50000
AFIX   0
C38   1    0.449553    0.792124    0.753203    11.00000    0.08499    0.04768 =
         0.04846    0.01531    0.01641    0.01189
AFIX  23
H54   2    0.382430    0.862656    0.758735    11.00000   -1.20000
H55   2    0.518373    0.824176    0.780813    11.00000   -1.20000
AFIX   0
C39   1    0.413552    0.637355    0.769082    11.00000    0.15301    0.06668 =
         0.06021    0.01717    0.00628   -0.03404
AFIX 137
H56   2    0.349203    0.603038    0.739925    11.00000   -1.50000
H57   2    0.385095    0.636824    0.810350    11.00000   -1.50000
H58   2    0.482439    0.569378    0.767521    11.00000   -1.50000
AFIX   0
C40   1    0.756181    0.636173    0.693781    11.00000    0.10452    0.04304 =
         0.03802    0.00428   -0.01564   -0.01040
AFIX  23
H60   2    0.737277    0.582893    0.731617    11.00000   -1.20000
H61   2    0.773850    0.743242    0.703976    11.00000   -1.20000
AFIX   0
C41   1    0.858623    0.566555    0.668026    11.00000    0.09153    0.07719 =
         0.06486    0.00045   -0.02010    0.00274
AFIX 137
H62   2    0.840040    0.460930    0.657779    11.00000   -1.50000
H63   2    0.927632    0.570479    0.697848    11.00000   -1.50000
H64   2    0.877507    0.621155    0.631027    11.00000   -1.50000
AFIX   0
N1    3    0.324364    0.751073   -0.056256    11.00000    0.02479    0.02271 =
         0.02086   -0.00053    0.00069    0.00134
O1    4    0.554832    0.656283    0.278714    11.00000    0.02290    0.03595 =
         0.01876   -0.00343    0.00160    0.00694
O2    4    0.642477    0.802583    0.549411    11.00000    0.03512    0.02575 =
         0.01551   -0.00346   -0.00636    0.00266
O3    4    0.419522    0.833266    0.490045    11.00000    0.02332    0.02568 =
         0.02141   -0.00765    0.00009    0.00179
O4    4    0.487086    0.520179    0.393429    11.00000    0.02597    0.01666 =
         0.01745   -0.00154    0.00216    0.00087
O5    4    0.198241    0.729651    0.110587    11.00000    0.01962    0.01985 =
         0.01643    0.00024    0.00112    0.00283
O6    4    0.375384    0.769438    0.280644    11.00000    0.01964    0.02392 =
         0.01477   -0.00231   -0.00074    0.00150
O7    4    0.342877    0.541272    0.107997    11.00000    0.01737    0.01614 =
         0.01769   -0.00148    0.00033    0.00040
O8    4    0.326964    0.911571   -0.051958    11.00000    0.03826    0.02385 =
         0.02144    0.00347    0.00005    0.00163
O9    4    0.480833    0.798125    0.693716    11.00000    0.18096    0.04637 =
         0.05721    0.02707    0.05732    0.03598
AFIX  83
H59   2    0.475900    0.887749    0.681140    11.00000   -1.50000
AFIX   0
O10   4    0.658229    0.627028    0.650173    11.00000    0.08943    0.03778 =
         0.02682    0.00431   -0.00650   -0.00092
AFIX  83
H65   2    0.594035    0.630272    0.667929    11.00000   -1.50000
AFIX   0
H52   2    0.649163    0.738361    0.577314    11.00000   -1.50000
H53   2    0.455828    0.458959    0.416522    11.00000   -1.50000
HKLF    4


REM  vale53
REM wR2 = 0.1254, GooF = S = 1.013, Restrained GooF = 1.013 for all data
REM R1 = 0.0525 for 10522 Fo > 4sig(Fo) and 0.0720 for all 13011 data
REM 485 parameters refined using 9 restraints

END

WGHT      0.0607      0.5477

REM Highest difference peak  0.652,  deepest hole -0.426,  1-sigma level  0.048
Q1    1   0.5769  0.8260  0.7081  11.00000  0.05    0.65
Q2    1   0.3517  0.7312  0.0816  11.00000  0.05    0.33
Q3    1   0.9015  0.6009  0.6344  11.00000  0.05    0.33
Q4    1   0.4934  0.7598  0.3393  11.00000  0.05    0.32
Q5    1   0.4085  0.7545  0.7200  11.00000  0.05    0.28
Q6    1   0.3801  0.6458  0.4127  11.00000  0.05    0.28
Q7    1   0.1382  0.1850  0.0862  11.00000  0.05    0.28
Q8    1   0.3536  0.7108  0.1929  11.00000  0.05    0.27
Q9    1   0.3422  0.7165  0.1463  11.00000  0.05    0.27
Q10   1   0.2816  0.3930  0.0606  11.00000  0.05    0.26
Q11   1   0.5591  0.7145  0.4811  11.00000  0.05    0.26
Q12   1   0.4819  0.7318  0.3928  11.00000  0.05    0.26
Q13   1   0.4671  0.6767  0.4463  11.00000  0.05    0.26
Q14   1   0.3286  0.6189  0.1153  11.00000  0.05    0.25
Q15   1   0.3314  0.5011  0.0307  11.00000  0.05    0.25
Q16   1   0.3739  0.7459 -0.0302  11.00000  0.05    0.24
Q17   1   0.3748  0.6109 -0.0022  11.00000  0.05    0.23
Q18   1   0.0790  0.6600  0.1555  11.00000  0.05    0.23
Q19   1   0.5639  0.8098  0.3778  11.00000  0.05    0.23
Q20   1   0.2663  0.7129  0.2225  11.00000  0.05    0.23
;
_shelx_res_checksum   36685

_shelx_hkl_file
;
   0 -12   0 363.203 51.2634   2
   0 -12  -1 31.7756 45.5857   2
   0 -12   1 27.6693 46.8938   2
   0 -12  -2 161.050 49.7319   2
   0 -12   2 27.7986 46.5168   2
   0 -12  -3 224.434 48.9828   2
   0 -12   3 301.457 50.5084   2
   0 -12  -4 32.5563 46.6955   2
   0 -12   4 102.968 45.5914   2
   0 -12  -5 486.108 53.8886   2
   0 -12   6 115.545 45.4563   2
   0 -12  -6 30.9313 43.5768   2
   0 -12   7 205.972 48.0338   2
   0 -12  -7 108.561 47.2790   2
   0 -12   8 562.466 53.8006   2
   0 -12  -8 502.747 57.3470   2
   0 -11   0 23.0726 42.1406   2
   0 -11  -1 89.8089 44.4108   2
   0 -11   1 114.937 44.5996   2
   0 -11  -2 346.450 48.6602   2
   0 -11   2 390.751 45.7893   2
   0 -11  -3-7.02072 43.3023   2
   0 -11   3 78.9875 44.4920   2
   0 -11  -4-17.0379 41.9181   2
   0 -11   4 49.0180 41.0807   2
   0 -11  -5 88.6960 44.4167   2
   0 -11   5 178.109 44.0792   2
   0 -11   6 395.277 48.3963   2
   0 -11  -6 321.239 49.4524   2
   0 -11   7 483.563 48.8486   2
   0 -11  -7 378.821 47.9634   2
   0 -11   8 480.448 48.5674   2
   0 -11  -8 421.438 52.1958   2
   0 -11   9 70.7922 41.2287   2
   0 -11  -9 99.5282 45.0874   2
   0 -11 -10 50.4087 47.4177   2
   0 -11  10 76.6010 41.9458   2
   0 -11  11 346.786 46.6874   2
   0 -11 -11 314.924 51.3576   2
   0 -11 -12 277.672 51.2403   2
   0 -11 -13 195.294 48.8993   2
   0 -10   0 1144.20 54.7527   2
   0 -10   1 231.594 43.0896   2
   0 -10  -1 180.124 42.5096   2
   0 -10  -2 369.703 44.7385   2
   0 -10   2 232.222 41.0477   2
   0 -10  -3 65.7171 38.9604   2
   0 -10   3 56.3348 38.4823   2
   0 -10  -4 136.297 40.3926   2
   0 -10   4 136.984 39.3242   2
   0 -10  -5 242.198 43.6327   2
   0 -10   5 194.344 38.3928   2
   0 -10  -6 225.236 43.6591   2
   0 -10   6 172.325 40.7382   2
   0 -10   7 148.979 38.3123   2
   0 -10  -7 232.817 44.7858   2
   0 -10   8 459.888 43.5024   2
   0 -10  -8 391.362 47.8232   2
   0 -10   9 469.904 42.9823   2
   0 -10  -9 404.892 48.9011   2
   0 -10  10 129.747 37.3003   2
   0 -10 -10 286.879 46.8742   2
   0 -10 -11 135.673 45.3786   2
   0 -10  11 174.291 38.6845   2
   0 -10 -12 86.3353 44.5127   2
   0 -10  12 87.8296 38.8502   2
   0 -10  13 430.616 43.0741   2
   0 -10 -13 416.377 50.3201   2
   0 -10 -14 25.6434 45.3656   2
   0 -10  14 31.2360 38.0944   2
   0 -10 -15 129.459 46.9992   2
   0 -10 -16 151.495 48.5320   2
   0 -10 -17-2.94822 44.6466   2
   0  -9   0 46.7664 37.2893   2
   0  -9  -1 137.330 38.0011   2
   0  -9   1 101.682 36.5882   2
   0  -9  -2 254.361 40.2957   2
   0  -9   2 249.974 38.3161   2
   0  -9  -3 60.7847 36.1327   2
   0  -9   3 61.0786 35.5253   2
   0  -9   4 142.275 36.7971   2
   0  -9  -4 72.8514 37.4752   2
   0  -9   5 269.424 37.2728   2
   0  -9  -5 202.074 39.9262   2
   0  -9  -6 282.763 42.2734   2
   0  -9   6 192.469 36.2294   2
   0  -9  -7 52.0638 38.3788   2
   0  -9   7 11.4369 32.9793   2
   0  -9   8 459.919 39.8964   2
   0  -9  -8 449.363 43.4916   2
   0  -9   9 81.1629 35.8082   2
   0  -9  -9 41.4242 39.1719   2
   0  -9  10 454.258 37.8591   2
   0  -9 -10 439.795 46.4949   2
   0  -9  11 692.405 42.8114   2
   0  -9 -11 726.927 49.6683   2
   0  -9  12 587.386 42.7605   2
   0  -9 -12 538.072 46.8927   2
   0  -9  13 67.2852 34.4571   2
   0  -9 -13 190.198 43.0421   2
   0  -9  14 309.287 39.3270   2
   0  -9 -14 283.685 44.8751   2
   0  -9  15 723.636 45.9544   2
   0  -9 -15 674.310 53.2911   2
   0  -9  16 128.638 36.7053   2
   0  -9 -16 35.0940 43.7057   2
   0  -9 -17 234.204 48.7178   2
   0  -9 -18 224.169 46.5396   2
   0  -9 -19 373.380 52.7436   2
   0  -9 -20 199.824 47.2645   2
   0  -8   0 951.639 43.4962   2
   0  -8  -1 252.757 36.0827   2
   0  -8   1 225.238 35.8553   2
   0  -8   2 578.450 39.6266   2
   0  -8  -2 607.583 42.4527   2
   0  -8   3 1649.01 51.4762   2
   0  -8  -3 1709.28 54.1895   2
   0  -8  -4 155.128 37.5737   2
   0  -8   4 139.368 34.3992   2
   0  -8  -5 367.485 40.2782   2
   0  -8   5 287.880 34.2750   2
   0  -8   6 63.3540 30.6220   2
   0  -8  -6 77.3732 35.1407   2
   0  -8   7 1253.36 47.0020   2
   0  -8  -7 1192.47 50.8165   2
   0  -8   8 97.9652 29.9163   2
   0  -8  -8 93.3019 35.6544   2
   0  -8   9 1118.44 43.1687   2
   0  -8  -9 1129.27 50.9375   2
   0  -8  10 1498.67 49.2768   2
   0  -8 -10 1682.57 57.5330   2
   0  -8  11 152.558 33.0825   2
   0  -8 -11 210.586 38.9463   2
   0  -8 -12 26.6653 38.4670   2
   0  -8  12 57.4401 31.1807   2
   0  -8  13 12.7198 31.1080   2
   0  -8 -13-12.3379 37.2763   2
   0  -8 -14 77.5708 38.8931   2
   0  -8  14 75.7106 32.0774   2
   0  -8  15 48.2851 31.9325   2
   0  -8 -15 93.4916 39.8923   2
   0  -8  16 187.735 33.7371   2
   0  -8 -16 229.699 40.6635   2
   0  -8  17 213.913 35.9133   2
   0  -8 -17 218.369 42.0373   2
   0  -8  18-28.9326 33.5473   2
   0  -8 -18-29.6472 39.1979   2
   0  -8  19 188.323 36.1702   2
   0  -8 -19 191.007 44.0154   2
   0  -8 -20 63.2392 41.1872   2
   0  -8 -21 55.0192 43.0002   2
   0  -8 -22 189.757 47.9127   2
   0  -8 -23 388.462 53.8862   2
   0  -7   0-54.0339 32.6903   2
   0  -7   1 830.256 40.6884   2
   0  -7  -1 833.847 42.2834   2
   0  -7   2 257.858 20.0053   1
   0  -7   2 283.250 33.7883   2
   0  -7  -2 310.605 37.8421   2
   0  -7  -3 1491.90 49.3334   2
   0  -7   3 1553.37 31.1900   1
   0  -7   3 1479.33 45.2619   2
   0  -7  -4 168.647 37.2020   2
   0  -7   4 175.426 18.2053   1
   0  -7   4 169.471 32.6916   2
   0  -7   5-29.6157 30.5141   2
   0  -7  -5-8.00067 33.3919   2
   0  -7   6 146.224 30.3249   2
   0  -7  -6 167.539 36.1543   2
   0  -7  -7 542.603 41.4383   2
   0  -7   7 542.771 34.5662   2
   0  -7   8 2506.40 53.5061   2
   0  -7  -8 2463.61 58.9428   2
   0  -7   9 20.0938 28.0132   2
   0  -7  -9 33.9875 33.4823   2
   0  -7  10 1275.00 42.4790   2
   0  -7 -10 1301.33 49.6568   2
   0  -7  11 1230.57 42.2158   2
   0  -7 -11 1233.76 50.3210   2
   0  -7  12 192.548 29.0902   2
   0  -7 -12 299.539 39.1967   2
   0  -7  13 41.4252 28.5429   2
   0  -7 -13 48.3748 33.9725   2
   0  -7  14 293.383 33.0911   2
   0  -7 -14 245.629 39.7762   2
   0  -7  15 1018.54 44.5769   2
   0  -7 -15 1056.20 50.4753   2
   0  -7  16 257.270 32.9119   2
   0  -7 -16 249.620 40.8741   2
   0  -7  17 130.640 32.0608   2
   0  -7 -17 130.015 38.4271   2
   0  -7  18 60.9162 30.8490   2
   0  -7 -18 58.3392 37.6215   2
   0  -7  19 150.037 31.6319   2
   0  -7 -19 176.781 41.4190   2
   0  -7  20 12.9798 30.7050   2
   0  -7 -20-58.8733 39.8557   2
   0  -7  21 132.718 32.0900   2
   0  -7 -21 12.7930 39.7294   2
   0  -7 -22 736.280 53.3495   2
   0  -7 -23 482.340 52.2718   2
   0  -7 -24 36.0077 44.6057   2
   0  -7 -25 446.683 52.8514   2
   0  -6   0 1496.07 42.1911   2
   0  -6   1 2601.05 50.5479   2
   0  -6  -1 2673.33 51.5412   2
   0  -6   2 711.489 34.1859   2
   0  -6  -2 772.028 37.5632   2
   0  -6   2 794.195 22.8882   1
   0  -6   3 307.292 17.5184   1
   0  -6  -3 223.090 31.0735   2
   0  -6   3 264.723 29.4096   2
   0  -6   4 228.434 16.6739   1
   0  -6  -4 201.069 31.9091   2
   0  -6   4 255.052 28.7043   2
   0  -6  -5 825.946 38.6402   2
   0  -6   5 854.303 22.4263   1
   0  -6   5 890.167 35.1517   2
   0  -6   6 1092.37 24.3913   1
   0  -6   6 1049.62 36.2116   2
   0  -6   7 2381.78 47.5293   2
   0  -6   7 2432.18 32.9367   1
   0  -6  -7 2309.11 53.2034   2
   0  -6   8 1999.54 45.9554   2
   0  -6   8 2067.10 31.3505   1
   0  -6  -8 2051.97 51.2381   2
   0  -6   9 2073.24 45.9402   2
   0  -6   9 2180.18 33.2456   1
   0  -6  -9 2187.70 54.8090   2
   0  -6  10 3499.67 42.2399   1
   0  -6  10 3614.38 58.8541   2
   0  -6 -10 3505.57 66.8183   2
   0  -6  11 29.0744 17.4781   1
   0  -6  11 57.1840 26.3285   2
   0  -6 -11 16.8171 33.1914   2
   0  -6  12 137.323 28.1628   2
   0  -6 -12 203.191 35.9640   2
   0  -6  13 833.320 36.2047   2
   0  -6 -13 874.811 44.7380   2
   0  -6  14 184.124 27.0506   2
   0  -6 -14 155.533 34.4229   2
   0  -6  15 139.093 28.0160   2
   0  -6 -15 113.411 34.4996   2
   0  -6  16 1254.47 42.9441   2
   0  -6 -16 1334.76 52.2683   2
   0  -6  17 258.238 30.8652   2
   0  -6 -17 189.090 38.1284   2
   0  -6  18 0.52315 27.0918   2
   0  -6 -18-30.6684 35.5450   2
   0  -6  19 274.938 32.7570   2
   0  -6 -19 315.860 41.8735   2
   0  -6  20 88.4065 30.0430   2
   0  -6 -20 61.0531 37.0016   2
   0  -6  21 25.2592 29.9776   2
   0  -6 -21 80.7826 39.9677   2
   0  -6  22 8.65323 31.4135   2
   0  -6 -22-0.13171 40.5160   2
   0  -6  23 124.749 32.9109   2
   0  -6 -23 186.619 43.4176   2
   0  -6 -24 174.628 43.9336   2
   0  -6 -25 256.420 48.5375   2
   0  -6 -26 545.340 53.7118   2
   0  -6 -27 1173.13 65.7568   2
   0  -5   0 5.97506 12.9791   1
   0  -5   0 15.6234 22.6935   2
   0  -5   1 4871.68 42.8383   1
   0  -5   1 4837.60 55.4617   2
   0  -5  -1 4899.06 56.6077   2
   0  -5   2 128.508 13.3594   1
   0  -5  -2 93.9919 24.2169   2
   0  -5   2 143.883 23.7603   2
   0  -5  -3 1471.89 38.3499   2
   0  -5   3 1459.59 34.4558   2
   0  -5   3 1486.71 24.4461   1
   0  -5   4 943.733 30.0470   2
   0  -5  -4 982.271 35.1632   2
   0  -5   4 934.697 20.3733   1
   0  -5  -5 3481.11 53.3645   2
   0  -5   5 3350.07 33.9040   1
   0  -5   6 3737.59 35.9999   1
   0  -5   6 3723.50 50.6151   2
   0  -5  -7 104.705 28.3394   2
   0  -5   7 119.779 14.2381   1
   0  -5   7 133.076 22.4992   2
   0  -5   8 3798.04 38.9281   1
   0  -5   8 3770.73 53.4735   2
   0  -5   9 590.495 21.2081   1
   0  -5   9 575.121 29.2540   2
   0  -5  -9 527.978 35.9482   2
   0  -5  10 1517.16 29.3365   1
   0  -5  10 1515.55 38.2217   2
   0  -5 -10 1617.50 46.4727   2
   0  -5  11 968.042 27.0758   1
   0  -5  11 902.688 33.5859   2
   0  -5 -11 949.316 40.9228   2
   0  -5  12 1213.75 30.0485   1
   0  -5  12 1179.75 37.1096   2
   0  -5 -12 1218.28 44.9510   2
   0  -5  13 384.390 25.0808   1
   0  -5  13 363.783 29.6148   2
   0  -5 -13 403.337 37.8202   2
   0  -5  14 138.912 22.6308   1
   0  -5  14 122.898 27.1345   2
   0  -5 -14 157.844 35.6102   2
   0  -5  15 783.307 30.9144   1
   0  -5  15 725.214 34.7548   2
   0  -5 -15 772.915 43.1758   2
   0  -5  16 2001.59 42.3888   1
   0  -5  16 1955.27 47.0747   2
   0  -5 -16 1966.77 55.4074   2
   0  -5  17 116.303 25.6485   1
   0  -5  17 75.5831 25.0356   2
   0  -5 -17 129.606 34.7307   2
   0  -5  18 446.781 31.7586   1
   0  -5  18 484.061 33.0396   2
   0  -5 -18 550.279 41.9685   2
   0  -5  19 132.784 29.2858   2
   0  -5 -19 143.171 35.8304   2
   0  -5  20 667.741 38.2000   2
   0  -5 -20 681.975 45.5180   2
   0  -5  21 180.000 30.6282   2
   0  -5 -21 235.085 38.7759   2
   0  -5  22 243.318 32.9179   2
   0  -5 -22 204.109 38.9776   2
   0  -5  23 381.179 35.5745   2
   0  -5 -23 465.157 46.9652   2
   0  -5  24 202.727 34.1176   2
   0  -5 -24 231.686 43.8278   2
   0  -5  25 330.627 37.2863   2
   0  -5 -25 449.525 48.0540   2
   0  -5 -26 681.950 54.9054   2
   0  -5 -27 205.528 48.4222   2
   0  -5 -28 20.3234 46.5547   2
   0  -4   0 6641.98 57.7352   2
   0  -4   0 7089.76 47.0346   1
   0  -4  -1 13598.7 79.8745   2
   0  -4   1 13478.5 61.5252   1
   0  -4  -2 2319.43 38.9711   2
   0  -4   2 2349.02 26.4169   1
   0  -4   2 2442.45 37.2839   2
   0  -4   3 2523.77 38.2404   2
   0  -4   3 2442.45 26.2881   1
   0  -4  -3 2495.86 40.8996   2
   0  -4   4 235.617 12.7690   1
   0  -4   4 246.427 20.4056   2
   0  -4  -4 230.720 24.8057   2
   0  -4   5 3239.18 30.4813   1
   0  -4   5 3205.71 42.2963   2
   0  -4  -5 3264.93 47.7127   2
   0  -4   6 411.088 15.9073   1
   0  -4  -6 388.066 26.8409   2
   0  -4   6 460.569 21.9130   2
   0  -4   7 846.474 20.3410   1
   0  -4   7 916.561 26.4697   2
   0  -4  -7 907.492 32.3596   2
   0  -4   8 452.386 17.9014   1
   0  -4   8 485.857 22.6666   2
   0  -4  -8 477.743 29.2567   2
   0  -4   9 40.3210 15.2746   1
   0  -4   9 47.0127 19.3502   2
   0  -4  -9 20.2350 24.0800   2
   0  -4  10 1187.10 27.1096   1
   0  -4  10 1240.02 32.2901   2
   0  -4 -10 1292.67 39.3382   2
   0  -4  11 5067.15 50.4187   1
   0  -4  11 4908.53 57.6327   2
   0  -4 -11 4932.04 65.2801   2
   0  -4  12 1219.08 31.3507   1
   0  -4  12 1183.09 34.0178   2
   0  -4 -12 1224.77 40.7407   2
   0  -4  13 734.929 29.1257   1
   0  -4  13 648.862 29.7112   2
   0  -4 -13 635.669 36.0542   2
   0  -4  14 514.526 28.9849   1
   0  -4  14 443.528 28.2463   2
   0  -4 -14 429.198 34.9281   2
   0  -4  15 136.005 26.9014   1
   0  -4  15 46.5472 23.3286   2
   0  -4 -15 66.5317 31.1995   2
   0  -4  16 1250.01 39.9127   1
   0  -4  16 1178.40 38.3839   2
   0  -4 -16 1280.64 47.3462   2
   0  -4  17 2820.75 52.2325   1
   0  -4  17 2727.50 54.1775   2
   0  -4 -17 2818.79 61.4054   2
   0  -4  18 813.854 36.8116   1
   0  -4 -18 858.137 44.4751   2
   0  -4  19 1815.39 48.4437   1
   0  -4 -19 1764.65 56.1052   2
   0  -4  20 166.991 31.9589   1
   0  -4 -20 224.751 38.2051   2
   0  -4  21 487.850 37.5471   1
   0  -4 -21 437.346 41.4291   2
   0  -4  22 117.250 34.1568   1
   0  -4 -22 174.319 36.4917   2
   0  -4  23 37.6984 34.3419   1
   0  -4 -23 4.07210 36.4113   2
   0  -4 -24 131.010 39.2262   2
   0  -4 -25 159.724 40.8663   2
   0  -4 -26 152.346 44.4974   2
   0  -4 -27 670.805 53.2715   2
   0  -4 -28 489.419 51.6235   2
   0  -4 -29 43.6287 46.1666   2
   0  -3   0-20.3769 17.5697   2
   0  -3   0 0.41650 11.2042   1
   0  -3  -1 4246.65 34.6448   1
   0  -3   1 4135.46 40.2657   2
   0  -3  -1 4152.73 41.5306   2
   0  -3   1 4330.43 30.4789   1
   0  -3   2 3087.18 35.6686   2
   0  -3   2 3167.14 25.6634   1
   0  -3  -2 3103.97 37.0749   2
   0  -3   3 3785.80 39.0310   2
   0  -3   3 3808.96 27.7557   1
   0  -3  -3 3768.14 42.8593   2
   0  -3   4 1112.39 17.6572   1
   0  -3  -4 1190.89 28.6804   2
   0  -3   4 1071.69 25.0326   2
   0  -3   5 2832.15 26.9627   1
   0  -3  -5 2773.48 39.4727   2
   0  -3   5 2821.41 34.6559   2
   0  -3   6 2875.06 29.1438   1
   0  -3   6 2913.06 36.3335   2
   0  -3  -6 3051.52 41.9168   2
   0  -3   7 227.036 15.6986   1
   0  -3   7 200.998 16.8644   2
   0  -3  -7 207.364 23.4041   2
   0  -3   8 2553.94 32.1572   1
   0  -3   8 2556.57 36.6730   2
   0  -3  -8 2578.69 42.4930   2
   0  -3   9 2581.54 34.6712   1
   0  -3   9 2558.52 38.2968   2
   0  -3  -9 2537.72 43.5362   2
   0  -3  10 2654.20 36.7252   1
   0  -3 -10 2563.80 16.5737   3
   0  -3 -10 2656.97 45.4392   2
   0  -3  11 1540.43 32.6781   1
   0  -3 -11 1634.52 39.1839   2
   0  -3  12 1100.21 32.3266   1
   0  -3 -12 1135.54 36.8724   2
   0  -3  13 709.674 30.1462   1
   0  -3 -13 603.619 32.9440   2
   0  -3  14 780.980 33.6952   1
   0  -3 -14 712.457 35.7612   2
   0  -3  15 572.962 33.7667   1
   0  -3 -15 611.414 35.0044   2
   0  -3  16 2210.21 49.1788   1
   0  -3 -16 2238.00 53.7734   2
   0  -3  17 715.930 37.4043   1
   0  -3 -17 758.814 40.0187   2
   0  -3  18 494.394 35.5253   1
   0  -3 -18 530.879 37.5889   2
   0  -3  19 90.8657 32.0798   1
   0  -3 -19 237.053 34.4976   2
   0  -3  20 110.430 33.8628   1
   0  -3 -20 136.796 34.5282   2
   0  -3  21 516.617 39.5695   1
   0  -3 -21 481.361 39.9198   2
   0  -3  22 148.117 36.0129   1
   0  -3 -22 109.365 35.6156   2
   0  -3  23 552.593 43.2343   1
   0  -3 -23 630.614 44.7865   2
   0  -3  24 655.977 47.2589   1
   0  -3 -24 604.079 46.1676   2
   0  -3  25 166.720 39.6186   1
   0  -3 -25 177.371 38.0740   2
   0  -3  26 484.414 46.5297   1
   0  -3 -26 498.625 48.0124   2
   0  -3  27 155.001 44.8471   1
   0  -3 -27 116.551 42.3468   2
   0  -3  28 171.208 46.0234   1
   0  -3 -28 224.730 43.7860   2
   0  -3 -29 101.733 43.4193   2
   0  -3 -30 148.075 45.0257   2
   0  -2   0 70305.5 124.273   2
   0  -2   0 72162.4 102.924   1
   0  -2  -1 5654.66 39.0271   2
   0  -2   1 5846.00 27.8515   1
   0  -2  -1 5799.66 34.3105   1
   0  -2   1 5659.62 37.3818   2
   0  -2   2 25217.2 55.8130   1
   0  -2  -2 25683.9 81.3052   2
   0  -2   2 25769.3 76.6238   2
   0  -2   3 18250.4 50.5680   1
   0  -2  -3 18007.2 71.5377   2
   0  -2   3 17867.4 64.8263   2
   0  -2   4 24208.2 63.3810   1
   0  -2   4 24267.8 78.4910   2
   0  -2  -4 24590.3 86.8364   2
   0  -2   5 12026.6 50.6215   1
   0  -2   5 12159.8 58.8338   2
   0  -2  -5 12146.7 65.7850   2
   0  -2   6 3934.91 34.0334   1
   0  -2  -6 4167.52 42.7604   2
   0  -2   7 882.272 21.4743   1
   0  -2  -7 902.116 26.0389   2
   0  -2   8 13506.4 67.9954   1
   0  -2  -8 13503.7 79.3434   2
   0  -2   9 4337.31 43.3839   1
   0  -2  -9 4291.61 48.9506   2
   0  -2  10 5864.32 53.1782   1
   0  -2 -10 5715.40 58.1003   2
   0  -2  11 41.6799 22.1783   1
   0  -2 -11 31.4124 20.5539   2
   0  -2  12 3158.28 45.2520   1
   0  -2 -12 3081.65 16.7269   3
   0  -2 -12 3162.44 48.5246   2
   0  -2  13 2662.90 45.9663   1
   0  -2 -13 2738.13 16.7415   3
   0  -2 -13 2744.91 48.3028   2
   0  -2  14 1362.95 38.5660   1
   0  -2 -14 1231.50 38.0129   2
   0  -2  15 1090.10 38.8427   1
   0  -2 -15 989.337 37.5868   2
   0  -2  16 3090.95 56.7712   1
   0  -2 -16 3113.32 57.7465   2
   0  -2  17 20.2133 31.1980   1
   0  -2 -17 49.6202 28.3223   2
   0  -2  18 355.157 38.6422   1
   0  -2 -18 404.483 35.0582   2
   0  -2  19 172.909 36.2166   1
   0  -2 -19 124.951 30.6225   2
   0  -2  20 788.013 44.1936   1
   0  -2 -20 946.146 43.9959   2
   0  -2  21 850.700 45.2809   1
   0  -2 -21 972.384 44.3664   2
   0  -2  22 84.7203 36.9760   1
   0  -2 -22 40.8777 31.1532   2
   0  -2  23 257.481 42.8154   1
   0  -2 -23 217.692 37.6553   2
   0  -2  24 133.218 40.3564   1
   0  -2 -24 107.336 35.8801   2
   0  -2  25 202.098 44.4003   1
   0  -2 -25 367.050 42.8344   2
   0  -2  26 779.190 52.6824   1
   0  -2 -26 597.409 48.0379   2
   0  -2  27 364.107 49.4965   1
   0  -2 -27 321.888 45.1065   2
   0  -2  28 275.033 49.8589   1
   0  -2 -28 284.147 40.7152   2
   0  -2  29 512.486 53.9839   1
   0  -2 -29 375.333 47.9403   2
   0  -2  30 239.417 50.8023   1
   0  -2 -30 227.749 46.9412   2
   0  -2  31 231.029 52.5660   1
   0  -2 -31 264.124 46.8686   2
   0  -1   0 28.3407 6.75440   2
   0  -1  -1 51267.9 79.8054   2
   0  -1   1 52993.2 74.8412   2
   0  -1   2 5577.31 22.3399   1
   0  -1  -2 5749.44 30.1793   2
   0  -1   2 5689.73 27.1862   2
   0  -1   3 3591.79 22.4409   1
   0  -1  -3 3600.58 27.8947   2
   0  -1   4 42255.0 82.6469   1
   0  -1  -4 42369.1 95.7517   2
   0  -1   5 816.925 21.0782   1
   0  -1  -5 819.255 22.1844   2
   0  -1   6 4741.81 38.2141   1
   0  -1  -6 4723.79 40.5795   2
   0  -1   7 18433.9 74.6333   1
   0  -1  -7 18421.9 39.2591   3
   0  -1  -7 18053.2 79.7922   2
   0  -1   8 5077.38 46.0449   1
   0  -1  -8 5228.15 23.9515   3
   0  -1  -8 5108.56 46.6940   2
   0  -1   9 5664.41 51.0989   1
   0  -1  -9 5857.54 27.7521   3
   0  -1  -9 5983.83 53.3251   2
   0  -1  10 3056.47 42.7471   1
   0  -1 -10 3255.05 23.0234   3
   0  -1 -10 3192.35 43.1380   2
   0  -1  11 13646.2 83.8145   1
   0  -1 -11 13643.3 47.5821   3
   0  -1 -11 13636.8 85.5660   2
   0  -1  12 129.525 26.0229   1
   0  -1 -12 162.978 12.3665   3
   0  -1 -12 180.579 21.8730   2
   0  -1  13 1217.68 36.1660   1
   0  -1 -13 1210.16 19.3792   3
   0  -1 -13 1189.89 34.5712   2
   0  -1  14 875.383 35.1169   1
   0  -1 -14 867.225 18.6419   3
   0  -1 -14 845.974 32.4339   2
   0  -1  15 1072.07 40.2911   1
   0  -1 -15 1060.66 20.8428   3
   0  -1 -15 1085.91 36.7180   2
   0  -1  16 4084.64 64.5169   1
   0  -1 -16 4062.03 62.2556   2
   0  -1  17 3282.01 60.6761   1
   0  -1 -17 3324.77 59.2831   2
   0  -1  18 1854.93 54.4993   1
   0  -1 -18 1831.39 50.3779   2
   0  -1  19 1722.84 53.2758   1
   0  -1 -19 1677.98 49.6641   2
   0  -1  20 319.542 40.7795   1
   0  -1 -20 352.072 34.5962   2
   0  -1  21 1223.63 51.4720   1
   0  -1 -21 1336.02 48.6358   2
   0  -1  22 244.047 40.0377   1
   0  -1 -22 267.892 34.1566   2
   0  -1  23 67.6906 39.4455   1
   0  -1 -23 38.1988 32.7712   2
   0  -1  24 362.655 46.4227   1
   0  -1 -24 498.110 40.7593   2
   0  -1  25 189.541 44.6243   1
   0  -1 -25 84.2692 35.5626   2
   0  -1  26 242.642 48.2153   1
   0  -1 -26 205.925 38.6819   2
   0  -1  27 141.064 48.3847   1
   0  -1 -27 90.2350 39.8360   2
   0  -1  28 88.0492 50.4804   1
   0  -1 -28-23.2381 38.8078   2
   0  -1  29 307.820 53.9550   1
   0  -1 -29 302.852 45.4295   2
   0  -1  30-13.0005 51.3694   1
   0  -1 -30 12.9597 42.6224   2
   0  -1  31 127.569 53.8813   1
   0  -1 -31 65.5457 39.8974   2
   0   0   2 6732.23 24.6522   1
   0   0  -2 6759.36 24.4723   2
   0   0   3 8548.73 33.9873   1
   0   0  -3 8455.42 24.5920   3
   0   0  -3 8464.30 33.8089   2
   0   0   4 1486.34 19.5726   1
   0   0  -4 1504.03 13.8548   3
   0   0  -4 1571.79 19.7230   2
   0   0   5 10043.9 49.2368   1
   0   0  -5 10160.4 35.3233   3
   0   0  -5 10049.0 48.7293   2
   0   0   6 14030.9 63.4403   1
   0   0  -6 14183.4 46.0159   3
   0   0  -6 14022.0 62.3822   2
   0   0   7 6041.38 47.0731   1
   0   0  -7 5959.57 33.4700   3
   0   0  -7 6056.41 45.6776   2
   0   0   8 2121.88 33.2990   1
   0   0  -8 2100.68 23.1862   3
   0   0  -8 2189.60 31.8109   2
   0   0   9 9797.74 66.4078   1
   0   0  -9 9727.22 46.9285   3
   0   0  -9 9826.30 64.1015   2
   0   0  10 83.3389 21.5677   1
   0   0 -10 85.5735 14.4203   3
   0   0 -10 75.3549 17.2926   2
   0   0  11 68.9803 23.1870   1
   0   0 -11 67.2732 14.5146   3
   0   0 -11 85.0716 18.8812   2
   0   0  12 2064.92 40.9487   1
   0   0 -12 1974.94 27.6556   3
   0   0 -12 1983.95 37.4824   2
   0   0  13 1659.95 40.0603   1
   0   0 -13 1612.13 27.3023   3
   0   0 -13 1613.96 36.1726   2
   0   0  14 211.385 28.6275   1
   0   0 -14 173.240 18.1610   3
   0   0 -14 194.013 23.8162   2
   0   0  15 58.6468 29.4077   1
   0   0 -15 102.000 19.2514   3
   0   0 -15 114.583 24.0762   2
   0   0  16 123.590 32.9340   1
   0   0 -16 150.835 20.2055   3
   0   0 -16 126.338 26.0998   2
   0   0  17 4694.02 71.9469   1
   0   0 -17 4718.75 46.9861   3
   0   0 -17 4534.92 66.0197   2
   0   0  18 7770.42 91.4437   1
   0   0 -18 7925.78 87.5410   2
   0   0  19 725.245 45.6232   1
   0   0 -19 623.920 35.5694   2
   0   0  20 2968.10 67.0631   1
   0   0 -20 3206.81 62.1171   2
   0   0  21 58.5115 38.9676   1
   0   0 -21 28.5693 30.1147   2
   0   0  22 34.4731 40.2758   1
   0   0 -22 38.5871 31.5929   2
   0   0  23 365.866 46.1028   1
   0   0 -23 307.667 37.2181   2
   0   0  24 325.673 45.1459   1
   0   0 -24 266.846 37.6093   2
   0   0  25 44.1925 41.6318   1
   0   0 -25-3.17994 33.9436   2
   0   0  26 215.465 47.8186   1
   0   0 -26 231.453 37.0355   2
   0   0  27 5.53776 47.2901   1
   0   0 -27 6.69303 35.2504   2
   0   0  28-10.3564 51.1023   1
   0   0 -28-6.70691 35.8143   2
   0   0  29 326.886 54.6419   1
   0   0 -29 288.897 42.4443   2
   0   0  30 382.160 57.1767   1
   0   0 -30 510.086 50.4490   2
   0   0  31 90.9719 56.3991   1
   0   0 -31 228.080 47.4877   2
   0   0 -32 13.9528 42.8229   2
   0   1   0 45.8605 6.74618   3
   0   1   1 51825.7 68.2132   1
   0   1   1 51388.9 63.6109   3
   0   1   2 5592.88 28.1063   1
   0   1  -2 5640.27 29.7410   3
   0   1   3 3676.61 26.5716   1
   0   1  -3 3743.94 27.3604   3
   0   1  -3 3734.28 26.2912   2
   0   1   4 41657.7 94.4240   1
   0   1  -4 42234.4 90.0674   3
   0   1  -4 41866.6 91.2313   2
   0   1   5 831.447 21.5212   1
   0   1  -5 790.604 20.3611   3
   0   1  -5 836.942 19.3304   2
   0   1   6 4798.96 41.3302   1
   0   1  -6 4609.65 36.8829   3
   0   1  -6 4776.27 38.4465   2
   0   1   7 18412.0 81.7822   1
   0   1  -7 18167.6 70.0497   3
   0   1  -7 18085.5 77.1550   2
   0   1   8 5298.27 49.1000   1
   0   1  -8 5083.68 41.4550   3
   0   1  -8 5232.50 45.1190   2
   0   1   9 5873.79 54.5402   1
   0   1  -9 5772.10 45.1923   3
   0   1  -9 5819.90 50.5628   2
   0   1  10 3169.70 44.7722   1
   0   1 -10 3137.84 36.7688   3
   0   1 -10 2952.94 40.1000   2
   0   1  11 13661.2 88.3282   1
   0   1 -11 13732.5 72.4489   3
   0   1 -11 13563.1 83.8850   2
   0   1  12 163.180 25.2940   1
   0   1 -12 149.864 19.8943   3
   0   1 -12 187.983 20.6966   2
   0   1  13 1207.81 37.7268   1
   0   1 -13 1242.00 29.2032   3
   0   1 -13 1235.18 32.8439   2
   0   1  14 870.556 36.9891   1
   0   1 -14 786.670 27.5043   3
   0   1 -14 844.125 31.7768   2
   0   1  15 1124.13 42.1265   1
   0   1 -15 1082.06 30.7241   3
   0   1 -15 1033.43 34.7558   2
   0   1  16 4347.35 67.3530   1
   0   1 -16 4259.20 50.6602   3
   0   1 -16 4212.30 60.7069   2
   0   1  17 3340.94 64.0367   1
   0   1 -17 3417.87 47.7835   3
   0   1 -17 3387.94 57.4555   2
   0   1  18 1918.99 56.7561   1
   0   1 -18 1821.16 39.4395   3
   0   1 -18 1907.11 48.7030   2
   0   1  19 1763.71 57.0953   1
   0   1 -19 1684.72 38.2433   3
   0   1 -19 1613.40 47.0699   2
   0   1  20 409.472 42.8318   1
   0   1  21 1279.43 54.4919   1
   0   1 -21 1197.77 46.7407   2
   0   1  22 294.370 44.3296   1
   0   1 -22 322.090 31.9362   2
   0   1  23 20.1721 41.9266   1
   0   1 -23 15.9480 31.9913   2
   0   1  24 483.299 49.8997   1
   0   1 -24 539.988 41.5951   2
   0   1  25 198.951 45.8735   1
   0   1 -25 163.736 35.8952   2
   0   1  26 265.780 49.9754   1
   0   1 -26 289.187 39.2189   2
   0   1  27 54.0421 48.9977   1
   0   1 -27 71.3949 36.9382   2
   0   1  28 63.0429 49.4620   1
   0   1 -28-30.4629 39.9259   2
   0   1  29 151.575 55.0732   1
   0   1 -29 323.708 44.1684   2
   0   1  30 84.4345 54.4854   1
   0   1 -30 21.9948 39.6560   2
   0   1 -31 104.749 39.0717   2
   0   2   0 72199.0 119.891   3
   0   2  -1 5645.93 39.6731   3
   0   2   1 5848.97 34.8296   3
   0   2   2 26033.8 65.3326   3
   0   2  -2 25857.3 80.7866   3
   0   2   3 17344.6 64.0658   1
   0   2  -3 17291.5 70.9553   3
   0   2   4 24608.7 80.8623   1
   0   2   4 24753.1 55.5802   3
   0   2   5 12301.6 63.1124   1
   0   2   5 12026.7 36.3613   3
   0   2  -5 12132.7 64.3688   3
   0   2   6 4053.78 41.4538   1
   0   2   6 4007.64 20.4062   3
   0   2  -6 3868.67 41.6766   3
   0   2  -6 3938.49 40.0439   2
   0   2   7 866.136 25.0152   1
   0   2   7 898.649 10.5074   3
   0   2  -7 865.728 26.7528   3
   0   2  -7 890.846 23.2736   2
   0   2   8 13682.2 79.1552   1
   0   2  -8 13705.9 75.2587   3
   0   2  -8 13348.5 75.5865   2
   0   2   9 4404.46 50.1262   1
   0   2  -9 4229.75 46.9733   3
   0   2  -9 4222.17 46.8338   2
   0   2  10 5758.73 59.6981   1
   0   2 -10 5748.86 54.3951   3
   0   2 -10 5743.33 56.4443   2
   0   2  11 14.7515 22.4984   1
   0   2 -11 39.8144 21.1305   3
   0   2 -11 40.4997 19.5892   2
   0   2  12 3050.30 50.0046   1
   0   2 -12 3146.44 44.7979   3
   0   2 -12 3174.86 46.3531   2
   0   2  13 2843.73 50.7642   1
   0   2 -13 2794.79 44.7704   3
   0   2 -13 2631.16 45.2861   2
   0   2 -14 1242.81 35.3811   3
   0   2 -14 1219.52 35.6294   2
   0   2  15 992.337 41.4798   1
   0   2 -15 1062.86 35.6401   3
   0   2 -15 1060.00 34.9237   2
   0   2 -16 3138.01 51.4359   3
   0   2 -16 3061.17 54.8006   2
   0   2  17 37.8988 36.9061   1
   0   2 -17 69.2065 29.0496   3
   0   2 -17 16.9798 26.8752   2
   0   2  18 378.194 41.9988   1
   0   2 -18 383.544 32.0334   3
   0   2 -18 363.264 32.3531   2
   0   2  19 109.186 39.2404   1
   0   2 -19 114.581 27.1083   3
   0   2 -19 115.992 27.3693   2
   0   2  20 817.490 48.1244   1
   0   2 -20 852.705 35.8149   3
   0   2 -20 908.986 40.9715   2
   0   2  21 845.135 50.2354   1
   0   2 -21 870.159 42.6157   2
   0   2  22 100.073 42.7275   1
   0   2 -22 82.9008 30.6349   2
   0   2  23 278.926 46.0096   1
   0   2 -23 152.045 31.0223   2
   0   2  24 45.2937 45.9842   1
   0   2 -24 108.368 33.7566   2
   0   2  25 291.643 49.1635   1
   0   2 -25 396.394 40.6435   2
   0   2  26 721.941 57.9564   1
   0   2 -26 622.136 46.3344   2
   0   2  27 407.899 53.9324   1
   0   2 -27 268.488 42.8048   2
   0   2  28 304.876 57.7064   1
   0   2 -28 301.412 44.4650   2
   0   2  29 534.283 60.8500   1
   0   2 -29 488.078 48.1734   2
   0   2  30 149.938 58.3345   1
   0   2 -30 169.922 43.5965   2
   0   3   0-12.2056 16.8568   3
   0   3   1 4139.93 37.8563   3
   0   3  -1 4082.35 41.1635   3
   0   3   2 3164.90 30.5853   1
   0   3   2 3120.24 31.7698   3
   0   3  -2 3153.73 38.4629   3
   0   3   3 3910.97 35.9705   1
   0   3  -3 3856.80 42.8343   3
   0   3   3 3766.80 33.0388   3
   0   3   4 1099.35 22.9054   1
   0   3  -4 1068.75 28.4165   3
   0   3   4 1111.47 19.6943   3
   0   3   5 2823.11 34.4607   1
   0   3   5 2751.14 25.6888   3
   0   3  -5 2803.06 39.9497   3
   0   3   6 2951.58 37.8182   1
   0   3   6 2932.70 24.8745   3
   0   3  -6 2988.39 42.3460   3
   0   3   7 243.638 20.1738   1
   0   3  -7 214.235 23.9525   3
   0   3   7 213.256 10.6078   3
   0   3   8 2608.45 40.2101   1
   0   3   8 2575.65 20.7004   3
   0   3  -8 2568.22 41.7589   3
   0   3   9 2629.39 42.1084   1
   0   3  -9 2517.81 43.3590   3
   0   3   9 2538.00 19.0310   3
   0   3  10 2669.40 45.0769   1
   0   3 -10 2667.96 44.5433   3
   0   3  11 1455.07 37.9367   1
   0   3 -11 1571.36 37.4796   3
   0   3 -11 1460.32 35.7196   2
   0   3  12 1167.71 37.7501   1
   0   3 -12 1172.07 36.2292   3
   0   3 -12 1216.46 35.0390   2
   0   3  13 623.274 35.2847   1
   0   3 -13 612.881 34.2273   3
   0   3 -13 590.332 30.6194   2
   0   3  14 660.600 37.2931   1
   0   3 -14 774.381 34.7479   3
   0   3 -14 727.929 31.2118   2
   0   3  15 644.901 39.2619   1
   0   3 -15 662.179 35.5780   3
   0   3 -15 701.853 34.2296   2
   0   3  16 2318.76 56.4739   1
   0   3 -16 2242.16 50.5559   3
   0   3 -16 2232.28 49.7945   2
   0   3 -17 711.647 37.6617   3
   0   3 -17 735.779 36.4458   2
   0   3  18 537.068 43.1770   1
   0   3 -18 486.155 35.3351   3
   0   3 -18 527.971 34.6642   2
   0   3  19 197.060 40.1674   1
   0   3 -19 120.547 31.0420   3
   0   3 -19 117.976 29.8961   2
   0   3  20 199.425 41.3323   1
   0   3 -20 249.910 33.2961   3
   0   3 -20 229.427 33.4577   2
   0   3  21 505.427 47.9449   1
   0   3 -21 460.390 35.2907   3
   0   3 -21 502.006 38.7673   2
   0   3  22 146.299 42.4200   1
   0   3 -22 122.143 31.4297   3
   0   3 -22 89.6555 32.1924   2
   0   3  23 616.005 50.3837   1
   0   3 -23 694.555 44.6522   2
   0   3  24 659.695 56.1462   1
   0   3 -24 704.288 44.8047   2
   0   3  25 58.6271 47.1407   1
   0   3 -25 187.423 37.0312   2
   0   3  26 492.763 54.2631   1
   0   3 -26 644.033 47.1801   2
   0   3  27 157.625 54.3926   1
   0   3 -27 170.176 40.0394   2
   0   3  28 179.707 55.4866   1
   0   3 -28 221.774 44.1155   2
   0   3  29 47.3293 57.2632   1
   0   3 -29 91.0705 41.8900   2
   0   4   0 6904.34 56.9198   3
   0   4   1 13416.2 73.9974   3
   0   4  -1 13491.8 79.3594   3
   0   4   2 2402.75 30.5223   1
   0   4  -2 2319.31 39.0946   3
   0   4   2 2473.39 34.2731   3
   0   4   3 2513.35 32.6522   1
   0   4  -3 2534.83 41.1670   3
   0   4   3 2443.12 33.0535   3
   0   4   4 238.051 18.4325   1
   0   4  -4 273.095 26.0780   3
   0   4   4 248.486 17.5689   3
   0   4   5 3350.34 40.4593   1
   0   4  -5 3266.89 48.0424   3
   0   4   5 3137.31 33.7575   3
   0   4   6 437.816 22.8751   1
   0   4   6 434.882 16.9401   3
   0   4  -6 401.539 28.5050   3
   0   4   7 867.458 27.9427   1
   0   4   7 873.462 19.0227   3
   0   4  -7 925.992 33.7277   3
   0   4   8 429.823 25.1407   1
   0   4  -8 426.300 30.7454   3
   0   4   8 439.910 14.6021   3
   0   4   9-27.0170 22.1218   1
   0   4   9 30.5166 10.3367   3
   0   4  -9 18.3323 27.1355   3
   0   4  10 1190.29 35.3539   1
   0   4 -10 1186.06 39.8544   3
   0   4  10 1218.68 17.6360   3
   0   4  11 5059.38 63.7632   1
   0   4 -11 4831.27 65.4738   3
   0   4  11 4854.40 28.2963   3
   0   4  12 1179.25 40.2997   1
   0   4 -12 1186.73 42.1703   3
   0   4  13 635.125 36.0458   1
   0   4 -13 680.504 39.9782   3
   0   4  14 506.266 36.5898   1
   0   4 -14 433.855 39.1107   3
   0   4  15 74.5205 33.4408   1
   0   4 -15 79.6020 32.7065   3
   0   4  16 1155.34 48.4975   1
   0   4 -16 1240.77 47.0765   3
   0   4  17 2867.49 63.9787   1
   0   4 -17 2742.41 58.1795   3
   0   4  18 954.855 47.1901   1
   0   4 -18 795.977 41.3022   3
   0   4  19 1816.42 59.3491   1
   0   4 -19 1826.96 51.5227   3
   0   4  20 243.695 41.5406   1
   0   4 -20 273.098 36.1196   3
   0   4 -20 178.528 33.9634   2
   0   4  21 526.862 49.5246   1
   0   4 -21 494.584 40.0727   3
   0   4 -21 560.598 40.0458   2
   0   4  22 105.720 44.4501   1
   0   4 -22 92.6214 34.3272   3
   0   4 -22 48.5180 34.3905   2
   0   4  23-58.2723 44.8772   1
   0   4 -23 23.2505 32.7806   3
   0   4 -23 4.04975 34.5869   2
   0   4  24-7.40753 44.0524   1
   0   4 -24 95.8437 34.8914   2
   0   4  25 49.7784 49.7365   1
   0   4 -25 69.6361 36.4130   2
   0   4  26 117.724 53.2801   1
   0   4 -26 156.091 40.3259   2
   0   4  27 738.338 63.8365   1
   0   4  28 619.514 63.8701   1
   0   5   0 12.0322 22.0208   3
   0   5  -1 4844.15 56.5953   3
   0   5   1 4704.11 52.9154   3
   0   5   1 4614.06 42.8765   1
   0   5  -2 73.7695 24.1850   3
   0   5   2 94.8268 21.4121   3
   0   5   2 109.018 14.6761   1
   0   5   3 1425.43 31.2257   3
   0   5  -3 1464.55 38.0506   3
   0   5   3 1415.63 28.9366   1
   0   5   4 983.378 27.2191   3
   0   5  -4 934.292 35.4480   3
   0   5   4 991.774 26.5086   1
   0   5  -5 3631.37 54.8343   3
   0   5   5 3476.35 41.1313   3
   0   5   5 3461.89 44.6402   1
   0   5  -6 3920.90 57.9018   3
   0   5   6 3711.98 40.9456   3
   0   5   6 3890.96 48.3870   1
   0   5   7 157.244 16.7419   3
   0   5  -7 145.579 29.1578   3
   0   5   7 177.168 22.6510   1
   0   5  -8 3894.49 61.1222   3
   0   5   8 3759.41 38.0877   3
   0   5   8 3721.74 53.1738   1
   0   5   9 598.430 19.1956   3
   0   5  -9 605.678 37.9013   3
   0   5   9 660.874 30.6928   1
   0   5  10 1495.82 24.1730   3
   0   5  10 1521.47 41.4672   1
   0   5 -11 1016.85 43.2614   3
   0   5  11 912.248 37.1053   1
   0   5 -12 1216.06 47.2471   3
   0   5  12 1298.54 42.0007   1
   0   5 -13 386.677 40.9374   3
   0   5  13 344.406 34.7374   1
   0   5 -14 123.602 37.4320   3
   0   5  14 133.947 33.5981   1
   0   5 -15 724.349 44.6139   3
   0   5  15 790.712 43.0174   1
   0   5 -16 1981.95 56.4233   3
   0   5  16 1969.11 55.1524   1
   0   5 -17 110.231 35.4040   3
   0   5  17 169.664 37.1326   1
   0   5 -18 496.375 40.7265   3
   0   5  18 437.578 41.7509   1
   0   5 -19 134.821 38.7312   3
   0   5  19 155.920 40.0618   1
   0   5 -20 602.317 45.7244   3
   0   5  20 656.754 48.5968   1
   0   5 -21 214.138 38.7485   3
   0   5  21 131.144 43.6821   1
   0   5 -22 341.298 41.8752   3
   0   5  22 318.638 47.1028   1
   0   5 -23 280.409 40.9712   3
   0   5  23 408.590 53.0302   1
   0   5 -24 295.149 41.2609   3
   0   5  24 191.283 51.0159   1
   0   5  25 459.505 56.5499   1
   0   5  26 653.557 61.3266   1
   0   5  27 246.167 59.7319   1
   0   6   0 1566.17 40.2273   3
   0   6   0 1453.15 28.0208   1
   0   6  -1 2703.21 49.3848   3
   0   6   1 2676.66 47.9177   3
   0   6   1 2550.59 36.5214   1
   0   6   2 749.264 31.2153   3
   0   6  -2 703.948 35.6459   3
   0   6   2 703.035 23.7909   1
   0   6   3 305.934 26.9513   3
   0   6  -3 312.161 34.0737   3
   0   6   3 251.317 20.2611   1
   0   6  -4 228.129 32.5830   3
   0   6   4 266.558 24.1638   3
   0   6   4 246.171 20.4647   1
   0   6  -5 829.229 39.2736   3
   0   6   5 833.036 29.2239   3
   0   6   5 831.833 28.8288   1
   0   6   6 1059.74 29.6667   3
   0   6  -6 1123.67 43.0785   3
   0   6   6 1046.90 31.1276   1
   0   6   7 2462.06 39.2436   3
   0   6  -7 2353.79 55.1576   3
   0   6   7 2513.01 45.6531   1
   0   6  -8 2080.12 55.1159   3
   0   6   8 2115.12 35.2021   3
   0   6   8 2058.36 45.3043   1
   0   6   9 2117.42 34.3106   3
   0   6  -9 2103.59 55.3959   3
   0   6   9 2107.72 47.3361   1
   0   6 -10 3483.96 66.9717   3
   0   6  10 3606.60 59.9039   1
   0   6 -11 44.6243 38.0023   3
   0   6  11 57.7735 30.7839   1
   0   6 -12 187.488 37.5103   3
   0   6  12 158.791 32.3335   1
   0   6 -13 749.983 44.9042   3
   0   6  13 755.301 40.0654   1
   0   6 -14 111.584 37.7918   3
   0   6  14 188.964 33.7029   1
   0   6 -15 71.4143 36.5546   3
   0   6  15 139.488 35.1835   1
   0   6 -16 1139.52 52.7606   3
   0   6  16 1222.49 51.7186   1
   0   6 -17 283.813 43.1285   3
   0   6  17 243.652 38.5206   1
   0   6 -18 46.5705 38.4612   3
   0   6  18 35.6667 37.9093   1
   0   6 -19 305.228 42.9566   3
   0   6  19 347.374 43.7421   1
   0   6 -20 124.946 40.0333   3
   0   6  20 112.366 43.6856   1
   0   6 -21 28.2898 38.5758   3
   0   6  21 66.2140 43.5453   1
   0   6 -22 0.11538 39.8607   3
   0   6  22-42.4401 46.9175   1
   0   6 -23 148.551 44.6005   3
   0   6  23 228.816 49.6501   1
   0   6 -24-30.4286 41.8180   3
   0   6  24-8.20444 47.4259   1
   0   6 -25 129.841 43.4692   3
   0   6  25 130.777 54.6418   1
   0   6  26 377.758 60.0694   1
   0   7   0-22.9136 31.9199   3
   0   7   0-15.2861 16.1824   1
   0   7  -1 756.841 39.7832   3
   0   7  -1 720.676 24.0587   1
   0   7   1 738.340 25.5167   1
   0   7  -2 268.940 36.3002   3
   0   7   2 266.711 30.9761   3
   0   7   2 229.627 21.9029   1
   0   7  -3 1325.28 47.5633   3
   0   7   3 1361.42 33.8317   1
   0   7  -4 208.449 37.3555   3
   0   7   4 225.730 28.8297   3
   0   7   4 159.283 22.4016   1
   0   7   5-0.64290 24.5631   3
   0   7  -5 16.9239 34.6959   3
   0   7   5 12.1774 20.6469   1
   0   7   6 162.066 25.7476   3
   0   7  -6 195.235 37.8158   3
   0   7   6 148.191 25.8546   1
   0   7   7 557.067 29.1618   3
   0   7  -7 589.126 44.2201   3
   0   7   7 568.298 30.4789   1
   0   7  -8 2555.15 62.2350   3
   0   7   8 2445.54 42.1517   3
   0   7   8 2605.52 50.3779   1
   0   7  -9 53.2521 36.7100   3
   0   7   9 17.5236 25.4605   1
   0   7 -10 1504.96 53.6760   3
   0   7  10 1278.74 43.5639   1
   0   7 -11 1263.25 52.8839   3
   0   7  11 1217.72 43.6515   1
   0   7 -12 268.913 42.4378   3
   0   7  12 200.770 33.2786   1
   0   7 -13 12.8980 37.7590   3
   0   7  13 9.08600 29.7148   1
   0   7 -14 278.139 43.9130   3
   0   7  14 317.309 38.0656   1
   0   7 -15 1051.08 52.5759   3
   0   7  15 1048.87 49.0547   1
   0   7 -16 240.456 41.9500   3
   0   7  16 302.980 40.3883   1
   0   7 -17 154.832 40.0163   3
   0   7  17 116.673 38.8785   1
   0   7 -18 30.0006 40.6376   3
   0   7  18 115.878 39.6041   1
   0   7 -19 165.582 43.8174   3
   0   7  19 141.806 42.7885   1
   0   7 -20 47.7897 39.8889   3
   0   7  20-72.2015 43.2188   1
   0   7 -21 147.347 45.4727   3
   0   7  21 170.411 46.5072   1
   0   7 -22 702.394 53.8704   3
   0   7  22 631.670 54.9913   1
   0   7 -23 483.075 51.3289   3
   0   7  23 312.521 53.9080   1
   0   7 -24-15.0005 45.7171   3
   0   7  24 45.7533 52.5067   1
   0   7 -25 376.727 51.7584   3
   0   7  25 363.227 57.1281   1
   0   7 -26 453.149 53.4550   3
   0   8   0 1021.35 42.8950   3
   0   8  -1 253.178 35.8244   3
   0   8   1 332.503 33.9272   3
   0   8  -2 630.326 40.4529   3
   0   8   2 635.834 37.5418   3
   0   8   2 596.190 26.6409   1
   0   8  -3 1663.65 53.1687   3
   0   8   3 1664.53 46.0196   3
   0   8   3 1708.23 38.7836   1
   0   8  -4 157.851 36.8327   3
   0   8   4 153.541 28.9533   3
   0   8   4 176.191 23.5778   1
   0   8   5 308.096 29.8449   3
   0   8  -5 278.107 39.3201   3
   0   8   5 315.395 26.5157   1
   0   8   6 94.9632 26.0344   3
   0   8  -6 151.596 36.8660   3
   0   8   6 120.058 25.3682   1
   0   8   7 1242.65 38.1215   3
   0   8   7 1193.78 39.4271   1
   0   8  -8 116.301 39.8529   3
   0   8   8 85.9279 27.2652   1
   0   8  -9 1049.21 51.4788   3
   0   8   9 1055.00 41.4482   1
   0   8 -10 1521.38 56.7359   3
   0   8  10 1367.66 45.2815   1
   0   8 -11 164.810 40.9138   3
   0   8  11 187.992 31.9161   1
   0   8 -12-4.34399 38.9057   3
   0   8  12 9.55259 31.6098   1
   0   8 -13-8.83150 41.0186   3
   0   8  13 8.19992 32.7094   1
   0   8 -14 47.5327 42.3700   3
   0   8  14 85.5099 34.9751   1
   0   8 -15 70.6682 42.4932   3
   0   8  15 63.5898 37.1903   1
   0   8 -16 172.252 44.4875   3
   0   8  16 220.894 40.0532   1
   0   8 -17 265.174 46.6883   3
   0   8  17 337.715 44.2021   1
   0   8 -18-30.6699 43.4673   3
   0   8  18 1.08019 40.3107   1
   0   8 -19 227.586 46.2478   3
   0   8  19 207.981 44.2071   1
   0   8 -20 275.094 51.9677   3
   0   8  20 116.167 46.1582   1
   0   8 -21 97.9983 48.2316   3
   0   8  21 134.806 49.6598   1
   0   8 -22 254.832 50.8880   3
   0   8  22 315.276 54.3707   1
   0   8 -23 306.627 51.6126   3
   0   8  23 356.558 53.4751   1
   0   8 -24 99.8995 49.2522   3
   0   9   0-11.6111 32.6224   3
   0   9  -1 120.303 35.9642   3
   0   9   1 113.953 34.5906   3
   0   9  -2 271.168 39.5622   3
   0   9   2 287.906 34.7075   3
   0   9  -3-45.9137 35.5381   3
   0   9   3-29.9147 31.3494   3
   0   9  -4 88.2224 38.5049   3
   0   9   4 92.4270 29.9233   3
   0   9  -5 244.510 40.8083   3
   0   9   5 192.707 30.7283   3
   0   9   6 198.401 30.1362   3
   0   9  -6 231.520 41.3948   3
   0   9  -7-53.3003 40.1716   3
   0   9  -8 436.721 47.8975   3
   0   9   8 431.094 33.5835   1
   0   9  -9 85.2532 40.9921   3
   0   9   9 57.5086 29.4107   1
   0   9 -10 473.383 49.1259   3
   0   9  10 504.244 37.0900   1
   0   9 -11 649.492 51.8245   3
   0   9  11 580.437 39.3804   1
   0   9 -12 594.813 52.5567   3
   0   9  12 511.405 39.5400   1
   0   9 -13 222.243 47.3856   3
   0   9  13 84.5836 34.1748   1
   0   9 -14 203.877 44.8669   3
   0   9  14 263.856 39.6089   1
   0   9 -15 695.743 56.2974   3
   0   9  15 748.890 48.6328   1
   0   9 -16-0.54979 43.6716   3
   0   9  16-32.6600 39.4676   1
   0   9 -17 225.103 50.4696   3
   0   9  17 112.879 42.1751   1
   0   9 -18 187.187 51.2532   3
   0   9  18 155.899 45.5443   1
   0   9 -19 572.347 56.6125   3
   0   9  19 492.542 52.6311   1
   0   9 -20 167.430 51.8575   3
   0   9  20 163.356 49.9298   1
   0   9 -21 774.448 60.8018   3
   0   9  21 666.798 58.8226   1
   0   9  22 321.546 55.7845   1
   0  10   0 1006.69 49.2173   3
   0  10   1 193.013 37.3435   3
   0  10  -1 195.433 38.0160   3
   0  10  -2 322.608 41.4768   3
   0  10   2 339.545 38.8100   3
   0  10  -3-29.4548 39.0178   3
   0  10   3 54.1532 33.2496   3
   0  10   4 190.535 33.6604   3
   0  10  -4 172.239 41.6108   3
   0  10  -5 143.269 41.2178   3
   0  10  -6 149.624 42.8683   3
   0  10  -7 179.546 43.9003   3
   0  10  -8 511.737 51.9716   3
   0  10  -9 464.833 49.4085   3
   0  10 -10 166.082 47.5117   3
   0  10 -11 71.2004 46.9707   3
   0  10 -12 55.0982 46.9534   3
   0  10 -13 382.969 52.5065   3
   0  10 -14 89.5282 49.9808   3
   0  10 -15 207.757 52.1783   3
   0  10 -16 251.844 53.4224   3
   0  10 -17 35.5650 47.2184   3
   0  10  18 137.637 46.7815   1
   0  10  19 408.330 54.2747   1
   0  10  20 141.032 51.1106   1
   0  11   0 39.3310 39.1942   3
   0  11   1 32.7505 38.0870   3
   0  11  -1 65.3410 40.2407   3
   0  11  -2 444.029 47.3748   3
   0  11   2 427.716 44.1911   3
   0  11  -3-16.5180 41.0278   3
   0  11  -4-16.6292 41.0656   3
   0  11  -5 40.9422 43.9105   3
   0  11  -6 369.905 50.6405   3
   0  11  -7 365.108 51.3600   3
   0  11  -8 440.289 53.3853   3
   0  11  -9 31.9169 47.5753   3
   0  11 -10 63.1498 49.6205   3
   0  11 -11 317.189 52.4223   3
   0  11 -12 191.295 49.6980   3
   0  11 -13 228.555 50.5273   3
   0  12   0 391.344 47.7630   3
   0  12  -1 57.3586 42.7395   3
   0  12  -2 73.0123 44.1287   3
   0  12  -3 287.499 47.6936   3
   0  12  -4-20.3010 42.9215   3
   0  12  -5 617.277 55.2002   3
   0  12  -6 111.729 50.2404   3
   0  12  -7 117.603 50.5982   3
   0  12  -8 550.321 57.8595   3
  -1 -12  11 38.8754 46.7425   2
  -1 -12  10 88.8916 46.8600   2
  -1 -12   9 81.5513 47.1929   2
  -1 -12   8 73.2767 47.5466   2
   1 -12  -8 211.734 48.9038   2
  -1 -12   7 308.563 51.3123   2
   1 -12  -7 317.738 51.3383   2
   1 -12  -6-20.5806 45.6927   2
  -1 -12   6 83.9197 47.5500   2
  -1 -12   5 280.381 51.4280   2
   1 -12  -5 270.023 48.8409   2
   1 -12  -4 86.3963 43.6937   2
  -1 -12   4 254.818 51.9949   2
  -1 -12   3 327.158 50.8464   2
   1 -12  -3 252.349 47.3320   2
  -1 -12   2 76.5524 46.3372   2
   1 -12  -2 36.1352 45.1720   2
  -1 -12   1-34.1377 49.9419   2
   1 -12  -1-30.7787 45.5975   2
  -1 -12   0 61.5653 48.8656   2
   1 -12   0 0.13515 44.9280   2
   1 -12   1 129.675 45.5426   2
  -1 -12  -1 114.580 49.7614   2
  -1 -12  -2 59.5171 48.6629   2
   1 -12   2 72.1978 44.9001   2
  -1 -12  -3 68.6546 49.3066   2
   1 -12   3 104.280 45.8028   2
   1 -12   4 186.564 47.6244   2
  -1 -12  -4 122.886 49.7584   2
  -1 -12  -5 244.041 53.4035   2
   1 -12   5 152.070 45.6427   2
  -1 -12  -6-4.29057 49.1684   2
  -1 -12  -7 128.551 47.6364   2
  -1 -11  14 100.892 43.6992   2
   1 -11 -14 78.8739 46.7005   2
  -1 -11  13 6.86338 42.4181   2
   1 -11 -13-4.71172 47.4365   2
  -1 -11  12 166.983 43.2748   2
   1 -11 -12 110.144 48.1355   2
  -1 -11  11 212.252 46.5000   2
   1 -11 -11 180.189 46.1070   2
  -1 -11  10 551.652 51.2122   2
   1 -11 -10 558.598 54.9576   2
  -1 -11   9 518.275 50.9740   2
   1 -11  -9 415.179 52.4501   2
  -1 -11   8 257.305 44.2058   2
   1 -11  -8 342.663 47.3550   2
   1 -11  -7 28.2397 44.5590   2
  -1 -11   7 75.7649 43.4497   2
  -1 -11   6 314.804 46.5428   2
   1 -11  -6 228.630 47.4593   2
  -1 -11   5 233.757 46.4431   2
   1 -11  -5 269.714 45.1029   2
  -1 -11   4 206.660 47.7912   2
   1 -11  -4 217.778 46.7202   2
   1 -11  -3 502.527 50.8148   2
  -1 -11   3 438.883 47.9835   2
   1 -11  -2 162.600 42.9333   2
  -1 -11   2 212.467 48.1295   2
   1 -11  -1 22.0048 42.1405   2
  -1 -11   1 119.067 42.3141   2
   1 -11   0 169.683 44.5308   2
  -1 -11   0 227.861 47.1159   2
   1 -11   1 358.681 45.7246   2
  -1 -11  -1 439.928 51.7465   2
  -1 -11  -2 289.177 48.1843   2
   1 -11   2 163.517 44.5752   2
  -1 -11  -3 14.8486 44.2135   2
   1 -11   3 25.6465 39.5611   2
   1 -11   4 123.098 43.2462   2
   1 -11   5 173.640 43.2282   2
  -1 -11  -5 155.461 48.0764   2
  -1 -11  -6 79.3165 46.1854   2
   1 -11   6 106.119 42.8002   2
   1 -11   7 146.167 43.1733   2
  -1 -11  -7 220.618 47.3547   2
   1 -11   8 408.201 47.1698   2
  -1 -11  -8 470.220 48.1952   2
  -1 -11  -9 191.994 49.9968   2
  -1 -11 -10 234.845 51.4026   2
  -1 -11 -11 92.8621 48.6593   2
  -1 -11 -12 16.3852 48.9298   2
  -1 -11 -13 123.134 47.8464   2
  -1 -10  17 152.446 43.6188   2
   1 -10 -17 111.668 44.4128   2
  -1 -10  16 25.5059 41.5349   2
   1 -10 -16-8.72767 45.8764   2
  -1 -10  15 83.8318 37.9182   2
   1 -10 -15 26.6056 44.1772   2
  -1 -10  14 115.741 40.6457   2
   1 -10 -14 58.0316 41.8111   2
  -1 -10  13 513.390 45.3946   2
   1 -10 -13 539.170 52.3470   2
   1 -10 -12 149.403 45.0009   2
  -1 -10  12 101.356 35.8573   2
  -1 -10  11 262.660 42.8142   2
   1 -10 -11 285.040 47.5253   2
  -1 -10  10 76.2481 39.9662   2
   1 -10 -10 160.580 43.3799   2
   1 -10  -9 59.1959 40.9641   2
  -1 -10   9 101.498 39.9297   2
  -1 -10   8 536.725 45.7813   2
   1 -10  -8 640.667 48.5429   2
   1 -10  -7 14.7525 39.1772   2
  -1 -10   7 76.2282 38.9199   2
  -1 -10   6 476.910 45.0507   2
   1 -10  -6 407.647 43.2302   2
  -1 -10   5 187.513 40.6142   2
   1 -10  -5 148.535 41.1570   2
   1 -10  -4-20.0716 40.0188   2
  -1 -10   4 35.3866 37.6694   2
  -1 -10   3 352.567 42.1070   2
   1 -10  -3 383.169 44.7114   2
   1 -10  -2 184.702 40.6614   2
  -1 -10   2 125.296 39.7286   2
  -1 -10   1 153.825 41.6531   2
   1 -10  -1 174.679 39.8485   2
  -1 -10   0 30.8727 39.4120   2
   1 -10   0 107.420 39.8997   2
   1 -10   1 87.4776 38.7032   2
  -1 -10  -1-54.7803 38.8320   2
  -1 -10  -2 306.284 42.8357   2
   1 -10   2 281.982 40.8180   2
   1 -10   3 350.768 43.3048   2
  -1 -10  -3 404.657 47.1304   2
   1 -10   4 59.6447 37.4941   2
  -1 -10  -4 81.2091 42.1702   2
   1 -10   5 605.051 45.0263   2
  -1 -10  -5 732.414 52.8974   2
   1 -10   6 269.264 39.4108   2
  -1 -10  -6 299.449 45.7967   2
   1 -10   7 327.248 40.6034   2
  -1 -10  -7 376.135 45.0344   2
   1 -10   8 824.233 46.5981   2
  -1 -10  -8 955.249 54.5260   2
  -1 -10  -9 148.332 44.0450   2
   1 -10   9 121.673 37.7829   2
   1 -10  10 563.552 44.6171   2
  -1 -10 -10 419.958 50.4675   2
  -1 -10 -11 49.2686 44.0187   2
  -1 -10 -12 686.595 56.1479   2
  -1 -10 -13 476.303 52.3657   2
  -1 -10 -14 72.4768 47.0872   2
  -1 -10 -15-29.4890 48.1676   2
  -1 -10 -16 326.286 51.7784   2
  -1 -10 -17 42.4564 47.1181   2
  -1  -9  20 220.914 40.8922   2
   1  -9 -20 140.519 45.8959   2
  -1  -9  19 187.411 40.6676   2
   1  -9 -19 127.810 47.7945   2
  -1  -9  18 234.735 39.9643   2
   1  -9 -18 290.119 48.4286   2
  -1  -9  17 57.4833 37.0917   2
   1  -9 -17 123.108 43.3962   2
  -1  -9  16 612.994 45.9310   2
   1  -9 -16 618.785 50.6799   2
  -1  -9  15 86.1856 36.9498   2
   1  -9 -15 35.9534 40.6524   2
  -1  -9  14-36.7869 36.0732   2
   1  -9 -14 98.5749 40.9482   2
  -1  -9  13 152.927 37.2444   2
   1  -9 -13 227.307 43.2096   2
  -1  -9  12 631.179 45.5319   2
   1  -9 -12 688.866 48.9957   2
  -1  -9  11 649.187 42.9657   2
   1  -9 -11 464.993 44.7875   2
  -1  -9  10 147.850 36.3990   2
   1  -9 -10 156.981 39.6737   2
  -1  -9   9 677.128 42.8808   2
   1  -9  -9 732.157 49.2460   2
  -1  -9   8 491.932 43.4337   2
   1  -9  -8 501.562 44.9768   2
  -1  -9   7 360.482 40.4737   2
   1  -9  -7 384.120 41.0874   2
   1  -9  -6 59.6362 37.3529   2
  -1  -9   6 76.8501 35.8205   2
   1  -9  -5-16.5103 34.3476   2
  -1  -9   5-29.7148 35.7370   2
  -1  -9   4 184.266 38.5427   2
   1  -9  -4 111.038 39.6897   2
   1  -9  -3 263.417 38.1828   2
  -1  -9   3 315.464 40.7010   2
   1  -9  -2 97.0520 36.9526   2
  -1  -9   2 93.3743 35.0431   2
  -1  -9   1 366.258 42.1261   2
   1  -9  -1 381.133 38.4794   2
  -1  -9   0 210.480 38.2274   2
   1  -9   0 160.781 37.5514   2
  -1  -9  -1 23.8086 40.6115   2
   1  -9   1 85.5544 33.7689   2
  -1  -9  -2 209.511 40.2750   2
   1  -9   2 218.134 37.4067   2
  -1  -9  -3 144.828 38.4480   2
   1  -9   3 143.337 34.7972   2
  -1  -9  -4 378.533 45.3022   2
   1  -9   4 271.455 37.3768   2
  -1  -9  -5 462.084 44.3750   2
   1  -9   5 325.671 36.1249   2
  -1  -9  -6 190.909 41.7692   2
   1  -9   6 237.367 36.4320   2
  -1  -9  -7 241.811 43.4114   2
   1  -9   7 196.129 34.8466   2
  -1  -9  -8 1066.06 52.2412   2
   1  -9   8 948.499 44.8145   2
   1  -9   9 341.622 37.6322   2
  -1  -9  -9 365.252 42.2208   2
  -1  -9 -10 54.2550 38.2068   2
   1  -9  10 18.7966 32.5648   2
   1  -9  11 88.9237 33.6243   2
  -1  -9 -11 107.380 42.6515   2
  -1  -9 -12 114.485 43.0671   2
   1  -9  12 167.546 34.9775   2
  -1  -9 -13 24.1781 40.0048   2
   1  -9  13 104.044 31.4728   2
  -1  -9 -14 257.565 45.8253   2
  -1  -9 -15 47.2168 42.6369   2
  -1  -9 -16 110.526 44.7337   2
  -1  -9 -17 300.908 47.9227   2
  -1  -9 -18 257.518 48.2606   2
  -1  -9 -19 49.7810 44.2972   2
  -1  -9 -20 15.4196 46.9298   2
   1  -8 -23 32.0987 45.8215   2
  -1  -8  22 338.740 42.4409   2
   1  -8 -22 402.355 53.9523   2
  -1  -8  21 327.003 41.2477   2
   1  -8 -21 297.075 49.6498   2
  -1  -8  20 225.353 41.1557   2
   1  -8 -20 186.085 45.2279   2
  -1  -8  19 102.837 36.3046   2
   1  -8 -19 42.1624 42.2238   2
  -1  -8  18 239.849 37.0300   2
   1  -8 -18 233.061 46.0696   2
  -1  -8  17-2.07194 32.7823   2
   1  -8 -17 58.3421 41.1013   2
  -1  -8  16 91.8881 33.0677   2
   1  -8 -16 169.906 40.5426   2
  -1  -8  15 168.090 34.8012   2
   1  -8 -15 155.300 40.0941   2
  -1  -8  14 59.6783 31.4284   2
   1  -8 -14 31.6795 39.2608   2
  -1  -8  13 190.283 33.8217   2
   1  -8 -13 128.469 37.8350   2
  -1  -8  12 354.887 36.2701   2
   1  -8 -12 318.356 40.5013   2
   1  -8 -11 99.5751 38.3797   2
  -1  -8  11 130.462 33.3404   2
  -1  -8  10 218.403 36.3712   2
   1  -8 -10 262.620 39.8934   2
  -1  -8   9 130.089 34.4303   2
   1  -8  -9 163.817 38.4992   2
  -1  -8   8 907.164 44.0618   2
   1  -8  -8 988.779 48.2099   2
  -1  -8   7 17.2944 30.9392   2
  -1  -8   6 201.594 31.8664   2
   1  -8  -6 145.014 33.6869   2
  -1  -8   5 1393.01 49.8824   2
   1  -8  -5 1525.25 51.1297   2
   1  -8  -4 308.507 36.6149   2
  -1  -8   4 335.461 37.9937   2
   1  -8  -3 68.2777 33.0053   2
  -1  -8   3 92.5018 33.3977   2
   1  -8  -2 249.068 34.8381   2
  -1  -8   2 281.540 36.8002   2
   1  -8  -1 80.5846 32.4466   2
  -1  -8   1 124.684 33.8361   2
   1  -8   0 395.719 37.0460   2
  -1  -8   0 425.938 40.0978   2
   1  -8   1 174.521 33.7564   2
   1  -8   1 201.442 22.9365   1
  -1  -8  -1 263.694 39.6763   2
   1  -8   2 749.438 30.2017   1
   1  -8   2 781.199 41.8135   2
  -1  -8  -2 695.289 44.7183   2
  -1  -8  -3 621.361 42.7127   2
   1  -8   3 662.076 38.0269   2
   1  -8   4 464.925 36.2708   2
  -1  -8  -4 469.729 40.2438   2
  -1  -8  -5 112.970 37.5464   2
   1  -8   5 110.612 30.8700   2
   1  -8   6 2903.57 60.3303   2
  -1  -8  -6 2883.40 67.5119   2
  -1  -8  -7 540.071 44.4951   2
   1  -8   7 417.708 35.0163   2
   1  -8   8 106.269 30.5616   2
  -1  -8  -8 177.417 39.7572   2
  -1  -8  -9 160.207 38.3854   2
   1  -8   9 182.015 32.2300   2
   1  -8  10 260.669 32.6909   2
  -1  -8 -10 312.088 42.7003   2
   1  -8  11 4.75132 29.3028   2
  -1  -8 -11 37.6059 36.7163   2
   1  -8  12 128.600 30.8266   2
  -1  -8 -12 154.789 39.8821   2
   1  -8  13 220.587 32.7209   2
  -1  -8 -13 176.492 42.0053   2
  -1  -8 -14 116.283 39.1778   2
   1  -8  14 113.063 30.5339   2
   1  -8  15 222.010 33.7832   2
  -1  -8 -15 292.430 44.1130   2
  -1  -8 -16-23.9737 39.1141   2
  -1  -8 -17 5.70669 38.7676   2
  -1  -8 -18 256.189 45.5196   2
  -1  -8 -19 74.1866 44.2433   2
  -1  -8 -20 76.9730 46.0853   2
  -1  -8 -21 107.270 45.7079   2
  -1  -8 -22 382.267 51.4038   2
  -1  -8 -23 240.690 50.7448   2
   1  -7 -25 159.761 48.6373   2
  -1  -7  24 98.1909 37.6246   2
   1  -7 -24 122.030 44.5183   2
  -1  -7  23 100.574 37.3078   2
   1  -7 -23-11.1603 44.1315   2
  -1  -7  22 849.938 49.0111   2
   1  -7 -22 875.360 58.6619   2
  -1  -7  21 68.4687 34.9279   2
   1  -7 -21 52.5644 39.1654   2
  -1  -7  20 10.4328 30.1738   2
   1  -7 -20 28.8683 40.1406   2
  -1  -7  19 523.138 37.9463   2
   1  -7 -19 503.056 47.1865   2
  -1  -7  18 871.544 45.2259   2
   1  -7 -18 917.851 53.6948   2
  -1  -7  17 346.464 36.3173   2
   1  -7 -17 230.214 41.8201   2
  -1  -7  16 441.677 36.8140   2
   1  -7 -16 459.137 44.3536   2
  -1  -7  15 1107.01 45.7584   2
   1  -7 -15 1193.15 51.8903   2
  -1  -7  14 649.298 38.6517   2
   1  -7 -14 626.201 42.8426   2
  -1  -7  13 477.451 35.5973   2
   1  -7 -13 400.391 40.9361   2
  -1  -7  12 995.694 42.9723   2
   1  -7 -12 959.707 46.9900   2
  -1  -7  11 784.586 38.4549   2
   1  -7 -11 836.624 44.3602   2
  -1  -7  10 2162.56 53.3048   2
   1  -7 -10 2182.82 59.0531   2
  -1  -7   9 5174.86 73.6673   2
   1  -7  -9 4862.69 78.4576   2
  -1  -7   8 1094.19 44.8181   2
   1  -7  -8 1168.58 48.4056   2
  -1  -7   7 479.228 35.8604   2
   1  -7  -7 407.883 37.3925   2
   1  -7  -6 2416.57 57.2069   2
  -1  -7   6 2589.64 55.6972   2
  -1  -7   5 543.962 37.3314   2
   1  -7  -5 528.935 39.9214   2
  -1  -7   4 327.122 35.6343   2
   1  -7  -4 272.600 36.5906   2
  -1  -7   3 610.746 38.1217   2
   1  -7  -3 545.381 37.5672   2
   1  -7  -2 727.630 39.2145   2
  -1  -7   2 754.984 40.4049   2
  -1  -7   1 172.665 35.4190   2
   1  -7  -1 191.444 33.5946   2
  -1  -7   0 211.261 36.3426   2
   1  -7   0 298.468 34.6950   2
   1  -7   0 271.714 23.0282   1
  -1  -7  -1 60.1329 34.9878   2
   1  -7   1-24.1252 19.1515   1
   1  -7   1 35.3365 30.9877   2
   1  -7   2 352.048 33.6088   2
  -1  -7  -2 328.958 38.3575   2
   1  -7   2 389.266 24.0863   1
   1  -7   3 2590.00 53.2210   2
   1  -7   3 2728.39 43.1276   1
  -1  -7  -3 2721.26 60.7055   2
   1  -7   4 237.565 32.4114   2
   1  -7   4 228.065 21.2938   1
  -1  -7  -4 232.536 36.6417   2
  -1  -7  -5 1011.97 47.4391   2
   1  -7   5 1016.30 29.2787   1
   1  -7   5 976.283 40.7064   2
   1  -7   6 62.1383 18.6967   1
  -1  -7  -6 87.2684 35.2940   2
   1  -7   6 92.2930 28.5817   2
  -1  -7  -7 1106.01 48.4831   2
   1  -7   7 1057.25 29.6887   1
   1  -7   7 1055.42 41.3279   2
   1  -7   8 2084.09 48.9640   2
   1  -7   8 2167.73 38.3579   1
   1  -7   9 2691.04 54.3661   2
  -1  -7  -9 2627.44 63.5072   2
   1  -7  10 473.872 33.1647   2
  -1  -7 -10 469.558 40.0827   2
   1  -7  11 479.002 33.1103   2
  -1  -7 -11 464.342 40.3842   2
   1  -7  12 1800.33 48.0254   2
  -1  -7 -12 1717.93 56.3005   2
   1  -7  13 1102.49 40.9157   2
  -1  -7 -13 1200.63 51.3825   2
   1  -7  14 790.256 37.6022   2
  -1  -7 -14 796.385 46.5390   2
   1  -7  15 147.414 30.2200   2
  -1  -7 -15 172.530 38.8738   2
   1  -7  16 855.022 40.1920   2
  -1  -7 -16 778.770 47.7437   2
   1  -7  17 331.451 33.7693   2
  -1  -7 -17 309.985 43.6314   2
  -1  -7 -18 416.370 43.8814   2
  -1  -7 -19 24.6958 39.2403   2
  -1  -7 -20 164.185 43.5692   2
  -1  -7 -21 1119.20 59.2804   2
  -1  -7 -22 114.575 44.6639   2
  -1  -7 -23 98.1024 46.1669   2
  -1  -7 -24 375.679 51.6017   2
  -1  -7 -25 164.265 48.4865   2
  -1  -6  26 733.129 49.7280   2
   1  -6 -26 805.351 59.7699   2
  -1  -6  25 135.542 37.1046   2
   1  -6 -25 183.621 44.1996   2
  -1  -6  24 121.923 35.7802   2
   1  -6 -24 102.896 44.0433   2
  -1  -6  23 637.633 44.1050   2
   1  -6 -23 572.210 50.5169   2
  -1  -6  22 75.4617 32.9574   2
   1  -6 -22 210.464 42.1359   2
  -1  -6  21 77.7916 32.2500   2
   1  -6 -21 172.528 41.1949   2
  -1  -6  20 383.816 36.3087   2
   1  -6 -20 411.686 44.8898   2
  -1  -6  19 76.3870 29.4758   2
   1  -6 -19 85.2860 36.4799   2
  -1  -6  18 156.965 31.6518   2
   1  -6 -18 160.709 37.9733   2
  -1  -6  17 159.306 32.9065   2
   1  -6 -17 193.992 38.4208   2
  -1  -6  16 1030.22 42.6921   2
   1  -6 -16 927.286 48.3740   2
  -1  -6  15 1324.74 44.6146   2
   1  -6 -15 1255.45 49.9541   2
  -1  -6  14 735.922 36.6013   2
   1  -6 -14 802.994 43.0351   2
  -1  -6  13 83.3345 25.3060   2
   1  -6 -13 19.4887 31.2989   2
  -1  -6  12 1576.53 46.4319   2
   1  -6 -12 1447.27 49.6792   2
  -1  -6  11 1319.78 43.5339   2
   1  -6 -11 1244.18 47.8945   2
  -1  -6  10 1761.98 48.0678   2
   1  -6 -10 1744.79 53.1964   2
  -1  -6   9 161.371 28.5498   2
   1  -6  -9 121.114 33.9901   2
  -1  -6   8 2021.39 47.0434   2
   1  -6  -8 1962.85 52.2004   2
  -1  -6   7 4925.31 65.8937   2
   1  -6  -7 4931.91 69.8867   2
  -1  -6   6 2682.74 28.6558   1
  -1  -6   6 2624.25 51.7510   2
   1  -6  -6 2779.66 54.3228   2
   1  -6  -5 57.4430 29.4047   2
  -1  -6   5 24.4650 27.0785   2
  -1  -6   5 38.3723 11.6394   1
   1  -6  -4 21.4554 29.2300   2
  -1  -6   4 40.0764 11.8015   1
  -1  -6   4 26.2832 24.8610   2
  -1  -6   3 847.615 36.6742   2
   1  -6  -3 830.538 36.4964   2
  -1  -6   2 856.922 36.1778   2
   1  -6  -2 770.286 35.2013   2
   1  -6  -1 720.900 26.6415   1
   1  -6  -1 725.849 34.6355   2
  -1  -6   1 699.323 34.8398   2
   1  -6   0 848.481 27.0381   1
   1  -6   0 755.151 33.2329   2
  -1  -6   0 848.244 36.9053   2
  -1  -6  -1 3248.92 56.2239   2
   1  -6   1 3422.33 52.0758   2
   1  -6   1 3353.54 44.1292   1
   1  -6   2 5066.78 61.8230   2
   1  -6   2 5167.52 52.3690   1
  -1  -6  -2 5055.69 68.3586   2
   1  -6   3 1971.22 43.8264   2
  -1  -6  -3 2064.62 50.2715   2
   1  -6   3 2114.69 35.5165   1
   1  -6   4 391.888 20.7600   1
   1  -6   4 354.090 29.8623   2
   1  -6   5 1857.61 33.2234   1
  -1  -6  -5 1925.68 50.8555   2
   1  -6   5 1830.64 42.3202   2
   1  -6   6 283.954 19.8291   1
   1  -6   6 292.268 26.1160   2
  -1  -6  -7 3493.12 63.7168   2
   1  -6   7 3510.84 53.7311   2
   1  -6   7 3455.43 43.3802   1
   1  -6   8 926.200 34.9926   2
   1  -6   8 958.029 27.2418   1
  -1  -6  -8 958.805 43.5448   2
   1  -6   9 914.576 28.2358   1
   1  -6   9 896.669 34.1394   2
   1  -6  10 10450.3 76.4470   1
   1  -6  10 10439.8 89.5225   2
   1  -6  11 217.543 21.9047   1
   1  -6  11 262.650 28.4809   2
  -1  -6 -11 250.732 37.5054   2
   1  -6  12 2246.68 41.4946   1
   1  -6  12 2285.08 49.1852   2
  -1  -6 -12 2397.98 59.9085   2
   1  -6  13 2147.95 42.7003   1
   1  -6  13 2039.92 47.4669   2
  -1  -6 -13 2136.96 57.4051   2
   1  -6  14 1318.35 36.6451   1
   1  -6  14 1317.17 40.6220   2
  -1  -6 -14 1347.22 50.2301   2
   1  -6  15 404.142 30.0514   2
  -1  -6 -15 398.022 38.9082   2
   1  -6  16 557.852 33.0709   2
  -1  -6 -16 605.253 43.5895   2
   1  -6  17 163.851 28.0743   2
  -1  -6 -17 165.128 38.0474   2
   1  -6  18 85.4277 27.1525   2
  -1  -6 -18 124.866 36.2584   2
   1  -6  19 1013.44 41.9536   2
  -1  -6 -19 963.053 51.4119   2
   1  -6  20 264.054 31.7843   2
  -1  -6 -20 350.881 44.0401   2
  -1  -6 -21 233.083 42.5610   2
  -1  -6 -22 288.070 44.6414   2
  -1  -6 -23 412.360 46.1990   2
  -1  -6 -24 237.135 45.3901   2
  -1  -6 -25 330.547 49.9256   2
  -1  -6 -26 132.542 47.0474   2
  -1  -6 -27 346.487 51.7317   2
  -1  -5  28 280.423 40.0924   2
   1  -5 -28 258.675 50.7331   2
  -1  -5  27 674.090 47.7122   2
   1  -5 -27 777.269 58.4689   2
  -1  -5  26-20.0618 34.7067   2
   1  -5 -26 6.44069 42.6051   2
  -1  -5  25 170.279 35.7740   2
   1  -5 -25 247.935 48.1061   2
  -1  -5  24 184.206 34.8475   2
   1  -5 -24 231.099 42.3631   2
  -1  -5  23 71.3439 32.6452   2
   1  -5 -23 142.519 42.4572   2
  -1  -5  22 108.615 32.1124   2
   1  -5 -22 85.1242 37.8568   2
  -1  -5  21 139.717 31.7582   2
   1  -5 -21 123.888 37.5145   2
  -1  -5  20 325.380 33.6570   2
   1  -5 -20 279.443 40.2013   2
  -1  -5  19 272.478 32.9399   2
   1  -5 -19 303.310 40.7145   2
  -1  -5  18 1025.84 42.1188   2
   1  -5 -18 1189.93 50.8383   2
  -1  -5  17 426.146 33.4781   2
   1  -5 -17 376.931 38.3010   2
  -1  -5  16 23.8794 25.4188   2
   1  -5 -16 8.86358 32.6581   2
  -1  -5  15 742.499 36.3571   2
   1  -5 -15 767.145 41.2808   2
  -1  -5  14-6.04659 19.7901   1
  -1  -5  14 19.7017 25.3122   2
   1  -5 -14 44.2876 32.8352   2
  -1  -5  13 937.718 27.4908   1
  -1  -5  13 1040.05 38.6368   2
   1  -5 -13 1083.01 44.9103   2
  -1  -5  12 2407.38 35.3561   1
  -1  -5  12 2282.10 48.8472   2
   1  -5 -12 2400.90 55.5004   2
  -1  -5  11 871.911 23.2239   1
  -1  -5  11 901.629 35.4803   2
   1  -5 -11 861.269 40.0798   2
  -1  -5  10 117.326 14.9910   1
  -1  -5  10 114.944 22.9696   2
  -1  -5   9 2370.73 29.1548   1
  -1  -5   9 2338.97 45.5690   2
   1  -5  -9 2375.79 50.4385   2
  -1  -5   8 444.324 15.3955   1
  -1  -5   8 478.228 28.6768   2
   1  -5  -8 493.977 32.7233   2
  -1  -5   7 1206.23 19.4689   1
   1  -5  -7 1172.49 38.2247   2
  -1  -5   6 1667.91 21.1092   1
  -1  -5   6 1579.25 39.0075   2
   1  -5  -6 1667.24 40.3558   2
  -1  -5   5 2657.46 45.6695   2
   1  -5  -5 2487.58 45.9653   2
  -1  -5   5 2655.08 25.1138   1
   1  -5  -4 1880.79 40.6402   2
  -1  -5   4 1848.65 21.5594   1
  -1  -5   4 1825.94 39.7931   2
  -1  -5   3 232.101 12.0364   1
  -1  -5   3 207.966 23.9676   2
   1  -5  -3 197.538 26.2155   2
  -1  -5   2 391.107 25.6294   2
   1  -5  -2 369.259 27.0324   2
   1  -5  -2 387.830 21.4747   1
  -1  -5   1 7309.95 69.8538   2
   1  -5  -1 7336.03 59.9464   1
   1  -5  -1 7409.86 65.9634   2
   1  -5   0 9678.93 67.5388   1
   1  -5   0 9591.19 74.6916   2
  -1  -5   0 9829.81 80.5651   2
   1  -5   1 265.679 17.7847   1
   1  -5   1 237.921 23.3776   2
  -1  -5  -1 196.383 25.6130   2
   1  -5   2 3155.23 38.1597   1
  -1  -5  -2 3061.03 49.0480   2
   1  -5   2 3167.16 44.5530   2
  -1  -5  -3 1105.03 35.2623   2
   1  -5   3 1122.17 25.4055   1
   1  -5   3 1171.85 31.2760   2
   1  -5   4 1173.20 25.2849   1
  -1  -5  -4 1161.86 37.0157   2
   1  -5   4 1088.51 31.2529   2
  -1  -5  -5 153.774 28.6428   2
   1  -5   5 119.872 15.3865   1
   1  -5   5 133.035 20.8877   2
   1  -5   6 1145.11 30.8020   2
   1  -5   6 1127.23 25.2403   1
  -1  -5  -6 1144.66 39.0646   2
   1  -5   7 187.598 17.8092   1
  -1  -5  -7 163.529 29.1663   2
   1  -5   7 151.408 22.3009   2
   1  -5   8 191.813 18.3698   1
   1  -5   8 174.153 22.6008   2
  -1  -5  -8 172.830 29.7219   2
   1  -5   9 3401.98 43.7992   1
   1  -5   9 3505.49 49.6454   2
  -1  -5  -9 3507.96 60.0022   2
   1  -5  10 908.621 28.3492   1
   1  -5  10 868.309 31.6591   2
  -1  -5 -10 877.982 41.1191   2
   1  -5  11 1454.66 33.9861   1
   1  -5  11 1503.02 36.6623   2
  -1  -5 -11 1472.00 47.4545   2
   1  -5  12 1004.31 32.0550   1
   1  -5  12 1015.92 34.6035   2
  -1  -5 -12 1022.85 43.0094   2
   1  -5  13 1755.83 39.5837   1
   1  -5  13 1637.27 40.9773   2
  -1  -5 -13 1764.70 51.2411   2
   1  -5  14 3117.59 50.6590   1
   1  -5  14 3028.85 52.8428   2
  -1  -5 -14 3164.06 63.2177   2
   1  -5  15 707.474 32.2261   1
   1  -5  15 703.738 33.2045   2
  -1  -5 -15 716.913 40.9457   2
   1  -5  16 200.005 27.9761   1
   1  -5  16 244.802 26.5418   2
  -1  -5 -16 231.326 34.6063   2
   1  -5  17 1127.50 38.5130   1
   1  -5  17 1038.39 38.4153   2
  -1  -5 -17 1151.76 47.7404   2
   1  -5  18 381.560 32.2385   1
   1  -5  18 370.897 30.8048   2
  -1  -5 -18 352.211 40.0241   2
   1  -5  19 596.158 35.4789   1
   1  -5  19 558.403 33.8352   2
  -1  -5 -19 547.060 41.6691   2
   1  -5  20 583.015 37.5552   1
   1  -5  20 541.887 33.7901   2
  -1  -5 -20 577.200 43.9968   2
   1  -5  21 639.774 37.1090   2
  -1  -5 -21 718.008 49.6008   2
   1  -5  22 444.108 34.9475   2
  -1  -5 -22 450.088 43.8394   2
  -1  -5 -23 408.880 44.1039   2
  -1  -5 -24 122.891 41.0877   2
  -1  -5 -25 330.819 46.7566   2
  -1  -5 -26-20.6759 41.2422   2
  -1  -5 -27 337.685 50.0484   2
  -1  -5 -28 76.2628 46.1254   2
  -1  -4  30 44.8507 37.0954   2
   1  -4 -29 58.2078 41.6009   2
   1  -4 -28 486.463 52.2557   2
   1  -4 -27-15.9741 41.8231   2
   1  -4 -26-41.0125 42.1698   2
   1  -4 -25 93.6702 39.7484   2
   1  -4 -24 137.315 41.9808   2
   1  -4 -23 299.221 42.3661   2
   1  -4 -22 696.305 46.1604   2
  -1  -4  21 654.462 38.5213   1
   1  -4 -21 528.432 43.9509   2
  -1  -4  20 400.135 34.7920   1
   1  -4 -20 432.498 39.8520   2
  -1  -4  19 407.877 33.1992   1
   1  -4 -19 420.430 38.1372   2
  -1  -4  18 314.410 30.4216   1
   1  -4 -18 236.445 36.2072   2
  -1  -4  17 304.886 29.4221   1
   1  -4 -17 256.797 34.8032   2
  -1  -4  16 662.232 32.2046   1
  -1  -4  16 649.058 34.8451   2
   1  -4 -16 686.745 39.8153   2
  -1  -4  15 493.970 29.9616   1
  -1  -4  15 489.569 31.9407   2
   1  -4 -15 481.023 37.3888   2
  -1  -4  14 451.616 27.5653   1
  -1  -4  14 421.877 30.2512   2
   1  -4 -14 413.963 35.6344   2
  -1  -4  13 5871.46 56.1179   1
  -1  -4  13 5757.14 68.8932   2
   1  -4 -13 5823.78 75.0079   2
  -1  -4  12 20.9035 18.9304   1
  -1  -4  12 54.6410 23.2002   2
   1  -4 -12 74.1640 29.2105   2
  -1  -4  11-1.20279 17.0024   1
  -1  -4  11 9.22848 20.8648   2
   1  -4 -11 12.5068 26.2955   2
  -1  -4  10 1452.19 26.4297   1
  -1  -4  10 1462.01 35.4231   2
  -1  -4   9 912.506 20.5383   1
  -1  -4   9 982.297 30.4626   2
   1  -4  -9 938.408 34.6688   2
  -1  -4   8 547.077 16.1440   1
  -1  -4   8 540.143 25.6674   2
   1  -4  -8 569.734 29.0743   2
  -1  -4   7 952.652 17.2147   1
  -1  -4   7 930.081 28.6132   2
   1  -4  -7 965.983 32.9705   2
  -1  -4   6 61.7225 9.64308   1
  -1  -4   6 67.9163 19.3830   2
   1  -4  -6 49.7249 22.4490   2
  -1  -4   5 4552.23 28.0880   1
  -1  -4   5 4672.92 51.7285   2
   1  -4  -5 4442.97 52.7329   2
  -1  -4   4 5020.66 28.8239   1
   1  -4  -4 5002.58 54.4066   2
  -1  -4   4 4884.40 52.3783   2
   1  -4  -3 9348.95 67.0895   1
  -1  -4   3 9501.84 39.4506   1
   1  -4  -3 9161.08 69.2576   2
  -1  -4   3 9448.14 69.1667   2
   1  -4  -2 3104.96 42.3064   2
  -1  -4   2 2915.12 42.4001   2
   1  -4  -2 3047.47 38.6434   1
   1  -4  -1 504.305 20.5370   1
  -1  -4   1 486.619 24.4337   2
   1  -4  -1 476.736 24.1457   2
  -1  -4   0 6089.34 57.2939   2
   1  -4   0 5982.65 52.6000   2
   1  -4   0 6034.61 47.9306   1
   1  -4   1 3330.62 40.7108   2
   1  -4   1 3384.76 36.2276   1
  -1  -4  -1 3290.60 44.3663   2
   1  -4   2 4472.42 45.2584   2
   1  -4   2 4355.07 39.9406   1
  -1  -4  -2 4303.96 51.2929   2
   1  -4   3 629.823 23.0401   2
   1  -4   3 568.008 18.5695   1
  -1  -4  -3 611.965 28.5846   2
   1  -4   4 1628.21 30.2585   2
   1  -4   4 1652.92 26.7064   1
  -1  -4  -4 1674.08 37.6013   2
   1  -4   5 4080.43 39.6310   1
  -1  -4  -5 4173.66 53.0945   2
   1  -4   5 4015.64 43.5629   2
   1  -4   6 107.477 15.4320   1
   1  -4   6 114.702 18.3906   2
  -1  -4  -6 105.816 24.3960   2
   1  -4   7 3404.90 39.0216   1
   1  -4   7 3491.32 42.9025   2
   1  -4   8 150.045 17.0561   1
   1  -4   8 145.579 18.9216   2
  -1  -4  -8 178.958 26.2381   2
   1  -4   9 596.259 23.3231   1
   1  -4   9 614.391 24.6318   2
  -1  -4  -9 682.110 32.4524   2
   1  -4  10 2846.08 41.0219   1
   1  -4  10 2878.25 42.7160   2
  -1  -4 -10 2831.79 52.1337   2
   1  -4  11 13.8017 19.4598   1
   1  -4  11 12.1100 17.9138   2
  -1  -4 -11 33.2071 27.6479   2
   1  -4  12 410.873 25.8903   1
   1  -4  12 391.200 24.0381   2
  -1  -4 -12 379.213 31.6751   2
   1  -4  13 1663.15 39.3814   1
   1  -4  13 1645.76 37.1680   2
  -1  -4 -13 1653.83 45.9542   2
   1  -4  14 2198.33 43.0194   2
  -1  -4 -14 2186.88 53.3796   2
   1  -4  15 1136.88 38.9427   1
   1  -4  15 1100.59 34.8719   2
  -1  -4 -15 1070.74 44.0719   2
   1  -4  16 1278.18 41.1106   1
   1  -4  16 1228.96 36.9686   2
  -1  -4 -16 1215.07 45.9714   2
   1  -4  17 1595.61 45.8377   1
   1  -4  17 1652.70 42.2027   2
  -1  -4 -17 1648.30 51.6594   2
   1  -4  18 1457.01 45.6597   1
   1  -4  18 1388.12 41.5863   2
  -1  -4 -18 1420.52 48.9503   2
   1  -4  19 385.290 34.8576   1
  -1  -4 -19 390.967 39.1843   2
   1  -4  20 757.756 41.1395   1
  -1  -4 -20 739.678 45.5972   2
   1  -4  21 43.8413 33.2899   1
  -1  -4 -21 42.9093 34.7950   2
   1  -4  22 55.5856 33.7347   1
  -1  -4 -22-8.29010 35.0933   2
   1  -4  23-22.4443 35.1381   1
  -1  -4 -23 71.4369 36.3846   2
   1  -4  24 33.7091 35.8083   1
  -1  -4 -24 47.0147 37.9008   2
   1  -4  25 23.4880 38.5076   1
  -1  -4 -25 37.2283 39.8346   2
  -1  -4 -26 13.3183 39.8171   2
  -1  -4 -27 460.048 50.9857   2
  -1  -4 -28 119.347 42.5413   2
  -1  -4 -29 13.3386 43.8791   2
   1  -3 -30 55.6144 38.3288   2
   1  -3 -29 119.931 45.4398   2
   1  -3 -28 51.4025 42.1277   2
   1  -3 -27 474.070 48.1516   2
  -1  -3  26 38.5481 39.5451   1
   1  -3 -26-4.17119 39.1230   2
  -1  -3  25 102.674 39.4776   1
   1  -3 -25 162.891 38.8495   2
  -1  -3  24 58.5414 37.9467   1
   1  -3 -24 115.909 37.5890   2
  -1  -3  23 91.5418 36.9262   1
   1  -3 -23 77.5729 37.6680   2
  -1  -3  22 241.396 39.1101   1
   1  -3 -22 238.024 39.4977   2
  -1  -3  21 1438.11 50.4008   1
   1  -3 -21 1461.08 53.7933   2
  -1  -3  20 32.3203 32.9102   1
   1  -3 -20 33.4075 31.8244   2
  -1  -3  19 1968.30 50.9495   1
   1  -3 -19 1887.09 55.4292   2
  -1  -3  18 1216.66 43.1119   1
   1  -3 -18 1208.88 46.2162   2
  -1  -3  17 2331.27 50.7433   1
   1  -3 -17 2282.79 55.1666   2
  -1  -3  16 3729.30 57.3497   1
   1  -3 -16 3563.12 64.9429   2
  -1  -3  15 439.045 32.0552   1
   1  -3 -15 499.404 35.2564   2
  -1  -3  14 756.600 31.6421   1
   1  -3 -14 763.991 37.2093   2
  -1  -3  13 2634.06 42.6885   1
   1  -3 -13 2736.17 52.2244   2
  -1  -3  12 213.106 22.6941   1
   1  -3 -12 125.318 25.4478   2
  -1  -3  11 35.4830 18.6346   1
   1  -3 -11 48.9319 22.6248   2
  -1  -3  10 2863.32 35.6816   1
   1  -3 -10 2807.30 46.5398   2
  -1  -3   9 2268.55 30.3402   1
  -1  -3   9 2360.07 38.9360   2
   1  -3  -9 2349.01 42.2157   2
  -1  -3   8 843.686 19.9603   1
  -1  -3   8 928.134 26.6790   2
   1  -3  -8 904.538 30.3913   2
  -1  -3   7 5359.04 35.8268   1
  -1  -3   7 5261.58 51.7016   2
   1  -3  -7 5386.71 54.8831   2
  -1  -3   6 21652.1 61.6006   1
  -1  -3   6 22069.2 98.8049   2
   1  -3  -6 21886.4 102.430   2
  -1  -3   5 10673.0 39.0397   1
  -1  -3   5 10801.3 67.6932   2
   1  -3  -5 10824.4 69.0725   2
  -1  -3   4 309.603 8.92645   1
  -1  -3   4 275.531 19.8423   2
   1  -3  -4 279.568 21.0886   2
   1  -3  -3 11992.8 67.4236   2
  -1  -3   3 12273.7 34.7993   1
  -1  -3   3 12233.2 70.0050   2
  -1  -3   2 9673.15 32.6621   1
   1  -3  -2 9842.48 58.8155   1
   1  -3  -2 9416.29 58.9379   2
  -1  -3   2 9632.89 60.8293   2
   1  -3  -1 4254.06 38.7473   1
   1  -3  -1 4212.20 39.5041   2
  -1  -3   1 4161.14 42.2829   2
   1  -3   0 7864.33 48.5210   1
   1  -3   0 7717.50 50.1192   2
  -1  -3   0 7505.93 56.0881   2
   1  -3   1 1318.47 24.3683   2
   1  -3   1 1353.00 22.4890   1
  -1  -3  -1 1291.29 28.0622   2
  -1  -3  -2 647.586 24.0501   2
   1  -3   2 717.379 20.7322   2
   1  -3   2 681.691 17.7371   1
   1  -3   3 3573.26 33.1233   1
  -1  -3  -3 3755.77 42.1161   2
   1  -3   3 3564.69 35.2381   2
   1  -3   4 3451.93 33.5471   1
   1  -3   4 3422.79 35.2649   2
   1  -3   5 1649.58 26.0844   2
  -1  -3  -5 1741.48 33.6739   2
   1  -3   6 791.263 20.8708   1
  -1  -3  -6 795.596 27.7158   2
   1  -3   6 758.190 20.5341   2
   1  -3   7 2620.33 34.0942   1
   1  -3   7 2750.91 34.0678   2
  -1  -3  -7 2705.64 41.6767   2
   1  -3   8 508.551 21.3694   1
   1  -3   8 429.593 19.1206   2
  -1  -3  -8 455.885 26.5919   2
   1  -3   9 5458.23 51.2825   1
   1  -3   9 5439.50 49.5663   2
  -1  -3  -9 5310.93 59.2158   2
   1  -3  10 1200.07 30.0179   1
   1  -3  10 1218.63 27.5918   2
  -1  -3 -10 1200.87 34.7735   2
   1  -3  11 146.227 22.7205   1
  -1  -3 -11 169.064 10.3269   3
  -1  -3 -11 160.856 24.7387   2
   1  -3  12 1499.54 36.0338   1
  -1  -3 -12 1455.76 40.4084   2
  -1  -3 -12 1430.90 18.6184   3
   1  -3  13 1857.67 40.2990   1
  -1  -3 -13 1912.24 21.0185   3
  -1  -3 -13 1897.70 44.9001   2
   1  -3  14 567.146 32.1608   1
  -1  -3 -14 515.023 33.4347   2
   1  -3  15 1013.40 38.8545   1
  -1  -3 -15 1072.21 41.2226   2
   1  -3  16 66.4653 29.1511   1
  -1  -3 -16 108.072 30.0145   2
   1  -3  17 1235.57 43.9827   1
  -1  -3 -17 1169.88 43.7227   2
   1  -3  18 0.21660 32.7868   1
  -1  -3 -18 29.6024 30.6084   2
   1  -3  19 397.995 36.8971   1
  -1  -3 -19 534.580 37.8332   2
   1  -3  20 672.264 42.0707   1
  -1  -3 -20 711.775 41.6889   2
   1  -3  21 20.7742 35.7364   1
  -1  -3 -21 59.4192 33.2377   2
   1  -3  22 218.140 36.7520   1
  -1  -3 -22 180.206 36.6327   2
   1  -3  23 394.490 42.0138   1
  -1  -3 -23 355.432 40.5130   2
   1  -3  24 22.5566 38.1378   1
  -1  -3 -24-21.6071 35.0654   2
   1  -3  25 312.826 43.4230   1
  -1  -3 -25 301.545 42.2932   2
   1  -3  26 527.014 48.2638   1
  -1  -3 -26 687.493 48.7361   2
   1  -3  27 1349.62 60.8968   1
  -1  -3 -27 1159.56 59.6544   2
   1  -3  28 77.2872 45.3413   1
  -1  -3 -28 77.3023 41.5547   2
   1  -3  29 190.740 47.6856   1
  -1  -3 -29 143.055 42.8320   2
  -1  -3 -30 243.330 47.6799   2
   1  -2 -31 64.7183 44.0033   2
  -1  -2  30 2.60674 48.9705   1
   1  -2 -30 86.8022 44.5706   2
  -1  -2  29 2.36699 48.2774   1
   1  -2 -29 76.0238 44.3235   2
  -1  -2  28 470.697 53.4248   1
   1  -2 -28 335.474 48.0738   2
  -1  -2  27 13.4608 44.0084   1
   1  -2 -27 81.4228 34.3172   2
  -1  -2  26 60.3316 42.4726   1
   1  -2 -26 120.472 38.5652   2
  -1  -2  25 481.066 47.1920   1
   1  -2 -25 570.878 45.1081   2
  -1  -2  24 1111.28 53.3027   1
   1  -2 -24 1091.60 52.5370   2
  -1  -2  23 175.709 38.6717   1
   1  -2 -23 133.032 37.3208   2
  -1  -2  22 577.257 43.0398   1
   1  -2 -22 627.146 43.8847   2
  -1  -2  21 432.483 40.4052   1
   1  -2 -21 506.383 40.1005   2
  -1  -2  20 1710.10 51.4159   1
   1  -2 -20 1804.11 54.2866   2
  -1  -2  19 250.405 35.9315   1
   1  -2 -19 383.276 36.6706   2
  -1  -2  18 2310.97 53.8296   1
   1  -2 -18 2428.30 58.0310   2
  -1  -2  17 4895.63 68.2783   1
   1  -2 -17 4897.63 73.0769   2
  -1  -2  16 701.682 36.6425   1
   1  -2 -16 593.810 35.6457   2
  -1  -2  15 5359.85 63.4085   1
   1  -2 -15 5359.53 70.8286   2
  -1  -2  14 931.000 33.4062   1
   1  -2 -14 943.339 36.1231   2
  -1  -2  13 1680.48 37.8305   1
   1  -2 -13 1922.48 42.9846   2
  -1  -2  12 1830.14 36.1242   1
   1  -2 -12 1923.32 41.0511   2
  -1  -2  11 45.2321 20.2701   1
   1  -2 -11 22.5223 21.6336   2
  -1  -2  10 449.890 21.8257   1
   1  -2 -10 470.476 25.4615   2
  -1  -2   9 1979.85 30.5492   1
   1  -2  -9 2084.35 37.6878   2
  -1  -2   8 643.584 20.4380   1
   1  -2  -8 604.052 24.5941   2
  -1  -2   7 5378.88 37.5444   1
   1  -2  -7 5487.91 50.7505   2
  -1  -2   6 15356.1 55.4181   1
   1  -2  -6 15753.2 77.1804   2
  -1  -2   5 9128.48 38.0611   1
  -1  -2   5 9389.97 56.6443   2
   1  -2  -5 9229.36 58.4996   2
  -1  -2   4 7181.35 27.9861   1
  -1  -2   4 7349.60 48.3786   2
   1  -2  -3 9106.00 54.6839   1
  -1  -2   3 9392.05 52.2754   2
   1  -2  -3 9165.08 51.2901   2
   1  -2  -2 6745.13 42.7912   2
  -1  -2   2 6818.02 44.1852   2
   1  -2  -2 6800.81 44.0699   1
  -1  -2   1 63427.1 124.699   2
   1  -2  -1 63977.7 115.297   2
   1  -2   0 58291.7 104.259   2
  -1  -2   0 58877.9 120.945   2
   1  -2   0 59248.8 111.503   1
   1  -2   1 9223.80 42.3785   2
   1  -2   1 9272.16 44.0548   1
  -1  -2  -1 9054.94 50.8405   2
   1  -2   2 3759.25 30.2044   1
   1  -2   2 3727.00 28.2947   2
  -1  -2  -2 3757.96 35.6785   2
   1  -2   3 34659.7 80.8676   2
  -1  -2  -3 34426.6 100.187   2
   1  -2   4 9262.86 48.7117   1
  -1  -2  -4 9438.19 56.7450   2
   1  -2   4 9478.06 44.7486   2
   1  -2   5 1805.50 26.1055   1
   1  -2   5 1867.35 23.3141   2
  -1  -2  -5 1868.13 30.4290   2
   1  -2   6 289.112 18.6249   1
  -1  -2  -6 270.959 20.9361   2
   1  -2   7 2148.57 31.0097   1
  -1  -2  -7 2098.08 34.7993   2
   1  -2   8 4327.01 44.4564   1
  -1  -2  -8 4367.08 47.5594   2
   1  -2   9 7486.10 60.1044   1
  -1  -2  -9 7615.17 37.6595   3
  -1  -2  -9 7473.36 62.2010   2
  -1  -2 -10 4586.65 30.4610   3
  -1  -2 -10 4744.09 53.0650   2
   1  -2  11 1113.68 31.8461   1
  -1  -2 -11 1219.83 32.8084   2
  -1  -2 -11 1177.70 17.6228   3
   1  -2  12 621.917 30.1521   1
  -1  -2 -12 673.949 29.2366   2
  -1  -2 -12 694.316 15.4077   3
   1  -2  13 1850.12 41.8043   1
  -1  -2 -13 1885.15 22.6029   3
  -1  -2 -13 1730.10 40.0052   2
   1  -2  14 1183.24 38.4675   1
  -1  -2 -14 1209.24 20.2334   3
  -1  -2 -14 1238.21 37.1705   2
   1  -2  15 65.9486 32.1678   1
  -1  -2 -15 18.9086 24.3649   2
   1  -2  16 1598.35 47.3112   1
  -1  -2 -16 1534.05 44.1932   2
   1  -2  17 117.138 34.1007   1
  -1  -2 -17 126.294 30.5041   2
   1  -2  18 296.484 39.9400   1
  -1  -2 -18 291.316 34.2238   2
   1  -2  19 71.6599 34.8258   1
  -1  -2 -19 86.5608 30.3859   2
   1  -2  20 490.403 41.7914   1
  -1  -2 -20 532.568 36.5433   2
   1  -2  21 208.309 37.8555   1
  -1  -2 -21 255.376 35.4104   2
   1  -2  22 240.718 38.6511   1
  -1  -2 -22 188.924 33.9008   2
   1  -2  23 125.774 39.3452   1
  -1  -2 -23 134.406 35.9031   2
   1  -2  24 283.373 43.4492   1
  -1  -2 -24 252.659 37.0036   2
   1  -2  25 253.164 45.6281   1
  -1  -2 -25 231.532 38.9968   2
   1  -2  26 460.434 49.6623   1
  -1  -2 -26 448.809 43.8519   2
   1  -2  27 553.748 51.4896   1
  -1  -2 -27 456.102 46.4238   2
   1  -2  28 128.159 48.1203   1
  -1  -2 -28 113.493 42.0499   2
   1  -2  29 565.799 55.8839   1
  -1  -2 -29 653.711 50.2888   2
   1  -2  30 57.2157 48.6949   1
  -1  -2 -30-24.6518 41.7944   2
   1  -2  31 136.782 52.2624   1
  -1  -2 -31 222.075 46.1921   2
  -1  -1  32 50.4888 54.0415   1
  -1  -1  31 243.480 55.1445   1
   1  -1 -31 179.004 47.4209   2
  -1  -1  30 79.5752 52.3728   1
   1  -1 -30 61.8778 36.9887   2
  -1  -1  29 351.289 52.9319   1
   1  -1 -29 289.794 45.1868   2
  -1  -1  28 51.0075 46.4629   1
   1  -1 -28 125.701 43.6798   2
  -1  -1  27 22.0665 45.7107   1
   1  -1 -27 20.3290 39.1777   2
  -1  -1  26 5.54304 44.8067   1
   1  -1 -26 134.482 39.4390   2
  -1  -1  25 217.222 45.1962   1
   1  -1 -25 134.356 37.8389   2
  -1  -1  24 77.3586 39.4394   1
   1  -1 -24 31.6672 35.0578   2
  -1  -1  23 175.291 41.0986   1
   1  -1 -23 71.4779 31.5769   2
  -1  -1  22 11.3746 39.0917   1
   1  -1 -22-1.10721 31.5840   2
  -1  -1  21 215.861 39.0522   1
   1  -1 -21 310.493 35.2193   2
  -1  -1  20 501.372 42.1266   1
   1  -1 -20 481.214 37.2651   2
  -1  -1  19 8173.80 92.0032   1
   1  -1 -19 8314.58 95.7601   2
  -1  -1  18 2220.17 54.3380   1
   1  -1 -18 2061.71 52.4126   2
  -1  -1  17 2415.72 53.1181   1
   1  -1 -17 2271.93 53.0739   2
  -1  -1  16 2898.88 54.8360   1
   1  -1 -16 3010.14 55.7678   2
  -1  -1  15 438.512 33.0859   1
   1  -1 -15 483.223 13.8398   3
   1  -1 -15 522.453 31.2987   2
  -1  -1  14 4021.90 55.9948   1
   1  -1 -14 3999.21 27.2626   3
   1  -1 -14 3919.29 57.2176   2
  -1  -1  13 4982.48 57.4295   1
   1  -1 -13 5077.64 28.6609   3
   1  -1 -13 4955.90 61.5087   2
  -1  -1  12 841.381 29.5435   1
   1  -1 -12 879.909 13.2745   3
   1  -1 -12 793.050 30.2554   2
  -1  -1  11 1810.98 34.5701   1
   1  -1 -11 1779.49 15.8654   3
   1  -1 -11 1718.72 37.0942   2
  -1  -1  10 2023.47 34.9077   1
   1  -1 -10 2105.98 15.5304   3
   1  -1 -10 2009.30 36.8460   2
  -1  -1   9 965.051 26.0043   1
   1  -1  -9 1080.10 28.8765   2
  -1  -1   8 14728.9 69.6519   1
   1  -1  -8 15253.5 79.9446   2
  -1  -1   7 1330.04 24.3237   1
   1  -1  -7 1370.22 28.1189   2
  -1  -1   6 14167.7 56.0493   1
   1  -1  -6 14968.0 70.3091   2
  -1  -1   5 22665.7 62.2406   1
   1  -1  -5 23119.6 80.6311   2
  -1  -1   4 1804.68 17.9937   1
   1  -1  -4 1682.40 24.7838   2
  -1  -1   3 925.377 10.8480   1
   1  -1  -3 881.431 17.7907   2
   1  -1  -2 24062.9 66.7551   1
  -1  -1   2 23681.1 63.1183   2
   1  -1  -2 23931.5 59.7565   2
   1  -1  -1 6826.82 34.0996   1
  -1  -1   1 6954.11 32.6428   2
   1  -1  -1 6745.76 28.9076   2
   1  -1   0 5146.19 27.5153   1
  -1  -1   0 5239.95 27.9835   2
   1  -1   1 10789.9 39.9121   1
  -1  -1  -1 10881.7 40.2422   2
   1  -1   2 2519.15 21.8617   1
   1  -1   2 2425.55 14.8619   2
  -1  -1  -2 2574.85 22.3511   2
   1  -1   3 26785.1 71.0596   1
  -1  -1  -3 26590.8 70.0273   2
   1  -1   4 1604.17 25.2943   1
  -1  -1  -4 1665.65 24.2459   2
   1  -1   5 6845.15 45.3974   1
  -1  -1  -5 6919.29 44.1500   2
   1  -1   6 1836.61 30.2855   1
  -1  -1  -6 1893.41 27.8027   2
  -1  -1  -6 1885.80 19.3570   3
   1  -1   7 1110.50 26.5605   1
  -1  -1  -7 1056.53 23.8156   2
  -1  -1  -7 1081.68 16.3741   3
   1  -1   8 1795.56 32.2080   1
  -1  -1  -8 1749.73 20.6246   3
  -1  -1  -8 1684.70 28.8211   2
   1  -1   9 1674.97 34.5200   1
  -1  -1  -9 1712.45 21.1204   3
  -1  -1  -9 1607.16 30.8953   2
   1  -1  10 15880.3 90.5925   1
  -1  -1 -10 15857.8 60.3871   3
  -1  -1 -10 15866.0 86.6963   2
   1  -1  11 13861.7 88.4277   1
  -1  -1 -11 13863.7 58.7265   3
  -1  -1 -11 13991.3 85.1249   2
   1  -1  12 714.779 31.9830   1
  -1  -1 -12 697.984 18.1338   3
  -1  -1 -12 717.759 26.4138   2
   1  -1  13 1026.31 36.5090   1
  -1  -1 -13 963.278 20.9449   3
  -1  -1 -13 950.144 31.3076   2
   1  -1  14 250.054 31.3972   1
  -1  -1 -14 211.509 16.2914   3
  -1  -1 -14 203.647 25.0196   2
   1  -1  15 3620.17 59.7602   1
  -1  -1 -15 3666.42 37.0237   3
  -1  -1 -15 3804.53 56.8394   2
   1  -1  16 231.973 35.5687   1
  -1  -1 -16 291.734 19.6861   3
  -1  -1 -16 297.195 27.7469   2
   1  -1  17 2278.16 56.1324   1
  -1  -1 -17 2292.57 50.8103   2
   1  -1  18 4984.08 76.8634   1
  -1  -1 -18 5121.36 71.7110   2
  -1  -1 -19 702.046 36.7599   2
   1  -1  20 15.6337 36.0773   1
  -1  -1 -20 34.8338 28.8342   2
   1  -1  21 1598.21 55.5245   1
  -1  -1 -21 1612.18 50.8834   2
   1  -1  22 53.7197 41.0377   1
  -1  -1 -22 181.952 34.2559   2
   1  -1  23 254.871 41.6892   1
  -1  -1 -23 387.929 38.4084   2
   1  -1  24 88.9709 44.3470   1
  -1  -1 -24 78.5218 34.6083   2
   1  -1  25 560.444 49.9504   1
  -1  -1 -25 543.774 40.3685   2
   1  -1  26 512.289 52.3884   1
  -1  -1 -26 546.878 44.2987   2
   1  -1  27 146.032 48.9444   1
  -1  -1 -27 94.9016 37.5145   2
   1  -1  28 64.1315 47.1488   1
  -1  -1 -28 17.8130 38.2668   2
   1  -1  29 111.634 51.9721   1
  -1  -1 -29 48.8652 40.4932   2
   1  -1  30 244.108 54.3696   1
  -1  -1 -30 359.102 46.8370   2
   1  -1  31 294.989 56.7875   1
  -1  -1 -31 232.333 40.2105   2
  -1  -1 -32 172.026 46.1620   2
  -1   0  31 33.1025 54.2058   1
   1   0 -31 16.1647 43.8975   2
  -1   0  30 176.506 52.8084   1
   1   0 -30 115.825 43.1329   2
  -1   0  29 182.076 54.4762   1
   1   0 -29 45.8321 41.7223   2
  -1   0  28 186.833 48.9564   1
   1   0 -28 169.642 38.3885   2
  -1   0  27 153.070 49.6028   1
   1   0 -27 89.9029 39.7154   2
  -1   0  26 319.860 47.8770   1
   1   0 -26 407.097 41.6718   2
  -1   0  25 321.178 46.8690   1
   1   0 -25 330.353 39.1060   2
  -1   0  24-27.5207 40.1712   1
   1   0 -24 12.6744 32.6096   2
  -1   0  23 254.923 44.3687   1
   1   0 -23 354.164 37.5183   2
  -1   0  22 867.623 48.8489   1
   1   0 -22 925.576 44.0003   2
  -1   0  21 271.302 41.5568   1
   1   0 -21 214.891 32.0199   2
  -1   0  20 786.711 44.6923   1
   1   0 -20 695.115 38.9437   2
  -1   0  19 77.9351 37.4347   1
   1   0 -19 90.0096 30.3453   2
  -1   0  18 3443.07 66.0941   1
   1   0 -18 3386.93 63.1910   2
  -1   0  17 7123.50 81.9645   1
   1   0 -17 7139.07 53.9706   3
   1   0 -17 7118.26 82.0129   2
  -1   0  16 2114.96 49.4127   1
   1   0 -16 2079.47 31.4756   3
   1   0 -16 2066.70 47.4637   2
  -1   0  15 1501.54 41.7846   1
   1   0 -15 1379.86 26.2038   3
   1   0 -15 1450.63 40.2247   2
  -1   0  14 326.832 28.1157   1
   1   0 -14 389.775 18.3294   3
   1   0 -14 361.721 27.4739   2
  -1   0  13 157.126 24.0673   1
   1   0 -13 189.110 15.4585   3
   1   0 -13 200.319 23.2473   2
  -1   0  12 189.423 23.4454   1
   1   0 -12 214.887 15.4786   3
   1   0 -12 163.213 22.0065   2
  -1   0  11 820.928 28.0578   1
   1   0 -11 842.968 19.3523   3
   1   0 -11 812.749 27.9676   2
  -1   0  10 4998.86 50.3795   1
   1   0 -10 5049.64 34.9963   3
   1   0 -10 5177.57 52.7046   2
  -1   0   9 65.6001 17.9755   1
   1   0  -9 38.2652 11.7785   3
   1   0  -9 51.6187 17.5375   2
  -1   0   8 4203.32 40.8454   1
   1   0  -8 4143.52 28.8446   3
   1   0  -8 4225.57 43.8723   2
  -1   0   7 43.0560 16.3574   1
   1   0  -7 42.5844 10.3939   3
   1   0  -7 65.6537 17.4486   2
  -1   0   6 1056.38 22.0617   1
   1   0  -6 1085.41 15.8884   3
   1   0  -6 1072.60 24.2718   2
  -1   0   5 195.014 15.5737   1
   1   0  -5 199.427 10.9042   3
   1   0  -5 167.080 16.1774   2
  -1   0   4 10801.7 43.2872   1
   1   0  -4 10739.8 34.0605   3
   1   0  -4 10696.5 48.7204   2
  -1   0   3 8220.77 33.2625   1
   1   0  -3 8057.08 27.4565   3
   1   0  -3 8225.47 37.8050   2
   1   0  -2 1250.32 13.5222   1
   1   0  -2 1278.04 11.7071   3
   1   0  -2 1323.76 14.5963   2
   1   0  -1 57668.8 69.1283   1
   1   0  -1 57701.7 70.1828   3
   1   0  -1 57704.1 68.9679   2
   1   0   0 50627.4 63.6056   1
   1   0   0 50853.9 67.7651   3
   1   0   1 297.182 8.29976   1
  -1   0  -1 329.920 7.95345   3
   1   0   2 26294.1 59.5060   1
  -1   0  -2 26213.5 54.6430   3
   1   0   3 29247.1 72.1911   1
  -1   0  -3 29276.1 62.4601   3
  -1   0  -3 29430.6 54.5950   2
   1   0   4 24756.4 74.4311   1
  -1   0  -4 24897.1 59.6661   2
  -1   0  -4 24367.8 62.1333   3
   1   0   5 19983.1 74.6435   1
  -1   0  -5 20008.2 60.3661   3
  -1   0  -5 20122.4 61.9948   2
   1   0   6 5532.27 45.7692   1
  -1   0  -6 5563.85 35.1729   3
  -1   0  -6 5540.42 38.0328   2
   1   0   7 29.1093 19.6697   1
  -1   0  -7 13.6899 12.2545   3
  -1   0  -7 3.55913 14.6444   2
   1   0   8 5032.59 49.8209   1
  -1   0  -8 5175.19 37.3831   3
  -1   0  -8 5292.52 43.7196   2
   1   0   9 10792.2 72.0345   1
  -1   0  -9 10574.4 54.2711   3
  -1   0  -9 10492.8 63.5366   2
   1   0  10 7644.99 65.3156   1
  -1   0 -10 7359.84 48.3314   3
  -1   0 -10 7519.10 58.0712   2
   1   0  11 18.5482 25.4175   1
  -1   0 -11 27.1481 15.1986   3
  -1   0 -11 2.94203 17.4502   2
   1   0  12 10.8275 25.3866   1
  -1   0 -12-10.0869 15.8245   3
  -1   0 -12-11.6282 16.8510   2
   1   0  13 405.144 31.2253   1
  -1   0 -13 382.923 19.8612   3
   1   0  14 1000.56 39.2286   1
  -1   0 -14 946.821 26.1516   3
  -1   0 -14 931.709 31.7336   2
   1   0  15 448.759 36.8889   1
  -1   0 -15 400.932 22.9096   3
  -1   0 -15 448.646 27.0318   2
   1   0  16 110.662 34.8078   1
  -1   0 -16 178.107 22.2815   3
  -1   0 -16 184.727 26.1356   2
   1   0  17 171.343 38.8297   1
  -1   0 -17 218.260 23.3442   3
  -1   0 -17 203.172 27.5871   2
   1   0  18 3022.78 65.5692   1
  -1   0 -18 3055.14 44.3464   3
  -1   0 -18 2959.45 56.2030   2
   1   0  19 865.593 48.3788   1
  -1   0 -19 914.812 38.0333   2
   1   0  20 539.145 44.0943   1
  -1   0 -20 538.703 34.9722   2
   1   0  21 183.845 41.5963   1
  -1   0 -21 243.053 31.2773   2
   1   0  22 85.9024 41.7696   1
  -1   0 -22 96.1548 31.6132   2
   1   0  23 214.377 42.8841   1
  -1   0 -23 173.738 33.4084   2
   1   0  24 120.747 44.7575   1
  -1   0 -24 77.9490 31.7459   2
   1   0  25 541.494 51.8396   1
  -1   0 -25 568.838 43.0521   2
   1   0  26 1085.37 61.6561   1
  -1   0 -26 913.282 49.1803   2
   1   0  27 198.497 51.9363   1
  -1   0 -27 113.269 33.3457   2
   1   0  28 412.265 56.0851   1
  -1   0 -28 391.478 43.3058   2
   1   0  29 821.003 63.9434   1
  -1   0 -29 858.746 49.9090   2
   1   0  30 49.6084 55.6964   1
  -1   0 -30 18.0676 41.0054   2
   1   0  31 152.439 59.3223   1
  -1   1  31 153.856 59.3712   1
   1   1 -31 279.206 45.1452   2
  -1   1  30 38.1707 54.7828   1
   1   1 -30 96.9058 38.3741   2
  -1   1  29 323.959 53.4814   1
   1   1 -29 367.383 47.2669   2
  -1   1  28 120.461 53.7960   1
   1   1 -28 69.6898 39.5415   2
  -1   1  27 114.908 49.8303   1
   1   1 -27 36.2883 36.9192   2
  -1   1  26 23.7870 43.9993   1
   1   1 -26 38.2626 36.9139   2
  -1   1  25 114.613 45.8356   1
   1   1 -25 104.841 38.0484   2
  -1   1  24 50.3729 44.0628   1
   1   1 -24 112.285 33.7894   2
  -1   1  23 184.700 42.7336   1
   1   1 -23 76.4861 34.7523   2
  -1   1  22 27.6380 37.9124   1
   1   1 -22 16.7787 30.0469   2
  -1   1  21 249.189 41.0562   1
   1   1 -21 268.623 34.1193   2
  -1   1  20 541.603 43.8586   1
   1   1 -20 451.301 36.7536   2
  -1   1  19 8346.41 97.8556   1
  -1   1  18 2152.40 58.0264   1
   1   1 -18 2170.06 40.0834   3
   1   1 -18 2207.28 52.5105   2
  -1   1  17 2312.65 54.8340   1
   1   1 -17 2341.43 40.1180   3
   1   1 -17 2348.61 50.9852   2
  -1   1  16 2909.91 56.6027   1
   1   1 -16 2835.33 42.6371   3
   1   1 -16 2948.34 54.5130   2
  -1   1  15 453.489 32.5623   1
   1   1 -15 455.688 25.0900   3
   1   1 -15 464.999 29.5250   2
  -1   1  14 4116.27 58.6591   1
   1   1 -14 3980.95 44.9576   3
   1   1 -14 3869.38 56.3111   2
  -1   1  13 5059.29 60.8420   1
   1   1 -13 4916.05 47.6406   3
   1   1 -13 5038.15 59.9831   2
  -1   1  12 879.209 31.1478   1
   1   1 -12 838.152 24.3694   3
   1   1 -12 819.072 29.6535   2
  -1   1  11 1840.32 37.1745   1
   1   1 -11 1789.27 29.9379   3
   1   1 -11 1734.12 35.2534   2
  -1   1  10 2105.36 36.8744   1
   1   1 -10 2068.95 30.4277   3
   1   1 -10 2072.41 36.1396   2
  -1   1   9 1121.56 28.4229   1
   1   1  -9 1131.28 24.0606   3
   1   1  -9 1047.88 28.0014   2
  -1   1   8 15505.7 79.3082   1
   1   1  -8 15163.2 66.5339   3
   1   1  -8 15060.2 79.6620   2
  -1   1   7 1390.50 27.3231   1
   1   1  -7 1388.90 23.5889   3
   1   1  -7 1352.01 27.2308   2
  -1   1   6 14823.5 68.2718   1
   1   1  -6 14741.3 60.7827   3
   1   1  -6 14626.2 69.9722   2
  -1   1   5 23368.9 79.5943   1
   1   1  -5 23419.8 72.1618   3
   1   1  -5 23366.3 82.2262   2
  -1   1   4 1781.75 24.1482   1
   1   1  -4 1867.64 23.9381   3
   1   1  -4 1757.76 26.2173   2
  -1   1   3 996.821 17.6193   1
   1   1  -3 916.077 18.6072   3
   1   1  -3 926.533 19.1470   2
   1   1  -2 23560.8 62.7071   3
  -1   1   2 22796.0 43.4015   3
   1   1  -1 6800.50 33.6516   3
  -1   1   1 6893.23 27.1701   3
   1   1   0 5141.97 28.2693   3
  -1   1   0 5150.12 26.7166   3
   1   1   1 10780.0 33.6028   1
  -1   1  -1 10894.9 40.9647   3
   1   1   1 10787.2 38.7691   3
   1   1   2 2418.80 21.4584   1
  -1   1  -2 2448.34 23.2363   3
   1   1   2 2469.88 19.8454   3
   1   1   3 26025.8 59.3299   3
  -1   1  -3 26349.1 72.9566   3
  -1   1  -3 26155.3 54.5642   2
   1   1   4 1659.72 25.5993   1
   1   1   4 1637.55 18.1168   3
  -1   1  -4 1583.66 24.6192   3
  -1   1  -4 1603.59 18.2819   2
   1   1   5 6967.12 47.8504   1
  -1   1  -5 6939.54 44.5486   3
  -1   1  -5 6962.68 37.6150   2
   1   1   6 1854.69 30.9401   1
  -1   1  -6 1896.33 27.5781   3
  -1   1  -6 1901.50 24.2176   2
   1   1   7 1080.62 27.5635   1
  -1   1  -7 1125.53 23.9966   3
  -1   1  -7 1066.25 21.0132   2
   1   1   8 1674.21 32.9430   1
  -1   1  -8 1685.64 27.3301   3
  -1   1  -8 1650.55 26.8467   2
   1   1   9 1578.16 35.4067   1
  -1   1  -9 1604.58 28.6658   3
  -1   1  -9 1702.76 28.3695   2
   1   1  10 16086.8 94.1552   1
  -1   1 -10 15843.8 78.7858   3
  -1   1 -10 15903.9 81.0996   2
   1   1  11 13764.0 92.6898   1
  -1   1 -11 13820.3 76.3108   3
  -1   1 -11 13655.8 80.3137   2
   1   1  12 754.489 33.2645   1
  -1   1 -12 728.586 25.6023   3
  -1   1 -12 738.715 25.1426   2
   1   1  13 987.831 37.4944   1
  -1   1 -13 1000.48 29.0226   3
  -1   1 -13 909.208 29.5706   2
   1   1  14 189.440 32.6501   1
  -1   1 -14 206.403 23.4467   3
  -1   1 -14 223.530 23.2114   2
   1   1  15 3628.83 62.6341   1
  -1   1 -15 3621.40 48.0067   3
  -1   1 -15 3601.21 53.2253   2
   1   1  16 268.931 37.7824   1
  -1   1 -16 284.039 26.7426   3
  -1   1 -16 293.205 27.9731   2
  -1   1 -17 2287.52 43.7241   3
  -1   1 -17 2249.87 48.3130   2
   1   1  18 5047.37 79.5449   1
  -1   1 -18 5049.69 60.5419   3
  -1   1 -18 5165.96 70.0363   2
   1   1  19 756.678 47.8326   1
  -1   1 -19 677.964 32.7157   3
  -1   1 -19 676.472 36.6934   2
   1   1  20-39.7162 39.7769   1
  -1   1 -20 15.6495 24.9987   2
   1   1  21 1520.37 59.1113   1
  -1   1 -21 1436.56 46.0104   2
   1   1  22 118.839 43.3077   1
  -1   1 -22 146.271 32.2415   2
   1   1  23 321.937 47.6171   1
  -1   1 -23 286.141 33.6625   2
   1   1  24 36.3462 45.2995   1
  -1   1 -24 97.6091 33.6412   2
   1   1  25 652.823 55.7367   1
  -1   1 -25 590.412 43.3939   2
   1   1  26 542.008 54.8866   1
  -1   1 -26 532.959 42.9864   2
   1   1  27 165.961 51.8182   1
  -1   1 -27 127.027 37.4317   2
   1   1  28 5.89306 50.7842   1
  -1   1 -28 100.246 38.6637   2
  -1   1 -29-28.8805 40.1900   2
   1   1  30 340.102 61.0127   1
   1   2 -31 95.6795 46.4177   2
  -1   2  30 90.3008 59.3278   1
   1   2 -30 75.9098 43.2298   2
  -1   2  29 25.6489 53.7873   1
   1   2 -29 76.1565 44.3389   2
  -1   2  28 393.124 57.3096   1
   1   2 -28 471.868 48.0198   2
  -1   2  27 19.0614 47.8135   1
   1   2 -27 63.6650 39.5743   2
  -1   2  26 82.1044 47.4550   1
  -1   2  25 477.307 52.5312   1
   1   2 -25 505.603 45.4726   2
  -1   2  24 1119.46 59.1052   1
   1   2 -24 1102.28 51.4665   2
  -1   2  23 135.413 43.6720   1
   1   2 -23 163.568 35.8712   2
  -1   2  22 572.230 47.4076   1
   1   2 -22 555.799 39.0147   2
  -1   2  21 430.876 43.7739   1
   1   2 -21 560.841 38.1629   2
  -1   2  20 1833.95 58.4116   1
   1   2 -20 1852.77 43.4697   3
   1   2 -20 1786.87 51.3501   2
  -1   2  19 333.127 40.8934   1
   1   2 -19 408.315 30.4458   3
   1   2 -19 379.586 35.0533   2
  -1   2  18 2480.14 59.4428   1
   1   2 -18 2480.09 47.6009   3
   1   2 -18 2386.49 55.6013   2
  -1   2  17 4842.83 74.1409   1
   1   2 -17 4907.04 60.6469   3
   1   2 -17 4866.69 71.0544   2
  -1   2  16 632.917 38.7514   1
   1   2 -16 618.178 31.2329   3
   1   2 -16 573.233 35.0694   2
  -1   2  15 5360.41 70.6838   1
   1   2 -15 5276.09 59.5061   3
   1   2 -15 5265.75 67.2943   2
  -1   2  14 879.112 36.7386   1
   1   2 -14 802.176 31.4506   3
   1   2 -14 857.930 33.5583   2
  -1   2  13 1812.40 42.2489   1
   1   2 -13 1759.65 37.1575   3
   1   2 -13 1793.54 39.8381   2
  -1   2  12 1892.79 40.8575   1
   1   2 -12 1806.44 36.8067   3
   1   2 -12 1776.30 39.4641   2
  -1   2  11 49.7823 20.9727   1
   1   2 -11 55.6678 20.3123   3
   1   2 -11 23.2371 19.5760   2
  -1   2  10 483.087 25.6529   1
   1   2 -10 445.605 24.8143   3
   1   2 -10 469.267 24.6714   2
  -1   2   9 1947.34 36.2356   1
   1   2  -9 1927.74 34.2668   3
   1   2  -9 1907.44 36.8482   2
  -1   2   8 654.543 24.2176   1
   1   2  -8 619.823 24.8191   3
   1   2  -8 645.325 24.6561   2
  -1   2   7 5468.99 49.3252   1
   1   2  -7 5490.57 48.3583   3
   1   2  -7 5338.82 50.8595   2
  -1   2   6 15679.9 76.4313   1
   1   2  -6 15490.0 75.2571   3
   1   2  -6 15433.9 78.9260   2
  -1   2   5 9389.30 57.2492   1
   1   2  -5 9509.99 57.9425   3
  -1   2   5 9420.66 28.9833   3
  -1   2   4 7323.80 47.6080   1
  -1   2   4 7366.23 29.9298   3
   1   2  -4 7286.45 49.6288   3
   1   2  -3 8868.92 53.8435   3
  -1   2   3 9418.97 37.1934   3
  -1   2   2 6875.20 35.6942   3
   1   2  -2 6601.59 46.2260   3
   1   2  -1 64713.1 126.020   3
  -1   2   1 63088.8 108.541   3
   1   2   0 58637.4 72.8796   1
   1   2   0 57898.0 115.384   3
  -1   2   0 58078.8 110.869   3
   1   2   1 9268.27 35.8783   1
  -1   2  -1 9430.78 49.3443   3
   1   2   1 9214.58 46.9460   3
   1   2   2 3699.31 28.1135   1
   1   2   2 3701.38 29.9376   3
  -1   2  -2 3807.18 36.8785   3
   1   2   3 34117.4 87.1219   1
  -1   2  -3 34156.1 100.209   3
   1   2   4 9441.78 52.1832   1
   1   2   4 9424.72 42.9772   3
  -1   2  -4 9276.11 56.5644   3
   1   2   5 1876.19 21.0589   3
  -1   2  -5 1791.23 30.8530   3
   1   2   6 284.834 19.6275   1
   1   2   6 306.858 12.0115   3
  -1   2  -6 295.326 20.6651   3
   1   2   7 2132.05 34.7007   1
  -1   2  -7 2038.05 34.1639   3
   1   2   7 2147.42 21.6722   3
  -1   2  -7 2134.33 29.2966   2
   1   2   8 4393.31 49.1521   1
  -1   2  -8 4271.98 46.6560   3
  -1   2  -8 4486.96 42.2897   2
  -1   2  -9 7387.68 60.0705   3
  -1   2  -9 7534.58 56.6314   2
   1   2  10 4757.87 55.8924   1
  -1   2 -10 4718.38 48.6372   2
   1   2  11 1170.69 36.1697   1
  -1   2 -11 1136.15 31.9361   3
  -1   2 -11 1155.75 28.9664   2
   1   2  12 721.990 34.5654   1
  -1   2 -12 652.549 28.8182   3
  -1   2 -12 684.757 25.1438   2
   1   2  13 1849.67 45.5388   1
  -1   2 -13 1842.51 38.5781   3
  -1   2 -13 1745.92 37.4003   2
  -1   2 -14 1164.07 35.4500   3
  -1   2 -14 1101.06 33.0686   2
   1   2  15-9.50595 32.3093   1
  -1   2 -15-0.30722 25.9891   3
  -1   2 -15 34.6819 21.9695   2
   1   2  16 1687.66 53.2631   1
  -1   2 -16 1590.87 42.3595   3
  -1   2 -16 1600.20 41.3945   2
   1   2  17 166.744 39.4936   1
  -1   2 -17 155.533 29.9701   3
  -1   2 -17 129.371 26.5522   2
   1   2  18 309.566 42.2644   1
  -1   2 -18 253.721 31.1087   3
  -1   2 -18 229.105 28.2018   2
   1   2  19 40.8220 39.0020   1
  -1   2 -19 101.422 28.9012   3
  -1   2 -19 119.664 27.2043   2
   1   2  20 525.973 46.5773   1
  -1   2 -20 533.928 34.5987   3
  -1   2 -20 548.922 33.9378   2
   1   2  21 267.523 44.1240   1
  -1   2 -21 227.067 30.5280   3
  -1   2 -21 257.850 31.6702   2
   1   2  22 215.787 43.6300   1
  -1   2 -22 276.477 33.4525   2
   1   2  23 137.045 44.5018   1
  -1   2 -23 100.595 28.5136   2
   1   2  24 265.933 50.2801   1
  -1   2 -24 269.577 33.1658   2
   1   2  25 207.021 49.7787   1
  -1   2 -25 190.597 36.7828   2
   1   2  26 434.281 52.6909   1
  -1   2 -26 488.629 44.2444   2
   1   2  27 402.707 54.7368   1
  -1   2 -27 483.472 45.2476   2
   1   2  28 225.575 57.0494   1
   1   2  29 648.945 64.2534   1
   1   2  30-9.89864 53.6652   1
   1   3 -31-5.55023 45.6442   2
   1   3 -30-61.2927 44.1036   2
  -1   3  29 118.563 57.5674   1
   1   3 -29 91.2946 43.7568   2
  -1   3  28 241.090 56.4282   1
   1   3 -28 124.272 41.3330   2
  -1   3  27 567.145 61.5630   1
   1   3 -27 503.430 47.5802   2
  -1   3  26-38.6847 47.7629   1
   1   3 -26 9.75953 37.6415   2
  -1   3  25 172.870 46.4665   1
   1   3 -25 91.0595 35.5081   2
  -1   3  24 46.6172 42.5169   1
   1   3 -24 65.5292 36.3943   2
  -1   3  23 165.459 43.3270   1
   1   3 -23 89.7571 34.2476   2
  -1   3  22 257.710 43.5210   1
   1   3 -22 174.059 36.0631   2
  -1   3  21 1549.80 58.1272   1
   1   3 -21 1559.90 52.9352   2
  -1   3  20 0.68209 37.4349   1
   1   3 -20 58.7675 29.3966   3
   1   3 -20 47.8344 30.4016   2
  -1   3  19 1896.86 56.6037   1
   1   3 -19 1931.04 53.9057   2
   1   3 -18 1154.56 41.0905   3
   1   3 -18 1100.82 43.3694   2
  -1   3  17 2348.99 58.8580   1
   1   3 -17 2359.53 51.9261   3
   1   3 -17 2363.26 55.3761   2
  -1   3  16 3574.52 64.8647   1
   1   3 -16 3635.34 58.4448   3
   1   3 -16 3554.14 62.9622   2
  -1   3  15 537.074 36.6628   1
   1   3 -15 432.500 32.8012   3
   1   3 -15 463.455 32.9588   2
  -1   3  14 685.954 36.8802   1
   1   3 -14 739.598 34.3864   3
   1   3 -14 674.298 35.2200   2
  -1   3  13 2750.68 51.6368   1
   1   3 -13 2700.25 49.3478   3
  -1   3  12 182.623 25.8290   1
   1   3 -12 182.213 27.5201   3
   1   3 -12 160.095 24.9976   2
  -1   3  11 95.9185 22.8310   1
   1   3 -11 78.7451 23.9401   3
   1   3 -11 69.2703 23.0409   2
  -1   3  10 2845.86 45.8175   1
   1   3 -10 2835.38 44.4485   3
  -1   3   9 2288.47 40.3336   1
   1   3  -9 2312.59 41.2486   3
  -1   3   8 831.773 27.5967   1
   1   3  -8 855.686 30.1318   3
  -1   3   8 892.496 10.9140   3
  -1   3   7 5475.34 53.1620   1
   1   3  -7 5485.81 55.0015   3
  -1   3   7 5356.47 27.1797   3
  -1   3   6 22077.4 98.1921   1
  -1   3   6 22280.0 59.6356   3
   1   3  -6 21963.5 101.712   3
  -1   3   5 10787.3 66.8656   1
  -1   3   5 10683.5 45.4700   3
   1   3  -5 10805.1 71.0507   3
  -1   3   4 282.411 18.1564   1
  -1   3   4 305.839 14.7660   3
  -1   3   3 12069.3 54.6712   3
   1   3  -3 12099.9 71.1848   3
  -1   3   2 9381.38 51.5062   3
   1   3  -2 9637.51 62.0821   3
   1   3  -1 4064.25 22.5557   1
  -1   3   1 4192.36 37.9571   3
   1   3  -1 4135.31 41.4379   3
   1   3   0 7661.70 34.4859   1
   1   3   0 7669.84 52.6014   3
  -1   3   0 7782.35 51.9708   3
   1   3   1 1381.20 18.6412   1
  -1   3  -1 1320.01 27.3367   3
   1   3   1 1337.91 25.8598   3
   1   3   2 735.977 17.0496   1
   1   3   2 718.774 21.0752   3
  -1   3  -2 682.200 24.1406   3
   1   3   3 3648.07 33.2612   1
  -1   3  -3 3625.33 41.7794   3
   1   3   3 3620.23 34.5874   3
   1   3   4 3470.98 36.3332   1
   1   3   4 3430.30 32.8592   3
  -1   3  -4 3333.85 42.1017   3
   1   3   5 1598.24 28.8496   1
   1   3   5 1655.65 23.7148   3
  -1   3  -5 1497.94 32.8116   3
   1   3   6 799.970 25.3469   1
   1   3   6 762.048 17.6831   3
  -1   3  -6 781.292 28.3936   3
   1   3   7 2752.41 39.3696   1
  -1   3  -7 2653.17 42.4516   3
   1   3   7 2682.56 27.0285   3
   1   3   8 512.324 26.2105   1
  -1   3  -8 484.973 28.1655   3
   1   3   8 475.966 14.5915   3
   1   3   9 5424.09 58.5696   1
   1   3   9 5325.60 35.3134   3
  -1   3  -9 5485.30 58.9681   3
   1   3  10 1126.87 34.1643   1
  -1   3 -10 1098.99 35.7334   3
   1   3  10 1155.15 18.2620   3
   1   3  11 151.691 25.7671   1
  -1   3 -11 200.537 25.9776   3
  -1   3 -11 183.262 20.7875   2
   1   3  12 1445.46 41.3532   1
  -1   3 -12 1490.75 39.1777   3
  -1   3 -12 1485.34 35.7009   2
   1   3  13 1931.66 48.4609   1
  -1   3 -13 1853.35 44.0693   3
  -1   3 -13 1819.84 39.2257   2
   1   3  14 525.616 37.5590   1
  -1   3 -14 532.273 33.7501   3
  -1   3 -14 522.313 29.0843   2
   1   3  15 974.099 45.0123   1
  -1   3 -15 1021.86 41.5012   3
  -1   3 -15 955.614 34.6593   2
   1   3  16 80.9005 37.0542   1
  -1   3 -16 119.404 32.5555   3
  -1   3 -16 73.3962 25.0826   2
   1   3  17 1100.81 49.4539   1
  -1   3 -17 1150.56 39.9613   2
   1   3  18-28.8029 38.2138   1
  -1   3 -18-23.1716 30.8746   3
  -1   3 -18 0.95785 26.4615   2
   1   3  19 441.961 43.4694   1
  -1   3 -19 428.533 36.8617   3
  -1   3 -19 506.175 34.1518   2
   1   3  20 706.011 49.1298   1
  -1   3 -20 660.178 39.8346   3
  -1   3 -20 673.927 37.5012   2
   1   3  21-11.2040 41.5444   1
  -1   3 -21 14.0762 32.1999   3
  -1   3 -21 6.45135 28.4946   2
   1   3  22 221.636 46.5432   1
  -1   3 -22 217.126 34.2729   3
  -1   3 -22 273.744 35.2990   2
   1   3  23 358.136 51.7419   1
  -1   3 -23 359.739 37.1065   2
   1   3  24-0.38046 46.6564   1
  -1   3 -24-19.8325 33.5912   2
   1   3  25 218.932 49.7021   1
  -1   3 -25 335.068 39.8965   2
   1   3  26 583.481 59.6185   1
  -1   3 -26 523.552 45.1219   2
   1   3  27 1199.45 68.5623   1
   1   3  28 7.05464 52.3868   1
   1   3  29 146.079 59.1323   1
  -1   4  28 490.327 61.0347   1
  -1   4  27-5.69740 51.5832   1
   1   4 -27 75.9362 42.7232   2
  -1   4  26-33.5714 51.3446   1
   1   4 -26 37.6092 39.6279   2
  -1   4  25 77.5710 48.4510   1
   1   4 -25 105.843 39.4813   2
  -1   4  24 133.001 47.7255   1
   1   4 -24 142.179 38.3756   2
  -1   4  23 288.547 48.2664   1
   1   4 -23 275.178 36.2754   3
   1   4 -23 299.170 39.6498   2
  -1   4  22 706.587 50.7443   1
   1   4 -22 672.747 41.4081   3
   1   4 -22 559.998 43.4244   2
  -1   4  21 588.691 46.7602   1
   1   4 -21 576.331 40.3065   3
   1   4 -21 668.111 44.3822   2
  -1   4  20 333.913 41.5905   1
   1   4 -20 372.310 37.0980   3
   1   4 -20 433.420 37.0370   2
  -1   4  19 512.004 43.0693   1
   1   4 -19 444.055 36.0588   3
   1   4 -19 461.331 38.9495   2
   1   4 -18 253.708 35.0272   3
  -1   4  18 216.555 36.6605   1
   1   4 -17 267.945 34.4393   3
  -1   4  17 257.128 36.3002   1
   1   4 -16 592.636 39.6837   3
  -1   4  16 650.269 40.5991   1
   1   4 -15 447.344 38.0861   3
  -1   4  15 457.177 38.2885   1
   1   4 -14 445.177 36.2836   3
  -1   4  14 352.238 33.6207   1
   1   4 -13 5730.96 72.3904   3
  -1   4  13 5779.29 73.6260   1
   1   4 -12 38.4759 28.8234   3
  -1   4  12 56.7957 26.5471   1
   1   4 -11 26.6342 28.4477   3
  -1   4  11-14.2295 23.6601   1
   1   4 -10 1504.43 41.8214   3
  -1   4  10 1418.00 15.1169   3
  -1   4  10 1389.64 36.8921   1
   1   4  -9 955.385 34.4236   3
  -1   4   9 918.958 15.0681   3
  -1   4   9 881.238 30.8078   1
  -1   4   8 577.226 15.1088   3
   1   4  -8 536.301 30.1046   3
  -1   4   8 612.127 26.4654   1
   1   4  -7 907.083 33.8039   3
  -1   4   7 940.066 18.7267   3
  -1   4   7 884.217 28.2849   1
   1   4  -6 32.4792 23.2649   3
  -1   4   6 48.4906 13.7948   3
  -1   4   6 65.7643 18.2920   1
  -1   4   5 4507.54 38.7580   3
   1   4  -5 4454.66 55.3914   3
  -1   4   5 4554.26 48.7759   1
  -1   4   4 5005.33 42.5616   3
   1   4  -4 4994.94 55.8126   3
  -1   4   4 5117.16 48.6283   1
  -1   4   3 9361.86 58.4738   3
   1   4  -3 9361.56 71.6261   3
   1   4  -2 2988.91 43.1492   3
  -1   4   2 3004.81 37.7896   3
   1   4  -1 512.482 24.5529   3
  -1   4   1 555.063 23.9108   3
   1   4  -1 507.526 12.8044   1
   1   4   0 5876.04 53.7576   3
  -1   4   0 5913.57 53.2737   3
   1   4   0 5779.08 36.0532   1
   1   4   1 3355.43 41.4211   3
   1   4   1 3302.62 30.4879   1
  -1   4  -2 4460.03 50.0072   3
   1   4   2 4632.29 45.3497   3
   1   4   2 4453.04 37.4094   1
   1   4   3 645.416 22.9938   3
  -1   4  -3 629.375 28.9830   3
   1   4   3 665.933 19.9434   1
   1   4   4 1719.34 28.9400   3
  -1   4  -4 1628.40 37.3955   3
   1   4   4 1617.48 28.5539   1
   1   4   5 4030.50 39.4846   3
  -1   4  -5 4254.05 53.5358   3
   1   4   5 4105.92 43.4982   1
  -1   4  -6 115.283 25.7839   3
   1   4   6 109.379 15.1866   3
   1   4   6 93.6143 19.5145   1
  -1   4  -7 3572.76 52.0577   3
   1   4   7 3554.00 35.6836   3
   1   4   7 3393.56 46.1990   1
   1   4   8 175.190 13.9260   3
  -1   4  -8 157.647 27.2755   3
   1   4   8 216.380 23.5221   1
  -1   4  -9 598.086 33.2028   3
   1   4   9 649.112 17.9849   3
   1   4   9 585.519 28.6283   1
  -1   4 -10 2856.68 51.9836   3
   1   4  10 2818.00 29.7752   3
   1   4  10 2921.85 49.1595   1
   1   4  11 12.5378 11.4343   3
  -1   4 -11 10.4184 29.9697   3
   1   4  11 21.4675 26.4526   1
  -1   4 -12 355.724 36.0660   3
   1   4  12 419.757 33.5536   1
  -1   4 -13 1680.69 47.7104   3
   1   4  13 1629.31 47.6441   1
  -1   4 -14 2121.08 53.3948   3
   1   4  14 2159.64 54.3207   1
  -1   4 -15 1129.75 47.5498   3
   1   4  15 1063.28 47.3238   1
  -1   4 -16 1312.85 49.1281   3
   1   4  16 1354.59 51.1872   1
  -1   4 -17 1723.98 51.9063   3
   1   4  17 1613.23 55.5544   1
  -1   4 -18 1386.44 49.5984   3
   1   4  18 1352.93 53.4024   1
  -1   4 -19 447.395 38.4804   3
   1   4  19 390.098 44.1304   1
  -1   4 -20 714.594 44.0035   3
   1   4  20 701.609 49.3979   1
  -1   4 -21 38.4793 34.6834   3
   1   4  21 59.1063 44.4481   1
  -1   4 -22 57.6283 35.5910   3
   1   4  22 201.849 46.7583   1
  -1   4 -23 7.96361 34.7120   3
   1   4  23 66.5200 46.3418   1
   1   4  24-13.2572 45.3667   1
   1   4  25 32.1939 49.9035   1
   1   4  26 28.3195 52.4261   1
   1   4  27 372.124 59.9857   1
   1   4  28 81.7406 55.8275   1
  -1   5  27 716.877 63.3256   1
  -1   5  26-11.3985 48.5066   1
  -1   5  25 260.463 51.6166   1
   1   5 -24 227.065 40.4446   3
  -1   5  24 122.725 46.6108   1
   1   5 -23 97.0241 36.6384   3
  -1   5  23 105.941 45.0711   1
   1   5 -22 97.9813 36.6522   3
  -1   5  22 131.951 43.5082   1
   1   5 -21 216.691 39.1938   3
  -1   5  21 87.8740 42.6638   1
   1   5 -20 290.570 39.4194   3
  -1   5  20 305.725 43.5161   1
   1   5 -19 308.001 38.2062   3
  -1   5  19 288.334 41.1310   1
   1   5 -18 1085.71 47.9627   3
  -1   5  18 1091.42 50.7246   1
   1   5 -17 403.266 38.1599   3
  -1   5  17 358.596 37.5939   1
   1   5 -16 5.02115 31.1689   3
  -1   5  16 38.0236 32.7541   1
   1   5 -15 923.969 42.9812   3
  -1   5  15 900.896 43.2686   1
   1   5 -14 72.7104 34.8376   3
  -1   5  14 23.6662 30.8217   1
   1   5 -13 953.048 45.8037   3
  -1   5  13 1061.45 42.4590   1
   1   5 -12 2380.74 55.2512   3
  -1   5  12 2391.31 52.3691   1
   1   5 -11 835.550 40.7583   3
  -1   5  11 898.500 36.3630   1
  -1   5  10 122.884 12.9672   3
   1   5 -10 116.016 31.8706   3
  -1   5  10 147.103 26.8574   1
   1   5  -9 2289.84 51.5884   3
  -1   5   9 2297.36 28.4212   3
  -1   5   9 2316.26 46.6342   1
   1   5  -8 473.666 34.8245   3
  -1   5   8 441.347 18.7181   3
  -1   5   8 495.021 27.3838   1
  -1   5   7 1276.90 25.8458   3
   1   5  -7 1356.80 41.7458   3
  -1   5   7 1229.31 33.7366   1
  -1   5   6 1648.78 29.5509   3
   1   5  -6 1723.61 43.4888   3
  -1   5   6 1660.97 35.6741   1
   1   5  -5 2626.94 48.5559   3
  -1   5   5 2594.35 36.0867   3
  -1   5   5 2573.62 40.9005   1
   1   5  -4 1879.22 42.2367   3
  -1   5   4 1789.16 32.8934   3
  -1   5   4 1792.78 33.2681   1
  -1   5   3 223.351 21.4073   3
   1   5  -3 186.104 25.5014   3
  -1   5   3 203.411 18.2178   1
  -1   5   2 342.089 24.2887   3
   1   5  -2 316.300 25.9507   3
  -1   5   1 7437.30 64.4904   3
   1   5  -1 7397.58 68.1565   3
   1   5  -1 7200.54 43.1393   1
  -1   5   0 9685.43 73.4527   3
   1   5   0 9666.97 75.5651   3
   1   5   0 9470.57 52.0955   1
  -1   5  -1 272.695 27.7084   3
   1   5   1 295.129 22.9362   3
   1   5   1 282.560 15.1269   1
   1   5   2 3173.73 44.1990   3
  -1   5  -2 3137.72 49.1241   3
   1   5   2 2995.63 34.4385   1
   1   5   3 1174.21 30.1584   3
  -1   5  -3 1122.99 35.7802   3
   1   5   3 1190.59 25.5941   1
  -1   5  -4 1126.52 37.5848   3
   1   5   4 1174.17 28.9075   3
   1   5   4 1080.77 26.7941   1
   1   5   5 92.7256 18.3670   3
  -1   5  -5 141.857 28.1720   3
   1   5   5 86.0543 18.2083   1
  -1   5  -6 1125.88 39.7921   3
   1   5   6 1126.97 27.2637   3
   1   5   6 1189.14 30.3107   1
  -1   5  -7 159.245 30.7504   3
   1   5   7 162.480 17.9826   3
   1   5   7 185.527 21.4065   1
  -1   5  -8 195.547 32.8251   3
   1   5   8 182.548 17.5817   3
   1   5   8 178.097 25.1274   1
   1   5   9 3408.13 38.4844   3
  -1   5  -9 3449.39 61.8030   3
   1   5   9 3440.91 53.0602   1
   1   5  10 913.866 22.8340   3
  -1   5 -10 947.781 42.3235   3
  -1   5 -11 1545.05 49.2333   3
   1   5  11 1449.87 25.9572   3
   1   5  11 1442.36 44.1409   1
  -1   5 -12 1018.23 45.8574   3
   1   5  12 954.238 41.6272   1
  -1   5 -13 1786.65 53.7186   3
   1   5  13 1681.97 49.4015   1
  -1   5 -14 3113.36 64.5590   3
   1   5  14 3064.45 63.2656   1
  -1   5 -15 692.947 44.3117   3
   1   5  15 672.754 41.9191   1
  -1   5 -16 232.117 37.5438   3
   1   5  16 179.014 36.7810   1
  -1   5 -17 1179.39 48.5184   3
   1   5  17 1025.31 50.4075   1
  -1   5 -18 415.426 41.2493   3
   1   5  18 401.823 42.9610   1
  -1   5 -19 539.923 43.8869   3
   1   5  19 524.567 47.2191   1
  -1   5 -20 596.753 45.3099   3
   1   5  20 473.295 48.3319   1
  -1   5 -21 622.029 45.4634   3
   1   5  21 627.922 51.1320   1
  -1   5 -22 530.965 45.5398   3
   1   5  22 430.377 51.2673   1
  -1   5 -23 356.432 44.2962   3
   1   5  23 372.428 49.6918   1
  -1   5 -24 199.848 42.4887   3
   1   5  24 99.2383 50.6550   1
   1   5  25 330.605 56.7558   1
   1   5  26-14.6809 53.6347   1
   1   5  27 306.143 60.2114   1
  -1   6  26 721.464 63.3859   1
   1   6 -25 252.825 44.5953   3
  -1   6  25 133.036 53.1430   1
   1   6 -24 158.285 42.3890   3
  -1   6  24 124.266 51.1801   1
   1   6 -23 635.524 49.1225   3
  -1   6  23 641.953 56.2424   1
   1   6 -22 198.530 42.3413   3
  -1   6  22 130.491 45.8958   1
   1   6 -21 111.492 39.6303   3
  -1   6  21 81.7588 42.5928   1
   1   6 -20 341.878 41.5569   3
  -1   6  20 451.243 44.8660   1
   1   6 -19 132.991 39.7981   3
  -1   6  19 115.114 38.1813   1
   1   6 -18 185.083 41.2068   3
  -1   6  18 196.632 41.3518   1
   1   6 -17 163.599 39.3318   3
  -1   6  17 172.539 36.5686   1
   1   6 -16 917.894 47.0850   3
  -1   6  16 953.748 47.0319   1
   1   6 -15 1257.43 52.6388   3
  -1   6  15 1258.15 48.5247   1
   1   6 -14 713.429 44.2895   3
  -1   6  14 751.357 41.1649   1
   1   6 -13-2.14345 36.2500   3
  -1   6  13-7.60102 30.0091   1
   1   6 -12 1497.12 51.2889   3
  -1   6  12 1420.94 46.4472   1
   1   6 -11 1266.50 49.4161   3
  -1   6  11 1304.58 43.2201   1
   1   6 -10 1801.09 54.0314   3
  -1   6  10 1670.06 45.4551   1
  -1   6   9 106.712 17.8459   3
   1   6  -9 114.892 35.8993   3
  -1   6   9 137.325 25.7090   1
  -1   6   8 2042.85 34.5771   3
   1   6  -8 2111.07 54.5793   3
  -1   6   8 2042.36 44.4665   1
  -1   6   7 4944.22 50.8006   3
  -1   6   7 4966.44 60.9226   1
   1   6  -6 2869.98 57.5564   3
  -1   6   6 2888.55 42.6341   3
   1   6  -5 69.2896 31.6612   3
  -1   6   5-1.07099 21.4609   3
  -1   6   5 13.7549 20.8181   1
  -1   6   4 37.2153 23.4759   3
   1   6  -4 77.5423 30.8995   3
  -1   6   4 46.3278 17.4407   1
  -1   6   3 934.991 33.1937   3
   1   6  -3 874.678 38.9033   3
  -1   6   3 807.530 26.9783   1
  -1   6   2 812.349 33.5790   3
   1   6  -2 807.193 35.1396   3
   1   6  -2 776.669 18.4450   1
   1   6  -1 666.621 32.7167   3
  -1   6   1 756.284 32.7295   3
   1   6  -1 674.067 19.0030   1
  -1   6   0 818.947 34.6436   3
   1   6   0 773.725 34.0745   3
   1   6   0 801.857 21.1455   1
  -1   6  -1 3250.84 54.1054   3
   1   6   1 3370.34 52.1792   3
   1   6   1 3159.18 37.2276   1
  -1   6  -2 5034.81 65.3944   3
   1   6   2 5144.25 60.1282   3
   1   6   2 4951.97 47.4287   1
   1   6   3 2057.66 40.9008   3
  -1   6  -3 2158.71 50.0390   3
  -1   6  -4 438.127 35.4709   3
   1   6   4 425.097 26.8691   3
   1   6   4 430.328 23.2445   1
   1   6   5 1756.27 37.4602   3
  -1   6  -5 1835.91 49.7494   3
   1   6   5 1904.81 37.4773   1
   1   6   6 276.347 23.1646   3
  -1   6  -6 294.336 36.3599   3
   1   6   6 295.055 25.0203   1
   1   6   7 3514.05 46.4442   3
  -1   6  -7 3574.55 64.3879   3
   1   6   7 3696.95 52.4551   1
   1   6   8 977.971 28.3597   3
   1   6   8 980.743 36.1375   1
   1   6   9 909.803 27.7467   3
   1   6   9 899.940 36.4804   1
   1   6  10 10502.1 70.7393   3
  -1   6 -10 10500.2 106.757   3
   1   6  10 10799.2 94.8024   1
  -1   6 -11 364.110 42.9915   3
   1   6  11 243.691 32.4547   1
  -1   6 -12 2295.06 61.4588   3
   1   6  12 2232.52 53.1181   1
  -1   6 -13 2103.93 60.3573   3
   1   6  13 2119.10 53.2732   1
  -1   6 -14 1357.87 53.7247   3
   1   6  14 1340.06 48.3329   1
  -1   6 -15 378.219 42.6315   3
   1   6  15 462.267 41.1112   1
  -1   6 -16 537.778 44.2571   3
   1   6  16 534.350 42.7275   1
  -1   6 -17 192.933 42.3408   3
   1   6  17 135.506 37.8182   1
  -1   6 -18 127.948 40.2895   3
   1   6  18 131.446 41.1006   1
  -1   6 -19 833.094 51.4360   3
   1   6  19 1062.37 53.2430   1
  -1   6 -20 355.150 45.4988   3
   1   6  20 224.129 45.1021   1
  -1   6 -21 257.865 44.5277   3
   1   6  21 273.990 47.6854   1
  -1   6 -22 306.344 46.6330   3
   1   6  22 292.001 50.6627   1
  -1   6 -23 384.312 50.0090   3
   1   6  23 385.965 53.5832   1
  -1   6 -24 285.825 46.5714   3
   1   6  24 274.129 55.1098   1
  -1   6 -25 401.584 49.7316   3
   1   6  25 260.058 57.3597   1
   1   6  26 107.726 55.5882   1
   1   7 -25 132.975 46.7856   3
  -1   7  25 232.182 52.6236   1
   1   7 -24 145.104 46.9090   3
  -1   7  24 139.387 51.2996   1
   1   7 -23 1.19105 43.2537   3
  -1   7  23 47.6938 47.0410   1
   1   7 -22 791.094 54.1934   3
  -1   7  22 671.240 54.7422   1
   1   7 -21 131.565 44.7805   3
  -1   7  21 19.2194 40.7571   1
   1   7 -20 51.6135 40.5224   3
  -1   7  20 49.9856 40.6932   1
   1   7 -19 455.219 46.3217   3
  -1   7  19 472.544 46.1994   1
   1   7 -18 856.513 53.3146   3
  -1   7  18 794.238 51.2997   1
   1   7 -17 238.437 43.0148   3
  -1   7  17 199.461 40.5016   1
   1   7 -16 478.431 45.1428   3
  -1   7  16 547.357 41.9939   1
   1   7 -15 1074.18 52.4735   3
  -1   7  15 1129.34 50.2796   1
   1   7 -14 717.748 48.5933   3
  -1   7  14 677.965 40.8471   1
   1   7 -13 381.803 43.1696   3
  -1   7  13 376.662 35.6898   1
   1   7 -12 1084.17 48.9768   3
  -1   7  12 1046.80 44.5506   1
   1   7 -11 683.748 43.5641   3
  -1   7  11 736.737 38.6978   1
   1   7 -10 2179.62 60.5183   3
  -1   7  10 2116.11 51.8963   1
   1   7  -9 5046.11 80.4165   3
  -1   7   9 4971.71 69.6761   1
  -1   7   8 1107.01 32.0073   3
   1   7  -8 1133.84 50.1193   3
  -1   7   8 1015.28 38.1071   1
   1   7  -7 471.308 41.8835   3
  -1   7   7 440.285 28.9637   1
  -1   7   6 2595.12 46.4260   3
   1   7  -6 2479.32 60.5453   3
  -1   7   6 2563.86 48.4764   1
   1   7  -5 606.899 40.8046   3
  -1   7   5 634.018 32.2871   3
  -1   7   5 590.200 29.8819   1
  -1   7   4 334.171 30.1687   3
  -1   7   4 341.579 25.9246   1
   1   7  -3 570.185 39.8692   3
  -1   7   3 549.111 33.7485   3
  -1   7   3 560.981 27.4454   1
  -1   7   2 755.879 36.6575   3
   1   7  -2 760.960 39.2150   3
  -1   7   2 742.738 28.3657   1
   1   7  -1 132.182 31.7368   3
  -1   7   1 170.174 32.5381   3
   1   7   0 194.907 32.7752   3
  -1   7   0 209.093 32.6141   3
   1   7   0 205.481 17.7279   1
   1   7   1 6.29413 27.9548   3
  -1   7  -1 18.3960 31.9834   3
   1   7   1-8.69751 16.3817   1
  -1   7  -2 397.520 37.6277   3
   1   7   2 359.695 31.0444   3
   1   7   2 350.339 21.8912   1
   1   7   3 2684.01 51.4724   3
  -1   7  -3 2587.29 58.7429   3
   1   7   3 2692.79 41.9758   1
   1   7   4 246.525 29.6163   3
  -1   7  -4 164.923 36.9260   3
   1   7   4 193.537 22.8438   1
  -1   7  -5 1016.69 45.8717   3
   1   7   5 957.419 35.4773   3
   1   7   5 1001.16 33.2078   1
  -1   7  -6 97.7120 37.6984   3
   1   7   6 83.5206 24.5291   3
   1   7   6 73.3230 24.0719   1
  -1   7  -7 1101.41 48.1157   3
   1   7   7 1022.46 33.1930   3
   1   7   7 1038.40 36.1013   1
   1   7   8 2176.18 41.8927   3
  -1   7  -8 2291.45 61.2688   3
   1   7   8 2104.84 46.9017   1
  -1   7  -9 2683.78 65.2792   3
   1   7   9 2705.43 44.6802   3
   1   7   9 2875.01 54.2577   1
  -1   7 -10 449.642 43.2698   3
   1   7  10 491.591 32.9653   1
  -1   7 -11 366.614 42.0147   3
   1   7  11 518.582 36.0576   1
  -1   7 -12 1809.45 58.9966   3
   1   7  12 1813.08 51.2239   1
  -1   7 -13 1123.87 52.1462   3
   1   7  13 1149.10 47.6044   1
  -1   7 -14 821.421 52.9335   3
   1   7  14 803.410 45.5376   1
  -1   7 -15 110.472 41.6737   3
   1   7  15 174.443 36.6021   1
  -1   7 -16 914.420 54.0316   3
   1   7  16 893.294 48.1659   1
  -1   7 -17 302.380 44.4759   3
   1   7  17 351.798 43.2341   1
  -1   7 -18 457.923 47.9711   3
   1   7  18 402.633 42.9888   1
  -1   7 -19-1.32132 42.2120   3
   1   7  19 0.84173 41.7611   1
  -1   7 -20 89.7588 43.7289   3
   1   7  20 177.522 44.3667   1
  -1   7 -21 1135.54 59.9560   3
   1   7  21 1142.92 62.5912   1
  -1   7 -22 139.930 47.1876   3
   1   7  22-0.83112 46.6486   1
  -1   7 -23 42.2827 46.7840   3
   1   7  23-20.5279 50.1955   1
  -1   7 -24 372.048 52.2342   3
   1   7  24 399.464 57.3330   1
  -1   7 -25 182.078 49.3879   3
   1   7  25 62.2912 55.4135   1
  -1   7 -26 599.755 55.6573   3
   1   8 -24 371.421 53.0744   3
   1   8 -23 86.0697 48.1355   3
  -1   8  23 85.9496 51.6356   1
   1   8 -22 321.080 51.6330   3
  -1   8  22 306.005 53.0204   1
   1   8 -21 338.493 49.3925   3
  -1   8  21 291.717 49.1335   1
   1   8 -20 255.417 50.5877   3
  -1   8  20 130.845 44.7806   1
   1   8 -19 104.519 46.1413   3
  -1   8  19 134.722 42.9552   1
   1   8 -18 291.257 47.3147   3
  -1   8  18 183.307 42.7020   1
   1   8 -17 58.5039 43.6380   3
  -1   8  17 7.26416 37.3516   1
   1   8 -16 192.385 42.6750   3
  -1   8  16 256.581 39.6153   1
   1   8 -15 182.713 43.6015   3
  -1   8  15 176.422 36.3354   1
   1   8 -14 41.2773 38.0348   3
  -1   8  14 134.743 35.5405   1
   1   8 -13 220.862 44.5403   3
  -1   8  13 118.651 33.5141   1
   1   8 -12 450.150 48.2509   3
  -1   8  12 331.756 36.6513   1
   1   8 -11 173.443 43.7406   3
  -1   8  11 195.915 30.7012   1
   1   8 -10 270.615 41.1650   3
  -1   8  10 259.721 31.9726   1
   1   8  -9 121.304 40.0946   3
  -1   8   9 91.7558 28.6546   1
   1   8  -8 1016.21 50.3070   3
  -1   8   8 958.972 38.9826   1
   1   8  -7 6.31010 34.5211   3
  -1   8   7-12.3784 24.0913   3
  -1   8   7-0.21289 22.3006   1
  -1   8   6 206.630 26.7405   3
   1   8  -6 194.267 37.0911   3
  -1   8   6 176.739 26.1707   1
  -1   8   5 1597.80 43.6795   3
   1   8  -5 1575.96 54.8443   3
  -1   8   5 1555.42 40.8032   1
  -1   8   4 304.673 31.6968   3
   1   8  -4 308.462 35.8457   3
  -1   8   4 384.704 27.5594   1
   1   8  -3 59.6652 32.2426   3
  -1   8   3 43.4730 28.6113   3
  -1   8   3 83.8699 21.7084   1
   1   8  -2 260.961 34.1709   3
  -1   8   2 300.005 32.8387   3
  -1   8   2 232.907 23.1302   1
   1   8  -1 96.6166 32.8943   3
  -1   8   1 118.240 31.9929   3
  -1   8   1 98.9929 20.4679   1
  -1   8   0 427.536 35.3505   3
   1   8   0 417.367 36.0862   3
  -1   8   0 483.745 25.5167   1
   1   8   1 177.350 32.3541   3
  -1   8  -1 267.680 36.7884   3
  -1   8  -2 851.621 43.7575   3
   1   8   2 712.921 37.2981   3
  -1   8  -3 656.726 41.6153   3
   1   8   3 629.814 35.4906   3
  -1   8  -4 475.393 41.7385   3
   1   8   4 471.005 33.2221   3
  -1   8  -5 83.5299 37.9741   3
   1   8   5 156.399 27.9857   3
   1   8   5 159.518 24.1559   1
  -1   8  -6 2841.63 66.9299   3
   1   8   6 2720.37 49.8077   1
  -1   8  -7 467.976 42.2818   3
   1   8   7 445.551 28.5458   3
   1   8   7 469.622 30.4614   1
  -1   8  -8 96.4747 39.8100   3
   1   8   8 90.0842 27.2455   1
  -1   8  -9 167.944 42.1736   3
   1   8   9 213.777 30.0999   1
  -1   8 -10 334.990 44.7049   3
   1   8  10 239.893 32.0745   1
  -1   8 -11 51.7986 42.7069   3
   1   8  11 26.6741 30.8560   1
  -1   8 -12 186.034 44.2413   3
   1   8  12 140.550 33.5817   1
  -1   8 -13 165.353 41.9759   3
   1   8  13 166.400 34.2652   1
  -1   8 -14 89.4056 43.0011   3
   1   8  14 130.865 35.7542   1
  -1   8 -15 360.490 48.4190   3
   1   8  15 356.047 39.9632   1
  -1   8 -16-12.7198 44.1520   3
   1   8  16 72.6400 39.3719   1
  -1   8 -17 94.3678 46.2892   3
   1   8  17 87.6511 40.2191   1
  -1   8 -18 243.227 49.6336   3
   1   8  18 221.202 46.5868   1
  -1   8 -19 35.5371 45.0776   3
   1   8  19 63.0902 43.7151   1
  -1   8 -20 14.1498 48.3306   3
   1   8  20-11.3544 46.8024   1
  -1   8 -21 209.241 49.6719   3
   1   8  21 223.809 47.8751   1
  -1   8 -22 415.207 55.6577   3
   1   8  22 384.298 56.0909   1
  -1   8 -23 264.295 52.9336   3
   1   8  23 227.225 54.1860   1
  -1   8 -24 131.626 50.9209   3
   1   9 -21 225.561 52.1962   3
  -1   9  21 148.354 49.8404   1
   1   9 -20 181.884 51.0782   3
  -1   9  20 115.791 47.7827   1
   1   9 -19 237.401 51.1078   3
  -1   9  19 211.754 47.9530   1
   1   9 -18 264.239 51.6970   3
  -1   9  18 201.136 46.2355   1
   1   9 -17 110.192 45.8896   3
  -1   9  17 153.531 43.6906   1
   1   9 -16 474.245 52.3811   3
  -1   9  16 514.316 47.3269   1
   1   9 -15 46.7039 44.3952   3
  -1   9  15 59.3621 38.3990   1
   1   9 -14-16.8945 45.4488   3
  -1   9  14 5.83495 34.8652   1
   1   9 -13 229.733 46.4552   3
  -1   9  13 225.743 37.0935   1
   1   9 -12 718.049 53.3927   3
  -1   9  12 623.339 41.7000   1
   1   9 -11 590.634 51.2918   3
  -1   9  11 546.543 39.7465   1
   1   9 -10 148.910 42.2227   3
  -1   9  10 84.1552 30.2970   1
   1   9  -9 694.141 49.4528   3
  -1   9   9 672.417 39.8090   1
   1   9  -8 567.633 45.9664   3
  -1   9   8 529.533 35.3926   1
  -1   9   7 469.051 34.5341   1
   1   9  -6 89.6829 38.0074   3
  -1   9   6 46.8500 25.6915   1
   1   9  -5 1.42837 36.5954   3
  -1   9   5 16.0121 29.1427   3
  -1   9   5 40.1795 24.2260   1
  -1   9   4 130.319 31.8785   3
   1   9  -4 137.772 37.2812   3
   1   9  -3 226.589 38.1185   3
  -1   9   3 296.959 34.5500   3
   1   9  -2 140.406 37.1709   3
  -1   9   2 131.756 33.7008   3
  -1   9   1 379.088 37.8955   3
   1   9  -1 460.676 37.9667   3
   1   9   0 203.371 35.3571   3
  -1   9   0 176.412 34.6405   3
  -1   9  -1 55.2924 35.2359   3
   1   9   1 59.2994 34.0874   3
   1   9   2 154.567 32.0783   3
  -1   9  -2 97.5547 35.5468   3
   1   9   3 133.390 32.6490   3
  -1   9  -3 135.036 37.2329   3
  -1   9  -4 268.628 41.8291   3
   1   9   4 315.922 34.1566   3
   1   9   5 351.820 33.3380   3
  -1   9  -5 394.763 44.1713   3
  -1   9  -6 173.888 42.4369   3
   1   9   6 215.650 30.8686   3
  -1   9  -7 236.035 41.8163   3
  -1   9  -8 1063.41 56.0424   3
  -1   9  -9 419.125 45.4619   3
  -1   9 -10 16.2568 39.8891   3
  -1   9 -11 75.6682 41.5036   3
  -1   9 -12 165.449 44.0411   3
   1   9  12 142.399 33.6355   1
  -1   9 -13 108.199 46.5412   3
   1   9  13 67.4011 34.6016   1
  -1   9 -14 278.003 47.2418   3
   1   9  14 218.503 38.7904   1
  -1   9 -15 4.30953 47.9402   3
   1   9  15 35.2524 37.5366   1
  -1   9 -16 88.0920 48.2973   3
   1   9  16 42.2109 41.2504   1
  -1   9 -17 331.583 52.4103   3
   1   9  17 357.523 46.5774   1
  -1   9 -18 393.279 53.9929   3
   1   9  18 267.679 47.6371   1
  -1   9 -19 97.5648 50.2874   3
   1   9  19 100.883 47.9854   1
  -1   9 -20 22.5112 51.0167   3
   1   9  20 144.524 48.5853   1
  -1   9 -21 632.176 61.2365   3
   1   9  21 616.892 59.4760   1
   1   9  22 170.765 54.6896   1
  -1  10  19 80.6569 46.5075   1
   1  10 -18 73.2725 48.9905   3
  -1  10  18 128.209 46.1827   1
   1  10 -17 170.530 51.7166   3
  -1  10  17 144.989 45.3210   1
   1  10 -16 23.1661 45.7180   3
  -1  10  16 68.7819 42.2457   1
   1  10 -15-18.7390 49.2456   3
  -1  10  15 56.6585 40.1419   1
   1  10 -14 12.9159 48.0656   3
  -1  10  14 90.9553 38.5070   1
   1  10 -13 579.544 56.4520   3
  -1  10  13 512.815 44.7607   1
   1  10 -12 94.4613 47.7318   3
   1  10 -11 428.372 52.2503   3
   1  10 -10 154.270 44.8303   3
   1  10  -9 88.7160 43.3230   3
   1  10  -8 575.416 48.6334   3
   1  10  -7 77.8150 39.4762   3
   1  10  -6 459.122 45.2888   3
   1  10  -5 105.612 41.1945   3
  -1  10   4 24.1851 32.5650   3
   1  10  -4 57.6942 37.2794   3
  -1  10   3 306.308 37.1404   3
   1  10  -3 402.702 43.6897   3
   1  10  -2 211.961 39.7178   3
  -1  10   2 169.487 36.8849   3
   1  10  -1 175.207 38.3879   3
  -1  10   1 123.279 35.9351   3
  -1  10   0 104.358 36.7788   3
   1  10   0 77.3950 36.2932   3
   1  10   1 1.92031 32.5419   3
  -1  10  -1-33.1545 37.3889   3
   1  10   2 305.880 38.0996   3
  -1  10  -2 268.310 40.8846   3
  -1  10  -3 291.254 43.1894   3
   1  10   3 347.658 37.1739   3
  -1  10  -4 75.9251 41.2834   3
   1  10   4 3.80604 31.3923   3
  -1  10  -5 691.324 51.5834   3
  -1  10  -6 341.853 46.9574   3
  -1  10  -7 295.736 46.6731   3
  -1  10  -8 896.466 55.6545   3
  -1  10  -9 164.951 47.2297   3
  -1  10 -10 500.735 53.7386   3
  -1  10 -11 143.725 49.3591   3
  -1  10 -12 607.564 57.6691   3
  -1  10 -13 427.918 55.2366   3
  -1  10 -14 119.668 48.5374   3
  -1  10 -15 35.0545 50.7285   3
  -1  10 -16 400.159 56.0734   3
  -1  10 -17 130.678 53.6786   3
   1  11 -13 15.1392 51.4109   3
   1  11 -12 124.673 50.4468   3
   1  11 -11 172.880 51.2746   3
   1  11 -10 547.877 55.5212   3
   1  11  -9 459.973 53.2683   3
   1  11  -8 287.987 52.4544   3
   1  11  -7 37.0914 45.0272   3
   1  11  -6 319.184 49.7590   3
   1  11  -5 233.556 45.9090   3
   1  11  -4 262.558 46.1732   3
   1  11  -3 378.892 45.7771   3
   1  11  -2 133.925 41.6919   3
  -1  11   2 111.753 37.9454   3
  -1  11   1 91.5192 39.4417   3
   1  11  -1 45.0242 38.9893   3
  -1  11   0 180.815 41.6612   3
   1  11   0 119.169 39.0034   3
   1  11   1 447.916 45.0889   3
  -1  11  -1 426.893 45.9160   3
   1  11   2 271.413 40.6381   3
  -1  11  -2 251.764 44.5698   3
  -1  11  -3 112.104 43.0369   3
   1  11   3-0.10888 35.0163   3
  -1  11  -4-0.63957 42.5399   3
  -1  11  -5 220.632 48.9725   3
  -1  11  -6 104.879 46.8641   3
  -1  11  -7 147.292 50.0208   3
  -1  11  -8 348.241 52.0730   3
  -1  11  -9 47.7615 49.3649   3
  -1  11 -10 265.227 52.1117   3
  -1  11 -11 243.712 53.4803   3
  -1  11 -12 91.3514 51.1108   3
  -1  11 -13 207.165 52.6612   3
   1  12  -8 134.952 48.7150   3
   1  12  -7 213.040 50.7056   3
   1  12  -6 7.68849 45.7553   3
   1  12  -5 479.787 53.6227   3
   1  12  -4 74.4680 47.4134   3
   1  12  -3 368.409 50.3590   3
   1  12  -2-20.3409 42.8060   3
   1  12  -1-50.7725 43.8738   3
   1  12   0-2.92943 40.8742   3
  -1  12   0-11.7937 41.5166   3
  -1  12  -1 167.877 46.4082   3
   1  12   1 132.130 41.6050   3
  -1  12  -2 16.8796 43.9369   3
  -1  12  -3 132.743 46.6701   3
  -1  12  -4 84.7585 46.5299   3
  -1  12  -5 134.678 48.6361   3
  -1  12  -6 103.363 49.2832   3
  -1  12  -7 87.9198 49.7165   3
  -1  12  -8 204.826 53.2779   3
   1  13  -1 135.482 46.8036   3
   2 -12  -9 150.541 48.5671   2
  -2 -12   9 184.823 50.4994   2
   2 -12  -8 153.160 48.0816   2
  -2 -12   8 210.603 51.2278   2
  -2 -12   7 72.3321 48.3776   2
   2 -12  -7 0.88214 44.2901   2
  -2 -12   6 31.9129 47.3386   2
   2 -12  -6 213.165 49.4066   2
  -2 -12   5 81.3457 47.0763   2
   2 -12  -5 52.0921 44.1421   2
   2 -12  -4 191.856 46.3259   2
  -2 -12   4 204.786 49.4913   2
   2 -12  -3 133.773 42.2977   2
  -2 -12   3 10.3269 48.8484   2
  -2 -12   2 184.890 52.1601   2
   2 -12  -2 121.437 45.0525   2
  -2 -12   1 206.890 52.3652   2
   2 -12  -1 199.999 45.7539   2
   2 -12   0 113.119 44.2064   2
  -2 -12   0 42.4369 48.5445   2
  -2 -12  -1 139.552 52.6551   2
   2 -12   1 284.682 47.0657   2
  -2 -12  -2 146.517 52.7842   2
  -2 -12  -3 551.227 58.6813   2
  -2 -12  -4 340.560 54.6428   2
  -2 -12  -5 98.0884 50.5475   2
  -2 -12  -6 192.854 53.0900   2
  -2 -11  16 55.2120 43.6048   2
  -2 -11  15 112.464 40.4769   2
  -2 -11  14 287.082 47.1145   2
   2 -11 -14 214.590 50.0630   2
  -2 -11  13 30.0346 42.6111   2
   2 -11 -13-10.1458 45.1192   2
  -2 -11  12 213.659 47.5793   2
   2 -11 -12 216.448 47.9973   2
   2 -11 -11 196.444 47.4764   2
  -2 -11  11 118.722 44.8246   2
   2 -11 -10 73.2423 44.6145   2
  -2 -11  10 174.210 46.3901   2
  -2 -11   9 236.944 46.2846   2
   2 -11  -9 312.648 48.6905   2
   2 -11  -8 184.586 45.3551   2
  -2 -11   8 223.749 44.9902   2
   2 -11  -7 120.481 42.1451   2
  -2 -11   7 93.4649 42.2185   2
   2 -11  -6 113.342 43.9989   2
  -2 -11   6 228.909 46.9536   2
   2 -11  -5 104.843 41.9872   2
  -2 -11   5 166.869 47.2142   2
  -2 -11   4 141.247 47.0092   2
   2 -11  -4 193.483 41.2521   2
  -2 -11   3 176.220 46.4283   2
   2 -11  -3 201.345 43.6986   2
   2 -11  -2 343.030 44.4123   2
  -2 -11   2 390.441 50.0496   2
  -2 -11   1 37.9651 46.9791   2
   2 -11  -1 7.65913 42.1127   2
   2 -11   0 791.785 50.8917   2
  -2 -11   0 746.264 56.1454   2
   2 -11   1 342.827 44.7347   2
  -2 -11  -1 447.749 53.2503   2
   2 -11   2 29.9255 39.2097   2
  -2 -11  -2 55.3202 46.4211   2
  -2 -11  -3 40.6370 43.8546   2
   2 -11   3 58.0334 40.9311   2
   2 -11   4 319.705 45.3717   2
  -2 -11  -4 254.022 49.1325   2
  -2 -11  -5 53.8077 47.1434   2
  -2 -11  -6 117.116 49.5576   2
  -2 -11  -7 328.797 52.5412   2
  -2 -11  -8 610.752 56.9268   2
  -2 -11  -9 154.424 47.2931   2
  -2 -11 -10 480.869 55.3003   2
  -2 -11 -11 97.9590 47.3289   2
  -2 -11 -12 54.4280 47.0769   2
  -2 -10  20-23.2544 42.4897   2
  -2 -10  19 11.2544 42.0703   2
  -2 -10  18 370.237 48.1593   2
  -2 -10  17 94.6122 42.7103   2
   2 -10 -17 147.247 47.8419   2
  -2 -10  16 83.5392 44.2577   2
   2 -10 -16 25.7972 44.5691   2
  -2 -10  15 56.0750 42.1011   2
   2 -10 -15 69.8128 45.6391   2
  -2 -10  14 108.406 39.6450   2
   2 -10 -14 182.005 43.9418   2
  -2 -10  13 180.525 42.9902   2
   2 -10 -13 100.814 43.6190   2
  -2 -10  12 83.2703 37.9727   2
   2 -10 -12 150.124 44.2530   2
  -2 -10  11 28.3700 38.8113   2
   2 -10 -11 13.6326 39.5947   2
  -2 -10  10 60.0418 40.5181   2
   2 -10 -10-17.5456 41.4706   2
  -2 -10   9 111.446 41.1769   2
   2 -10  -9 139.816 43.3507   2
  -2 -10   8 317.875 44.1758   2
   2 -10  -8 280.899 43.5810   2
   2 -10  -7 111.407 38.8428   2
  -2 -10   7 88.3280 41.2975   2
  -2 -10   6 286.052 41.6349   2
   2 -10  -6 279.002 40.0496   2
  -2 -10   5 611.240 48.6364   2
   2 -10  -5 593.399 45.5507   2
   2 -10  -4 112.266 37.8784   2
  -2 -10   4 42.0336 40.4199   2
   2 -10  -3 192.234 38.6813   2
  -2 -10   3 96.2008 38.8310   2
  -2 -10   2 115.037 40.6141   2
   2 -10  -2 47.1669 37.9133   2
  -2 -10   1 33.3291 39.2627   2
   2 -10  -1 45.0607 35.4107   2
  -2 -10   0 94.2909 41.2568   2
   2 -10   0 74.7689 35.8395   2
   2 -10   1 154.328 38.7126   2
  -2 -10  -1 126.800 41.0366   2
  -2 -10  -2 68.2449 40.2486   2
   2 -10   2 86.1890 37.8871   2
   2 -10   3 40.3506 37.5371   2
  -2 -10  -3 41.8597 42.2631   2
   2 -10   4 88.1803 36.8159   2
  -2 -10  -4 88.9661 43.7517   2
  -2 -10  -5 179.326 45.5984   2
  -2 -10  -6 209.165 44.2797   2
   2 -10   6 157.115 37.2322   2
  -2 -10  -7 2.02881 40.6423   2
   2 -10   7 16.6270 35.0667   2
  -2 -10  -8 69.3159 44.9097   2
  -2 -10  -9 82.4422 44.9043   2
  -2 -10 -10-10.1616 44.4326   2
  -2 -10 -11 319.506 48.6806   2
  -2 -10 -12 88.6665 45.1741   2
  -2 -10 -13 191.667 49.1820   2
  -2 -10 -14 88.2451 47.4344   2
  -2 -10 -15-36.7207 48.9155   2
  -2 -10 -16 216.562 50.3338   2
  -2 -10 -17 231.355 52.0435   2
  -2  -9  22 103.755 42.8167   2
  -2  -9  21 52.9373 39.1288   2
  -2  -9  20 18.3035 38.6525   2
   2  -9 -20 29.9919 45.6660   2
  -2  -9  19 315.956 44.0379   2
   2  -9 -19 273.355 48.6558   2
  -2  -9  18 287.990 43.6341   2
   2  -9 -18 273.759 48.5550   2
  -2  -9  17 142.638 39.4825   2
   2  -9 -17 31.4164 42.7740   2
  -2  -9  16 58.0457 38.7541   2
   2  -9 -16 55.0607 40.0123   2
  -2  -9  15 372.019 43.8845   2
   2  -9 -15 322.266 45.6829   2
  -2  -9  14 17.7595 35.9458   2
   2  -9 -14-42.2943 40.3541   2
  -2  -9  13 612.016 46.3623   2
   2  -9 -13 581.518 47.4700   2
  -2  -9  12 76.7365 36.6902   2
   2  -9 -12 111.123 39.8071   2
  -2  -9  11 108.750 36.0992   2
   2  -9 -11 199.959 39.1672   2
  -2  -9  10 3.99881 32.5479   2
   2  -9 -10 23.0641 35.2171   2
  -2  -9   9 157.486 37.2092   2
   2  -9  -9 139.053 37.9472   2
   2  -9  -8-19.3813 37.3899   2
  -2  -9   8 54.7369 35.9750   2
  -2  -9   7 660.096 46.6007   2
   2  -9  -7 573.109 45.0519   2
  -2  -9   6 189.468 39.9644   2
   2  -9  -6 200.032 38.6617   2
   2  -9  -5 51.9879 31.9425   2
  -2  -9   5 70.8886 37.6679   2
  -2  -9   4 235.042 40.4724   2
   2  -9  -4 170.580 38.7611   2
  -2  -9   3 618.401 45.4403   2
   2  -9  -3 524.196 41.3692   2
   2  -9  -2 445.805 40.5966   2
  -2  -9   2 470.812 43.0904   2
   2  -9  -1 429.841 40.1376   2
  -2  -9   1 421.370 43.6520   2
  -2  -9   0 1214.09 52.9451   2
   2  -9   0 1316.03 50.8718   2
   2  -9   1 291.777 38.3025   2
  -2  -9  -1 280.362 42.9952   2
  -2  -9  -2 655.868 46.4634   2
   2  -9   2 653.370 41.2685   2
  -2  -9  -3 23.1685 40.4147   2
   2  -9   3 10.7062 33.5301   2
  -2  -9  -4 160.086 41.8611   2
   2  -9   4 135.024 33.5218   2
   2  -9   5 119.258 34.0131   2
  -2  -9  -5 11.3137 39.8342   2
  -2  -9  -6 883.834 53.1718   2
   2  -9   6 914.892 44.2010   2
   2  -9   7 294.845 35.9942   2
  -2  -9  -7 330.568 44.5159   2
  -2  -9  -8 232.679 42.4002   2
   2  -9   8 241.312 34.1451   2
   2  -9   9 223.148 33.7280   2
  -2  -9  -9 230.180 44.8102   2
  -2  -9 -10 120.535 38.1967   2
  -2  -9 -11 143.852 43.5251   2
  -2  -9 -12 74.9427 41.1100   2
  -2  -9 -13 162.200 44.0534   2
  -2  -9 -14 100.180 43.5696   2
  -2  -9 -15 91.5377 42.9285   2
  -2  -9 -16 177.724 47.1067   2
  -2  -9 -17 386.804 51.4642   2
  -2  -9 -18 269.843 49.5753   2
  -2  -9 -19 175.527 47.7616   2
  -2  -9 -20 192.098 47.8318   2
  -2  -8  25 114.532 40.5303   2
  -2  -8  24 240.263 44.3293   2
  -2  -8  23 139.317 40.6541   2
   2  -8 -23 114.921 47.5030   2
  -2  -8  22 4.79697 38.3434   2
   2  -8 -22 68.0692 47.8347   2
  -2  -8  21 165.005 40.2408   2
   2  -8 -21 260.022 47.3365   2
  -2  -8  20 83.9893 40.2527   2
   2  -8 -20 7.64730 42.6738   2
  -2  -8  19 148.997 38.7149   2
   2  -8 -19 117.056 41.0858   2
  -2  -8  18 59.7601 37.5164   2
   2  -8 -18 98.4316 41.4470   2
  -2  -8  17 131.621 37.6585   2
   2  -8 -17 154.891 40.8518   2
  -2  -8  16 15.8661 34.5827   2
   2  -8 -16-35.0334 39.9127   2
  -2  -8  15 137.206 36.0568   2
   2  -8 -15 78.3025 35.2039   2
  -2  -8  14 83.0139 34.4148   2
   2  -8 -14 18.4957 34.9328   2
  -2  -8  13 212.378 35.1396   2
   2  -8 -13 78.5765 35.0627   2
  -2  -8  12 556.069 39.9944   2
   2  -8 -12 477.012 41.7679   2
  -2  -8  11 412.624 38.6623   2
   2  -8 -11 449.776 42.3546   2
   2  -8 -10 54.9349 35.2634   2
  -2  -8  10-7.95507 33.3686   2
   2  -8  -9 15.8532 32.7733   2
  -2  -8   9 14.8894 32.2419   2
  -2  -8   8 975.270 44.2494   2
   2  -8  -8 954.709 46.4571   2
  -2  -8   7 774.029 40.4843   2
   2  -8  -7 818.008 43.2228   2
  -2  -8   6 343.127 36.5378   2
   2  -8  -6 361.082 39.1034   2
  -2  -8   5 866.163 44.5676   2
   2  -8  -5 1036.65 46.5830   2
  -2  -8   4 837.202 44.3771   2
   2  -8  -4 757.499 41.6475   2
  -2  -8   3 498.136 39.5908   2
   2  -8  -3 442.998 35.7863   2
   2  -8  -2 297.226 33.5936   2
  -2  -8   2 309.297 37.6152   2
   2  -8  -1 255.654 27.5259   1
  -2  -8   1 269.449 36.9648   2
   2  -8  -1 245.269 33.7168   2
   2  -8   0 701.882 40.0024   2
  -2  -8   0 725.723 43.6342   2
   2  -8   0 775.303 33.5802   1
   2  -8   1 190.215 33.8169   2
   2  -8   1 211.444 25.6717   1
  -2  -8  -1 214.104 37.6173   2
   2  -8   2 491.738 28.5794   1
  -2  -8  -2 493.093 41.3673   2
   2  -8   2 484.271 37.4212   2
   2  -8   3 1530.24 40.2088   1
   2  -8   3 1500.06 46.4377   2
  -2  -8  -3 1445.09 53.3483   2
  -2  -8  -4 1014.37 49.4692   2
   2  -8   4 967.076 41.0112   2
   2  -8   4 875.194 32.1067   1
   2  -8   5 211.045 23.3176   1
   2  -8   5 140.907 30.9584   2
  -2  -8  -5 205.345 40.0374   2
  -2  -8  -6 1248.36 52.2697   2
   2  -8   6 1154.45 42.4410   2
  -2  -8  -7 1353.43 53.3394   2
   2  -8   7 1283.68 43.6167   2
  -2  -8  -8 573.627 44.9651   2
   2  -8   8 469.019 34.2127   2
   2  -8   9 164.415 30.5352   2
  -2  -8  -9 306.219 41.2804   2
  -2  -8 -10 76.9295 35.8010   2
   2  -8  10 29.3202 27.7563   2
   2  -8  11 449.693 34.4118   2
  -2  -8 -11 501.624 45.9718   2
  -2  -8 -12 67.3991 38.4840   2
  -2  -8 -13-9.06135 38.4274   2
  -2  -8 -14 44.8592 39.3794   2
  -2  -8 -15 202.410 42.0972   2
  -2  -8 -16 34.8105 42.0617   2
  -2  -8 -17 141.815 43.0884   2
  -2  -8 -18 556.269 49.6923   2
  -2  -8 -19 134.563 39.8601   2
  -2  -8 -20 170.038 46.3093   2
  -2  -8 -21-0.58925 43.3294   2
  -2  -8 -22 167.406 46.8130   2
  -2  -8 -23 71.3269 46.5353   2
  -2  -7  26 620.474 49.0734   2
  -2  -7  25 53.0759 38.7367   2
   2  -7 -25 44.5057 45.9742   2
  -2  -7  24-19.2707 38.0348   2
   2  -7 -24 152.255 46.1591   2
  -2  -7  23 35.9055 35.9085   2
   2  -7 -23 92.3392 46.2449   2
  -2  -7  22-8.53561 36.5182   2
   2  -7 -22-16.8455 39.2635   2
  -2  -7  21 1.91474 34.8838   2
   2  -7 -21-28.5791 41.7783   2
  -2  -7  20-15.5860 33.5609   2
   2  -7 -20-14.0071 38.1223   2
  -2  -7  19 427.330 39.6684   2
   2  -7 -19 341.992 42.8480   2
  -2  -7  18 21.6033 27.0222   2
   2  -7 -18 36.3963 38.5010   2
  -2  -7  17 323.087 36.7136   2
   2  -7 -17 287.703 42.5346   2
  -2  -7  16 187.395 33.3662   2
   2  -7 -16 247.130 40.0386   2
  -2  -7  15-30.6186 30.8018   2
   2  -7 -15 17.9278 34.2240   2
  -2  -7  14 107.565 31.7374   2
   2  -7 -14 264.588 37.4277   2
  -2  -7  13 216.922 34.4603   2
   2  -7 -13 290.677 37.2370   2
  -2  -7  12 357.010 36.4811   2
   2  -7 -12 391.010 38.8828   2
   2  -7 -11 113.146 33.2443   2
  -2  -7  11 158.147 31.4539   2
  -2  -7  10 892.378 40.7982   2
   2  -7 -10 859.800 44.5101   2
  -2  -7   9 3465.31 64.8984   2
   2  -7  -9 3431.00 67.0393   2
  -2  -7   8 2797.09 59.0428   2
   2  -7  -8 2956.39 61.1507   2
  -2  -7   7 1771.72 52.1265   2
   2  -7  -7 1893.08 51.1579   2
  -2  -7   6 497.668 37.7681   2
   2  -7  -6 558.966 38.0782   2
  -2  -7   5 569.046 37.6961   2
   2  -7  -5 532.769 38.7660   2
  -2  -7   4 952.887 43.7685   2
   2  -7  -4 973.921 42.1189   2
   2  -7  -3 1600.75 48.5296   2
  -2  -7   3 1500.39 49.0226   2
   2  -7  -2 127.600 31.2141   2
  -2  -7   2 104.065 34.8623   2
   2  -7  -2 147.381 23.1242   1
   2  -7  -1 1646.65 41.2735   1
  -2  -7   1 1542.09 49.7303   2
   2  -7  -1 1672.46 47.1998   2
  -2  -7   0 164.574 35.2888   2
   2  -7   0 230.278 33.6551   2
   2  -7   0 201.858 24.3497   1
  -2  -7  -1 506.754 40.4299   2
   2  -7   1 517.713 29.2074   1
   2  -7   1 412.558 34.0971   2
  -2  -7  -2 357.923 39.4288   2
   2  -7   2 353.658 33.4213   2
   2  -7   2 318.242 24.4968   1
  -2  -7  -3 393.575 40.0033   2
   2  -7   3 431.703 34.0613   2
   2  -7   3 397.845 25.4453   1
   2  -7   4 611.536 35.0846   2
   2  -7   4 646.293 29.2031   1
  -2  -7  -5 370.292 39.9617   2
   2  -7   5 435.942 25.9249   1
   2  -7   5 436.096 32.9696   2
  -2  -7  -6 1821.23 56.2979   2
   2  -7   6 1719.46 38.5383   1
  -2  -7  -7 1153.46 50.3015   2
   2  -7   7 1138.74 38.8304   2
   2  -7   7 1076.76 32.2688   1
   2  -7   8 3101.10 48.3963   1
   2  -7   8 3044.42 53.6853   2
  -2  -7  -8 3067.44 66.3140   2
  -2  -7  -9 830.059 46.3849   2
   2  -7   9 799.772 30.4044   1
   2  -7   9 805.111 34.6941   2
   2  -7  10 3318.34 51.7586   1
   2  -7  10 3313.30 56.1307   2
  -2  -7 -10 3508.29 69.4343   2
   2  -7  11 544.960 32.7639   2
   2  -7  11 478.126 26.7986   1
  -2  -7 -11 521.256 42.8635   2
   2  -7  12 253.065 29.1243   2
  -2  -7 -12 231.244 39.3867   2
   2  -7  13 868.021 36.9525   2
  -2  -7 -13 919.927 48.4581   2
   2  -7  14 59.3473 25.5278   2
  -2  -7 -14 64.5606 36.5659   2
  -2  -7 -15 289.857 41.5096   2
  -2  -7 -16 313.963 42.6189   2
  -2  -7 -17 811.199 48.9011   2
  -2  -7 -18 64.8085 39.1951   2
  -2  -7 -19 36.5275 37.7477   2
  -2  -7 -20 245.129 44.6287   2
  -2  -7 -21 424.876 49.0576   2
  -2  -7 -22 63.0819 42.9512   2
  -2  -7 -23 51.4113 41.3647   2
  -2  -7 -24 355.889 48.6533   2
  -2  -7 -25-64.4235 44.6541   2
  -2  -6  28 140.036 39.7142   2
  -2  -6  27 181.504 41.5772   2
  -2  -6  26 458.961 46.2615   2
   2  -6 -26 411.400 51.5558   2
  -2  -6  25 616.965 47.6684   2
   2  -6 -25 636.808 54.9175   2
  -2  -6  24 253.850 39.3296   2
   2  -6 -24 292.442 48.1779   2
  -2  -6  23 619.305 45.7152   2
   2  -6 -23 707.610 51.5695   2
  -2  -6  22 247.185 36.6814   2
   2  -6 -22 358.275 46.2105   2
  -2  -6  21 22.5455 32.8300   2
   2  -6 -21 102.248 38.2797   2
  -2  -6  20 59.6255 32.7954   2
   2  -6 -20 54.4958 38.6380   2
  -2  -6  19 148.668 31.6108   2
   2  -6 -19 162.507 37.8871   2
  -2  -6  18 107.090 33.7007   2
   2  -6 -18 138.321 36.4058   2
  -2  -6  17 140.389 31.3056   2
   2  -6 -17 189.399 36.7347   2
  -2  -6  16 71.9572 30.8846   2
   2  -6 -16 38.5741 34.2651   2
  -2  -6  15 260.779 33.1512   2
   2  -6 -15 222.469 36.6146   2
  -2  -6  14 954.017 41.5386   2
   2  -6 -14 987.586 45.0569   2
  -2  -6  13 88.2438 28.0507   2
   2  -6 -13 121.497 31.5863   2
  -2  -6  12 456.426 34.8891   2
   2  -6 -12 461.300 38.8905   2
  -2  -6  11 653.845 36.4403   2
   2  -6 -11 648.107 39.5636   2
  -2  -6  10 363.299 32.9387   2
   2  -6 -10 339.411 36.1619   2
  -2  -6   9 1100.70 41.2021   2
   2  -6  -9 1025.51 43.0092   2
  -2  -6   8 3109.61 58.4523   2
   2  -6  -8 3242.41 60.0546   2
  -2  -6   7 135.107 28.4670   2
   2  -6  -7 178.211 32.4056   2
  -2  -6   6 486.554 32.8736   2
   2  -6  -6 494.540 34.4227   2
  -2  -6   5 1181.31 41.1490   2
   2  -6  -5 1274.26 40.3043   2
  -2  -6   4 1370.00 43.4518   2
   2  -6  -4 1454.08 42.1781   2
   2  -6  -3 1284.92 39.8512   2
  -2  -6   3 1273.61 42.1821   2
   2  -6  -2 221.512 29.5581   2
  -2  -6   2 246.420 30.6719   2
   2  -6  -2 212.820 24.0416   1
   2  -6  -1 1101.87 33.3777   1
   2  -6  -1 1116.64 37.6169   2
  -2  -6   1 1003.85 39.7959   2
   2  -6   0 815.982 34.5257   2
  -2  -6   0 857.095 38.4632   2
   2  -6   0 872.816 30.2406   1
   2  -6   1 204.829 28.3347   2
  -2  -6  -1 215.585 31.2160   2
   2  -6   1 252.287 22.8703   1
   2  -6   2 3100.81 49.4741   2
  -2  -6  -2 3196.06 57.9709   2
   2  -6   2 3155.25 46.2653   1
  -2  -6  -3 3460.29 60.1873   2
   2  -6   3 3368.59 49.8659   2
   2  -6   3 3399.92 47.2941   1
   2  -6   4 103.035 19.6141   1
   2  -6   4 135.419 25.1666   2
   2  -6   5 1019.76 34.6444   2
  -2  -6  -5 1042.64 43.1548   2
   2  -6   5 1014.50 29.7214   1
  -2  -6  -6 51.2991 32.1288   2
   2  -6   6 71.0253 19.8480   1
   2  -6   6 72.5772 23.5649   2
  -2  -6  -7 2696.65 58.8064   2
   2  -6   7 2655.71 43.2281   1
   2  -6   7 2711.87 47.3654   2
   2  -6   8 1291.59 33.3217   1
   2  -6   8 1368.74 37.9688   2
  -2  -6  -8 1323.02 49.3139   2
   2  -6   9 4808.83 57.6200   1
  -2  -6  -9 4738.73 75.5614   2
   2  -6   9 4938.80 60.7800   2
   2  -6  10 387.838 26.5856   1
   2  -6  10 395.525 28.4331   2
  -2  -6 -10 395.511 39.7398   2
   2  -6  11 595.033 29.3401   1
   2  -6  11 498.321 29.3577   2
  -2  -6 -11 610.666 41.8005   2
   2  -6  12 786.433 31.4849   1
   2  -6  12 673.619 31.4199   2
  -2  -6 -12 721.276 43.0390   2
   2  -6  13 208.186 25.2188   1
   2  -6  13 251.146 26.5765   2
  -2  -6 -13 199.176 36.6311   2
   2  -6  14 648.165 32.0784   1
   2  -6  14 672.260 32.3113   2
  -2  -6 -14 742.359 44.6667   2
   2  -6  15 370.042 29.9723   1
   2  -6  15 348.982 28.1933   2
  -2  -6 -15 312.021 37.7980   2
   2  -6  16 753.665 35.8620   1
   2  -6  16 718.063 33.9912   2
  -2  -6 -16 792.100 44.7915   2
   2  -6  17 70.6635 28.0226   1
  -2  -6 -17 22.8252 36.2216   2
  -2  -6 -18 239.273 40.7163   2
  -2  -6 -19 102.955 36.1455   2
  -2  -6 -20 110.288 39.1402   2
  -2  -6 -21 178.254 42.4898   2
  -2  -6 -22 246.117 42.4566   2
  -2  -6 -23 33.8605 40.8480   2
  -2  -6 -24 370.180 49.6171   2
  -2  -6 -25 292.251 48.2749   2
  -2  -6 -26 526.534 54.3767   2
  -2  -6 -27 176.509 48.7991   2
  -2  -5  29 31.9038 36.9324   2
  -2  -5  28 89.6416 38.1159   2
   2  -5 -28 88.6208 48.8417   2
  -2  -5  27 388.675 44.4489   2
   2  -5 -27 406.839 52.4216   2
  -2  -5  26 822.171 49.4386   2
   2  -5 -26 1099.37 62.5240   2
  -2  -5  25 227.625 37.6333   2
   2  -5 -25 331.790 47.5249   2
  -2  -5  24 294.377 38.4642   2
   2  -5 -24 336.065 45.6843   2
  -2  -5  23 230.647 35.1048   2
   2  -5 -23 310.581 46.1804   2
  -2  -5  22 459.745 39.4841   2
   2  -5 -22 531.652 46.7031   2
  -2  -5  21 213.078 31.9667   2
   2  -5 -21 253.911 40.2794   2
  -2  -5  20 41.5365 30.3452   2
   2  -5 -20 43.1574 35.4643   2
  -2  -5  19 159.959 30.4862   2
   2  -5 -19 221.515 38.7772   2
  -2  -5  18 1951.43 53.3254   2
   2  -5 -18 1898.59 58.5437   2
  -2  -5  17 599.720 37.7572   2
   2  -5 -17 606.432 42.2345   2
  -2  -5  16 306.431 32.8770   2
   2  -5 -16 250.368 35.0479   2
  -2  -5  15 113.588 28.9417   2
   2  -5 -15 94.8798 33.0387   2
  -2  -5  14 154.127 29.5266   2
   2  -5 -14 74.7953 31.3718   2
  -2  -5  13 1480.28 43.9852   2
   2  -5 -13 1561.31 49.1726   2
  -2  -5  12 4909.46 69.1643   2
   2  -5 -12 4900.79 72.5878   2
  -2  -5  11 1267.47 40.4261   2
   2  -5 -11 1244.61 42.9809   2
  -2  -5  10 884.385 18.1315   1
  -2  -5  10 937.103 35.6386   2
   2  -5 -10 933.574 38.1979   2
  -2  -5   9 2471.84 49.0815   2
   2  -5  -9 2571.12 51.6822   2
  -2  -5   8 946.336 35.1002   2
  -2  -5   8 946.243 14.0641   1
   2  -5  -8 879.369 36.7714   2
  -2  -5   7 2337.82 46.6900   2
  -2  -5   7 2361.56 17.5238   1
   2  -5  -7 2198.46 47.8717   2
  -2  -5   6 1593.03 39.7161   2
   2  -5  -6 1494.36 40.9259   2
  -2  -5   5 3169.28 51.4340   2
   2  -5  -5 3246.68 50.1913   2
   2  -5  -4 3341.09 48.9070   1
  -2  -5   4 3341.69 51.5699   2
   2  -5  -4 3238.07 48.7361   2
   2  -5  -3 5788.72 60.3816   2
   2  -5  -3 5976.96 61.4336   1
  -2  -5   3 5761.63 65.3743   2
  -2  -5   2 1791.10 40.6689   2
   2  -5  -2 1761.64 36.7065   1
   2  -5  -2 1687.06 38.0452   2
  -2  -5   1 1127.06 36.1102   2
   2  -5  -1 1183.08 30.5781   1
   2  -5  -1 1202.50 33.5220   2
   2  -5   0 3995.32 47.2767   1
  -2  -5   0 4046.54 56.1304   2
   2  -5   0 4038.47 48.8658   2
   2  -5   1 1579.80 32.1452   1
   2  -5   1 1632.46 34.3347   2
  -2  -5  -1 1540.53 39.4714   2
   2  -5   2 8125.83 64.6196   1
  -2  -5  -2 8154.72 76.1214   2
   2  -5   2 8236.46 65.3703   2
   2  -5   3 2392.01 38.5459   2
   2  -5   3 2385.34 37.1414   1
  -2  -5  -3 2536.57 48.0521   2
  -2  -5  -4 364.958 29.4024   2
   2  -5   4 352.914 23.2174   2
   2  -5   4 386.442 21.2738   1
   2  -5   5 3630.87 44.5827   1
  -2  -5  -5 3750.49 58.0617   2
   2  -5   5 3654.28 46.2487   2
  -2  -5  -6 1137.84 39.8167   2
   2  -5   6 1097.14 29.1819   1
   2  -5   6 1126.81 29.8844   2
   2  -5   7 928.024 28.1490   1
  -2  -5  -7 965.739 38.5916   2
   2  -5   7 955.421 29.0579   2
   2  -5   8 1525.91 33.7779   1
  -2  -5  -8 1429.67 44.4828   2
   2  -5   8 1522.15 33.6582   2
   2  -5   9 1064.95 30.9865   1
   2  -5   9 1004.82 30.2125   2
   2  -5  10 243.702 23.6693   1
   2  -5  10 220.927 23.1042   2
  -2  -5 -10 267.680 33.8265   2
   2  -5  11 1668.81 38.3940   1
   2  -5  11 1721.10 37.7053   2
  -2  -5 -11 1816.87 50.6100   2
   2  -5  12 105.080 24.2336   1
   2  -5  12 70.7883 21.0759   2
   2  -5  13 81.2292 23.9203   1
   2  -5  13 115.997 22.0999   2
  -2  -5 -13 97.3171 33.8814   2
   2  -5  14 91.0737 25.6303   1
   2  -5  14 104.311 22.1675   2
  -2  -5 -14 99.9530 34.2634   2
   2  -5  15 384.050 29.3350   1
   2  -5  15 329.935 25.9193   2
  -2  -5 -15 369.802 36.3108   2
   2  -5  16 371.404 31.5649   1
   2  -5  16 434.378 27.9285   2
  -2  -5 -16 377.298 36.6508   2
   2  -5  17 30.8872 26.1466   1
   2  -5  17 50.7122 23.5001   2
  -2  -5 -17 10.9295 32.4174   2
   2  -5  18 981.012 40.6387   1
   2  -5  18 907.879 35.8287   2
  -2  -5 -18 949.791 46.3207   2
   2  -5  19 408.836 34.9940   1
  -2  -5 -19 397.324 41.6545   2
   2  -5  20 946.666 42.7306   1
  -2  -5 -20 1039.55 48.9326   2
   2  -5  21 66.4480 31.4006   1
  -2  -5 -21 61.7190 36.3337   2
   2  -5  22 496.477 39.5659   1
  -2  -5 -22 380.677 44.2270   2
   2  -5  23 21.0536 33.9113   1
  -2  -5 -23 41.5613 38.1548   2
  -2  -5 -24 317.711 42.1546   2
  -2  -5 -25 56.4946 39.8415   2
  -2  -5 -26 148.252 41.9904   2
  -2  -5 -27 580.694 53.4763   2
  -2  -5 -28-61.7960 44.3178   2
  -2  -4  30 198.536 42.8763   2
   2  -4 -29 405.147 51.4662   2
   2  -4 -28 16.0746 43.1459   2
   2  -4 -27 39.8302 42.2835   2
   2  -4 -26 183.695 44.8133   2
   2  -4 -25 174.812 42.9339   2
   2  -4 -24 158.358 42.2058   2
   2  -4 -23 695.575 48.9636   2
   2  -4 -22 181.298 39.6720   2
   2  -4 -21 825.299 47.4518   2
   2  -4 -20 296.945 38.7427   2
   2  -4 -19 471.584 39.5384   2
  -2  -4  18 413.811 30.1003   1
   2  -4 -18 428.823 38.7811   2
  -2  -4  17 1147.45 36.7004   1
  -2  -4  17 1065.73 41.3331   2
   2  -4 -17 1057.88 44.7276   2
  -2  -4  16 1174.22 35.9958   1
  -2  -4  16 1062.67 41.1959   2
   2  -4 -16 1100.10 46.5903   2
  -2  -4  15 311.041 26.8292   1
  -2  -4  15 274.205 30.6694   2
   2  -4 -15 322.369 36.3408   2
  -2  -4  14 2633.93 41.0033   1
  -2  -4  14 2447.71 51.4602   2
   2  -4 -14 2566.33 56.8145   2
  -2  -4  13 1813.69 33.8702   1
  -2  -4  13 1831.57 44.8571   2
   2  -4 -13 1723.92 48.1600   2
  -2  -4  12 1125.70 26.8768   1
  -2  -4  12 1095.11 37.2366   2
   2  -4 -12 1062.87 39.8581   2
  -2  -4  11 1666.31 27.3325   1
  -2  -4  11 1609.78 40.1058   2
   2  -4 -11 1693.25 44.5790   2
  -2  -4  10 4037.45 35.4272   1
  -2  -4  10 4018.79 56.3464   2
   2  -4 -10 3988.90 58.9666   2
  -2  -4   9 1164.29 19.2200   1
  -2  -4   9 1165.28 34.1752   2
   2  -4  -9 1148.16 36.8810   2
  -2  -4   8 4269.88 28.4919   1
  -2  -4   8 4248.05 54.5243   2
   2  -4  -8 4196.76 55.0220   2
  -2  -4   7 6089.67 28.5887   1
  -2  -4   7 6031.39 62.7400   2
   2  -4  -7 6105.30 63.0041   2
  -2  -4   6 3555.92 50.4011   2
  -2  -4   6 3796.74 18.1875   1
   2  -4  -6 3724.00 50.2825   2
  -2  -4   5 1710.65 36.6711   2
   2  -4  -5 1767.84 37.4827   2
   2  -4  -4 1373.14 34.0097   1
  -2  -4   4 1406.02 34.8374   2
   2  -4  -4 1489.20 32.6110   2
   2  -4  -3 7191.85 62.2872   1
   2  -4  -3 6896.34 59.5580   2
  -2  -4   3 7144.48 63.2325   2
   2  -4  -2 2910.33 40.3088   1
   2  -4  -2 2724.84 39.0732   2
  -2  -4   2 2830.67 42.9644   2
  -2  -4   1 13716.5 86.8509   2
   2  -4  -1 13944.0 76.8776   2
   2  -4   0 1844.43 32.5148   2
   2  -4   0 1734.03 31.7838   1
  -2  -4   0 1892.92 37.3296   2
  -2  -4  -1 4184.20 50.3901   2
   2  -4   1 4059.73 43.3487   1
   2  -4   1 4205.83 42.7584   2
   2  -4   2 865.395 23.7296   1
  -2  -4  -2 881.591 30.1053   2
   2  -4   2 851.391 24.1916   2
   2  -4   3 2651.09 34.5669   2
   2  -4   3 2512.39 35.4402   1
  -2  -4  -3 2625.64 43.5745   2
   2  -4   4 100.644 17.3573   1
  -2  -4  -4 117.576 24.0987   2
   2  -4   4 111.173 16.4382   2
   2  -4   5 3870.43 43.0242   1
  -2  -4  -5 3990.06 53.3185   2
   2  -4   5 3918.40 40.6068   2
   2  -4   6 2217.58 35.2457   1
  -2  -4  -6 2261.04 42.7697   2
   2  -4   6 2223.38 32.1919   2
   2  -4   7 226.755 20.1825   1
   2  -4   7 219.951 17.7405   2
  -2  -4  -7 229.180 26.4144   2
   2  -4   8 1875.26 35.0989   1
   2  -4   8 1899.18 31.9558   2
  -2  -4  -8 1885.05 43.1853   2
   2  -4   9 2845.17 42.7916   1
   2  -4   9 2795.40 38.5312   2
  -2  -4  -9 2812.27 50.0933   2
   2  -4  10 2256.77 40.2965   1
   2  -4  10 2287.71 36.3741   2
  -2  -4 -10 2346.01 48.5626   2
   2  -4  11 375.536 27.0321   1
   2  -4  11 379.376 22.0112   2
  -2  -4 -11 355.587 31.2460   2
   2  -4  12 53.0015 24.3195   1
   2  -4  12 120.431 18.7415   2
  -2  -4 -12 134.960 29.3842   2
   2  -4  13 1715.80 36.0658   2
  -2  -4 -13 1637.04 47.0072   2
   2  -4  14 285.236 30.2882   1
   2  -4  14 377.769 24.1451   2
  -2  -4 -14 356.556 35.4989   2
   2  -4  15 602.891 34.8158   1
   2  -4  15 600.329 28.6583   2
  -2  -4 -15 672.410 37.6503   2
   2  -4  16 165.963 30.3638   1
   2  -4  16 190.781 23.0480   2
  -2  -4 -16 167.847 32.0352   2
   2  -4  17 1572.76 46.5392   1
   2  -4  17 1577.67 39.7654   2
   2  -4  18 850.415 33.1250   2
  -2  -4 -18 890.329 42.8332   2
   2  -4  19 266.828 35.5170   1
   2  -4  19 271.398 27.1183   2
  -2  -4 -19 330.665 36.8046   2
   2  -4  20 722.915 42.3887   1
   2  -4  20 666.744 34.0988   2
  -2  -4 -20 629.319 42.2098   2
   2  -4  21 500.070 39.8821   1
  -2  -4 -21 479.806 41.3173   2
   2  -4  22 335.959 39.1253   1
  -2  -4 -22 325.942 38.3386   2
   2  -4  23 794.767 46.0932   1
  -2  -4 -23 655.418 45.2625   2
   2  -4  24 215.287 39.2979   1
  -2  -4 -24 204.651 37.8761   2
   2  -4  25 109.485 39.3734   1
  -2  -4 -25 144.374 40.6296   2
   2  -4  26 628.186 49.4607   1
  -2  -4 -26 641.940 51.3728   2
   2  -4  27 115.767 42.8123   1
  -2  -4 -27 150.886 44.6914   2
  -2  -4 -28 56.2154 42.4265   2
  -2  -4 -29 8.80122 43.4167   2
   2  -3 -30 74.0283 46.1040   2
   2  -3 -29 132.103 38.6341   2
   2  -3 -28 227.299 46.4099   2
   2  -3 -27 717.961 53.3510   2
   2  -3 -26 190.554 43.0409   2
   2  -3 -25-4.71377 39.2442   2
  -2  -3  24 34.1150 35.7975   1
   2  -3 -24-33.0201 37.9822   2
  -2  -3  23 8.85917 34.9903   1
   2  -3 -23 30.1556 36.1560   2
  -2  -3  22 428.830 39.2511   1
   2  -3 -22 468.921 42.0799   2
  -2  -3  21 42.4508 32.7348   1
   2  -3 -21 63.4137 35.1530   2
  -2  -3  20 461.612 36.2104   1
   2  -3 -20 517.268 41.8817   2
  -2  -3  19 1209.48 42.9922   1
   2  -3 -19 1338.41 51.0801   2
  -2  -3  18 297.938 32.5912   1
   2  -3 -18 304.310 35.3693   2
  -2  -3  17 1626.99 43.7164   1
   2  -3 -17 1640.81 50.6567   2
  -2  -3  16 29.5145 27.7809   1
   2  -3 -16 77.5116 31.5547   2
  -2  -3  15 1049.83 35.1497   1
   2  -3 -15 1136.78 42.4021   2
  -2  -3  14 1060.11 33.4016   1
   2  -3 -14 1072.46 40.4972   2
  -2  -3  13 770.345 28.7506   1
   2  -3 -13 751.498 35.7767   2
  -2  -3  12 345.735 21.9662   1
   2  -3 -12 355.739 29.3488   2
  -2  -3  11 206.077 19.2513   1
   2  -3 -11 196.141 25.3746   2
  -2  -3  10 3137.38 34.8119   1
   2  -3 -10 3017.31 48.3795   2
  -2  -3   9 10678.9 54.3081   1
  -2  -3   9 10739.8 80.0364   2
   2  -3  -9 10861.4 81.2658   2
  -2  -3   8 352.428 15.4327   1
  -2  -3   8 397.144 23.1596   2
   2  -3  -8 360.484 24.4043   2
  -2  -3   7 10727.7 42.7069   1
  -2  -3   7 10963.3 75.6946   2
   2  -3  -7 10648.3 74.8731   2
  -2  -3   6 19808.8 47.8046   1
  -2  -3   6 20205.7 98.6438   2
   2  -3  -6 19949.7 96.6963   2
  -2  -3   5 17101.5 88.8253   2
   2  -3  -5 17126.9 93.6708   1
   2  -3  -5 17203.7 86.4331   2
   2  -3  -4 179.377 20.1159   1
  -2  -3   4 181.093 19.0753   2
   2  -3  -4 194.610 19.8247   2
  -2  -3   3 12034.2 72.9534   2
   2  -3  -3 12005.3 67.0431   2
  -2  -3   2 814.234 25.2139   2
   2  -3  -2 762.491 23.9610   1
   2  -3  -2 782.840 22.8391   2
   2  -3  -1 917.939 24.2868   1
  -2  -3   1 928.928 25.7358   2
   2  -3   0 7891.34 48.6220   2
  -2  -3   0 7895.10 58.7423   2
   2  -3   0 8006.15 55.4026   1
   2  -3   1 3366.47 36.0566   1
   2  -3   1 3169.65 31.6877   2
   2  -3   2 1222.85 24.5398   1
   2  -3   2 1195.46 21.4137   2
  -2  -3  -2 1271.87 29.1145   2
   2  -3   3 534.386 20.3307   1
   2  -3   3 603.588 17.2591   2
  -2  -3  -3 527.708 23.4290   2
   2  -3   4 3977.04 41.1246   1
  -2  -3  -4 4089.54 46.3079   2
   2  -3   4 3968.68 33.8771   2
   2  -3   5 1205.76 26.5570   1
   2  -3   5 1199.98 21.6273   2
  -2  -3  -5 1206.21 30.6492   2
   2  -3   6 883.767 25.4550   1
  -2  -3  -6 915.427 29.5640   2
   2  -3   6 892.787 20.0881   2
   2  -3   7 1317.84 29.4662   1
  -2  -3  -7 1345.63 34.0898   2
   2  -3   7 1293.78 23.2083   2
   2  -3   8 3273.75 42.5572   1
   2  -3   8 3205.21 34.7664   2
  -2  -3  -8 3206.04 47.0230   2
   2  -3   9 13366.9 82.7401   1
   2  -3   9 13088.5 69.7609   2
  -2  -3  -9 13455.9 90.0322   2
   2  -3  10 288.855 24.1908   1
   2  -3  10 272.498 17.5998   2
  -2  -3 -10 275.311 26.4686   2
   2  -3  11 873.329 31.3985   1
  -2  -3 -11 910.521 20.1459   3
  -2  -3 -11 845.306 33.0410   2
   2  -3  12 955.273 35.1683   1
  -2  -3 -12 923.562 20.3761   3
  -2  -3 -12 849.187 33.8199   2
   2  -3  13 1042.33 37.4778   1
  -2  -3 -13 1006.63 21.3279   3
  -2  -3 -13 996.963 37.8053   2
   2  -3  14 443.801 32.5777   1
  -2  -3 -14 413.247 17.2152   3
  -2  -3 -14 441.615 32.8240   2
   2  -3  15 134.197 30.9903   1
  -2  -3 -15 129.149 28.2015   2
   2  -3  16 757.018 39.5549   1
  -2  -3 -16 879.194 39.1184   2
   2  -3  17 22.8652 31.8454   1
  -2  -3 -17 2.89454 27.7267   2
   2  -3  18 236.103 33.3124   1
  -2  -3 -18 227.128 33.1047   2
   2  -3  19 275.321 36.5811   1
  -2  -3 -19 306.155 34.3319   2
   2  -3  20 131.251 34.1569   1
  -2  -3 -20 96.3857 32.8709   2
   2  -3  21 31.5849 34.0475   1
  -2  -3 -21 90.3952 33.0780   2
   2  -3  22 203.204 39.6624   1
  -2  -3 -22 140.513 34.6772   2
   2  -3  23 224.918 40.7325   1
  -2  -3 -23 179.429 36.5719   2
   2  -3  24 144.084 39.9110   1
  -2  -3 -24 109.749 36.8054   2
   2  -3  25 201.599 42.5275   1
  -2  -3 -25 76.8630 37.3633   2
   2  -3  26 226.727 46.1507   1
  -2  -3 -26 213.247 39.7219   2
   2  -3  27 412.668 50.3838   1
  -2  -3 -27 457.051 46.3748   2
   2  -3  28 159.543 45.9518   1
  -2  -3 -28 275.465 45.5320   2
   2  -3  29 291.549 49.8117   1
  -2  -3 -29 392.471 48.2161   2
   2  -3  30 425.676 53.9063   1
  -2  -3 -30 376.713 47.9324   2
   2  -2 -30 211.943 48.6522   2
   2  -2 -29 141.551 44.1552   2
  -2  -2  28 222.842 49.5824   1
   2  -2 -28 195.523 46.0698   2
   2  -2 -27 46.2563 40.7827   2
   2  -2 -26 62.5405 35.8100   2
  -2  -2  25 647.733 48.1856   1
   2  -2 -25 524.512 45.6983   2
  -2  -2  24 97.6579 39.2904   1
   2  -2 -24 63.7397 34.1607   2
  -2  -2  23 131.050 37.9160   1
   2  -2 -23 130.928 36.7580   2
  -2  -2  22 28.1227 35.1561   1
   2  -2 -22 4.61087 34.4368   2
  -2  -2  21 2058.62 54.9848   1
   2  -2 -21 1981.71 58.2453   2
  -2  -2  20-18.7881 33.3529   1
   2  -2 -20 4.11846 31.2503   2
  -2  -2  19 619.649 39.1832   1
   2  -2 -19 679.733 40.6283   2
  -2  -2  18 373.834 36.6762   1
   2  -2 -18 418.604 36.5466   2
  -2  -2  17 581.308 38.6977   1
   2  -2 -17 527.997 37.1993   2
  -2  -2  16 619.266 35.6437   1
   2  -2 -16 818.319 39.0155   2
  -2  -2  15 3353.24 52.3646   1
   2  -2 -15 3337.07 59.3086   2
  -2  -2  14 1357.34 36.8026   1
   2  -2 -14 1302.05 40.9147   2
  -2  -2  13 300.539 25.2851   1
   2  -2 -13 327.173 27.7589   2
  -2  -2  12 1204.97 30.4985   1
   2  -2 -12 1136.27 35.7070   2
  -2  -2  11 833.178 25.4027   1
   2  -2 -11 902.564 31.8592   2
  -2  -2  10 13311.0 69.5904   1
   2  -2 -10 13435.8 89.7024   2
  -2  -2   9 4636.89 40.1652   1
   2  -2  -9 4730.05 53.6108   2
  -2  -2   8 329.233 16.0522   1
   2  -2  -8 361.124 22.4756   2
  -2  -2   7 1965.67 23.1529   1
   2  -2  -7 1981.57 34.2377   2
  -2  -2   6 12315.2 45.5948   1
   2  -2  -6 12534.9 70.7257   2
  -2  -2   5 13105.0 39.9195   1
  -2  -2   5 13228.0 71.4340   2
   2  -2  -5 13448.2 69.4099   2
  -2  -2   4 888.804 23.5441   2
   2  -2  -4 856.641 23.1797   2
   2  -2  -3 5783.07 47.5288   1
  -2  -2   3 5649.04 44.9417   2
   2  -2  -2 4061.41 38.7542   1
   2  -2  -2 3936.75 33.8400   2
   2  -2  -1 2677.06 31.5605   1
  -2  -2   1 2658.44 32.8689   2
   2  -2   0 7423.12 36.9396   2
   2  -2   0 7342.05 47.0866   1
  -2  -2   0 7401.65 48.8593   2
   2  -2   1 279.930 17.0388   1
  -2  -2  -1 279.221 18.9249   2
   2  -2   1 265.367 12.7045   2
   2  -2   2 5504.18 42.0588   1
  -2  -2  -2 5661.58 43.2960   2
   2  -2   2 5512.33 28.8584   2
   2  -2   3 2181.20 29.7681   1
  -2  -2  -3 2194.70 30.4897   2
   2  -2   3 2199.70 19.5883   2
   2  -2   4 2882.49 33.6808   1
   2  -2   4 2888.17 22.8117   2
  -2  -2  -4 2937.61 35.2480   2
   2  -2   5 1227.77 26.3115   1
  -2  -2  -5 1272.31 27.3213   2
   2  -2   5 1281.88 17.6258   2
   2  -2   6 1411.26 27.9816   1
  -2  -2  -6 1407.20 28.6980   2
   2  -2   6 1423.04 19.7696   2
   2  -2   7 5774.94 51.4311   1
  -2  -2  -7 5839.62 51.1350   2
   2  -2   8 4667.79 49.6020   1
  -2  -2  -8 4705.98 48.6032   2
   2  -2   9 3845.05 47.5895   1
  -2  -2  -9 3818.56 34.3280   3
  -2  -2  -9 3832.75 46.8934   2
   2  -2  10 24.5171 21.2285   1
  -2  -2 -10-1.51829 20.1029   2
  -2  -2 -10 20.1023 11.4124   3
   2  -2  11 1755.67 39.5952   1
  -2  -2 -11 1801.96 25.7248   3
  -2  -2 -11 1802.20 37.2720   2
   2  -2  12 170.197 26.0414   1
  -2  -2 -12 146.239 23.4984   2
   2  -2  13 313.088 29.4223   1
  -2  -2 -13 349.538 27.1136   2
  -2  -2 -13 323.849 16.7593   3
   2  -2  14 338.548 33.2470   1
  -2  -2 -14 315.569 28.0479   2
  -2  -2 -14 356.857 17.8022   3
   2  -2  15 1473.41 44.6869   1
  -2  -2 -15 1408.28 39.9878   2
   2  -2  16 2183.72 53.2490   1
  -2  -2 -16 2296.28 49.0490   2
   2  -2  17 321.768 36.7694   1
  -2  -2 -17 283.949 31.9889   2
   2  -2  18 239.624 37.7468   1
  -2  -2 -18 207.680 30.3281   2
   2  -2  19 824.799 44.8990   1
  -2  -2 -19 829.239 38.0869   2
   2  -2  20 347.970 37.9322   1
  -2  -2 -20 465.039 34.6578   2
   2  -2  21 187.900 39.9182   1
  -2  -2 -21 208.449 32.5549   2
   2  -2  22 166.256 39.5574   1
  -2  -2 -22 29.1340 30.6668   2
   2  -2  23 228.609 42.7021   1
  -2  -2 -23 287.361 38.1066   2
   2  -2  24 89.7391 40.5420   1
  -2  -2 -24 122.648 35.1057   2
   2  -2  25 133.673 43.3392   1
  -2  -2 -25 132.233 36.2298   2
   2  -2  26 234.820 47.8143   1
  -2  -2 -26 282.080 41.0337   2
   2  -2  27 343.232 50.9066   1
  -2  -2 -27 255.941 40.8611   2
   2  -2  28 613.207 55.3057   1
  -2  -2 -28 708.005 51.8264   2
   2  -2  29 31.6722 48.5743   1
  -2  -2 -29 36.9517 34.1807   2
   2  -2  30 191.134 53.4525   1
  -2  -2 -30 171.797 44.6650   2
  -2  -1  32-26.2849 51.7213   1
  -2  -1  31 176.372 55.1408   1
   2  -1 -31 109.531 39.4304   2
  -2  -1  30 72.2852 51.3492   1
   2  -1 -30 163.521 49.0172   2
  -2  -1  29 146.748 51.5043   1
   2  -1 -29 144.248 35.8221   2
  -2  -1  28-29.9712 46.6496   1
   2  -1 -28 46.5259 42.2709   2
  -2  -1  27 167.303 47.7356   1
   2  -1 -27 118.981 40.3565   2
  -2  -1  26 102.926 44.0404   1
   2  -1 -26 184.420 38.4575   2
  -2  -1  25 14.9268 40.1825   1
   2  -1 -25 19.0923 36.4680   2
  -2  -1  24-43.6692 41.3639   1
   2  -1 -24 7.03992 35.0069   2
  -2  -1  23-9.48857 35.6402   1
   2  -1 -23-45.8120 32.9831   2
  -2  -1  22 236.582 40.4005   1
   2  -1 -22 302.354 35.0259   2
  -2  -1  21 949.442 46.8846   1
   2  -1 -21 1058.41 48.0765   2
  -2  -1  20 376.191 36.9900   1
   2  -1 -20 351.876 36.0707   2
  -2  -1  19 1802.82 52.8491   1
   2  -1 -19 1768.75 51.2836   2
  -2  -1  18 824.231 42.5699   1
   2  -1 -18 810.362 40.1398   2
  -2  -1  17 6984.16 78.9728   1
   2  -1 -17 7002.89 84.8921   2
  -2  -1  16 671.830 35.4085   1
   2  -1 -16 748.063 36.5851   2
  -2  -1  15 1627.63 42.0205   1
   2  -1 -15 1558.46 43.2899   2
  -2  -1  14 681.855 31.6356   1
   2  -1 -14 677.709 13.3627   3
  -2  -1  13 841.755 29.0990   1
   2  -1 -13 889.431 13.9274   3
   2  -1 -13 901.795 33.0062   2
  -2  -1  12 337.790 23.2574   1
   2  -1 -12 407.604 10.6682   3
   2  -1 -12 389.876 26.1774   2
  -2  -1  11 2337.52 37.1703   1
   2  -1 -11 2450.63 19.0392   3
   2  -1 -11 2407.06 42.5465   2
  -2  -1  10 8223.01 58.2835   1
   2  -1 -10 8390.82 32.1766   3
   2  -1 -10 8290.81 69.3306   2
  -2  -1   9 3423.88 37.1804   1
   2  -1  -9 3501.32 21.1463   3
   2  -1  -9 3309.76 44.9167   2
  -2  -1   8 2207.48 28.8609   1
   2  -1  -8 2187.04 17.0780   3
   2  -1  -8 2176.14 35.8526   2
  -2  -1   7 3881.73 33.7891   1
   2  -1  -7 3926.50 22.2836   3
   2  -1  -7 3793.88 42.3698   2
  -2  -1   6 2632.21 25.8761   1
   2  -1  -6 2564.98 19.0166   3
   2  -1  -6 2635.82 34.3188   2
  -2  -1   5 4059.62 27.7133   1
   2  -1  -5 4118.32 24.1836   3
   2  -1  -5 4111.36 38.3829   2
  -2  -1   4 32791.9 66.5132   1
   2  -1  -4 32789.0 101.389   1
   2  -1  -4 33149.6 93.5282   2
   2  -1  -3 1948.66 27.7490   1
   2  -1  -3 2244.50 25.4296   2
  -2  -1   2 19924.1 66.1046   2
   2  -1  -2 19719.1 70.6039   1
   2  -1  -2 19665.6 58.3303   2
   2  -1  -1 12547.9 53.5505   1
  -2  -1   1 12577.8 49.8644   2
   2  -1  -1 12402.1 39.9717   2
   2  -1   0 31133.3 83.0057   1
   2  -1   0 30905.5 50.5484   2
   2  -1   1 11353.7 52.1887   1
  -2  -1  -1 11284.5 45.9536   2
   2  -1   2 12665.0 57.2631   1
  -2  -1  -2 12893.9 49.4851   2
   2  -1   3 10445.7 54.2918   1
  -2  -1  -3 10415.9 47.9561   2
   2  -1   4 3586.22 36.4390   1
  -2  -1  -4 3602.82 31.1019   2
   2  -1   5 4145.56 40.6318   1
  -2  -1  -5 4133.46 35.0200   2
   2  -1   6 4706.74 44.8025   1
  -2  -1  -6 4801.22 36.1549   3
  -2  -1  -6 4691.44 39.3313   2
   2  -1   7 3969.66 44.2005   1
  -2  -1  -7 3813.29 37.4751   2
  -2  -1  -7 3932.12 33.9771   3
   2  -1   8 5156.56 51.5426   1
  -2  -1  -8 4900.19 38.8226   3
  -2  -1  -8 5150.21 44.8508   2
   2  -1   9 7741.53 64.1896   1
  -2  -1  -9 7627.92 48.4809   3
  -2  -1  -9 7546.02 56.5302   2
   2  -1  10 10763.1 78.1181   1
  -2  -1 -10 10797.6 59.4851   3
  -2  -1 -10 10809.7 70.8308   2
   2  -1  11 816.001 32.1980   1
  -2  -1 -11 797.891 25.6243   2
  -2  -1 -11 821.104 21.3780   3
   2  -1  12 2783.71 49.6146   1
  -2  -1 -12 2754.89 33.4932   3
  -2  -1 -12 2845.32 43.5178   2
   2  -1  13 103.330 28.9235   1
  -2  -1 -13 68.6138 15.6632   3
  -2  -1 -13 92.0770 21.0906   2
   2  -1  14 598.057 37.0932   1
  -2  -1 -14 520.427 21.5194   3
  -2  -1 -14 596.866 29.6020   2
   2  -1  15 562.228 38.6535   1
  -2  -1 -15 609.855 23.3482   3
  -2  -1 -15 613.519 30.1242   2
   2  -1  16 568.313 40.6194   1
  -2  -1 -16 586.381 24.1786   3
  -2  -1 -16 556.375 30.3854   2
   2  -1  17 550.540 44.0610   1
  -2  -1 -17 543.961 24.7933   3
  -2  -1 -17 550.416 31.8716   2
   2  -1  18 358.950 42.4682   1
  -2  -1 -18 322.292 31.2532   2
   2  -1  19 1252.03 51.5054   1
  -2  -1 -19 1187.22 42.0578   2
   2  -1  20 106.510 37.5281   1
  -2  -1 -20 97.9606 29.3399   2
   2  -1  21 117.359 40.2049   1
  -2  -1 -21 108.614 30.1158   2
   2  -1  22 594.570 49.0834   1
  -2  -1 -22 611.388 39.4007   2
   2  -1  23 470.238 46.9428   1
  -2  -1 -23 419.354 37.7748   2
   2  -1  24 371.381 45.7468   1
  -2  -1 -24 387.497 37.0752   2
   2  -1  25 298.713 48.4593   1
  -2  -1 -25 290.859 37.5648   2
   2  -1  26 741.562 55.3291   1
  -2  -1 -26 755.792 45.5956   2
   2  -1  27 354.021 48.9573   1
  -2  -1 -27 443.998 43.3748   2
   2  -1  28 210.327 53.3360   1
  -2  -1 -28 168.521 40.7946   2
   2  -1  29 369.223 54.7821   1
  -2  -1 -29 375.381 44.8766   2
   2  -1  30 59.1660 51.4578   1
  -2   0  31 51.6942 51.9634   1
   2   0 -31 10.7216 44.2238   2
  -2   0  30 19.1134 51.3884   1
   2   0 -30-27.6553 43.8508   2
  -2   0  29-25.5649 50.3448   1
   2   0 -29-44.8741 43.5792   2
  -2   0  28 127.269 50.9997   1
   2   0 -28-44.6323 43.3281   2
  -2   0  27 78.8131 45.8312   1
   2   0 -27-17.2946 35.2714   2
  -2   0  26-7.52039 42.2866   1
   2   0 -26-5.68786 37.0032   2
  -2   0  25 403.212 46.3824   1
   2   0 -25 434.296 42.8876   2
  -2   0  24 200.495 44.4450   1
   2   0 -24 201.889 33.6725   2
  -2   0  23 229.947 43.1248   1
   2   0 -23 156.452 34.4200   2
  -2   0  22 117.324 38.9413   1
   2   0 -22 158.127 35.0627   2
  -2   0  21 322.141 39.8762   1
   2   0 -21 357.258 37.5533   2
  -2   0  20 458.617 40.5554   1
   2   0 -20 492.538 37.2003   2
  -2   0  19 54.7482 34.8580   1
   2   0 -19 61.2942 29.6794   2
  -2   0  18 12693.1 109.415   1
   2   0 -18 11966.9 111.664   2
  -2   0  17 1388.53 45.1516   1
   2   0 -17 1373.55 45.1288   2
  -2   0  16 42.0782 27.9452   1
   2   0 -16 46.7073 15.5678   3
   2   0 -16 53.7845 27.3233   2
  -2   0  15 2196.22 46.7437   1
   2   0 -15 2265.75 30.5662   3
   2   0 -15 2138.14 48.4823   2
  -2   0  14 1442.71 38.9786   1
   2   0 -14 1464.28 25.2883   3
   2   0 -14 1453.27 39.1620   2
  -2   0  13 24.8086 21.4552   1
   2   0 -13 12.7635 12.9936   3
   2   0 -13 6.94735 20.5510   2
  -2   0  12 459.448 25.6214   1
   2   0 -12 444.858 16.6273   3
   2   0 -12 468.726 26.5683   2
  -2   0  11 569.196 25.0906   1
   2   0 -11 518.072 16.9779   3
   2   0 -11 529.003 26.9597   2
  -2   0  10 2690.29 38.3694   1
   2   0 -10 2697.18 27.8962   3
   2   0 -10 2757.81 42.5142   2
  -2   0   9 5330.73 47.9102   1
   2   0  -9 5318.48 35.6606   3
   2   0  -9 5453.43 53.9406   2
  -2   0   8 9346.83 58.3912   1
   2   0  -8 9181.75 44.4885   3
   2   0  -8 9176.06 64.9785   2
  -2   0   7 2289.63 29.8359   1
   2   0  -7 2200.57 23.1693   3
   2   0  -7 2287.23 33.8927   2
  -2   0   6 41744.9 105.504   1
   2   0  -6 41497.6 87.1698   3
   2   0  -6 41466.2 119.923   2
  -2   0   5 56.8501 12.5650   1
   2   0  -5 80.0343 11.7872   3
   2   0  -5 85.5023 16.1993   2
   2   0  -4 6377.84 40.9238   1
   2   0  -4 6438.98 34.9868   3
   2   0  -4 6623.81 43.4463   2
   2   0  -3 566.757 16.8748   1
   2   0  -3 603.449 15.2908   3
   2   0  -3 649.306 16.9647   2
   2   0  -2 2417.17 22.4567   1
   2   0  -2 2410.25 23.5647   3
   2   0  -2 2438.60 22.5595   2
   2   0  -1 28195.2 66.1069   1
   2   0  -1 28276.3 71.2156   3
   2   0  -1 28343.2 61.6377   2
  -2   0   0 1606.43 13.3478   2
   2   0   0 1586.63 20.3522   3
   2   0   0 1548.42 18.8734   1
  -2   0  -1 2020.96 13.1310   2
   2   0   1 1985.24 22.2323   1
   2   0   1 2016.78 23.2978   3
   2   0   2 50123.8 101.305   1
  -2   0  -2 49629.8 60.2116   2
  -2   0  -2 49270.2 100.830   3
   2   0   3 1041.00 22.5571   1
  -2   0  -3 1064.21 19.2764   3
  -2   0  -3 1026.49 13.0159   2
   2   0   4 6628.44 46.4683   1
  -2   0  -4 6760.28 30.7764   2
  -2   0  -4 6598.43 40.8353   3
   2   0   5 9494.58 57.6710   1
  -2   0  -5 9387.32 40.6323   2
  -2   0  -5 9368.25 49.8383   3
   2   0   6 1942.68 33.8394   1
  -2   0  -6 1880.19 22.5202   2
  -2   0  -6 1906.93 26.6776   3
   2   0   7 2082.26 34.7538   1
  -2   0  -7 2158.00 28.7684   3
  -2   0  -7 2071.50 25.7559   2
   2   0   8 1341.46 32.6112   1
  -2   0  -8 1247.47 23.3148   2
  -2   0  -8 1246.43 24.2389   3
   2   0   9 4734.58 53.9512   1
  -2   0  -9 4559.66 41.7080   2
  -2   0  -9 4484.71 41.7422   3
   2   0  10 306.946 28.5793   1
  -2   0 -10 272.521 18.3996   3
  -2   0 -10 267.912 17.9908   2
   2   0  11 34.2039 26.0014   1
  -2   0 -11 69.4990 16.7238   3
  -2   0 -11 44.4862 16.0085   2
   2   0  12 5836.30 66.6687   1
  -2   0 -12 5809.90 50.8048   3
  -2   0 -12 5882.87 55.7541   2
   2   0  13 5.98244 28.1110   1
  -2   0 -13-5.42336 17.8514   2
  -2   0 -13 8.68533 17.3647   3
   2   0  14 28.1158 32.3175   1
  -2   0 -14 2.87725 20.5478   2
  -2   0 -14 14.6930 19.1613   3
   2   0  15 44.0029 33.1501   1
  -2   0 -15 3.28375 20.3718   3
  -2   0 -15 30.9477 22.2080   2
   2   0  16 2350.28 57.5142   1
  -2   0 -16 2401.16 40.5391   3
  -2   0 -16 2345.13 46.5177   2
   2   0  17 2752.27 63.0260   1
  -2   0 -17 2764.90 44.2928   3
  -2   0 -17 2726.69 51.4088   2
   2   0  18 862.284 50.0057   1
  -2   0 -18 889.896 32.8704   3
  -2   0 -18 802.032 35.2250   2
   2   0  19 2824.86 66.7836   1
  -2   0 -19 2864.94 55.6072   2
   2   0  20 49.5228 40.0843   1
  -2   0 -20 60.5367 27.2344   2
   2   0  21 43.7749 39.9041   1
  -2   0 -21-16.5786 26.8164   2
   2   0  22 12.8071 40.6805   1
  -2   0 -22 8.18104 27.2983   2
   2   0  23 223.231 46.1301   1
  -2   0 -23 182.398 34.3236   2
   2   0  24 229.204 47.2706   1
  -2   0 -24 305.944 35.9639   2
   2   0  25 1443.35 63.9959   1
  -2   0 -25 1466.05 53.3829   2
   2   0  26 221.351 48.7062   1
  -2   0 -26 200.766 36.8353   2
   2   0  27 138.548 50.9538   1
  -2   0 -27 82.0157 32.0978   2
   2   0  28 245.749 53.7178   1
  -2   0 -28 298.917 41.1544   2
   2   0  29 117.242 51.2929   1
   2   0  30-22.7413 55.2817   1
  -2   1  31 268.216 58.6822   1
   2   1 -31 160.459 47.3965   2
  -2   1  30 122.389 54.9535   1
   2   1 -30 56.1676 36.7423   2
  -2   1  29 151.988 54.5562   1
   2   1 -29 202.052 43.1713   2
  -2   1  28-40.4859 48.7591   1
   2   1 -28 55.2199 42.9887   2
  -2   1  27 124.690 45.7564   1
   2   1 -27 94.7726 39.7138   2
  -2   1  26 202.682 45.9045   1
   2   1 -26 94.3278 38.0956   2
  -2   1  25 34.4450 40.8614   1
   2   1 -25-54.8571 37.2592   2
  -2   1  24 1.32946 39.7517   1
  -2   1  23 7.21227 38.7777   1
   2   1 -23 22.2395 32.9118   2
  -2   1  22 216.626 41.5571   1
   2   1 -22 262.817 37.2554   2
  -2   1  21 975.823 49.8740   1
   2   1 -21 976.930 45.4359   2
  -2   1  20 448.549 39.9433   1
   2   1 -20 409.659 36.4339   2
  -2   1  19 1781.07 53.6287   1
   2   1 -19 1866.37 52.3352   2
  -2   1  18 737.152 41.4544   1
   2   1 -18 816.751 29.0400   3
   2   1 -18 705.966 39.0681   2
  -2   1  17 7381.79 85.0833   1
   2   1 -17 7135.81 62.3994   3
   2   1 -17 7136.14 84.4219   2
  -2   1  16 725.771 38.0423   1
   2   1 -16 763.338 27.1258   3
   2   1 -16 720.194 36.0744   2
  -2   1  15 1606.19 43.4327   1
   2   1 -15 1568.69 32.0973   3
   2   1 -15 1600.74 43.4073   2
   2   1 -14 634.671 24.2880   3
   2   1 -14 579.590 30.7079   2
  -2   1  13 925.819 32.3281   1
   2   1 -13 837.714 24.7649   3
   2   1 -13 911.137 33.2299   2
  -2   1  12 395.751 25.1781   1
   2   1 -12 368.981 20.2285   3
   2   1 -12 353.976 24.9522   2
  -2   1  11 2396.81 40.9802   1
   2   1 -11 2338.54 32.8083   3
   2   1 -11 2208.00 41.6636   2
  -2   1  10 8150.58 65.5182   1
   2   1 -10 8175.68 54.8096   3
   2   1 -10 8047.83 68.6985   2
  -2   1   9 3456.91 42.8702   1
   2   1  -9 3397.24 36.4793   3
   2   1  -9 3510.92 45.4966   2
  -2   1   8 2159.65 33.3317   1
   2   1  -8 2196.98 29.3305   3
   2   1  -8 2202.96 35.9968   2
  -2   1   7 3988.01 41.0514   1
   2   1  -7 3962.83 36.5131   3
  -2   1   6 2618.40 32.7567   1
   2   1  -6 2584.88 30.2359   3
   2   1  -6 2547.62 35.0702   2
  -2   1   5 4126.09 37.4931   1
   2   1  -5 4010.30 35.0677   3
   2   1  -4 33221.3 90.0108   3
   2   1  -4 32968.3 100.656   2
  -2   1   4 33131.3 65.5511   3
   2   1  -3 2187.63 18.8839   1
   2   1  -3 2342.24 28.0514   3
  -2   1   3 2316.17 20.4612   3
   2   1  -3 2269.92 29.4514   2
   2   1  -2 19875.0 44.4945   1
   2   1  -2 20001.0 68.1692   3
  -2   1   2 20100.2 56.5723   3
   2   1  -1 12544.2 35.3907   1
   2   1  -1 12364.8 54.2627   3
  -2   1   1 12672.4 47.7819   3
   2   1   0 32439.1 84.3827   3
  -2   1   0 32477.6 79.1983   3
   2   1   1 11287.1 43.1558   1
   2   1   1 11212.9 51.5205   3
  -2   1  -1 11524.9 51.2280   3
   2   1   2 12846.2 51.0453   1
   2   1   2 12692.1 54.8429   3
  -2   1  -2 12815.1 56.8301   3
   2   1   3 10459.4 51.9513   1
   2   1   3 10429.0 50.1311   3
  -2   1  -3 10419.5 54.0342   3
   2   1   4 3616.25 36.4716   1
   2   1   4 3559.46 31.9920   3
  -2   1  -4 3585.40 35.0577   3
  -2   1  -4 3646.52 20.0535   2
   2   1   5 4107.55 41.2185   1
   2   1   5 4205.27 34.2877   3
  -2   1  -5 4203.68 39.5168   3
  -2   1  -5 4201.47 25.7845   2
   2   1   6 4626.01 45.6821   1
  -2   1  -6 4662.39 42.2115   3
  -2   1  -6 4636.54 30.8379   2
   2   1   7 3922.49 44.7273   1
  -2   1  -7 3964.90 40.2845   3
  -2   1  -7 3874.98 31.6178   2
   2   1   8 5102.83 53.0512   1
  -2   1  -8 5159.13 46.4886   3
  -2   1  -8 5071.42 39.1455   2
   2   1   9 7649.17 66.3634   1
  -2   1  -9 7627.80 57.4746   3
  -2   1  -9 7659.79 51.1766   2
   2   1  10 10742.6 81.1417   1
  -2   1 -10 10738.9 70.0775   3
  -2   1 -10 10722.1 64.1993   2
   2   1  11 730.758 33.4734   1
  -2   1 -11 815.941 27.0358   3
  -2   1 -11 789.103 23.3352   2
   2   1  12 2829.26 50.7558   1
  -2   1 -12 2859.11 41.2495   3
  -2   1 -12 2772.74 39.4750   2
   2   1  13 93.8585 30.7624   1
  -2   1 -13 103.937 22.3619   3
  -2   1 -13 99.5338 18.2147   2
   2   1  14 551.498 38.2509   1
  -2   1 -14 560.837 28.5503   3
  -2   1 -14 596.603 26.0475   2
   2   1  15 663.556 42.8829   1
  -2   1 -15 596.605 30.1148   3
  -2   1 -15 599.708 28.3164   2
   2   1  16 587.955 43.4289   1
  -2   1 -16 506.771 30.4688   3
  -2   1 -16 521.002 28.6569   2
   2   1  17 595.982 46.3338   1
  -2   1 -17 519.912 31.7016   3
  -2   1 -17 587.743 31.0707   2
   2   1  18 286.065 43.0537   1
  -2   1 -18 354.285 31.1813   3
  -2   1 -18 312.230 29.0153   2
   2   1  19 1168.38 52.4408   1
  -2   1 -19 1170.46 38.1475   3
  -2   1 -19 1183.48 40.2266   2
   2   1  20 91.4790 39.7436   1
  -2   1 -20 59.3784 27.0344   3
  -2   1 -20 106.885 26.1054   2
   2   1  21 61.2713 39.8256   1
  -2   1 -21 70.8672 26.5629   2
   2   1  22 626.327 50.7090   1
  -2   1 -22 619.487 38.1788   2
   2   1  23 341.734 47.0043   1
  -2   1 -23 430.374 34.0966   2
   2   1  24 462.731 52.2186   1
  -2   1 -24 374.303 34.9022   2
   2   1  25 202.213 50.4335   1
  -2   1 -25 215.582 34.2474   2
   2   1  26 736.692 57.7196   1
  -2   1 -26 706.125 44.3360   2
   2   1  27 319.673 52.8983   1
   2   1  28 77.3736 51.7672   1
   2   1  29 284.299 58.0821   1
   2   1  30 119.738 57.2164   1
   2   2 -31 98.3699 47.0695   2
  -2   2  30 247.527 58.5408   1
   2   2 -30 270.496 49.2951   2
  -2   2  29 170.256 54.8118   1
   2   2 -29 190.490 46.3128   2
  -2   2  28 144.302 53.4044   1
   2   2 -28 287.617 45.8048   2
  -2   2  27 76.0354 49.7792   1
   2   2 -27 8.88182 42.2364   2
  -2   2  26 76.6897 46.3994   1
   2   2 -26 20.3956 37.7908   2
  -2   2  25 576.190 51.1857   1
   2   2 -25 643.825 47.3261   2
  -2   2  24 143.466 42.1511   1
   2   2 -24 155.069 38.3251   2
  -2   2  23 79.9993 40.7551   1
   2   2 -23 91.2201 35.6429   2
  -2   2  22 27.4447 40.4506   1
   2   2 -22-21.0129 33.2348   2
  -2   2  21 2139.24 60.8924   1
   2   2 -21 2098.92 59.3566   2
   2   2 -20-6.67162 23.9729   3
   2   2 -20 43.8715 29.4718   2
   2   2 -19 625.807 31.0923   3
   2   2 -19 648.005 36.8668   2
  -2   2  18 424.063 38.2949   1
   2   2 -18 398.384 28.8339   3
  -2   2  17 538.685 38.9874   1
   2   2 -17 556.446 30.7885   3
   2   2 -17 495.406 33.9813   2
  -2   2  16 750.139 37.7698   1
   2   2 -16 686.148 30.2408   3
   2   2 -16 630.310 35.1034   2
  -2   2  15 3402.32 58.6491   1
   2   2 -15 3336.35 49.5803   3
   2   2 -15 3285.38 58.5667   2
   2   2 -14 1214.79 34.0428   3
   2   2 -14 1194.31 39.4486   2
  -2   2  13 324.222 27.5826   1
   2   2 -13 276.204 24.2933   3
   2   2 -13 332.477 27.9652   2
  -2   2  12 1148.03 34.2797   1
   2   2 -12 1132.16 31.4446   3
   2   2 -12 1154.89 35.8594   2
  -2   2  11 944.238 31.1179   1
   2   2 -11 957.888 28.6575   3
   2   2 -11 886.203 31.3812   2
  -2   2  10 13500.0 87.7663   1
   2   2 -10 13188.8 80.0033   3
   2   2 -10 13402.8 91.0920   2
  -2   2   9 4861.22 52.6464   1
   2   2  -9 4801.98 48.6489   3
  -2   2   8 355.477 21.4412   1
   2   2  -8 336.437 21.5255   3
   2   2  -8 371.079 23.6092   2
  -2   2   7 1925.20 32.8355   1
  -2   2   7 2014.06 14.3743   3
   2   2  -7 2015.37 32.9579   3
   2   2  -7 1948.90 35.8960   2
  -2   2   6 12190.7 70.1100   1
   2   2  -6 12530.2 69.9999   3
  -2   2   6 12250.9 37.5674   3
   2   2  -6 12451.4 76.6437   2
  -2   2   5 12851.1 42.7859   3
   2   2  -5 13526.6 70.8327   3
  -2   2   4 901.723 15.8535   3
   2   2  -4 910.517 23.5437   3
  -2   2   3 5390.12 33.9224   3
   2   2  -3 5473.57 45.3988   3
   2   2  -2 3962.33 39.6446   3
  -2   2   2 3947.18 31.8749   3
  -2   2   1 2629.41 28.9124   3
   2   2  -1 2557.01 32.5640   3
   2   2   0 7323.32 29.6079   1
   2   2   0 7356.91 48.4612   3
  -2   2   0 7313.99 46.2545   3
   2   2   1 247.563 13.3369   1
  -2   2  -1 302.332 18.9865   3
   2   2   1 270.495 17.9514   3
   2   2   2 5682.79 36.4977   1
   2   2   2 5562.11 41.1735   3
  -2   2  -2 5508.59 44.7635   3
   2   2   3 2124.59 27.8459   1
   2   2   3 2194.59 28.0079   3
  -2   2  -3 2276.91 32.4261   3
   2   2   4 2907.54 34.4847   1
  -2   2  -4 2860.25 36.6662   3
   2   2   4 2896.45 30.6366   3
   2   2   5 1232.46 26.8803   1
   2   2   5 1229.25 22.2064   3
  -2   2  -5 1202.19 27.6205   3
   2   2   6 1415.24 29.4869   1
  -2   2  -6 1374.92 29.5882   3
   2   2   6 1418.64 23.1371   3
   2   2   7 5841.83 54.2039   1
   2   2   7 5711.69 41.6001   3
  -2   2  -7 5718.20 53.0486   3
  -2   2  -7 5634.39 39.9985   2
   2   2   8 4736.44 52.5796   1
   2   2   8 4636.61 38.1088   3
  -2   2  -8 4690.45 50.1537   3
  -2   2  -8 4571.27 39.0022   2
   2   2   9 3794.46 51.6590   1
  -2   2  -9 3822.57 47.2419   3
  -2   2  -9 3752.46 38.2929   2
   2   2  10-32.2977 25.3135   1
  -2   2 -10-14.7787 21.9994   3
  -2   2 -10 19.4249 14.6464   2
   2   2  11 1708.76 42.3325   1
  -2   2 -11 1739.59 38.0429   3
  -2   2 -11 1779.48 31.3935   2
   2   2  12 66.8995 28.9193   1
  -2   2 -12 87.6223 24.4162   3
  -2   2 -12 108.248 17.6860   2
   2   2  13 322.879 33.7615   1
  -2   2 -13 308.667 27.2704   3
  -2   2 -13 319.603 22.1435   2
   2   2  14 341.776 38.2888   1
  -2   2 -14 323.685 30.8725   3
  -2   2 -14 338.035 23.4386   2
   2   2  15 1307.09 48.5564   1
  -2   2 -15 1304.30 39.7642   3
  -2   2 -15 1259.20 34.7288   2
   2   2  16 2256.61 60.3253   1
  -2   2 -16 2231.03 48.9204   3
  -2   2 -16 2182.99 43.8285   2
   2   2  17 387.533 44.1083   1
  -2   2 -17 358.146 33.3129   3
  -2   2 -17 318.527 28.0029   2
   2   2  18 225.765 42.4415   1
  -2   2 -18 215.689 32.0013   3
  -2   2 -18 199.617 26.5599   2
   2   2  19 854.567 49.0016   1
  -2   2 -19 757.147 37.5272   3
  -2   2 -19 802.425 35.9047   2
   2   2  20 425.465 46.6458   1
  -2   2 -20 448.494 35.8544   3
  -2   2 -20 382.895 31.4199   2
   2   2  21 245.327 43.4886   1
  -2   2 -21 247.383 34.0506   3
  -2   2 -21 183.076 29.8709   2
   2   2  22 51.9484 44.0436   1
  -2   2 -22 81.0391 27.3373   2
   2   2  23 256.213 48.2986   1
  -2   2 -23 266.187 31.1835   2
   2   2  24 103.805 48.1707   1
  -2   2 -24 138.570 31.2815   2
   2   2  25 91.4147 48.4868   1
   2   2  26 266.721 55.6333   1
   2   2  27 260.612 55.2211   1
   2   2  28 771.944 65.2100   1
   2   2  29 53.9020 56.6069   1
   2   3 -31 156.890 49.5778   2
   2   3 -30 90.2516 44.3964   2
  -2   3  29 123.735 54.6449   1
   2   3 -29 185.986 47.3515   2
  -2   3  28 166.913 51.3049   1
   2   3 -28 225.160 47.0147   2
  -2   3  27 893.110 60.7028   1
   2   3 -27 783.990 54.7107   2
  -2   3  26 208.691 48.5327   1
   2   3 -26 250.435 44.0094   2
  -2   3  25 78.5016 46.5940   1
   2   3 -25-6.64362 35.2221   2
  -2   3  24 95.7525 44.9667   1
   2   3 -24 108.428 36.8082   2
  -2   3  23 82.1648 39.5598   1
   2   3 -23 46.9196 34.7230   2
  -2   3  22 458.109 45.7608   1
   2   3 -22 473.679 41.9574   2
  -2   3  21 35.8350 37.6411   1
   2   3 -21 71.5852 27.9218   3
   2   3 -21 121.218 34.1834   2
  -2   3  20 480.618 43.0225   1
   2   3 -20 522.953 34.4610   3
   2   3 -20 441.282 40.3226   2
  -2   3  19 1309.44 50.5834   1
   2   3 -19 1195.18 41.3686   3
   2   3 -19 1275.94 49.0655   2
  -2   3  18 341.580 37.3219   1
   2   3 -18 313.341 31.4740   3
   2   3 -18 339.392 34.7707   2
  -2   3  17 1581.64 50.5739   1
   2   3 -17 1544.12 43.6940   3
   2   3 -17 1535.89 48.9757   2
  -2   3  16 47.6882 31.9740   1
   2   3 -16 44.6762 29.4169   3
   2   3 -16 84.1258 29.7413   2
  -2   3  15 1068.79 41.4356   1
   2   3 -15 1056.62 38.9800   3
   2   3 -15 973.923 38.6473   2
  -2   3  14 1149.24 40.2014   1
   2   3 -14 1128.14 37.3092   3
   2   3 -14 1136.61 39.8917   2
  -2   3  13 796.307 34.9738   1
   2   3 -13 826.462 35.0378   3
   2   3 -13 853.454 35.8012   2
  -2   3  12 362.340 28.2593   1
   2   3 -12 379.148 29.7749   3
   2   3 -12 307.252 29.3723   2
  -2   3  11 215.390 24.2959   1
   2   3 -11 241.699 26.5338   3
   2   3 -11 210.882 26.5651   2
  -2   3  10 3097.99 47.7612   1
   2   3 -10 3114.70 47.3187   3
  -2   3   9 10822.6 81.0987   1
   2   3  -9 11066.0 79.8333   3
  -2   3   8 412.033 23.5390   1
  -2   3   8 368.596 10.6403   3
  -2   3   7 10723.2 75.5809   1
  -2   3   7 10779.3 41.3363   3
   2   3  -7 10616.4 76.2375   3
  -2   3   6 19824.5 96.4967   1
   2   3  -6 19811.3 99.8074   3
  -2   3   6 19698.4 60.0071   3
  -2   3   5 16750.5 59.8861   3
   2   3  -5 17181.4 90.5282   3
  -2   3   4 211.683 14.5234   3
   2   3  -4 187.515 21.0077   3
   2   3  -3 11894.0 72.9659   3
  -2   3   3 12072.4 57.5440   3
   2   3  -2 851.421 26.3818   3
  -2   3   2 830.350 21.7540   3
   2   3  -1 906.354 10.9991   1
   2   3  -1 944.496 25.6061   3
  -2   3   1 893.837 22.8354   3
   2   3   0 7976.27 33.5493   1
   2   3   0 7925.32 56.7405   3
  -2   3   0 7922.73 54.3232   3
   2   3   1 3438.54 27.2994   1
  -2   3  -1 3282.76 39.1295   3
   2   3   1 3449.30 38.6077   3
   2   3   2 1261.38 21.3651   1
  -2   3  -2 1198.06 29.0083   3
   2   3   2 1214.88 25.7617   3
   2   3   3 527.487 18.8471   1
  -2   3  -3 550.138 24.0855   3
   2   3   3 555.948 20.0532   3
   2   3   4 3929.32 39.6881   1
   2   3   4 4006.49 39.2560   3
  -2   3  -4 4084.38 47.0440   3
   2   3   5 1246.94 27.7534   1
  -2   3  -5 1262.27 31.9843   3
   2   3   5 1190.11 24.0510   3
   2   3   6 878.937 26.8012   1
  -2   3  -6 845.709 30.4948   3
   2   3   6 860.566 21.0892   3
   2   3   7 1376.01 32.7044   1
   2   3   7 1338.35 24.2501   3
  -2   3  -7 1280.88 34.0427   3
   2   3   8 3242.48 47.4673   1
   2   3   8 3222.23 34.4747   3
  -2   3  -8 3222.70 48.0099   3
   2   3   9 13332.2 89.5961   1
   2   3   9 13084.9 65.2731   3
  -2   3  -9 13159.7 90.0332   3
   2   3  10 235.581 27.5379   1
   2   3  10 259.956 15.5460   3
  -2   3 -10 284.742 26.5867   3
   2   3  11 915.461 36.0754   1
  -2   3 -11 837.954 34.5081   3
   2   3  12 877.207 39.2016   1
  -2   3 -12 887.442 36.8752   3
  -2   3 -12 861.269 27.8800   2
   2   3  13 1041.93 42.0596   1
  -2   3 -13 1093.93 39.3817   3
  -2   3 -13 1007.48 30.7212   2
   2   3  14 427.952 38.9795   1
  -2   3 -14 382.206 34.6684   3
  -2   3 -14 431.604 26.3381   2
   2   3  15 164.737 37.7292   1
  -2   3 -15 98.2481 32.9109   3
  -2   3 -15 190.503 24.9586   2
   2   3  16 851.080 47.7334   1
  -2   3 -16 819.758 41.4507   3
  -2   3 -16 755.599 33.1680   2
   2   3  17-8.62806 38.7274   1
  -2   3 -17 5.65017 31.2868   3
  -2   3 -17 33.0517 23.9865   2
   2   3  18 240.816 41.1986   1
  -2   3 -18 296.369 34.7365   3
  -2   3 -18 265.285 28.4999   2
   2   3  19 315.838 43.5751   1
  -2   3 -19 319.441 35.6747   3
  -2   3 -19 215.818 28.6852   2
   2   3  20 95.6733 42.6654   1
  -2   3 -20 59.3813 33.1865   3
  -2   3 -20 89.6274 27.6425   2
  -2   3 -21-21.2543 33.8540   3
  -2   3 -21 58.0977 28.4271   2
   2   3  22 180.317 46.5850   1
  -2   3 -22 208.430 36.1415   3
  -2   3 -22 155.599 31.3630   2
   2   3  23 258.669 47.6823   1
  -2   3 -23 227.347 32.6401   2
   2   3  24 144.353 47.1554   1
   2   3  25 127.688 48.9036   1
   2   3  26 169.226 51.3483   1
   2   3  27 291.816 56.3012   1
   2   3  28 173.821 57.6277   1
   2   3  29 337.751 62.7539   1
  -2   4  28 27.2342 52.4542   1
  -2   4  27 111.607 52.4130   1
  -2   4  26 219.483 51.9059   1
   2   4 -26 99.3282 41.8535   2
  -2   4  25 199.639 49.2995   1
   2   4 -25 157.757 40.0585   2
  -2   4  24 184.922 44.9098   1
   2   4 -24 166.551 41.5046   2
  -2   4  23 692.295 52.0067   1
   2   4 -23 693.983 49.3184   2
  -2   4  22 165.361 40.5153   1
   2   4 -22 153.694 32.4954   3
   2   4 -22 145.744 38.5485   2
  -2   4  21 845.814 50.7314   1
   2   4 -21 739.049 40.7900   3
   2   4 -21 709.476 44.8020   2
  -2   4  20 321.042 41.3174   1
   2   4 -20 303.940 34.3534   3
   2   4 -20 266.184 38.3145   2
  -2   4  19 541.522 42.4819   1
   2   4 -19 580.581 38.0606   3
   2   4 -19 524.235 39.9319   2
   2   4 -18 382.478 34.3759   3
  -2   4  18 366.807 37.9180   1
   2   4 -17 1078.31 43.0190   3
  -2   4  17 1015.27 45.9610   1
   2   4 -16 1099.94 42.0527   3
  -2   4  16 1155.50 45.6867   1
   2   4 -15 312.083 33.5988   3
  -2   4  15 265.777 35.8699   1
   2   4 -14 2600.02 55.2173   3
  -2   4  14 2520.82 54.6882   1
   2   4 -13 1811.91 46.9253   3
  -2   4  13 1883.07 48.0281   1
   2   4 -12 1120.11 39.0777   3
  -2   4  12 1032.53 38.0358   1
   2   4 -11 1718.97 44.5615   3
  -2   4  11 1602.43 41.8369   1
   2   4 -10 4112.12 59.8252   3
  -2   4  10 4045.55 22.9126   3
  -2   4  10 4085.41 57.3076   1
  -2   4   9 1210.66 17.2675   3
   2   4  -9 1148.25 37.8390   3
  -2   4   9 1153.70 34.7556   1
  -2   4   8 4310.84 32.1583   3
   2   4  -8 4195.10 57.4941   3
  -2   4   8 4251.14 54.1955   1
  -2   4   7 5910.25 40.0914   3
   2   4  -7 6068.61 65.2702   3
  -2   4   7 6002.85 61.2069   1
   2   4  -6 3830.67 52.5669   3
  -2   4   6 3708.01 34.9747   3
  -2   4   6 3572.93 47.7362   1
  -2   4   5 1834.78 28.6397   3
   2   4  -5 1846.69 39.5271   3
  -2   4   4 1533.28 28.1304   3
   2   4  -4 1419.22 34.7370   3
   2   4  -3 6969.69 63.9746   3
  -2   4   3 7041.46 52.9041   3
   2   4  -2 2725.23 42.4119   3
  -2   4   2 2756.36 37.3953   3
   2   4  -2 2736.83 16.2844   1
   2   4  -1 13961.4 84.1278   3
  -2   4   1 13986.2 77.1625   3
   2   4  -1 13974.3 43.1256   1
   2   4   0 1860.90 35.1305   3
  -2   4   0 1794.43 34.0162   3
   2   4   0 1792.01 20.1114   1
   2   4   1 4178.93 46.9518   3
  -2   4  -1 4181.93 48.5643   3
   2   4   1 4106.99 32.2710   1
  -2   4  -2 853.991 29.5495   3
   2   4   2 735.438 25.3593   3
   2   4   2 816.334 19.7724   1
  -2   4  -3 2533.69 43.0653   3
   2   4   3 2615.99 36.6970   3
   2   4   3 2525.40 32.0706   1
  -2   4  -4 99.6492 25.5654   3
   2   4   4 101.671 17.9571   3
   2   4   4 114.072 17.4370   1
  -2   4  -5 4050.18 53.5891   3
   2   4   5 3988.44 43.0774   3
   2   4   5 3941.87 43.7303   1
   2   4   6 2148.18 32.6073   3
  -2   4  -6 2179.89 44.1571   3
   2   4   6 2207.77 36.6287   1
   2   4   7 260.303 17.1961   3
  -2   4  -7 280.421 28.4193   3
   2   4   7 216.803 21.7588   1
  -2   4  -8 1947.40 44.6195   3
   2   4   8 1885.05 30.3123   3
   2   4   8 2061.39 39.5886   1
   2   4   9 2942.09 36.0930   3
   2   4   9 2943.37 48.1417   1
  -2   4 -10 2349.01 50.0607   3
   2   4  10 2314.25 32.1257   3
   2   4  10 2410.29 47.0877   1
   2   4  11 397.898 18.1260   3
  -2   4 -11 368.670 34.0917   3
   2   4  11 350.165 33.3137   1
   2   4  12 79.8525 14.9799   3
  -2   4 -12 121.268 33.1785   3
   2   4  12 53.1164 30.6855   1
  -2   4 -13 1756.65 49.6483   3
   2   4  13 1734.67 50.6731   1
  -2   4 -14 357.962 37.5157   3
   2   4  14 307.110 39.5164   1
  -2   4 -15 658.904 43.6805   3
   2   4  15 684.906 44.0068   1
  -2   4 -16 181.818 37.2535   3
   2   4  16 185.882 39.3250   1
  -2   4 -17 1621.58 50.8427   3
   2   4  17 1590.15 55.1750   1
  -2   4 -18 923.298 47.5534   3
   2   4  18 884.979 50.1586   1
  -2   4 -19 301.887 38.4015   3
   2   4  19 328.175 44.5980   1
  -2   4 -20 652.860 45.5749   3
   2   4  20 697.049 50.7920   1
  -2   4 -21 437.861 43.0705   3
   2   4  21 529.323 50.7856   1
  -2   4 -22 333.987 41.4438   3
   2   4  22 310.086 48.6899   1
  -2   4 -23 734.902 46.0877   3
   2   4  23 612.473 53.9388   1
   2   4  24 351.666 52.2235   1
   2   4  25 108.921 53.0984   1
   2   4  26 545.754 60.4456   1
   2   4  27 101.724 56.1308   1
   2   4  28 39.9860 55.5955   1
  -2   5  27 492.801 60.9232   1
  -2   5  26 1030.94 65.6298   1
  -2   5  25 154.612 48.7424   1
  -2   5  24 287.133 48.8378   1
   2   5 -23 244.387 38.1011   3
  -2   5  23 299.279 46.6839   1
   2   5 -22 544.640 43.4264   3
  -2   5  22 533.776 47.5951   1
   2   5 -21 209.756 36.5782   3
  -2   5  21 225.771 43.2755   1
   2   5 -20 85.1059 34.2458   3
  -2   5  20 58.3456 38.3253   1
   2   5 -19 188.635 35.6364   3
  -2   5  19 221.713 40.2845   1
   2   5 -18 1842.53 56.6305   3
  -2   5  18 1841.52 57.4975   1
   2   5 -17 614.993 41.4574   3
  -2   5  17 582.953 41.9140   1
   2   5 -16 313.893 36.7791   3
  -2   5  16 363.883 36.3531   1
   2   5 -15 163.250 33.1512   3
  -2   5  15 131.754 32.7329   1
   2   5 -14 110.390 34.4869   3
  -2   5  14 93.0594 32.7050   1
   2   5 -13 1530.79 49.7664   3
  -2   5  13 1515.03 46.8214   1
   2   5 -12 4915.45 72.6199   3
  -2   5  12 4977.19 70.7872   1
   2   5 -11 1223.23 45.5812   3
  -2   5  11 1168.75 39.8047   1
   2   5 -10 917.370 40.8268   3
  -2   5  10 946.891 36.0107   1
   2   5  -9 2565.01 54.3945   3
  -2   5   9 2500.23 29.7472   3
  -2   5   9 2470.12 48.5685   1
  -2   5   8 979.616 23.3140   3
   2   5  -8 880.411 38.8369   3
  -2   5   8 942.770 33.6820   1
  -2   5   7 2346.34 32.8923   3
   2   5  -7 2319.77 48.8337   3
  -2   5   7 2438.79 45.1448   1
   2   5  -6 1592.69 43.1372   3
  -2   5   6 1613.87 30.0558   3
  -2   5   6 1538.55 35.6425   1
   2   5  -5 3048.48 52.7742   3
  -2   5   5 3242.15 40.4297   3
  -2   5   5 3183.79 47.0905   1
   2   5  -4 3339.47 52.4249   3
  -2   5   4 3223.44 41.9823   3
   2   5  -3 5587.67 64.2600   3
  -2   5   3 5710.01 54.8208   3
   2   5  -3 5515.84 24.5470   1
   2   5  -2 1696.36 39.3512   3
  -2   5   2 1757.30 36.7792   3
   2   5  -2 1713.74 17.2646   1
  -2   5   1 1203.92 32.9255   3
   2   5  -1 1198.63 35.0568   3
   2   5  -1 1190.05 17.1810   1
   2   5   0 4084.69 52.1862   3
  -2   5   0 4014.92 52.4849   3
   2   5   0 3868.30 31.6454   1
  -2   5  -1 1589.62 38.2074   3
   2   5   1 1557.11 36.2793   3
   2   5   1 1591.33 24.1358   1
   2   5   2 8332.44 69.5180   3
  -2   5  -2 8251.18 74.6256   3
   2   5   2 8042.75 52.2483   1
   2   5   3 2435.19 40.3330   3
  -2   5  -3 2403.03 47.0889   3
   2   5   3 2408.06 33.6591   1
  -2   5  -4 379.623 30.3857   3
   2   5   4 397.955 22.6702   3
   2   5   4 372.313 20.8805   1
  -2   5  -5 3753.81 57.7167   3
   2   5   5 3708.68 46.4449   3
   2   5   5 3675.90 45.2935   1
   2   5   6 1177.95 29.4232   3
  -2   5  -6 1167.46 41.3609   3
   2   5   6 1089.24 30.5769   1
  -2   5  -7 954.716 40.5507   3
   2   5   7 1001.61 27.5214   3
   2   5   7 978.907 31.7037   1
   2   5   8 1489.71 31.3109   3
  -2   5  -8 1548.37 46.4271   3
   2   5   8 1525.05 38.7804   1
   2   5   9 1102.33 27.7754   3
  -2   5  -9 1065.74 44.1646   3
   2   5   9 1075.74 37.8683   1
  -2   5 -10 241.160 37.6806   3
   2   5  10 268.596 19.7238   3
   2   5  10 232.193 32.3406   1
  -2   5 -11 1804.21 53.1403   3
   2   5  11 1743.19 31.1481   3
   2   5  11 1695.85 47.1944   1
  -2   5 -12 23.2116 35.8726   3
   2   5  12 62.9842 32.2555   1
  -2   5 -13 86.6182 38.8673   3
   2   5  13 156.094 34.6571   1
  -2   5 -14 119.179 36.1164   3
   2   5  14 103.808 34.7251   1
  -2   5 -15 409.708 41.5285   3
   2   5  15 419.460 39.7566   1
  -2   5 -16 426.422 42.3541   3
   2   5  16 395.514 41.7249   1
  -2   5 -17 37.7510 37.5494   3
   2   5  17 19.7475 38.5950   1
  -2   5 -18 1000.56 49.9403   3
   2   5  18 866.603 52.1343   1
  -2   5 -19 425.983 45.4609   3
   2   5  19 456.886 47.8350   1
  -2   5 -20 975.983 51.0574   3
   2   5  20 894.203 54.3212   1
  -2   5 -21 20.3875 39.7214   3
   2   5  21 73.7835 44.5215   1
  -2   5 -22 393.650 44.5015   3
   2   5  22 360.529 49.5893   1
  -2   5 -23 44.3515 40.4762   3
   2   5  23 59.5363 49.2820   1
  -2   5 -24 494.634 47.5020   3
   2   5  24 468.588 56.7405   1
   2   5  25-21.3393 52.2243   1
   2   5  26 266.407 55.0008   1
   2   5  27 327.920 59.5084   1
  -2   6  26 306.791 55.3572   1
  -2   6  25 717.791 61.0957   1
   2   6 -24 199.644 43.9626   3
  -2   6  24 162.280 50.6644   1
   2   6 -23 598.516 46.6461   3
  -2   6  23 717.179 55.5697   1
   2   6 -22 384.500 44.0548   3
  -2   6  22 303.965 46.5716   1
   2   6 -21 17.1103 36.8196   3
  -2   6  21 117.867 43.9992   1
   2   6 -20 75.7024 38.5670   3
  -2   6  20 134.497 39.7619   1
   2   6 -19 132.573 37.8336   3
  -2   6  19 115.081 40.4377   1
   2   6 -18 96.5997 37.3785   3
  -2   6  18 140.637 36.7725   1
   2   6 -17 206.095 38.1483   3
  -2   6  17 175.179 37.5565   1
   2   6 -16 74.6604 37.7512   3
  -2   6  16 82.3722 34.8643   1
   2   6 -15 287.887 37.9249   3
  -2   6  15 257.482 36.7121   1
   2   6 -14 962.975 47.6776   3
  -2   6  14 993.334 44.3122   1
   2   6 -13 54.9788 34.6768   3
  -2   6  13 93.5916 30.4612   1
   2   6 -12 454.474 40.2201   3
  -2   6  12 466.194 34.5460   1
   2   6 -11 571.730 42.3188   3
  -2   6  11 714.576 36.5549   1
   2   6 -10 377.621 38.6178   3
  -2   6  10 295.013 30.7741   1
   2   6  -9 1045.75 46.4818   3
  -2   6   9 1011.47 26.7227   3
  -2   6   9 1079.90 38.8624   1
   2   6  -8 3172.53 62.7824   3
  -2   6   8 3199.05 41.5473   3
  -2   6   8 3211.59 54.9221   1
  -2   6   7 182.886 22.4338   3
   2   6  -7 150.507 33.8180   3
  -2   6   7 179.960 25.4121   1
   2   6  -6 512.446 36.9416   3
  -2   6   6 469.015 26.5993   3
  -2   6   6 469.847 28.6023   1
   2   6  -5 1244.72 43.6840   3
  -2   6   5 1325.06 34.7898   3
  -2   6   5 1292.20 35.2229   1
   2   6  -4 1394.93 43.0278   3
  -2   6   4 1466.08 36.6459   3
   2   6  -3 1228.73 41.4991   3
  -2   6   3 1378.81 37.2141   3
   2   6  -2 227.136 29.4316   3
  -2   6   2 200.667 28.7379   3
   2   6  -2 192.019 11.5294   1
   2   6  -1 1043.50 38.4091   3
  -2   6   1 1076.85 38.0910   3
   2   6  -1 1040.22 19.3097   1
  -2   6   0 945.004 36.5941   3
   2   6   0 853.897 35.1613   3
   2   6   0 880.775 20.3125   1
   2   6   1 223.198 28.4223   3
  -2   6  -1 202.531 31.4416   3
   2   6   1 189.879 15.7820   1
  -2   6  -2 3171.54 55.7578   3
   2   6   2 3189.41 50.6016   3
   2   6   2 3039.62 36.9601   1
  -2   6  -3 3445.53 58.9753   3
   2   6   3 3485.20 52.0585   3
   2   6   3 3318.52 41.3641   1
   2   6   4 94.3961 22.8422   3
  -2   6  -4 142.392 32.2519   3
   2   6   4 138.543 20.8026   1
  -2   6  -5 991.497 43.5903   3
   2   6   5 1040.71 33.2511   3
   2   6   5 1034.29 31.0264   1
   2   6   6 62.3780 22.2316   3
  -2   6  -6 62.0553 33.6093   3
   2   6   6 70.5708 23.6552   1
   2   6   7 2703.49 43.9067   3
   2   6   7 2609.92 46.9780   1
   2   6   8 1337.70 33.9075   3
   2   6   8 1294.24 38.4603   1
   2   6   9 4886.55 54.9384   3
  -2   6  -9 4682.71 76.9850   3
   2   6  10 374.871 23.4049   3
  -2   6 -10 347.894 42.0394   3
   2   6  10 407.416 35.0135   1
  -2   6 -11 630.584 44.4406   3
   2   6  11 565.294 37.5839   1
  -2   6 -12 780.052 46.7549   3
   2   6  12 646.995 39.4008   1
  -2   6 -13 272.344 40.0459   3
   2   6  13 159.793 33.3301   1
  -2   6 -14 682.152 47.0074   3
   2   6  14 732.588 42.0868   1
  -2   6 -15 326.856 42.8709   3
   2   6  15 284.306 39.5227   1
  -2   6 -16 748.841 50.3430   3
   2   6  16 750.216 47.1090   1
  -2   6 -17 41.5421 38.3019   3
   2   6  17 3.14797 39.6312   1
  -2   6 -18 324.919 45.0296   3
   2   6  18 298.154 44.5469   1
  -2   6 -19 66.2592 42.4299   3
   2   6  19 68.4812 41.4970   1
  -2   6 -20 150.826 43.8629   3
   2   6  20 77.5754 42.2048   1
  -2   6 -21 134.482 43.8520   3
   2   6  21 160.652 48.2258   1
  -2   6 -22 304.586 47.1077   3
   2   6  22 247.092 51.8000   1
  -2   6 -23 86.0495 45.0142   3
   2   6  23 107.355 51.4310   1
  -2   6 -24 353.885 51.1225   3
   2   6  24 335.871 55.8686   1
  -2   6 -25 367.086 50.1003   3
   2   6  25 340.932 56.9476   1
   2   6  26 636.894 65.5174   1
   2   7 -25 114.784 43.7149   3
  -2   7  25-7.04694 53.5233   1
   2   7 -24-35.5815 43.5895   3
  -2   7  24 39.0260 49.3180   1
   2   7 -23 58.1487 43.0240   3
  -2   7  23 92.5095 46.2621   1
   2   7 -22 26.3240 41.8712   3
  -2   7  22 194.097 47.5597   1
   2   7 -21 15.6354 39.5889   3
  -2   7  21-22.5587 43.3495   1
   2   7 -20 28.3498 40.4111   3
  -2   7  20 32.2627 40.0764   1
   2   7 -19 397.103 46.4945   3
  -2   7  19 458.006 46.8176   1
   2   7 -18 64.7051 40.1544   3
  -2   7  18 49.1157 37.8277   1
   2   7 -17 298.118 42.3865   3
  -2   7  17 321.114 40.8835   1
   2   7 -16 197.291 39.6799   3
  -2   7  16 169.976 36.4279   1
   2   7 -15 68.7846 39.7448   3
  -2   7  15 4.31644 33.1333   1
   2   7 -14 180.988 40.2180   3
  -2   7  14 231.344 35.8422   1
   2   7 -13 224.711 39.2898   3
  -2   7  13 262.300 34.9181   1
   2   7 -12 337.868 38.9223   3
  -2   7  12 336.283 35.5583   1
   2   7 -11 102.190 37.5007   3
  -2   7  11 91.7469 28.7688   1
  -2   7  10 877.157 38.7971   1
   2   7  -9 3436.97 70.4911   3
  -2   7   9 3564.47 61.0857   1
   2   7  -8 2775.69 63.5351   3
  -2   7   8 2814.34 54.2945   1
   2   7  -7 1818.18 55.1810   3
  -2   7   7 1802.41 39.9628   3
  -2   7   7 1778.16 44.4435   1
  -2   7   6 470.876 29.5069   3
   2   7  -6 483.611 39.1732   3
  -2   7   6 443.928 30.5451   1
   2   7  -5 474.858 39.7453   3
  -2   7   5 498.357 31.8962   3
  -2   7   5 510.166 31.0558   1
  -2   7   4 1076.73 37.6493   3
   2   7  -4 1074.39 45.5078   3
  -2   7   4 1009.33 35.1894   1
   2   7  -3 1790.95 51.5532   3
  -2   7   3 1724.67 44.2178   3
  -2   7   2 93.5480 32.3183   3
   2   7  -2 98.4545 30.5317   3
   2   7  -1 1613.72 46.3420   3
  -2   7   1 1579.04 46.5883   3
  -2   7   0 230.873 35.1914   3
   2   7   0 198.744 32.2642   3
   2   7   1 429.935 32.2073   3
  -2   7  -1 439.579 37.9031   3
   2   7   2 262.032 29.1733   3
  -2   7  -2 354.516 39.0918   3
   2   7   3 417.790 32.3551   3
  -2   7  -3 437.768 41.7871   3
   2   7   3 378.019 23.4884   1
   2   7   4 717.404 34.3948   3
  -2   7  -4 624.802 44.1202   3
   2   7   4 608.110 27.3355   1
  -2   7  -5 461.800 44.2659   3
   2   7   5 374.991 28.5528   3
   2   7   5 388.097 27.4184   1
  -2   7  -6 1728.74 54.8683   3
   2   7   6 1749.07 42.1075   3
   2   7   6 1688.08 40.2084   1
  -2   7  -7 1149.45 50.0290   3
   2   7   7 1197.19 36.7035   3
   2   7   7 1136.76 37.1937   1
   2   7   8 3044.76 50.0311   3
  -2   7  -8 3044.01 66.4848   3
   2   7   8 2954.26 53.5546   1
  -2   7  -9 667.246 45.2991   3
   2   7   9 752.587 30.6933   3
   2   7   9 684.586 35.3320   1
  -2   7 -10 3466.81 74.4911   3
   2   7  10 3329.20 59.1285   1
  -2   7 -11 476.902 43.8858   3
   2   7  11 534.543 35.8680   1
  -2   7 -12 260.264 45.1241   3
   2   7  12 275.640 34.2587   1
  -2   7 -13 892.337 53.3008   3
   2   7  13 906.807 44.5516   1
  -2   7 -14-14.7758 42.7833   3
   2   7  14 89.4542 37.7931   1
  -2   7 -15 207.848 45.0446   3
   2   7  15 219.770 40.7108   1
  -2   7 -16 363.621 46.1372   3
   2   7  16 454.194 45.3416   1
  -2   7 -17 708.676 53.9603   3
   2   7  17 700.854 48.5767   1
  -2   7 -18 127.376 43.4508   3
   2   7  18 176.146 40.0350   1
  -2   7 -19 27.2018 44.6542   3
   2   7  19 110.060 42.9570   1
  -2   7 -20 202.265 46.4253   3
   2   7  20 139.007 47.5022   1
  -2   7 -21 457.869 51.3447   3
   2   7  21 479.917 56.1604   1
  -2   7 -22-24.5884 47.7424   3
   2   7  22 39.2788 50.0048   1
  -2   7 -23 56.6871 47.0481   3
   2   7  23 81.7007 50.4983   1
  -2   7 -24 309.157 52.1737   3
   2   7  24 268.247 55.7422   1
  -2   7 -25-1.90030 48.9646   3
   2   7  25 25.4425 55.4648   1
  -2   7 -26 277.034 52.6502   3
   2   8 -24 197.366 48.6391   3
   2   8 -23 180.257 48.1213   3
  -2   8  23 182.507 51.5383   1
   2   8 -22 31.3258 44.2572   3
  -2   8  22 70.2120 48.2644   1
   2   8 -21 181.988 47.5194   3
  -2   8  21 114.123 47.8105   1
   2   8 -20 46.4252 43.2221   3
  -2   8  20 17.4228 44.4044   1
   2   8 -19 106.051 44.0966   3
  -2   8  19 155.772 41.7268   1
   2   8 -18 20.6677 42.1944   3
  -2   8  18 58.5268 41.8354   1
   2   8 -17 106.478 43.1386   3
  -2   8  17 57.6248 38.1870   1
   2   8 -16-13.1789 39.8051   3
  -2   8  16 34.2285 35.3018   1
   2   8 -15 13.6536 39.6078   3
  -2   8  15 51.0616 33.6143   1
   2   8 -14 26.2239 41.1082   3
  -2   8  14 41.4698 33.8801   1
   2   8 -13 161.552 42.4573   3
  -2   8  13 170.540 35.4580   1
   2   8 -12 566.684 46.7033   3
  -2   8  12 590.319 39.4022   1
   2   8 -11 393.955 42.3057   3
  -2   8  11 403.435 34.2447   1
   2   8 -10 46.2853 38.4842   3
  -2   8  10 101.491 28.7289   1
   2   8  -9 3.73713 35.1277   3
  -2   8   9 22.8999 28.3788   1
   2   8  -8 1050.75 50.0381   3
  -2   8   8 1025.66 39.8583   1
   2   8  -7 654.429 42.8544   3
  -2   8   7 691.026 36.1914   1
   2   8  -6 371.347 38.3822   3
  -2   8   6 436.855 31.4979   3
  -2   8   6 412.011 29.8047   1
  -2   8   5 955.812 38.1275   3
   2   8  -5 903.060 45.1227   3
  -2   8   5 933.577 36.3421   1
   2   8  -4 769.088 44.3020   3
  -2   8   4 753.164 37.6316   3
  -2   8   4 699.162 33.0493   1
   2   8  -3 537.501 40.2380   3
  -2   8   3 471.409 35.4094   3
  -2   8   3 501.048 29.3265   1
   2   8  -2 405.984 37.4051   3
  -2   8   2 344.498 34.8062   3
  -2   8   2 316.522 26.2855   1
   2   8  -1 186.519 34.0092   3
  -2   8   1 198.968 33.9472   3
   2   8   0 737.539 40.3240   3
  -2   8   0 782.750 42.5762   3
   2   8   1 226.178 32.6373   3
  -2   8  -1 123.185 35.4494   3
   2   8   2 477.685 36.0655   3
  -2   8  -2 453.379 41.2091   3
  -2   8  -3 1472.50 52.0264   3
   2   8   3 1392.02 44.5529   3
   2   8   4 926.172 38.1084   3
  -2   8  -4 919.986 46.5015   3
   2   8   5 210.938 28.1810   3
  -2   8  -5 207.677 38.4797   3
   2   8   6 1122.75 39.1045   3
  -2   8  -6 1087.72 51.0478   3
  -2   8  -7 1295.54 54.4270   3
   2   8   7 1332.00 40.3170   3
   2   8   8 541.972 32.0376   3
  -2   8  -8 479.467 43.9224   3
   2   8   8 519.258 33.4435   1
  -2   8  -9 221.745 41.0446   3
   2   8   9 212.094 30.4233   1
  -2   8 -10 6.50298 40.7804   3
   2   8  10 68.5279 30.4614   1
  -2   8 -11 385.241 47.0600   3
   2   8  11 479.431 37.2973   1
  -2   8 -12 152.044 42.1207   3
   2   8  12 136.823 34.7188   1
  -2   8 -13 21.5907 41.7562   3
   2   8  13-5.37175 34.6712   1
  -2   8 -14 50.3701 44.6750   3
   2   8  14 46.4449 35.3691   1
  -2   8 -15 199.553 45.3620   3
   2   8  15 180.726 37.9199   1
  -2   8 -16 117.156 46.6131   3
   2   8  16 87.0947 40.0488   1
  -2   8 -17 266.522 48.9893   3
   2   8  17 210.092 43.1893   1
  -2   8 -18 488.156 53.2352   3
   2   8  18 534.694 51.6871   1
  -2   8 -19 42.7935 48.5053   3
   2   8  19 29.0569 47.0856   1
  -2   8 -20 68.5149 47.4960   3
   2   8  20 217.884 51.2205   1
  -2   8 -21 44.1202 51.5763   3
   2   8  21-21.4851 50.2094   1
  -2   8 -22 68.7714 49.3798   3
   2   8  22 86.4061 50.8339   1
  -2   8 -23 5.67223 48.9061   3
   2   8  23 3.09821 51.6810   1
   2   9 -21 49.0352 48.7298   3
  -2   9  21 1.06558 48.3656   1
   2   9 -20 3.48437 49.1582   3
  -2   9  20 38.7663 43.4388   1
   2   9 -19 281.642 51.2347   3
  -2   9  19 259.141 46.0105   1
   2   9 -18 240.808 47.6273   3
  -2   9  18 252.289 45.3541   1
   2   9 -17 90.0026 46.0974   3
  -2   9  17 55.3589 41.0734   1
   2   9 -16 47.2202 44.2133   3
  -2   9  16 82.4592 39.8374   1
   2   9 -15 308.327 49.1682   3
  -2   9  15 369.093 40.3791   1
   2   9 -14 49.6822 42.8619   3
  -2   9  14 3.28381 36.7448   1
   2   9 -13 685.454 53.1135   3
  -2   9  13 670.981 43.1214   1
   2   9 -12 114.980 42.2188   3
  -2   9  12 110.761 33.5429   1
   2   9 -11 199.492 42.7395   3
  -2   9  11 165.654 32.6636   1
   2   9 -10 27.8492 38.7839   3
  -2   9  10 41.3318 29.2783   1
   2   9  -9 150.440 41.7161   3
  -2   9   9 96.3058 30.6749   1
   2   9  -8 8.38481 39.5153   3
  -2   9   8 88.1774 29.4263   1
   2   9  -7 496.656 45.7143   3
  -2   9   7 603.492 34.1268   1
   2   9  -6 123.156 37.4297   3
  -2   9   6 133.047 28.3061   1
   2   9  -5 11.4000 36.5760   3
  -2   9   5 34.4545 29.9272   3
  -2   9   5 42.5731 25.6186   1
   2   9  -4 178.945 36.8709   3
  -2   9   4 219.074 33.0806   3
  -2   9   4 191.002 27.7738   1
  -2   9   3 530.584 38.9914   3
   2   9  -3 562.501 41.1879   3
  -2   9   3 496.540 30.0744   1
   2   9  -2 490.953 41.6041   3
  -2   9   2 553.644 39.2252   3
  -2   9   2 474.581 30.3049   1
   2   9  -1 453.675 40.4928   3
  -2   9   1 484.895 39.7199   3
  -2   9   0 1283.79 51.0784   3
   2   9   0 1242.26 49.4012   3
  -2   9  -1 330.196 41.6647   3
   2   9   1 345.668 38.4465   3
  -2   9  -2 710.630 44.3507   3
   2   9   2 725.983 39.7670   3
  -2   9  -3 11.5204 39.1177   3
   2   9   3 26.0159 30.6455   3
   2   9   4 205.169 29.8934   3
  -2   9  -4 145.791 40.7186   3
  -2   9  -5 29.0755 41.5497   3
   2   9   5 37.8603 28.3910   3
  -2   9  -6 932.509 52.6955   3
   2   9   6 931.779 40.5008   3
  -2   9  -7 400.718 46.3009   3
  -2   9  -8 220.354 44.1599   3
  -2   9  -9 147.170 44.7245   3
  -2   9 -10-3.79176 42.9208   3
  -2   9 -11 134.239 45.9363   3
  -2   9 -12 92.2040 43.4945   3
  -2   9 -13 196.497 49.6380   3
  -2   9 -14-5.69310 46.4641   3
  -2   9 -15-2.04185 44.8616   3
  -2   9 -16 88.0018 49.9245   3
   2   9  16 132.943 42.7222   1
  -2   9 -17 288.235 53.5192   3
   2   9  17 380.361 47.9367   1
  -2   9 -18 270.154 52.2360   3
   2   9  18 390.636 50.0623   1
  -2   9 -19 198.752 52.5230   3
   2   9  19 156.802 48.3593   1
  -2   9 -20 128.506 54.6202   3
   2   9  20 112.156 49.3517   1
   2   9  21 236.121 53.4563   1
   2   9  22 460.698 59.6019   1
  -2  10  19 53.1410 45.3052   1
  -2  10  18 304.887 47.7757   1
   2  10 -17 139.033 49.3374   3
  -2  10  17 163.051 44.6175   1
   2  10 -16 75.5433 48.0931   3
  -2  10  16 11.8610 40.5606   1
   2  10 -15-9.10987 47.9173   3
  -2  10  15-4.22254 39.2145   1
   2  10 -14 107.343 48.2175   3
  -2  10  14 192.227 40.3314   1
   2  10 -13 132.042 47.3929   3
  -2  10  13 147.385 38.2743   1
   2  10 -12 112.505 48.8260   3
  -2  10  12 123.709 35.5643   1
   2  10 -11-39.3756 42.1156   3
  -2  10  11-27.0021 34.5891   1
   2  10 -10-12.8613 43.3924   3
  -2  10  10 64.5330 34.0677   1
   2  10  -9 81.8397 41.3124   3
   2  10  -8 315.530 44.6179   3
   2  10  -7 47.5137 39.9488   3
   2  10  -6 194.026 41.0585   3
   2  10  -5 615.196 49.2747   3
   2  10  -4 115.040 38.7966   3
   2  10  -3 223.383 39.7061   3
  -2  10   3 143.126 35.1666   3
  -2  10   2 39.7549 34.5832   3
   2  10  -2 97.3197 36.5177   3
   2  10  -1-7.61378 36.1539   3
  -2  10   1-23.2533 36.5188   3
   2  10   0 38.9450 35.1450   3
  -2  10   0 57.3886 37.2048   3
  -2  10  -1 141.768 39.9696   3
   2  10   1 180.084 36.5562   3
   2  10   2 128.043 35.1024   3
  -2  10  -2 15.9534 37.2514   3
   2  10   3-10.4036 32.7926   3
  -2  10  -3 12.9566 40.3768   3
   2  10   4 96.2751 30.4913   3
  -2  10  -4 36.7505 40.3883   3
  -2  10  -5 243.838 45.3276   3
   2  10   5 288.805 36.2901   3
  -2  10  -6 167.052 45.8846   3
  -2  10  -7-8.38124 43.1236   3
  -2  10  -8 155.449 47.2798   3
  -2  10  -9 5.32993 43.9652   3
  -2  10 -10 76.6307 46.7960   3
  -2  10 -11 285.561 50.0003   3
  -2  10 -12 108.817 49.1913   3
  -2  10 -13 229.956 54.6976   3
  -2  10 -14 165.895 50.5365   3
  -2  10 -15 132.984 53.7864   3
  -2  10 -16 190.247 53.1222   3
  -2  10 -17 215.348 53.1619   3
   2  11 -13 55.3982 48.1542   3
   2  11 -12 115.815 48.6819   3
   2  11 -11 227.303 52.8473   3
   2  11 -10 103.218 44.6064   3
   2  11  -9 307.509 51.6457   3
   2  11  -8 169.015 48.5072   3
   2  11  -7 139.299 47.1376   3
   2  11  -6 72.5444 44.6872   3
   2  11  -5 45.2078 42.7410   3
   2  11  -4 184.458 44.4214   3
   2  11  -3 176.363 44.3778   3
  -2  11   2 381.157 43.9409   3
   2  11  -2 446.301 48.5230   3
   2  11  -1 39.1613 39.3027   3
  -2  11   1 35.8033 40.2923   3
  -2  11   0 777.238 51.8784   3
   2  11   0 772.200 49.1144   3
   2  11   1 335.449 42.4002   3
  -2  11  -1 436.917 47.5236   3
   2  11   2 86.0120 37.1891   3
  -2  11  -2 92.7808 43.2097   3
   2  11   3 152.046 33.7422   3
  -2  11  -3-6.92982 42.2640   3
  -2  11  -4 263.526 48.5771   3
  -2  11  -5 139.294 46.0952   3
  -2  11  -6 149.033 48.1890   3
  -2  11  -7 376.402 52.1072   3
  -2  11  -8 601.048 56.6154   3
  -2  11  -9 95.9829 50.9901   3
  -2  11 -10 449.750 55.6943   3
  -2  11 -11 71.6964 48.9595   3
  -2  11 -12 9.10610 50.1600   3
  -2  11 -13 119.576 54.9351   3
   2  12  -7 101.581 49.5809   3
   2  12  -6-12.7520 48.3767   3
   2  12  -5 40.1955 44.6643   3
   2  12  -4 189.170 48.2485   3
   2  12  -3-19.1266 43.8330   3
   2  12  -2 92.6009 44.4224   3
   2  12  -1 93.4232 41.7923   3
  -2  12   0 42.0242 43.2893   3
   2  12   0 122.857 43.1611   3
   2  12   1 220.075 39.8025   3
  -2  12  -1 126.295 44.6873   3
  -2  12  -2 262.880 48.7667   3
  -2  12  -3 567.371 55.1976   3
  -2  12  -4 419.869 54.9467   3
  -2  12  -5 196.292 51.6985   3
  -2  12  -6 99.2129 50.0235   3
  -2  12  -7 324.935 55.3896   3
  -2  12  -8 8.28602 48.6826   3
   3 -12  -9 219.041 47.5184   2
   3 -12  -8 28.7073 42.6253   2
  -3 -12   7 257.063 52.4648   2
   3 -12  -7 250.028 46.5941   2
  -3 -12   6 169.604 51.8778   2
   3 -12  -6 99.4670 43.9469   2
  -3 -12   5 444.392 54.9904   2
   3 -12  -5 416.083 49.7320   2
  -3 -12   4 519.859 57.7218   2
   3 -12  -4 440.345 51.5180   2
  -3 -12   3 119.361 50.5429   2
  -3 -12   2-14.7249 50.2225   2
  -3 -12   1 683.663 61.7793   2
  -3 -12   0 21.0713 47.5321   2
  -3 -12  -1 232.511 53.7390   2
  -3 -12  -2 575.541 60.5920   2
  -3 -12  -3 82.4652 49.9410   2
  -3 -11  14 3.00984 42.5260   2
   3 -11 -14 64.7005 37.7798   2
  -3 -11  13 84.8586 44.7604   2
   3 -11 -13 69.3987 46.1879   2
  -3 -11  12 349.171 51.1275   2
   3 -11 -12 357.495 49.9390   2
  -3 -11  11 178.137 47.7614   2
   3 -11 -11 193.585 44.5151   2
  -3 -11  10 231.850 48.2877   2
   3 -11 -10 261.911 48.2345   2
   3 -11  -9 61.6485 43.1848   2
  -3 -11   9 112.951 47.4048   2
  -3 -11   8 59.6364 44.0253   2
   3 -11  -8-1.31536 41.7842   2
   3 -11  -7-58.8752 41.4951   2
  -3 -11   7-50.9818 46.6733   2
  -3 -11   6 43.5453 45.6542   2
   3 -11  -6 105.189 41.7231   2
  -3 -11   5 144.631 47.5105   2
   3 -11  -5 84.2097 40.8636   2
  -3 -11   4-84.0955 46.5926   2
   3 -11  -4 51.0732 41.4982   2
  -3 -11   3 483.178 52.7487   2
   3 -11  -3 441.402 46.5105   2
  -3 -11   2 330.850 50.3282   2
   3 -11  -2 327.650 41.5542   2
  -3 -11   1 287.317 50.1327   2
   3 -11  -1 268.534 41.8720   2
   3 -11   0 113.354 40.0782   2
  -3 -11   0 52.4854 47.3147   2
  -3 -11  -1 395.853 53.1411   2
  -3 -11  -2 305.973 53.2809   2
  -3 -11  -3 13.7518 45.3024   2
  -3 -11  -4 398.167 53.0629   2
  -3 -11  -5 63.0787 48.3421   2
  -3 -11  -6 85.5449 47.8382   2
  -3 -11  -7 117.287 50.3213   2
  -3 -11  -8 68.5515 49.5232   2
  -3 -11  -9 144.200 51.0034   2
  -3 -11 -10 245.163 53.1887   2
  -3 -11 -11 145.939 51.8961   2
  -3 -11 -12 197.511 53.5706   2
  -3 -10  19 102.392 43.7874   2
  -3 -10  18 323.007 48.9596   2
  -3 -10  17 30.7885 43.4482   2
   3 -10 -17 29.8174 41.6358   2
  -3 -10  16 227.497 45.5897   2
   3 -10 -16 285.401 48.2067   2
  -3 -10  15 64.8798 41.4365   2
   3 -10 -15 92.3927 43.2470   2
  -3 -10  14 190.032 45.3195   2
   3 -10 -14 135.818 39.2175   2
  -3 -10  13 56.5760 39.9814   2
   3 -10 -13-26.2137 43.4228   2
  -3 -10  12 333.722 46.6535   2
   3 -10 -12 290.451 43.8340   2
  -3 -10  11 279.043 43.4518   2
   3 -10 -11 326.311 45.1034   2
  -3 -10  10 469.879 47.6112   2
   3 -10 -10 501.837 47.7918   2
  -3 -10   9 296.512 45.3332   2
   3 -10  -9 300.201 42.5307   2
  -3 -10   8 267.059 45.3056   2
   3 -10  -8 343.660 44.4715   2
   3 -10  -7 29.6531 38.5567   2
  -3 -10   7 76.1720 39.8230   2
  -3 -10   6 359.918 46.4998   2
   3 -10  -6 247.321 39.0095   2
   3 -10  -5 61.6421 36.0686   2
  -3 -10   5 15.3772 39.7261   2
   3 -10  -4 101.969 37.2685   2
  -3 -10   4 81.4302 41.4766   2
   3 -10  -3 121.019 35.6449   2
  -3 -10   3 122.442 39.9286   2
  -3 -10   2 435.644 47.4531   2
   3 -10  -2 376.573 41.1484   2
   3 -10  -1 10.1379 35.1596   2
  -3 -10   1-40.7418 41.7337   2
  -3 -10   0 52.4237 41.7448   2
   3 -10   0 92.5823 35.1961   2
   3 -10   1 79.2604 34.9564   2
  -3 -10  -1 118.238 41.8895   2
   3 -10   2 517.614 42.3433   2
  -3 -10  -2 425.102 47.5962   2
   3 -10   3-43.5844 34.0634   2
  -3 -10  -3 56.9705 41.0261   2
  -3 -10  -4 62.5878 43.9683   2
  -3 -10  -5-16.6452 43.1124   2
  -3 -10  -6-24.8195 44.4708   2
  -3 -10  -7 457.147 49.3741   2
  -3 -10  -8 10.4403 43.5209   2
  -3 -10  -9 205.504 49.0268   2
  -3 -10 -10 408.729 49.0271   2
  -3 -10 -11 108.363 46.1394   2
  -3 -10 -12 133.740 48.2864   2
  -3 -10 -13 92.4329 48.3912   2
  -3 -10 -14 86.1981 49.5062   2
  -3 -10 -15-10.2421 47.7529   2
  -3 -10 -16 73.9694 47.5033   2
  -3  -9  22 153.833 45.3283   2
  -3  -9  21 126.222 45.3089   2
  -3  -9  20 32.9226 41.0556   2
   3  -9 -20-26.6614 45.1088   2
  -3  -9  19 65.2346 40.2451   2
   3  -9 -19 14.5077 43.7918   2
  -3  -9  18 143.547 42.3368   2
   3  -9 -18 183.785 47.6754   2
  -3  -9  17 198.841 42.9453   2
   3  -9 -17 182.624 43.9377   2
  -3  -9  16 71.9361 39.4653   2
   3  -9 -16 63.5737 43.1262   2
  -3  -9  15 99.7444 40.4574   2
   3  -9 -15 160.826 40.1622   2
  -3  -9  14 125.238 39.3990   2
   3  -9 -14 70.1048 37.6667   2
  -3  -9  13 45.6549 38.0941   2
   3  -9 -13 18.0933 37.0812   2
  -3  -9  12 274.744 41.1129   2
   3  -9 -12 299.641 41.6864   2
  -3  -9  11 270.045 41.8320   2
   3  -9 -11 309.552 42.9307   2
  -3  -9  10 593.930 46.0182   2
   3  -9 -10 450.871 43.1593   2
  -3  -9   9 103.974 33.4534   2
   3  -9  -9 159.745 38.0405   2
  -3  -9   8 67.1140 36.4088   2
   3  -9  -8 42.7033 35.7438   2
  -3  -9   7-22.2944 33.0960   2
   3  -9  -7 24.8420 34.1410   2
   3  -9  -6 106.288 35.3924   2
  -3  -9   6 0.10801 38.7429   2
   3  -9  -5 102.645 35.2019   2
  -3  -9   5 80.0082 38.3591   2
  -3  -9   4 643.121 47.2546   2
   3  -9  -4 597.277 43.2663   2
  -3  -9   3-35.1555 39.5643   2
   3  -9  -3 26.1201 32.2082   2
   3  -9  -2 217.827 34.8057   2
  -3  -9   2 270.630 42.1904   2
  -3  -9   1 334.329 42.3057   2
   3  -9  -1 317.221 32.7214   1
   3  -9  -1 250.365 35.2747   2
   3  -9   0 563.930 36.0350   1
  -3  -9   0 508.051 46.7808   2
   3  -9   0 477.509 38.3109   2
   3  -9   1 1561.64 46.7004   1
   3  -9   1 1703.14 51.6988   2
  -3  -9  -1 1574.70 59.6242   2
   3  -9   2 78.0398 33.1513   2
  -3  -9  -2 85.7578 40.8201   2
  -3  -9  -3 131.676 41.1864   2
   3  -9   3 74.3179 32.6134   2
   3  -9   4 24.7928 31.3108   2
  -3  -9  -4 11.6334 38.7049   2
  -3  -9  -5 169.896 43.1162   2
   3  -9   5 191.142 33.1833   2
  -3  -9  -6 511.072 47.5888   2
  -3  -9  -7 32.9029 39.7481   2
  -3  -9  -8 327.706 45.7089   2
  -3  -9  -9 26.7798 40.1862   2
  -3  -9 -10 208.306 43.8515   2
  -3  -9 -11 113.074 44.3484   2
  -3  -9 -12 8.00790 39.9367   2
  -3  -9 -13 56.3569 43.0126   2
  -3  -9 -14 113.777 43.5976   2
  -3  -9 -15 140.281 46.2161   2
  -3  -9 -16 65.0552 44.9218   2
  -3  -9 -17 350.310 48.7459   2
  -3  -9 -18 103.292 46.9830   2
  -3  -9 -19 225.484 50.6154   2
  -3  -9 -20 71.0539 42.6063   2
  -3  -8  24 137.239 44.6460   2
  -3  -8  23 18.4540 39.4698   2
  -3  -8  22 220.310 42.7674   2
   3  -8 -22 238.451 48.3411   2
  -3  -8  21 230.120 41.9058   2
   3  -8 -21 187.578 44.8967   2
  -3  -8  20 68.8841 38.4535   2
   3  -8 -20 116.860 45.6699   2
  -3  -8  19 355.727 44.8658   2
   3  -8 -19 399.195 46.5053   2
  -3  -8  18 159.292 39.1866   2
   3  -8 -18 128.018 42.9653   2
  -3  -8  17 24.0300 35.2375   2
   3  -8 -17 38.6114 38.7980   2
  -3  -8  16 188.914 38.2665   2
   3  -8 -16 165.089 40.8316   2
  -3  -8  15 218.386 37.8905   2
   3  -8 -15 326.586 41.0516   2
  -3  -8  14 278.444 39.6637   2
   3  -8 -14 194.303 38.7467   2
  -3  -8  13 622.757 43.6708   2
   3  -8 -13 685.506 45.7002   2
  -3  -8  12 343.898 37.0622   2
   3  -8 -12 325.590 40.1787   2
  -3  -8  11 65.7595 33.3528   2
   3  -8 -11 92.4002 35.3028   2
  -3  -8  10 637.555 43.9697   2
   3  -8 -10 762.121 45.9502   2
  -3  -8   9 885.946 47.5381   2
   3  -8  -9 935.402 46.2380   2
  -3  -8   8 314.104 39.1740   2
   3  -8  -8 216.185 36.1422   2
  -3  -8   7 58.2908 34.2000   2
   3  -8  -7 73.4311 32.9611   2
  -3  -8   6 2260.72 61.4518   2
   3  -8  -6 2278.65 57.7520   2
  -3  -8   5 279.586 37.8229   2
   3  -8  -5 289.021 36.1907   2
   3  -8  -4 66.4358 31.4826   2
  -3  -8   4 61.8998 33.3051   2
  -3  -8   3 501.104 40.2975   2
   3  -8  -3 495.353 36.1605   2
   3  -8  -2 461.196 33.4383   1
   3  -8  -2 382.627 33.8608   2
  -3  -8   1 426.620 40.3657   2
   3  -8  -1 457.168 32.5696   1
   3  -8  -1 458.045 35.5549   2
   3  -8   0 658.670 37.7296   2
   3  -8   0 701.163 35.3240   1
  -3  -8   0 692.277 44.5107   2
   3  -8   1 293.297 32.6044   2
   3  -8   1 270.120 28.7062   1
  -3  -8  -1 254.275 39.1649   2
  -3  -8  -2 439.197 41.2668   2
   3  -8   2 483.855 34.7091   2
   3  -8   3 287.747 31.1582   2
   3  -8   3 362.040 28.5775   1
  -3  -8  -3 326.918 41.0934   2
   3  -8   4 457.143 34.1493   2
   3  -8   4 484.622 30.8635   1
  -3  -8  -5 27.2874 36.5682   2
   3  -8   5 65.1256 27.9568   2
   3  -8   5 77.7115 24.4918   1
   3  -8   6 425.723 32.6432   2
  -3  -8  -6 445.264 43.1129   2
   3  -8   6 444.638 29.5707   1
  -3  -8  -7 127.226 40.8103   2
   3  -8   7 117.841 29.2458   2
   3  -8   7 71.0170 24.9618   1
  -3  -8  -8 471.561 44.7797   2
  -3  -8  -9 489.564 46.3925   2
  -3  -8 -10 205.069 43.0037   2
  -3  -8 -11 70.8936 39.8238   2
  -3  -8 -12 207.003 42.3419   2
  -3  -8 -13 413.418 45.5594   2
  -3  -8 -14 55.9544 39.1453   2
  -3  -8 -15 77.2330 41.9594   2
  -3  -8 -16 107.389 42.9636   2
  -3  -8 -17 804.824 53.0939   2
  -3  -8 -18 442.264 49.9655   2
  -3  -8 -19 117.941 44.5469   2
  -3  -8 -20 129.202 44.3143   2
  -3  -8 -21 168.957 48.0114   2
  -3  -8 -22 4.60439 46.9587   2
  -3  -7  26 91.5952 41.6564   2
  -3  -7  25 160.749 41.0399   2
  -3  -7  24 286.524 43.0494   2
   3  -7 -24 368.235 52.1319   2
  -3  -7  23 68.6572 37.4651   2
   3  -7 -23 77.7888 44.1974   2
  -3  -7  22 144.142 38.1718   2
   3  -7 -22 200.511 46.8652   2
  -3  -7  21 39.5272 35.0433   2
   3  -7 -21 79.4473 42.7073   2
  -3  -7  20 166.110 37.5259   2
   3  -7 -20 140.619 40.1642   2
  -3  -7  19 212.068 39.2794   2
   3  -7 -19 208.813 42.5206   2
  -3  -7  18 29.1277 28.6480   2
   3  -7 -18-25.4421 35.0230   2
  -3  -7  17 61.7645 33.5384   2
   3  -7 -17 30.4550 36.4424   2
  -3  -7  16 1153.39 50.7364   2
   3  -7 -16 1096.03 51.5082   2
  -3  -7  15 543.387 39.1782   2
   3  -7 -15 430.427 40.5861   2
  -3  -7  14 197.512 35.6009   2
   3  -7 -14 233.020 38.9239   2
  -3  -7  13 226.692 35.6532   2
   3  -7 -13 314.399 39.8495   2
  -3  -7  12 761.649 42.0908   2
   3  -7 -12 777.404 44.3948   2
  -3  -7  11 452.593 38.9372   2
   3  -7 -11 393.541 38.1368   2
  -3  -7  10 736.813 40.9016   2
   3  -7 -10 798.445 41.7023   2
  -3  -7   9 173.658 32.7348   2
   3  -7  -9 97.9078 30.0609   2
  -3  -7   8 407.257 35.8282   2
   3  -7  -8 411.657 36.9875   2
  -3  -7   7 1116.35 45.4759   2
   3  -7  -7 1158.99 44.5271   2
  -3  -7   6 143.346 35.5632   2
   3  -7  -6 148.939 31.1831   2
   3  -7  -5 78.9913 29.2855   2
  -3  -7   5 30.5336 32.1802   2
   3  -7  -4 816.614 38.1331   1
  -3  -7   4 765.315 42.6425   2
   3  -7  -4 759.932 37.5040   2
   3  -7  -3 1337.01 43.0829   1
  -3  -7   3 1191.43 46.7308   2
   3  -7  -3 1257.22 42.8052   2
   3  -7  -2 975.597 39.7751   2
  -3  -7   2 970.332 45.9386   2
   3  -7  -2 1014.69 37.4626   1
   3  -7  -1 567.460 32.3426   1
   3  -7  -1 522.542 34.6024   2
  -3  -7   1 525.937 40.8008   2
   3  -7   0 1023.37 36.6938   1
  -3  -7   0 1111.81 46.9477   2
   3  -7   1 680.083 35.7087   2
  -3  -7  -1 606.531 42.9559   2
   3  -7   1 657.572 32.4460   1
   3  -7   2 640.657 34.3352   2
   3  -7   2 731.754 32.5508   1
  -3  -7  -2 687.053 43.7720   2
   3  -7   3 37.5737 27.6206   2
  -3  -7  -3 34.6460 35.7620   2
   3  -7   3 47.6267 23.8602   1
  -3  -7  -4 4.78340 36.4413   2
   3  -7   4 1.87231 25.6344   2
   3  -7   4-21.4409 21.9333   1
   3  -7   5 876.449 33.7527   1
  -3  -7  -5 851.621 46.8054   2
   3  -7   5 762.974 33.9315   2
   3  -7   6 658.270 32.1107   2
  -3  -7  -6 757.635 44.4556   2
   3  -7   6 729.106 31.3780   1
   3  -7   7 1452.63 38.8312   1
  -3  -7  -7 1291.33 51.8954   2
   3  -7   7 1359.60 38.3541   2
   3  -7   8 327.373 25.9727   1
  -3  -7  -8 338.237 38.2573   2
   3  -7   8 315.616 29.1452   2
  -3  -7  -9 365.670 39.4069   2
   3  -7   9 317.260 27.6142   1
   3  -7   9 350.090 28.6836   2
  -3  -7 -10 1267.73 52.7128   2
   3  -7  10 1225.03 38.0347   1
   3  -7  11 362.095 29.3152   1
  -3  -7 -11 387.061 41.1465   2
   3  -7  12 325.453 28.8154   1
  -3  -7 -12 315.727 40.3320   2
   3  -7  13 228.606 28.7170   1
  -3  -7 -13 221.532 39.9138   2
   3  -7  14 360.162 30.4985   1
  -3  -7 -14 337.881 42.7245   2
  -3  -7 -15 198.027 41.0601   2
  -3  -7 -16 11.7367 37.9072   2
  -3  -7 -17 163.221 38.4399   2
  -3  -7 -18 231.715 42.4659   2
  -3  -7 -19 46.2616 38.9490   2
  -3  -7 -20 577.823 49.6708   2
  -3  -7 -21 275.575 45.0970   2
  -3  -7 -22 61.8193 42.7506   2
  -3  -7 -23 27.7800 43.5504   2
  -3  -7 -24 77.5392 43.0785   2
  -3  -7 -25 374.507 51.5023   2
  -3  -6  27 959.267 56.5155   2
  -3  -6  26 239.230 41.9178   2
   3  -6 -26 264.549 49.8721   2
  -3  -6  25-45.4668 39.3946   2
   3  -6 -25-8.18259 44.1453   2
  -3  -6  24 466.469 46.5583   2
   3  -6 -24 535.739 52.8125   2
  -3  -6  23 325.334 39.6176   2
   3  -6 -23 335.985 48.8363   2
  -3  -6  22 92.6112 35.9373   2
   3  -6 -22 116.944 42.2825   2
  -3  -6  21 30.5435 34.5192   2
   3  -6 -21 4.16148 37.0735   2
  -3  -6  20-15.1163 34.3853   2
   3  -6 -20-9.59180 38.6916   2
  -3  -6  19 120.936 33.7760   2
   3  -6 -19 83.1867 37.2466   2
  -3  -6  18 391.539 36.6820   2
   3  -6 -18 370.879 41.0398   2
  -3  -6  17 101.178 32.2281   2
   3  -6 -17 97.3718 35.4690   2
  -3  -6  16 267.937 35.9054   2
   3  -6 -16 216.899 38.3735   2
  -3  -6  15 1268.03 46.7761   2
   3  -6 -15 1248.37 49.9759   2
  -3  -6  14 239.826 35.0550   2
   3  -6 -14 167.169 33.4938   2
  -3  -6  13 1554.86 48.8176   2
   3  -6 -13 1545.55 49.9975   2
  -3  -6  12 373.664 33.5466   2
   3  -6 -12 424.470 36.1251   2
  -3  -6  11 1040.76 43.1648   2
   3  -6 -11 1035.75 42.8237   2
  -3  -6  10 1421.40 47.3781   2
   3  -6 -10 1383.32 47.3883   2
  -3  -6   9 5005.95 74.4546   2
   3  -6  -9 5062.76 72.0146   2
  -3  -6   8 1545.30 47.3893   2
   3  -6  -8 1526.44 47.9909   2
   3  -6  -7 63.8772 30.7618   2
  -3  -6   7 118.723 30.0215   2
  -3  -6   6 78.5648 28.8877   2
   3  -6  -6 21.0250 28.7539   2
  -3  -6   5 1589.67 46.9335   2
   3  -6  -5 1505.23 42.2455   2
   3  -6  -4 4118.84 61.1264   1
  -3  -6   4 4066.39 65.2105   2
   3  -6  -4 3933.53 59.0833   2
  -3  -6   3 33.2866 28.5996   2
   3  -6  -3 33.3587 26.6063   2
   3  -6  -3 32.9651 22.8200   1
  -3  -6   2 354.960 33.2284   2
   3  -6  -2 378.522 27.2946   1
   3  -6  -2 323.375 28.9107   2
   3  -6  -1 1857.28 42.0030   2
   3  -6  -1 1838.22 41.9180   1
  -3  -6   1 1874.89 49.1457   2
   3  -6   0 113.210 25.3416   2
   3  -6   0 109.693 23.1779   1
  -3  -6   0 68.3085 30.3461   2
   3  -6   1 742.801 31.5921   2
   3  -6   1 705.338 30.4205   1
  -3  -6  -1 766.260 39.7740   2
  -3  -6  -2 456.665 35.7604   2
   3  -6   2 427.900 28.7307   2
   3  -6   2 489.428 27.4491   1
   3  -6   3 1058.19 34.1013   2
   3  -6   3 1187.31 35.1023   1
  -3  -6  -3 1124.33 43.5246   2
  -3  -6  -4 247.646 35.4352   2
   3  -6   4 269.699 24.5137   1
   3  -6   4 217.247 24.2964   2
   3  -6   5 377.537 25.2639   1
  -3  -6  -5 366.913 37.5538   2
   3  -6   5 361.233 26.7388   2
   3  -6   6 283.267 25.5638   2
  -3  -6  -6 261.324 35.4035   2
   3  -6   6 284.594 24.4486   1
  -3  -6  -7 244.643 35.9886   2
   3  -6   7 290.706 25.4449   2
   3  -6   7 292.745 25.9149   1
  -3  -6  -8 2208.79 56.3702   2
   3  -6   8 2117.04 40.4232   2
   3  -6   8 2030.93 42.9515   1
   3  -6   9 2109.83 44.1850   1
  -3  -6  -9 2176.65 57.3525   2
   3  -6   9 2065.09 40.5062   2
   3  -6  10 900.114 34.0605   1
   3  -6  10 921.230 32.1394   2
  -3  -6 -10 891.663 46.0031   2
   3  -6  11 66.6651 24.9311   1
   3  -6  11 6.75621 21.6996   2
  -3  -6 -11 69.0518 33.4108   2
   3  -6  12 3056.95 54.7342   1
   3  -6  12 2980.60 47.8577   2
  -3  -6 -12 3174.85 65.8200   2
   3  -6  13 102.931 25.4368   1
  -3  -6 -13 57.8937 35.0409   2
   3  -6  14 36.5560 25.2313   1
  -3  -6 -14-4.81503 33.3166   2
   3  -6  15 190.266 28.4563   1
  -3  -6 -15 209.565 38.2124   2
   3  -6  16 236.272 29.7393   1
  -3  -6 -16 281.514 39.9315   2
   3  -6  17 826.419 40.5111   1
  -3  -6 -17 821.487 47.5661   2
   3  -6  18 450.226 35.7034   1
  -3  -6 -18 406.747 41.5712   2
   3  -6  19 652.009 39.3020   1
  -3  -6 -19 674.179 46.7512   2
   3  -6  20 62.9624 32.3421   1
  -3  -6 -20 98.5392 39.0517   2
  -3  -6 -21 417.836 45.6076   2
  -3  -6 -22 127.094 42.0950   2
  -3  -6 -23 21.6322 41.7965   2
  -3  -6 -24 324.137 48.1936   2
  -3  -6 -25 177.229 46.1227   2
  -3  -6 -26 1186.11 63.0782   2
  -3  -5  28 223.650 42.0694   2
  -3  -5  27 118.791 41.4953   2
   3  -5 -27 177.087 48.2460   2
  -3  -5  26 768.901 50.4346   2
   3  -5 -26 867.812 59.5084   2
  -3  -5  25-52.3253 36.9127   2
   3  -5 -25 49.0764 44.8133   2
  -3  -5  24 580.813 45.0524   2
   3  -5 -24 733.161 53.2850   2
  -3  -5  23 27.9680 34.1855   2
   3  -5 -23-28.3300 38.5819   2
  -3  -5  22-36.5961 33.3431   2
   3  -5 -22 44.9710 37.2469   2
  -3  -5  21 631.139 41.9976   2
   3  -5 -21 588.258 46.8639   2
  -3  -5  20 49.6140 30.6733   2
   3  -5 -20 85.8075 37.2197   2
  -3  -5  19-19.7802 30.1455   2
   3  -5 -19 5.06359 36.0091   2
  -3  -5  18 77.0847 30.7787   2
   3  -5 -18 68.9132 32.8703   2
  -3  -5  17 205.846 30.7849   2
   3  -5 -17 166.431 35.8293   2
  -3  -5  16 81.7334 29.4158   2
   3  -5 -16 64.4306 33.2026   2
  -3  -5  15 290.473 31.8329   2
   3  -5 -15 230.562 35.2809   2
  -3  -5  14 228.639 31.7172   2
   3  -5 -14 337.405 36.9732   2
  -3  -5  13 432.686 33.4960   2
   3  -5 -13 485.938 37.4543   2
  -3  -5  12 1528.39 45.0097   2
   3  -5 -12 1424.69 45.8689   2
  -3  -5  11 4300.85 66.3996   2
   3  -5 -11 4023.11 66.1302   2
  -3  -5  10 126.392 26.2919   2
   3  -5 -10 158.289 28.6962   2
  -3  -5   9 977.780 37.8524   2
   3  -5  -9 1060.78 40.2046   2
  -3  -5   8 644.421 33.8350   2
   3  -5  -8 672.070 34.5365   2
  -3  -5   7 4388.09 63.6217   2
   3  -5  -7 4327.57 60.5394   2
   3  -5  -6 55.4641 24.2131   2
  -3  -5   6 61.8519 25.5130   2
   3  -5  -5 4817.61 62.2704   1
  -3  -5   5 4835.83 63.8013   2
   3  -5  -5 4595.24 58.8679   2
  -3  -5   4 37.8644 23.8771   2
   3  -5  -4 54.3093 22.7363   2
   3  -5  -4 52.2011 22.9331   1
   3  -5  -3 1678.97 38.6373   1
  -3  -5   3 1573.75 40.2088   2
   3  -5  -3 1619.35 37.1227   2
   3  -5  -2 1542.76 36.7976   1
  -3  -5   2 1606.58 40.8624   2
   3  -5  -2 1573.58 35.8220   2
   3  -5  -1 138.596 21.3847   1
   3  -5  -1 120.504 20.9548   2
  -3  -5   1 164.577 25.8084   2
   3  -5   0 342.051 23.4476   2
  -3  -5   0 348.304 28.6813   2
   3  -5   0 339.170 23.3464   1
   3  -5   1 2238.62 40.2798   1
  -3  -5  -1 2278.34 46.6459   2
   3  -5   2 872.907 29.3561   1
   3  -5   2 935.999 28.5070   2
  -3  -5  -2 895.178 35.2959   2
   3  -5   3 197.668 20.7675   2
   3  -5   3 218.611 20.3808   1
   3  -5   4 2014.73 38.9246   1
   3  -5   4 2089.03 34.8085   2
  -3  -5  -4 2017.22 46.6050   2
   3  -5   5 240.972 22.3030   1
   3  -5   5 238.169 21.3498   2
  -3  -5  -5 259.312 30.4355   2
   3  -5   6 1681.63 36.0458   1
  -3  -5  -6 1612.93 45.0829   2
   3  -5   6 1611.70 31.7822   2
   3  -5   7 1282.56 33.9226   1
  -3  -5  -7 1273.58 42.5577   2
   3  -5   7 1167.45 28.6279   2
   3  -5   8 594.270 28.6913   1
   3  -5   8 614.806 24.9727   2
  -3  -5  -8 595.923 37.0163   2
   3  -5   9 3200.52 50.8824   1
  -3  -5  -9 3048.09 58.4274   2
   3  -5   9 3099.80 42.7517   2
   3  -5  10 1650.41 41.8422   1
   3  -5  10 1584.17 33.2352   2
  -3  -5 -10 1742.35 47.8964   2
   3  -5  11 29.8161 24.8440   1
   3  -5  11 24.5047 20.1006   2
  -3  -5 -11 43.8189 33.8273   2
   3  -5  12 396.537 30.9758   1
   3  -5  12 361.504 23.5646   2
  -3  -5 -12 314.903 36.2060   2
   3  -5  13 411.233 31.5226   1
   3  -5  13 470.332 25.5042   2
  -3  -5 -13 410.719 37.2095   2
   3  -5  14 447.687 30.5645   1
   3  -5  14 437.790 23.9928   2
  -3  -5 -14 411.005 38.0404   2
   3  -5  15 1110.98 39.6765   1
  -3  -5 -15 1091.14 45.2008   2
   3  -5  16 216.749 30.5965   1
  -3  -5 -16 239.865 36.5756   2
   3  -5  17 62.8979 28.6681   1
  -3  -5 -17 13.9211 32.9003   2
   3  -5  18 854.039 41.2799   1
  -3  -5 -18 825.672 45.9227   2
   3  -5  19 31.7902 31.1173   1
  -3  -5 -19 46.2602 33.9233   2
   3  -5  20 486.849 39.5278   1
  -3  -5 -20 462.455 41.5780   2
   3  -5  21 151.652 35.2736   1
  -3  -5 -21 131.042 36.5706   2
   3  -5  22 0.61590 33.1852   1
  -3  -5 -22 80.7773 37.3692   2
   3  -5  23 61.0180 36.1053   1
  -3  -5 -23 76.0861 39.4858   2
   3  -5  24 284.484 42.0969   1
  -3  -5 -24 227.904 41.8958   2
  -3  -5 -25 11.3330 39.1161   2
  -3  -5 -26 473.603 49.2828   2
  -3  -5 -27 337.459 49.0402   2
  -3  -5 -28 298.379 51.6490   2
   3  -4 -28 25.4602 43.8729   2
   3  -4 -27 381.851 50.5074   2
   3  -4 -26 151.006 43.0924   2
   3  -4 -25 669.639 52.3207   2
   3  -4 -24 366.210 44.1735   2
   3  -4 -23 821.311 50.5395   2
   3  -4 -22 403.055 42.1459   2
   3  -4 -21 180.829 38.0423   2
   3  -4 -20 180.954 37.1241   2
   3  -4 -19 485.447 41.2828   2
  -3  -4  18 1632.25 49.5257   2
   3  -4 -18 1688.17 55.1390   2
  -3  -4  17 793.374 39.5887   2
   3  -4 -17 791.961 43.3688   2
  -3  -4  16 1107.78 42.5671   2
   3  -4 -16 1201.19 46.0839   2
  -3  -4  15 219.426 30.5531   2
   3  -4 -15 197.372 32.6333   2
  -3  -4  14 460.667 25.7288   1
  -3  -4  14 389.370 31.8203   2
   3  -4 -14 414.507 35.8525   2
  -3  -4  13 470.067 23.0161   1
  -3  -4  13 492.761 31.8116   2
   3  -4 -13 550.587 36.7758   2
  -3  -4  12 210.782 18.7079   1
  -3  -4  12 197.289 26.6557   2
   3  -4 -12 198.112 30.0413   2
  -3  -4  11 3853.00 35.1789   1
  -3  -4  11 3774.30 59.3734   2
   3  -4 -11 3971.16 61.1446   2
  -3  -4  10 286.952 14.3279   1
  -3  -4  10 247.406 26.0793   2
   3  -4 -10 266.925 28.9645   2
  -3  -4   9 1289.99 17.0887   1
  -3  -4   9 1240.99 36.1515   2
   3  -4  -9 1382.05 38.2351   2
  -3  -4   8 1022.09 11.7039   1
  -3  -4   8 1009.11 33.3923   2
   3  -4  -8 1012.82 32.8906   2
  -3  -4   7 1296.66 35.0445   2
   3  -4  -7 1223.78 34.0361   2
  -3  -4   6 896.320 31.2899   2
   3  -4  -6 981.390 32.6397   1
   3  -4  -6 916.082 30.5647   2
   3  -4  -5 686.146 28.9313   1
  -3  -4   5 645.354 28.3220   2
   3  -4  -5 625.800 26.6574   2
   3  -4  -4 2958.87 46.1128   1
  -3  -4   4 2888.46 46.2633   2
   3  -4  -4 2878.86 41.4411   2
  -3  -4   3 6857.87 65.2849   2
   3  -4  -3 6877.11 65.6041   1
   3  -4  -3 6878.27 57.7314   2
   3  -4  -2 1570.81 34.2644   1
  -3  -4   2 1548.36 36.4676   2
   3  -4  -2 1597.94 31.7591   2
   3  -4  -1 5369.91 48.5392   2
   3  -4  -1 5533.68 55.8127   1
  -3  -4   1 5479.67 59.2278   2
   3  -4   0 376.418 21.8732   1
   3  -4   0 344.425 19.8655   2
  -3  -4   0 343.914 25.5295   2
  -3  -4  -1 2348.36 41.9753   2
   3  -4   1 2305.30 32.1437   2
   3  -4   1 2291.08 37.2181   1
   3  -4   2 2325.26 37.0423   1
   3  -4   2 2270.76 31.4114   2
   3  -4   3 1337.31 30.7510   1
  -3  -4  -3 1382.62 35.5798   2
   3  -4   3 1347.80 25.0880   2
   3  -4   4 377.028 17.5063   2
   3  -4   4 362.872 21.4015   1
  -3  -4  -4 344.438 26.3957   2
   3  -4   5 885.982 27.5137   1
  -3  -4  -5 909.527 32.7696   2
   3  -4   5 886.689 21.7255   2
   3  -4   6 1658.30 34.5070   1
  -3  -4  -6 1665.60 39.5734   2
   3  -4   6 1583.21 26.9165   2
   3  -4   7 762.674 28.4809   1
  -3  -4  -7 714.584 33.0152   2
   3  -4   7 694.741 20.8722   2
   3  -4   8 1608.99 36.1685   1
   3  -4   8 1565.84 27.5244   2
  -3  -4  -8 1517.96 40.4622   2
   3  -4   9 199.800 23.7272   1
   3  -4   9 155.264 16.8003   2
  -3  -4  -9 168.815 29.1958   2
   3  -4  10 58.6158 23.9822   1
  -3  -4 -10 72.8205 27.4289   2
   3  -4  10 46.1569 15.6286   2
   3  -4  11 744.705 31.7402   1
   3  -4  11 740.383 23.6831   2
  -3  -4 -11 753.871 36.1181   2
   3  -4  12 1695.46 43.1255   1
   3  -4  12 1731.28 32.9512   2
  -3  -4 -12 1752.11 47.0714   2
   3  -4  13 1.44667 27.2843   1
  -3  -4 -13 32.9551 29.0016   2
   3  -4  13-7.00088 17.4623   2
  -3  -4 -13 19.0346 15.5615   3
   3  -4  14 585.065 35.0426   1
   3  -4  14 529.500 24.6579   2
  -3  -4 -14 567.473 36.9581   2
   3  -4  15 136.875 30.9702   1
   3  -4  15 90.4312 19.4540   2
  -3  -4 -15 108.423 29.6259   2
   3  -4  16 65.7836 28.5986   1
   3  -4  16 60.6283 19.8467   2
  -3  -4 -16 35.7914 30.2321   2
   3  -4  17 169.457 32.7520   1
  -3  -4 -17 162.108 31.0884   2
   3  -4  18 395.385 35.7463   1
  -3  -4 -18 448.776 36.1977   2
   3  -4  19 705.954 40.7943   1
  -3  -4 -19 745.534 42.0812   2
   3  -4  20 368.660 37.1346   1
  -3  -4 -20 279.028 37.8726   2
   3  -4  21 287.010 38.9840   1
  -3  -4 -21 153.877 36.0981   2
   3  -4  22 192.405 37.2402   1
  -3  -4 -22 163.188 37.4533   2
   3  -4  23 314.980 41.0896   1
  -3  -4 -23 266.975 38.6229   2
   3  -4  24 324.917 43.7482   1
  -3  -4 -24 263.491 40.2116   2
   3  -4  25 91.6068 39.4865   1
  -3  -4 -25 164.213 40.9302   2
   3  -4  26 218.988 42.8003   1
  -3  -4 -26 167.809 42.4908   2
   3  -4  27 96.4878 43.9332   1
  -3  -4 -27 100.959 41.8676   2
   3  -4  28 83.3090 43.5906   1
  -3  -4 -28-5.08897 40.4004   2
   3  -4  29 198.053 47.1039   1
  -3  -4 -29 97.9273 43.9808   2
   3  -3 -29 65.7412 45.0582   2
   3  -3 -28 485.018 47.5461   2
   3  -3 -27 299.775 47.3685   2
   3  -3 -26 754.749 53.0350   2
   3  -3 -25 316.756 43.5514   2
   3  -3 -24 126.038 38.8810   2
   3  -3 -23 89.7169 36.8583   2
   3  -3 -22 62.6026 36.9243   2
  -3  -3  21 588.911 40.0146   1
   3  -3 -21 648.119 44.6048   2
  -3  -3  20 384.819 35.1440   1
   3  -3 -20 461.638 40.2264   2
  -3  -3  19 332.341 32.6824   1
   3  -3 -19 301.366 35.7681   2
  -3  -3  18 751.976 36.7381   1
   3  -3 -18 800.918 42.7134   2
  -3  -3  17 105.935 28.6819   1
   3  -3 -17 84.8829 32.0816   2
  -3  -3  16 647.139 32.8123   1
   3  -3 -16 663.649 40.5113   2
  -3  -3  15 215.574 27.9011   1
   3  -3 -15 318.979 34.9388   2
  -3  -3  14 714.931 29.1450   1
   3  -3 -14 696.321 37.3029   2
  -3  -3  13 441.685 25.0375   1
   3  -3 -13 423.898 31.6783   2
  -3  -3  12 405.108 23.5344   1
   3  -3 -12 387.259 30.1758   2
  -3  -3  11 1414.30 27.5476   1
   3  -3 -11 1551.64 40.1820   2
  -3  -3  10 808.479 21.2127   1
  -3  -3  10 777.383 29.9996   2
   3  -3 -10 719.682 30.2603   2
  -3  -3   9 1985.28 25.1855   1
  -3  -3   9 2010.89 40.9135   2
   3  -3  -9 1990.25 39.9731   2
  -3  -3   8 7023.92 37.5998   1
  -3  -3   8 7094.30 67.3180   2
   3  -3  -8 7251.97 66.0428   2
  -3  -3   7 645.717 13.2996   1
  -3  -3   7 661.218 27.0631   2
   3  -3  -7 655.011 26.5159   2
  -3  -3   6 315.757 8.94999   1
  -3  -3   6 324.717 22.9995   2
   3  -3  -6 308.025 22.8164   2
  -3  -3   5 1034.08 29.2309   2
   3  -3  -5 977.292 30.8441   1
   3  -3  -5 1103.10 27.1504   2
   3  -3  -4 259.378 22.7868   1
  -3  -3   4 275.614 21.5568   2
   3  -3  -4 239.718 19.3033   2
  -3  -3   3 2842.33 39.9592   2
   3  -3  -3 2929.56 41.3164   1
   3  -3  -3 2763.51 34.9966   2
  -3  -3   2 2065.87 34.9230   2
   3  -3  -2 1994.94 34.3679   1
   3  -3  -2 1962.94 29.2923   2
   3  -3  -1 1767.34 33.0525   1
  -3  -3   1 1696.70 32.4172   2
   3  -3  -1 1712.40 26.0274   2
   3  -3   0 1392.94 29.4390   1
  -3  -3   0 1442.77 31.1525   2
   3  -3   0 1446.09 22.8120   2
   3  -3   1 3087.99 39.4801   1
   3  -3   1 3073.56 29.1707   2
  -3  -3  -1 3177.66 40.9606   2
  -3  -3  -2 4028.92 45.5015   2
   3  -3   2 4065.15 44.6694   1
   3  -3   2 4048.42 31.6020   2
   3  -3   3 764.214 24.3956   1
  -3  -3  -3 774.064 26.6385   2
   3  -3   3 682.001 16.1436   2
   3  -3   4 3474.98 42.8880   1
   3  -3   4 3489.76 28.6522   2
  -3  -3  -4 3449.19 45.3395   2
   3  -3   5 6517.95 58.8393   1
  -3  -3  -5 6724.50 60.4958   2
   3  -3   5 6646.11 38.6387   2
   3  -3   6 1612.35 32.7989   1
   3  -3   6 1632.57 21.8140   2
  -3  -3  -6 1764.84 36.3163   2
   3  -3   7 1563.62 34.7238   1
   3  -3   7 1634.96 22.7159   2
  -3  -3  -7 1650.65 35.7616   2
   3  -3   8 1723.45 35.6150   1
   3  -3   8 1740.17 24.5224   2
  -3  -3  -8 1717.48 37.4443   2
   3  -3   9 16.7426 20.3118   1
   3  -3   9 16.5645 11.8698   2
  -3  -3  -9 28.7542 22.2684   2
   3  -3  10 855.738 31.8988   1
   3  -3  10 867.772 21.0326   2
  -3  -3 -10 893.500 33.0533   2
   3  -3  11 251.462 26.0746   1
   3  -3  11 246.513 16.2409   2
  -3  -3 -11 283.724 26.6070   2
  -3  -3 -11 205.182 15.9275   3
   3  -3  12 1723.46 43.1314   1
   3  -3  12 1826.43 31.3600   2
  -3  -3 -12 1760.20 30.5103   3
  -3  -3 -12 1825.72 42.4854   2
   3  -3  13 618.971 35.6596   1
  -3  -3 -13 693.600 34.7056   2
  -3  -3 -13 623.097 21.5988   3
   3  -3  14 86.7983 29.3729   1
  -3  -3 -14 78.5842 16.7031   3
  -3  -3 -14 101.382 26.2686   2
   3  -3  15 159.599 32.2635   1
  -3  -3 -15 172.427 30.6623   2
   3  -3  16 127.522 32.6360   1
  -3  -3 -16 134.529 29.8228   2
   3  -3  17 289.426 35.7527   1
  -3  -3 -17 304.867 32.8938   2
   3  -3  18 186.851 34.3859   1
  -3  -3 -18 188.811 32.2868   2
   3  -3  19-28.6624 32.2133   1
  -3  -3 -19 39.3684 29.4364   2
   3  -3  20 323.316 39.2202   1
  -3  -3 -20 329.321 34.0185   2
   3  -3  21 360.353 41.3675   1
  -3  -3 -21 300.758 36.6829   2
   3  -3  22-3.93435 37.2989   1
  -3  -3 -22-3.36234 32.4453   2
   3  -3  23 128.444 40.1756   1
  -3  -3 -23 92.5261 34.0441   2
   3  -3  24 99.4722 41.1944   1
  -3  -3 -24 82.0087 35.6227   2
   3  -3  25 153.949 42.1097   1
  -3  -3 -25 154.427 37.2508   2
   3  -3  26 242.277 46.9246   1
  -3  -3 -26 211.537 41.1953   2
   3  -3  27 78.1104 45.9121   1
  -3  -3 -27 58.0625 40.3640   2
   3  -3  28 209.819 47.2494   1
  -3  -3 -28 179.558 41.3010   2
   3  -3  29 609.756 56.2437   1
  -3  -3 -29 584.898 51.0020   2
   3  -3  30 210.664 50.1741   1
   3  -2 -30 80.5125 46.9057   2
   3  -2 -29 454.611 50.4900   2
   3  -2 -28 578.070 54.4950   2
   3  -2 -27 362.235 46.8452   2
  -3  -2  26 370.737 46.3604   1
   3  -2 -26 333.748 45.2160   2
  -3  -2  25 311.873 41.8045   1
   3  -2 -25 371.641 41.8030   2
  -3  -2  24 166.620 38.8969   1
   3  -2 -24 128.763 37.6411   2
  -3  -2  23 213.706 39.5568   1
   3  -2 -23 289.320 41.0318   2
  -3  -2  22 273.431 37.5507   1
   3  -2 -22 199.382 36.6777   2
  -3  -2  21 258.670 36.8925   1
   3  -2 -21 339.064 38.3095   2
  -3  -2  20 51.7053 31.6762   1
   3  -2 -20 84.0038 32.9185   2
  -3  -2  19 2257.58 52.5287   1
   3  -2 -19 2223.09 58.2313   2
  -3  -2  18 2688.99 54.6394   1
   3  -2 -18 2540.06 60.8799   2
  -3  -2  17 282.222 32.6888   1
   3  -2 -17 349.962 35.5350   2
  -3  -2  16 947.384 36.3326   1
   3  -2 -16 954.457 42.3434   2
  -3  -2  15 1677.38 40.1363   1
   3  -2 -15 1762.04 47.9367   2
  -3  -2  14 1400.47 35.8786   1
   3  -2 -14 1374.52 42.9952   2
  -3  -2  13 141.956 22.6406   1
   3  -2 -13 130.676 26.7226   2
  -3  -2  12 243.085 20.9093   1
   3  -2 -12 264.451 26.2029   2
  -3  -2  11 1642.52 29.5768   1
   3  -2 -11 1559.54 39.4163   2
  -3  -2  10 4383.02 40.8487   1
   3  -2 -10 4390.99 55.6265   2
  -3  -2   9 6085.28 44.2176   1
   3  -2  -9 6091.33 60.9163   2
  -3  -2   8 5503.43 38.3718   1
   3  -2  -8 5444.53 55.4461   2
  -3  -2   7 8965.98 43.6091   1
   3  -2  -7 8794.29 66.7102   2
  -3  -2   6 3366.20 25.1593   1
  -3  -2   6 3474.29 42.6688   2
   3  -2  -6 3558.19 41.2405   2
  -3  -2   5 2616.98 19.9162   1
  -3  -2   5 2673.23 36.9393   2
   3  -2  -5 2800.83 40.3285   1
   3  -2  -5 2658.81 34.8260   2
  -3  -2   4 585.627 10.0398   1
  -3  -2   4 588.486 21.6577   2
   3  -2  -4 527.113 23.8316   1
   3  -2  -4 590.031 19.8874   2
  -3  -2   3 3029.72 36.6088   2
   3  -2  -3 2973.58 31.2692   2
  -3  -2   2 2252.49 32.0612   2
   3  -2  -2 2121.68 25.5692   2
   3  -2  -1 9141.63 59.1769   1
  -3  -2   1 9117.48 57.1369   2
  -3  -2   0 9.01237 16.1289   2
   3  -2   0 46.6087 16.7988   1
   3  -2   0 23.1310 9.72691   2
   3  -2   1 8387.74 57.0753   1
  -3  -2  -1 8522.60 54.7488   2
   3  -2   1 8320.75 33.3516   2
   3  -2   2 3248.78 38.0509   1
  -3  -2  -2 3230.13 35.9565   2
   3  -2   2 3263.75 19.4992   2
   3  -2   3 5992.85 50.6176   1
   3  -2   3 6040.47 24.1557   2
  -3  -2  -3 6102.74 46.9937   2
   3  -2   4 1122.50 26.6292   1
   3  -2   4 1142.72 12.3610   2
  -3  -2  -4 1099.56 25.7298   2
   3  -2   5 5196.92 49.9174   1
   3  -2   5 5317.53 26.1876   2
  -3  -2  -5 5148.17 46.7125   2
   3  -2   6 907.378 27.2075   1
   3  -2   6 902.916 13.9050   2
  -3  -2  -6 964.971 25.4971   2
   3  -2   7 499.458 24.5389   1
   3  -2   7 584.176 13.6318   2
  -3  -2  -7 538.049 22.0899   2
   3  -2   8 5718.72 57.6784   1
  -3  -2  -8 5841.56 53.9834   2
   3  -2   9 6864.86 65.2527   1
  -3  -2  -9 7074.39 60.2864   2
  -3  -2  -9 7037.97 53.4273   3
   3  -2  10 1072.68 33.7584   1
  -3  -2 -10 994.422 29.5824   2
  -3  -2 -10 1064.49 24.2410   3
   3  -2  11 1555.74 39.8225   1
  -3  -2 -11 1570.88 35.4266   2
  -3  -2 -11 1493.80 28.0026   3
   3  -2  12 1003.35 37.3574   1
  -3  -2 -12 1079.32 25.2726   3
  -3  -2 -12 1034.69 32.7005   2
   3  -2  13 2795.75 53.5082   1
  -3  -2 -13 2646.51 46.2241   2
  -3  -2 -13 2701.58 36.8655   3
   3  -2  14 425.275 36.0065   1
  -3  -2 -14 481.585 22.0083   3
  -3  -2 -14 492.986 29.8621   2
   3  -2  15 402.091 36.3495   1
  -3  -2 -15 317.049 20.9149   3
  -3  -2 -15 338.948 28.7021   2
   3  -2  16 1050.49 45.7271   1
  -3  -2 -16 1084.31 29.1996   3
  -3  -2 -16 1039.51 38.8598   2
   3  -2  17 427.584 37.9214   1
  -3  -2 -17 454.358 32.7374   2
   3  -2  18 1661.58 53.5132   1
  -3  -2 -18 1805.84 47.2670   2
   3  -2  19 1990.41 56.7103   1
  -3  -2 -19 1833.94 50.4270   2
   3  -2  20 112.378 36.2000   1
  -3  -2 -20 17.2931 28.3011   2
   3  -2  21 36.0472 38.6749   1
  -3  -2 -21 51.5395 29.0566   2
   3  -2  22 248.559 43.7525   1
  -3  -2 -22 244.325 34.2689   2
   3  -2  23 181.255 39.9649   1
  -3  -2 -23 159.575 34.3106   2
   3  -2  24 163.051 43.7741   1
  -3  -2 -24 177.922 35.0849   2
   3  -2  25 424.955 50.1298   1
  -3  -2 -25 361.206 39.1015   2
   3  -2  26 720.506 55.1111   1
  -3  -2 -26 718.833 46.3999   2
   3  -2  27 1028.83 61.4103   1
  -3  -2 -27 1059.22 54.2592   2
   3  -2  28 137.220 49.1744   1
   3  -2  29 89.8027 49.3076   1
   3  -2  30 176.768 54.0559   1
  -3  -1  30 133.443 50.1918   1
   3  -1 -30 148.349 37.5504   2
  -3  -1  29 71.4527 48.8387   1
   3  -1 -29 17.5759 43.7051   2
  -3  -1  28 96.4155 47.8473   1
   3  -1 -28 26.2484 36.8183   2
  -3  -1  27 16.8187 43.5450   1
   3  -1 -27-50.7030 43.3061   2
  -3  -1  26 732.307 51.5026   1
   3  -1 -26 609.027 49.5771   2
  -3  -1  25 215.906 42.8523   1
   3  -1 -25 206.457 39.9922   2
  -3  -1  24 125.460 40.8507   1
   3  -1 -24 160.582 38.3176   2
  -3  -1  23-64.2980 38.4925   1
   3  -1 -23 3.67940 35.5326   2
  -3  -1  22 462.216 42.3924   1
   3  -1 -22 464.577 40.9928   2
  -3  -1  21-45.6847 34.1490   1
   3  -1 -21 11.1062 32.0857   2
  -3  -1  20 998.931 42.9326   1
   3  -1 -20 1022.34 44.9190   2
  -3  -1  19 105.743 33.5231   1
   3  -1 -19 84.5602 31.1293   2
  -3  -1  18 753.938 40.0002   1
   3  -1 -18 671.142 39.7007   2
  -3  -1  17 1150.97 41.6721   1
   3  -1 -17 1044.46 43.8370   2
  -3  -1  16 675.073 33.3715   1
   3  -1 -16 746.825 37.7126   2
  -3  -1  15 693.077 31.3072   1
   3  -1 -15 711.104 35.4713   2
  -3  -1  14 30.0808 23.2598   1
   3  -1 -14 8.82744 10.0902   3
   3  -1 -14 55.4450 26.7238   2
  -3  -1  13 921.172 29.0574   1
   3  -1 -13 974.331 16.9821   3
   3  -1 -13 909.731 34.7539   2
  -3  -1  12 1707.11 33.8241   1
   3  -1 -12 1779.22 20.9355   3
   3  -1 -12 1727.26 40.9884   2
  -3  -1  11 1249.52 27.8131   1
   3  -1 -11 1269.97 18.4192   3
   3  -1 -11 1255.90 35.2082   2
  -3  -1  10 447.985 20.7153   1
   3  -1 -10 455.212 13.4373   3
   3  -1 -10 471.874 25.9168   2
  -3  -1   9 1324.05 25.5901   1
   3  -1  -9 1349.53 19.0083   3
   3  -1  -9 1312.56 33.0190   2
  -3  -1   8 16694.1 71.9803   1
   3  -1  -8 16799.4 59.0456   3
   3  -1  -8 16822.2 90.8331   2
  -3  -1   7 4018.36 35.0463   1
   3  -1  -7 4197.68 31.2106   3
   3  -1  -7 4186.27 45.5545   2
  -3  -1   6 3627.74 30.7381   1
   3  -1  -6 3619.61 29.7308   3
   3  -1  -6 3544.75 40.5927   2
   3  -1  -5 880.935 18.4656   3
   3  -1  -5 939.231 23.4416   2
   3  -1  -4 3404.51 39.8887   1
   3  -1  -4 3504.68 35.4299   2
   3  -1  -3 967.179 23.3485   1
   3  -1  -3 946.778 20.4088   2
   3  -1  -2 12385.5 63.6992   1
  -3  -1   2 12684.4 58.5659   2
   3  -1  -2 12463.7 50.7152   2
   3  -1  -1 225.679 17.7005   1
  -3  -1   1 234.527 15.2489   2
   3  -1  -1 222.313 11.2685   2
  -3  -1   0 6260.86 39.8586   2
   3  -1   0 6289.54 45.8772   1
   3  -1   0 6190.43 26.6984   2
   3  -1   1 5469.66 43.9357   1
  -3  -1  -1 5388.36 36.4674   2
   3  -1   2 5585.07 45.0508   1
  -3  -1  -2 5640.79 37.1744   2
   3  -1   3-11.4149 16.5713   1
  -3  -1  -3-1.63814 13.1133   2
   3  -1   4 519.636 22.0077   1
  -3  -1  -4 533.135 17.7786   2
   3  -1   5 842.115 25.4356   1
  -3  -1  -5 857.415 19.9671   2
   3  -1   6 1263.23 30.3727   1
  -3  -1  -6 1303.56 23.5118   2
  -3  -1  -6 1294.29 25.1155   3
   3  -1   7 4922.47 51.6237   1
  -3  -1  -7 4907.85 41.6876   2
  -3  -1  -7 4695.95 42.8169   3
   3  -1   8 5191.54 55.5318   1
  -3  -1  -8 5130.97 44.5889   2
  -3  -1  -8 5102.20 45.0781   3
   3  -1   9 11779.1 83.5952   1
  -3  -1  -9 11796.4 68.7698   2
  -3  -1  -9 11908.4 69.0518   3
   3  -1  10 4691.17 57.4176   1
  -3  -1 -10 4615.12 46.8248   2
  -3  -1 -10 4550.88 44.9693   3
   3  -1  11 759.447 33.1903   1
  -3  -1 -11 672.803 24.5882   2
  -3  -1 -11 711.963 22.6359   3
   3  -1  12 1797.93 44.1838   1
  -3  -1 -12 1682.42 31.8646   3
  -3  -1 -12 1646.01 33.5985   2
   3  -1  13 1250.48 42.1135   1
  -3  -1 -13 1328.15 33.2769   2
  -3  -1 -13 1189.30 29.5171   3
   3  -1  14 997.639 41.4743   1
  -3  -1 -14 1008.42 32.4709   2
  -3  -1 -14 915.186 28.0485   3
   3  -1  15 590.085 40.4128   1
  -3  -1 -15 608.276 26.2236   3
  -3  -1 -15 538.958 29.1693   2
   3  -1  16 1154.96 47.5184   1
  -3  -1 -16 1053.69 31.6245   3
  -3  -1 -16 1097.57 36.6113   2
   3  -1  17 195.997 39.5248   1
  -3  -1 -17 137.312 23.7118   3
  -3  -1 -17 164.577 26.4437   2
   3  -1  18 247.545 40.1660   1
  -3  -1 -18 333.623 29.4844   2
   3  -1  19 381.492 42.9662   1
  -3  -1 -19 305.334 29.9109   2
   3  -1  20 814.326 47.3854   1
  -3  -1 -20 910.205 39.4602   2
   3  -1  21 335.974 44.6097   1
  -3  -1 -21 315.612 33.1050   2
   3  -1  22 270.644 42.7941   1
  -3  -1 -22 269.088 32.9850   2
   3  -1  23 151.757 42.6842   1
  -3  -1 -23 182.184 32.6091   2
   3  -1  24 221.168 45.7683   1
  -3  -1 -24 309.393 35.0972   2
   3  -1  25 34.0500 44.3952   1
  -3  -1 -25 87.8505 33.3308   2
   3  -1  26 141.936 47.6138   1
  -3  -1 -26 168.472 34.1406   2
   3  -1  27 480.616 52.8558   1
   3  -1  28 270.075 52.1639   1
   3  -1  29 219.316 55.4224   1
   3  -1  30 130.785 50.3656   1
  -3   0  31 15.0621 52.6167   1
  -3   0  30 225.502 55.0616   1
   3   0 -30 225.281 47.3222   2
  -3   0  29 91.4717 49.7551   1
   3   0 -29 48.7739 42.5905   2
  -3   0  28 117.335 50.0580   1
   3   0 -28-44.6021 42.5682   2
  -3   0  27-44.4725 46.2542   1
   3   0 -27 60.4825 39.9943   2
  -3   0  26 30.1924 42.9863   1
   3   0 -26 24.7876 36.7853   2
  -3   0  25 117.833 43.0683   1
   3   0 -25 92.2031 33.9476   2
  -3   0  24 175.466 39.7811   1
  -3   0  23 134.533 38.9210   1
   3   0 -23 76.8480 35.0151   2
  -3   0  22 294.654 40.5344   1
   3   0 -22 282.136 33.7963   2
  -3   0  21 66.6971 33.5177   1
   3   0 -21 48.4234 33.2832   2
  -3   0  20 869.749 43.1665   1
   3   0 -20 890.539 44.0958   2
  -3   0  19 717.885 39.2226   1
   3   0 -19 689.784 41.7878   2
  -3   0  18 2374.68 53.6338   1
   3   0 -18 2411.88 58.4679   2
  -3   0  17 232.949 31.4773   1
   3   0 -17 200.534 31.8495   2
  -3   0  16 287.924 30.7524   1
   3   0 -16 273.122 18.2874   3
   3   0 -16 281.668 32.2723   2
  -3   0  15 1523.92 40.4915   1
   3   0 -15 1566.60 27.2321   3
   3   0 -15 1584.24 44.9583   2
  -3   0  14 2117.25 42.9222   1
   3   0 -14 2223.70 30.4198   3
   3   0 -14 2287.04 49.2665   2
  -3   0  13 1872.36 38.2567   1
   3   0 -13 1764.09 26.7546   3
   3   0 -13 1722.60 42.0042   2
  -3   0  12 362.339 23.3619   1
   3   0 -12 397.360 16.9725   3
   3   0 -12 342.595 26.7493   2
  -3   0  11 63.4779 18.1564   1
   3   0 -11 56.3442 13.0730   3
   3   0 -11 62.0578 20.8282   2
  -3   0  10 14060.7 81.0371   1
   3   0 -10 14130.5 64.5344   3
   3   0 -10 13921.3 91.7181   2
  -3   0   9 1341.81 28.3203   1
   3   0  -9 1410.75 23.3855   3
   3   0  -9 1446.19 33.3856   2
  -3   0   8 77.0372 15.1770   1
   3   0  -8 90.4232 13.1203   3
   3   0  -8 77.8100 18.2889   2
  -3   0   7 2697.75 33.3463   1
   3   0  -7 2680.53 29.4430   3
   3   0  -7 2777.42 38.2701   2
  -3   0   6 50.1855 13.8303   1
   3   0  -6 75.5074 13.6894   3
   3   0  -6 44.3420 17.0243   2
   3   0  -5 37.7420 15.5814   1
   3   0  -5 38.4874 13.6243   3
   3   0  -5 23.8789 16.4287   2
   3   0  -4 8.42664 13.1574   1
   3   0  -4 7.87020 14.3198   3
   3   0  -4 6.54488 13.7516   2
   3   0  -3 9525.09 51.0172   1
   3   0  -3 9750.61 51.8522   3
   3   0  -3 9654.66 51.5245   2
   3   0  -2 47364.6 106.255   1
   3   0  -2 47472.2 113.054   3
   3   0  -2 47487.6 104.245   2
   3   0  -1 25894.9 79.4975   1
   3   0  -1 26081.7 86.1430   3
  -3   0   0 10075.2 37.2898   2
   3   0   0 9948.22 51.1014   1
  -3   0  -1 52597.5 77.1588   2
   3   0   1 52943.4 116.514   1
   3   0   1 52716.8 124.380   3
   3   0   2 21612.4 78.2821   1
  -3   0  -2 21724.8 47.7994   2
  -3   0  -2 21492.0 80.2176   3
  -3   0  -3 29892.2 57.8002   2
  -3   0  -3 29921.6 96.7843   3
   3   0   4 160.927 19.4686   1
  -3   0  -4 167.021 15.9179   3
  -3   0  -4 205.142 10.2926   2
   3   0   5 1165.17 28.2102   1
  -3   0  -5 1123.15 24.6555   3
  -3   0  -5 1157.82 16.4373   2
   3   0   6 1631.89 32.1739   1
  -3   0  -6 1620.74 20.2479   2
  -3   0  -6 1623.20 28.0863   3
   3   0   7 4583.12 50.3161   1
  -3   0  -7 4623.91 44.0252   3
  -3   0  -7 4534.09 34.2470   2
   3   0   8 5633.02 58.3598   1
  -3   0  -8 5766.84 41.3381   2
  -3   0  -8 5599.70 49.0882   3
   3   0   9 3752.04 51.7881   1
  -3   0  -9 3868.15 37.4019   2
  -3   0  -9 3926.77 43.5279   3
   3   0  10 3062.99 49.9632   1
  -3   0 -10 3048.07 36.1155   2
  -3   0 -10 3080.04 40.6102   3
   3   0  11 894.572 35.0528   1
  -3   0 -11 934.090 24.4059   2
  -3   0 -11 866.040 26.5587   3
   3   0  12 538.491 35.2127   1
  -3   0 -12 577.261 24.5415   3
  -3   0 -12 574.193 22.7960   2
   3   0  13 5482.00 70.8897   1
  -3   0 -13 5315.58 55.0346   3
  -3   0 -13 5497.72 55.9090   2
   3   0  14 1828.74 50.4799   1
  -3   0 -14 1815.37 37.1389   3
  -3   0 -14 1800.29 36.7372   2
   3   0  15 86.9386 36.7608   1
  -3   0 -15 62.4164 20.6755   2
  -3   0 -15 83.0772 22.4160   3
   3   0  16 302.497 41.0452   1
  -3   0 -16 336.368 26.8493   3
  -3   0 -16 315.201 26.2271   2
   3   0  17 2977.20 65.2750   1
  -3   0 -17 2941.92 48.3961   3
  -3   0 -17 2860.58 50.7798   2
   3   0  18 3254.94 69.5841   1
  -3   0 -18 3153.21 50.8080   3
  -3   0 -18 3128.45 54.6452   2
   3   0  19 621.114 45.9784   1
  -3   0 -19 567.440 30.5748   3
  -3   0 -19 597.946 33.6870   2
   3   0  20 2220.42 64.1717   1
  -3   0 -20 2092.25 50.6391   2
   3   0  21 166.600 43.2204   1
  -3   0 -21 220.681 29.4429   2
   3   0  22 1476.36 61.2175   1
  -3   0 -22 1476.62 47.3522   2
   3   0  23 283.565 48.0541   1
  -3   0 -23 335.512 35.1243   2
   3   0  24 23.7174 44.1026   1
  -3   0 -24 11.6511 30.4996   2
   3   0  25 827.067 56.0172   1
  -3   0 -25 705.132 42.6028   2
   3   0  26 141.820 48.8285   1
   3   0  27 55.9126 48.4797   1
   3   0  28-44.3401 48.7010   1
   3   0  29 247.730 55.9277   1
  -3   1  31 26.8771 51.9358   1
  -3   1  30 141.336 53.4790   1
   3   1 -30 127.175 45.3566   2
  -3   1  29-25.0083 50.8108   1
   3   1 -29 87.9185 41.5007   2
  -3   1  28-33.8278 49.8584   1
   3   1 -28 10.6552 38.8173   2
  -3   1  27-18.4252 47.1988   1
   3   1 -27-36.0364 39.0489   2
  -3   1  26 723.817 55.7916   1
   3   1 -26 559.379 48.9712   2
  -3   1  25 136.085 41.1999   1
   3   1 -25 279.599 41.3931   2
  -3   1  24 141.856 43.9718   1
   3   1 -24 79.5457 34.6703   2
  -3   1  23-24.7305 40.4109   1
   3   1 -23 14.5678 35.2044   2
  -3   1  22 451.047 43.0222   1
   3   1 -22 510.949 43.3252   2
  -3   1  21-8.88016 32.4710   1
   3   1 -21 8.50678 33.8146   2
  -3   1  20 986.470 46.3354   1
   3   1 -20 1002.89 46.4290   2
  -3   1  19 84.3926 33.2941   1
   3   1 -19 68.0621 30.4242   2
  -3   1  18 709.709 41.4795   1
   3   1 -18 674.884 27.0186   3
  -3   1  17 1152.42 42.9091   1
   3   1 -17 1027.10 30.3197   3
   3   1 -17 1069.19 42.2637   2
  -3   1  16 671.684 36.0008   1
   3   1 -16 634.141 26.0350   3
   3   1 -16 675.053 37.1291   2
  -3   1  15 701.149 33.6673   1
   3   1 -15 681.904 25.7461   3
   3   1 -15 675.465 35.7458   2
  -3   1  14 19.3436 24.2140   1
   3   1 -14-21.5206 17.7546   3
  -3   1  13 1040.07 33.6335   1
   3   1 -13 929.321 26.4365   3
   3   1 -13 998.064 36.0090   2
  -3   1  12 1840.88 38.2856   1
   3   1 -12 1773.35 31.2580   3
   3   1 -12 1798.30 41.4796   2
  -3   1  11 1302.34 32.1585   1
   3   1 -11 1277.19 27.5098   3
   3   1 -11 1313.22 35.9200   2
  -3   1  10 434.074 23.3223   1
   3   1 -10 473.064 20.5499   3
   3   1 -10 470.792 26.4271   2
  -3   1   9 1364.63 30.8027   1
   3   1  -9 1294.76 26.5288   3
   3   1  -9 1219.49 33.0955   2
  -3   1   8 16723.4 86.2199   1
   3   1  -8 16882.5 78.8444   3
   3   1  -8 16529.4 93.2607   2
  -3   1   7 4207.20 43.6828   1
   3   1  -7 4147.19 40.2259   3
   3   1  -7 4128.12 47.5156   2
   3   1  -6 3582.92 37.0794   3
   3   1  -6 3665.93 43.0829   2
   3   1  -5 855.096 22.9475   3
   3   1  -5 913.825 26.7425   2
   3   1  -4 3482.79 28.6883   1
   3   1  -4 3544.31 37.3135   3
   3   1  -4 3700.80 39.6376   2
   3   1  -3 965.928 16.5902   1
   3   1  -3 953.540 24.1098   3
  -3   1   3 899.483 18.9362   3
   3   1  -2 12537.6 46.8601   1
   3   1  -2 12305.8 64.0627   3
  -3   1   2 12591.6 57.0842   3
   3   1  -1 215.950 12.2741   1
   3   1  -1 189.064 18.3292   3
  -3   1   1 191.912 15.0931   3
   3   1   0 6268.64 36.8382   1
   3   1   0 6147.31 46.5713   3
  -3   1   0 6220.13 44.1139   3
   3   1   1 5514.89 37.1898   1
   3   1   1 5505.19 44.3629   3
  -3   1  -1 5605.65 42.8676   3
   3   1   2 5590.95 40.0729   1
   3   1   2 5596.71 44.9227   3
  -3   1  -2 5733.06 45.0064   3
   3   1   3 2.56874 16.8481   1
   3   1   3 29.7730 16.1671   3
  -3   1  -3 19.0545 16.1399   3
   3   1   4 487.388 22.0085   1
   3   1   4 522.295 20.2316   3
  -3   1  -4 563.021 21.3973   3
   3   1   5 827.336 25.7377   1
   3   1   5 836.623 23.2028   3
  -3   1  -5 822.341 10.8536   2
  -3   1  -5 798.182 24.2854   3
   3   1   6 1317.86 30.5370   1
  -3   1  -6 1302.89 15.8090   2
  -3   1  -6 1283.30 27.7102   3
   3   1   7 4864.42 52.0298   1
  -3   1  -7 4827.70 31.4013   2
  -3   1  -7 4701.54 47.6391   3
   3   1   8 5334.80 57.4824   1
  -3   1  -8 5093.09 35.9490   2
  -3   1  -8 5168.24 51.7859   3
   3   1   9 11939.7 84.7492   1
  -3   1  -9 11843.8 58.5297   2
  -3   1  -9 11882.6 77.3940   3
   3   1  10 4674.42 59.2392   1
  -3   1 -10 4666.97 52.0694   3
  -3   1 -10 4617.73 40.9427   2
   3   1  11 783.363 35.8417   1
  -3   1 -11 682.541 27.9469   3
  -3   1 -11 693.547 21.2677   2
   3   1  12 1720.03 45.3371   1
  -3   1 -12 1726.99 37.4087   3
  -3   1 -12 1668.84 30.7023   2
   3   1  13 1215.82 44.8990   1
  -3   1 -13 1182.76 34.2231   3
  -3   1 -13 1261.84 29.3906   2
   3   1  14 967.177 44.3055   1
  -3   1 -14 973.417 33.8759   3
  -3   1 -14 966.449 29.5229   2
   3   1  15 535.249 41.9165   1
  -3   1 -15 503.021 30.4900   3
  -3   1 -15 580.780 27.1430   2
   3   1  16 1123.31 49.6036   1
  -3   1 -16 1111.44 37.7763   3
  -3   1 -16 1124.23 33.5261   2
   3   1  17 213.293 42.0728   1
  -3   1 -17 212.045 30.0407   3
  -3   1 -17 152.512 24.4270   2
   3   1  18 340.618 42.4455   1
  -3   1 -18 248.591 30.0898   3
  -3   1 -18 257.230 26.1804   2
   3   1  19 302.577 43.0802   1
  -3   1 -19 319.294 30.7537   3
  -3   1 -19 291.529 27.2709   2
   3   1  20 903.481 50.9789   1
  -3   1 -20 877.516 38.0252   3
  -3   1 -20 850.929 35.2805   2
   3   1  21 275.982 45.3887   1
  -3   1 -21 322.041 29.6272   2
   3   1  22 254.425 45.3854   1
  -3   1 -22 269.492 30.7735   2
   3   1  23 114.310 45.8831   1
  -3   1 -23 161.245 27.7928   2
   3   1  24 237.276 47.5415   1
   3   1  25 26.3303 46.8877   1
   3   1  26 73.8032 50.2856   1
   3   1  27 418.427 58.6950   1
   3   1  28 225.766 53.8540   1
   3   1  29 174.493 57.1914   1
  -3   2  30 81.9089 54.6863   1
   3   2 -30 97.3239 45.9903   2
  -3   2  29 459.209 60.5685   1
   3   2 -29 456.634 50.4045   2
  -3   2  28 503.961 57.4309   1
   3   2 -28 465.897 51.6712   2
  -3   2  27 379.462 51.4704   1
   3   2 -27 284.015 45.7123   2
  -3   2  26 424.826 52.7598   1
   3   2 -26 359.944 46.4627   2
  -3   2  25 376.501 48.6149   1
   3   2 -25 345.116 43.4494   2
  -3   2  24 86.1444 40.2616   1
   3   2 -24 191.334 40.1263   2
  -3   2  23 272.946 43.4501   1
   3   2 -23 270.086 39.9714   2
  -3   2  22 295.220 41.7516   1
   3   2 -22 272.495 39.3024   2
  -3   2  21 370.398 39.9900   1
   3   2 -21 264.974 39.3247   2
  -3   2  20 130.350 35.5139   1
   3   2 -20 88.0483 32.9407   2
  -3   2  19 2246.91 57.8432   1
   3   2 -19 2242.41 45.4930   3
   3   2 -19 2296.40 60.5914   2
  -3   2  18 2661.64 59.4574   1
   3   2 -18 2698.57 47.6982   3
   3   2 -18 2684.39 62.0361   2
  -3   2  17 325.425 34.8203   1
   3   2 -17 351.566 27.8669   3
   3   2 -17 269.808 34.7284   2
  -3   2  16 1042.87 41.2768   1
   3   2 -16 966.783 33.9152   3
   3   2 -16 913.443 42.9881   2
  -3   2  15 1641.85 45.0922   1
   3   2 -15 1721.04 38.5467   3
   3   2 -15 1636.99 47.8394   2
  -3   2  14 1451.33 42.2045   1
   3   2 -14 1410.10 35.9847   3
   3   2 -14 1393.73 43.0255   2
  -3   2  13 124.855 24.0285   1
   3   2 -13 148.011 23.0015   3
   3   2 -13 159.069 27.8727   2
  -3   2  12 241.494 24.4552   1
   3   2 -12 227.559 22.9126   3
   3   2 -12 293.802 27.9361   2
  -3   2  11 1654.28 37.4657   1
   3   2 -11 1569.35 34.3347   3
   3   2 -11 1642.70 40.7729   2
  -3   2  11 1656.10 13.0747   3
  -3   2  10 4276.42 53.3448   1
   3   2 -10 4433.86 50.0590   3
  -3   2  10 4535.66 23.3324   3
   3   2 -10 4378.18 57.9616   2
  -3   2   9 6183.81 60.1220   1
   3   2  -9 6069.06 56.8379   3
  -3   2   9 6053.22 29.2904   3
   3   2  -9 5971.11 63.9298   2
  -3   2   8 5711.77 56.0435   1
   3   2  -8 5553.37 53.2635   3
   3   2  -8 5385.90 58.2311   2
  -3   2   8 5521.72 30.1542   3
  -3   2   7 9083.64 67.4345   1
   3   2  -7 8942.50 64.7624   3
  -3   2   7 9058.12 40.5931   3
   3   2  -7 9012.33 71.6106   2
   3   2  -6 3431.29 41.3239   3
  -3   2   6 3333.30 27.0891   3
   3   2  -5 2795.75 37.4996   3
  -3   2   5 2651.68 26.1188   3
   3   2  -4 611.155 22.3695   3
  -3   2   4 579.026 16.4084   3
   3   2  -3 3012.63 19.1208   1
   3   2  -3 2978.55 37.6372   3
  -3   2   3 2925.20 30.3792   3
   3   2  -2 2282.10 16.8210   1
   3   2  -2 2225.22 33.4687   3
  -3   2   2 2169.48 28.3662   3
   3   2  -1 9041.14 34.9547   1
   3   2  -1 8881.91 59.8919   3
  -3   2   1 8793.60 54.0994   3
   3   2   0 9.89900 9.82463   1
   3   2   0-3.24031 16.7878   3
  -3   2   0-0.70572 15.3176   3
   3   2   1 8446.55 42.8899   1
   3   2   1 8296.93 57.4440   3
  -3   2  -1 8593.81 56.3176   3
   3   2   2 3239.70 31.2959   1
   3   2   2 3125.14 37.2798   3
  -3   2  -2 3185.68 38.5160   3
   3   2   3 6219.75 45.3797   1
   3   2   3 6113.23 49.0980   3
  -3   2  -3 5930.45 51.5990   3
   3   2   4 1130.47 25.8912   1
   3   2   4 1156.77 25.2810   3
  -3   2  -4 1136.57 28.0326   3
   3   2   5 5331.30 48.4247   1
  -3   2  -5 5141.57 51.3599   3
   3   2   5 5195.18 45.2891   3
   3   2   6 955.277 29.8130   1
  -3   2  -6 923.445 28.2030   3
   3   2   6 884.981 23.5545   3
   3   2   7 546.655 26.8624   1
   3   2   7 532.227 20.2191   3
  -3   2  -7 494.662 26.2657   3
   3   2   8 5877.91 60.1212   1
   3   2   8 5618.01 48.8571   3
  -3   2  -8 5678.80 57.5589   3
  -3   2  -8 5711.21 38.8177   2
   3   2   9 6981.04 67.2212   1
  -3   2  -9 6882.77 46.1731   2
   3   2  10 977.053 35.7651   1
  -3   2 -10 1061.02 33.1672   3
  -3   2 -10 1061.26 22.6152   2
   3   2  11 1553.12 43.3756   1
  -3   2 -11 1546.49 38.3383   3
  -3   2 -11 1585.53 28.4377   2
   3   2  12 1082.57 41.7430   1
  -3   2 -12 1103.43 36.2594   3
  -3   2 -12 1101.46 26.1104   2
   3   2  13 2759.74 56.8188   1
  -3   2 -13 2796.16 49.3529   3
  -3   2 -13 2740.65 39.4494   2
   3   2  14 487.274 39.5039   1
  -3   2 -14 477.091 31.6897   3
  -3   2 -14 479.860 24.0562   2
   3   2  15 396.069 41.1377   1
  -3   2 -15 338.545 32.7563   3
  -3   2 -15 326.963 23.6997   2
   3   2  16 1160.58 50.7487   1
  -3   2 -16 1062.84 41.2909   3
  -3   2 -16 1037.66 32.7255   2
   3   2  17 396.536 43.2532   1
  -3   2 -17 404.142 35.2638   3
  -3   2 -17 381.479 26.6448   2
  -3   2 -18 1711.92 47.0126   3
  -3   2 -18 1653.53 41.1941   2
   3   2  19 1804.00 60.0670   1
  -3   2 -19 1858.54 49.1177   3
  -3   2 -19 1917.76 44.9899   2
   3   2  20 126.380 42.3251   1
  -3   2 -20 65.7622 31.5748   3
  -3   2 -20 71.8534 25.6288   2
   3   2  21 116.111 44.4531   1
  -3   2 -21 83.3426 33.1090   3
  -3   2 -21 103.470 25.7213   2
   3   2  22 250.776 47.6348   1
   3   2  23 177.229 47.1627   1
   3   2  24 87.7902 46.1993   1
   3   2  25 419.368 55.0953   1
   3   2  26 907.334 63.5073   1
   3   2  27 1085.79 66.4023   1
   3   2  28 98.2358 55.8567   1
   3   2  29 79.1148 55.9506   1
   3   3 -30 361.645 50.4930   2
  -3   3  29 76.2530 55.1250   1
   3   3 -29 103.962 44.4084   2
  -3   3  28 381.644 55.2799   1
   3   3 -28 278.601 47.4284   2
  -3   3  27 353.402 54.6199   1
   3   3 -27 272.015 45.8523   2
  -3   3  26 925.949 61.7113   1
   3   3 -26 726.985 52.7742   2
  -3   3  25 329.535 47.2918   1
   3   3 -25 354.260 46.2790   2
  -3   3  24 137.182 43.6458   1
   3   3 -24 100.166 39.3391   2
  -3   3  23 146.506 40.6222   1
   3   3 -23 138.260 39.1281   2
  -3   3  22 18.3182 36.5510   1
   3   3 -22-26.0438 35.6849   2
  -3   3  21 632.136 46.6890   1
   3   3 -21 491.435 33.7777   3
   3   3 -21 572.266 42.2769   2
  -3   3  20 371.944 40.5946   1
   3   3 -20 371.874 31.1339   3
   3   3 -20 403.324 39.3616   2
  -3   3  19 328.855 37.7198   1
   3   3 -19 318.024 30.3142   3
   3   3 -19 277.961 36.4753   2
  -3   3  18 759.002 42.0153   1
   3   3 -18 808.040 36.4972   3
   3   3 -18 786.062 42.0492   2
  -3   3  17 137.728 32.8265   1
   3   3 -17 89.6128 27.3080   3
   3   3 -17 162.642 31.9746   2
  -3   3  16 609.927 38.7900   1
   3   3 -16 593.819 33.5597   3
   3   3 -16 617.886 39.1611   2
  -3   3  15 242.327 31.3307   1
   3   3 -15 237.229 29.9838   3
   3   3 -15 235.103 32.4420   2
  -3   3  14 705.259 35.9261   1
   3   3 -14 721.696 34.0911   3
   3   3 -14 758.140 37.9929   2
  -3   3  13 394.353 30.0837   1
   3   3 -13 391.811 30.2544   3
   3   3 -13 424.172 32.9568   2
  -3   3  12 368.409 28.0925   1
   3   3 -12 409.151 27.2040   3
   3   3 -12 374.537 31.7220   2
  -3   3  11 1396.37 38.1212   1
   3   3 -11 1410.51 37.9442   3
   3   3 -11 1394.01 40.9852   2
  -3   3  10 836.358 31.3592   1
   3   3 -10 733.948 30.8638   3
  -3   3  10 802.665 11.9635   3
  -3   3   9 2006.30 40.2136   1
   3   3  -9 2013.94 39.9949   3
  -3   3   9 2118.70 19.9583   3
  -3   3   8 6914.19 65.0930   1
   3   3  -8 7178.56 65.7869   3
  -3   3   8 7050.43 37.1193   3
  -3   3   7 671.004 26.7401   1
   3   3  -7 673.964 28.6259   3
  -3   3   7 657.525 16.3594   3
   3   3  -6 308.810 23.5030   3
  -3   3   6 350.168 15.2729   3
   3   3  -5 1167.84 32.1339   3
  -3   3   5 1099.00 21.4538   3
   3   3  -4 283.384 22.4586   3
  -3   3   4 293.258 16.1605   3
  -3   3   3 2827.68 33.2017   3
   3   3  -3 2759.06 40.3814   3
   3   3  -2 2084.47 35.9465   3
  -3   3   2 1964.03 30.0541   3
   3   3  -1 1743.55 14.9177   1
   3   3  -1 1705.69 33.1286   3
  -3   3   1 1657.15 29.8476   3
   3   3   0 1442.64 17.8693   1
  -3   3   0 1409.27 28.1682   3
   3   3   0 1484.37 31.0434   3
   3   3   1 3103.84 28.2868   1
  -3   3  -1 3148.21 39.7400   3
   3   3   1 3092.16 40.6776   3
   3   3   2 4032.56 34.8918   1
  -3   3  -2 3920.33 45.8446   3
   3   3   2 4010.84 44.2055   3
   3   3   3 743.020 21.9292   1
  -3   3  -3 745.421 26.9229   3
   3   3   3 727.848 24.1248   3
   3   3   4 3557.19 39.7999   1
   3   3   4 3519.05 40.7715   3
  -3   3  -4 3510.88 46.7777   3
   3   3   5 6662.45 55.3543   1
   3   3   5 6535.05 54.6419   3
  -3   3  -5 6574.20 62.7878   3
   3   3   6 1565.91 34.0832   1
   3   3   6 1634.90 30.0151   3
  -3   3  -6 1606.61 36.7989   3
   3   3   7 1646.88 36.7210   1
  -3   3  -7 1609.36 37.8299   3
   3   3   7 1649.50 29.4642   3
   3   3   8 1601.42 38.1389   1
   3   3   8 1623.66 29.8354   3
  -3   3  -8 1682.71 39.3392   3
   3   3   9 38.5095 26.8119   1
  -3   3  -9 41.0406 24.8326   3
   3   3   9 48.3835 16.1536   3
   3   3  10 880.240 37.1850   1
   3   3  10 862.767 23.9667   3
  -3   3 -10 845.645 35.3350   3
   3   3  11 252.830 32.5206   1
  -3   3 -11 243.541 29.8302   3
   3   3  12 1775.89 48.9748   1
  -3   3 -12 1702.60 45.8788   3
   3   3  13 672.015 41.6531   1
  -3   3 -13 641.164 38.0830   3
  -3   3 -13 641.948 25.5751   2
   3   3  14 130.412 37.2209   1
  -3   3 -14 85.8389 33.7438   3
  -3   3 -14 50.0314 20.4828   2
   3   3  15 173.444 38.3522   1
  -3   3 -15 149.141 35.2425   3
  -3   3 -15 144.618 22.5305   2
   3   3  16 137.888 42.1338   1
  -3   3 -16 159.933 35.4752   3
  -3   3 -16 89.0204 22.4706   2
   3   3  17 281.990 41.8037   1
  -3   3 -17 305.543 36.3314   3
  -3   3 -17 319.712 26.5078   2
   3   3  18 172.629 42.0106   1
  -3   3 -18 172.955 33.8020   3
  -3   3 -18 174.329 26.5783   2
   3   3  19 92.1330 42.4912   1
  -3   3 -19 16.7276 31.6048   3
  -3   3 -19-2.92738 24.0690   2
   3   3  20 303.023 46.0920   1
  -3   3 -20 245.353 36.9183   3
   3   3  21 293.188 47.6927   1
  -3   3 -21 270.390 38.2026   3
   3   3  22-13.5844 43.1246   1
  -3   3 -22-1.96336 34.9451   3
   3   3  23 157.722 49.1481   1
  -3   3 -23 153.914 38.3243   3
   3   3  24 82.3342 48.8555   1
   3   3  25 200.680 51.0841   1
   3   3  27 60.7180 55.6716   1
   3   3  28 216.197 59.5855   1
  -3   4  28 77.4233 52.7306   1
  -3   4  27 280.549 55.6705   1
  -3   4  26 240.092 50.3391   1
  -3   4  25 559.390 53.1159   1
   3   4 -25 572.684 51.3434   2
  -3   4  24 246.696 45.5904   1
   3   4 -24 239.835 43.1983   2
  -3   4  23 877.683 55.1636   1
   3   4 -23 820.219 51.5986   2
  -3   4  22 267.789 42.2109   1
   3   4 -22 278.228 34.3554   3
   3   4 -22 297.690 43.6467   2
  -3   4  21 158.251 38.0337   1
   3   4 -21 134.519 32.1795   3
   3   4 -21 188.684 37.0596   2
  -3   4  20 182.867 39.4971   1
   3   4 -20 202.484 32.3305   3
  -3   4  19 462.897 42.1366   1
   3   4 -19 501.638 36.2481   3
  -3   4  18 1672.88 53.4292   1
   3   4 -18 1722.41 49.1206   3
  -3   4  17 944.172 44.5864   1
   3   4 -17 782.476 38.0947   3
  -3   4  16 1247.80 47.0831   1
   3   4 -16 1220.79 44.3669   3
  -3   4  15 211.954 32.7779   1
   3   4 -15 224.100 32.4957   3
  -3   4  14 477.199 35.9385   1
   3   4 -14 399.368 35.4166   3
  -3   4  13 499.767 33.7418   1
   3   4 -13 496.942 34.8861   3
  -3   4  12 193.601 28.3551   1
   3   4 -12 182.038 29.1070   3
  -3   4  11 4044.32 60.8412   1
   3   4 -11 3840.54 60.2330   3
  -3   4  10 314.764 27.6555   1
  -3   4  10 287.458 12.9589   3
  -3   4   9 1310.06 36.6994   1
  -3   4   9 1349.84 21.1986   3
   3   4  -9 1313.19 39.5083   3
  -3   4   8 1038.17 32.9654   1
  -3   4   8 988.986 20.7086   3
   3   4  -8 981.713 34.2052   3
  -3   4   7 1249.15 33.8474   1
   3   4  -7 1368.77 37.5926   3
  -3   4   7 1295.27 24.1519   3
   3   4  -6 1007.10 33.2045   3
  -3   4   6 986.441 23.1031   3
   3   4  -5 669.702 29.3710   3
  -3   4   5 652.414 21.7264   3
   3   4  -4 2931.21 46.9769   3
  -3   4   4 2855.13 36.4208   3
   3   4  -3 6629.68 65.4777   3
  -3   4   3 6787.15 54.5798   3
  -3   4   2 1627.84 31.9448   3
   3   4  -2 1615.59 36.4613   3
   3   4  -1 5449.38 25.1727   1
   3   4  -1 5357.78 57.4439   3
  -3   4   1 5377.09 53.1603   3
   3   4   0 351.831 13.2854   1
   3   4   0 341.546 23.8125   3
  -3   4   0 303.263 22.5719   3
   3   4   1 2286.18 25.9273   1
   3   4   1 2292.74 38.6605   3
  -3   4  -1 2248.27 39.7920   3
   3   4   2 2251.97 29.1411   1
  -3   4  -2 2229.68 40.6519   3
   3   4   2 2193.54 38.1805   3
   3   4   3 1371.98 26.6809   1
  -3   4  -3 1331.60 35.2319   3
   3   4   3 1383.27 31.7361   3
   3   4   4 345.168 20.8022   1
  -3   4  -4 346.148 27.0017   3
   3   4   4 327.372 21.7639   3
   3   4   5 929.851 28.2622   1
  -3   4  -5 836.931 33.4364   3
   3   4   5 861.631 26.3444   3
   3   4   6 1663.86 34.7300   1
  -3   4  -6 1609.01 41.0160   3
   3   4   6 1633.76 32.4366   3
   3   4   7 703.189 30.0550   1
  -3   4  -7 726.406 34.4092   3
   3   4   7 709.209 24.8709   3
   3   4   8 1585.73 39.4409   1
   3   4   8 1582.77 31.7499   3
  -3   4  -8 1664.87 43.1764   3
   3   4   9 135.064 28.2057   1
   3   4   9 151.069 17.8092   3
  -3   4  -9 204.187 32.1299   3
   3   4  10 35.8734 29.7543   1
  -3   4 -10 76.2387 33.7413   3
   3   4  10 67.9062 18.0573   3
   3   4  11 732.847 40.1135   1
   3   4  11 770.239 25.3004   3
  -3   4 -11 671.950 39.7894   3
  -3   4 -12 1770.94 51.1727   3
   3   4  12 1748.17 32.9940   3
   3   4  13 15.7493 36.8804   1
  -3   4 -13 44.8482 34.4542   3
   3   4  14 547.311 42.8770   1
  -3   4 -14 591.408 40.6898   3
   3   4  15 48.9657 37.5600   1
  -3   4 -15 147.311 37.4807   3
   3   4  16 61.6676 38.8697   1
  -3   4 -16 12.4954 32.2407   3
   3   4  17 126.526 39.4831   1
  -3   4 -17 208.054 37.8103   3
   3   4  18 410.092 45.2031   1
  -3   4 -18 428.387 40.4983   3
   3   4  19 726.374 51.0869   1
  -3   4 -19 730.788 44.8812   3
   3   4  20 236.760 45.1177   1
  -3   4 -20 233.605 39.0908   3
   3   4  21 228.518 47.1790   1
  -3   4 -21 189.972 39.4373   3
   3   4  22 162.771 45.7140   1
  -3   4 -22 134.880 38.2352   3
   3   4  23 368.448 50.8000   1
  -3   4 -23 306.081 42.6157   3
   3   4  24 229.388 52.6356   1
  -3   4 -24 114.103 41.1497   3
   3   4  25 220.257 55.5429   1
   3   4  26 55.9495 54.6410   1
   3   4  27 88.6268 56.3521   1
  -3   5  27 248.425 57.9798   1
  -3   5  26 849.486 60.9456   1
  -3   5  25 88.3398 47.7806   1
  -3   5  24 507.963 51.0586   1
  -3   5  23 80.4354 42.5321   1
   3   5 -23 38.0251 34.3566   3
  -3   5  22 1.00031 40.1058   1
   3   5 -22 26.1215 32.7462   3
  -3   5  21 594.288 47.8915   1
   3   5 -21 675.021 43.7507   3
  -3   5  20 33.6422 36.6796   1
   3   5 -20 40.3161 32.4375   3
  -3   5  19 23.6090 36.7397   1
   3   5 -19 39.5818 32.9409   3
  -3   5  18 83.1275 34.1439   1
   3   5 -18 143.114 33.2129   3
  -3   5  17 204.295 36.0462   1
   3   5 -17 146.245 33.0320   3
  -3   5  16 68.9991 32.0751   1
   3   5 -16 5.79616 32.9640   3
  -3   5  15 193.146 31.9110   1
   3   5 -15 266.608 32.7361   3
  -3   5  14 336.859 34.3453   1
   3   5 -14 273.543 34.7299   3
  -3   5  13 512.300 35.5646   1
   3   5 -13 456.905 36.5845   3
  -3   5  12 1514.38 46.1781   1
   3   5 -12 1521.69 47.4293   3
  -3   5  11 4223.18 65.2790   1
   3   5 -11 4003.13 67.5992   3
  -3   5  10 126.958 27.6083   1
   3   5 -10 156.053 32.9265   3
  -3   5   9 1069.68 37.1552   1
   3   5  -9 1030.17 41.0469   3
  -3   5   9 1049.49 24.3009   3
   3   5  -8 691.555 36.7319   3
  -3   5   8 723.715 23.7638   3
  -3   5   7 4419.88 59.4401   1
  -3   5   7 4510.51 44.8089   3
   3   5  -7 4403.50 63.7355   3
  -3   5   6 86.2833 19.7828   3
   3   5  -6 48.5733 27.5331   3
   3   5  -5 4708.93 64.1199   3
  -3   5   5 4791.73 49.6630   3
  -3   5   4 72.3116 21.6086   3
   3   5  -4 46.3993 25.9053   3
   3   5  -3 1609.91 40.8331   3
  -3   5   3 1508.26 34.4965   3
   3   5  -2 1524.71 39.7612   3
  -3   5   2 1558.30 35.6409   3
   3   5  -1 154.664 10.5138   1
   3   5  -1 138.197 24.7661   3
  -3   5   1 134.392 24.6588   3
   3   5   0 324.001 14.1498   1
   3   5   0 300.940 25.4871   3
  -3   5   0 309.482 26.3604   3
   3   5   1 2225.07 27.5597   1
   3   5   1 2201.77 42.9548   3
  -3   5  -1 2187.59 43.3612   3
   3   5   2 959.122 22.9847   1
  -3   5  -2 959.650 36.1546   3
   3   5   2 960.429 31.3827   3
   3   5   3 226.810 19.1317   1
  -3   5  -3 200.495 29.0475   3
   3   5   3 217.094 23.0637   3
   3   5   4 2077.74 34.9139   1
  -3   5  -4 2112.59 46.8721   3
   3   5   4 2098.30 39.6131   3
   3   5   5 254.753 22.9894   1
  -3   5  -5 270.336 32.6875   3
   3   5   5 219.131 22.0959   3
   3   5   6 1587.96 36.6432   1
  -3   5  -6 1628.02 45.8047   3
   3   5   6 1573.96 35.2467   3
   3   5   7 1202.43 35.6184   1
  -3   5  -7 1216.47 43.8262   3
   3   5   7 1238.01 32.3619   3
   3   5   8 581.680 33.2459   1
   3   5   8 575.732 25.9979   3
  -3   5  -8 613.544 40.4224   3
   3   5   9 3147.62 53.5010   1
   3   5   9 3066.91 44.2224   3
  -3   5  -9 3229.87 61.6113   3
   3   5  10 1674.89 45.2994   1
   3   5  10 1675.30 34.9004   3
  -3   5 -10 1624.24 51.4579   3
   3   5  11 13.1129 32.0182   1
   3   5  11 32.4649 17.9553   3
  -3   5 -11 81.9347 36.6479   3
   3   5  12 334.441 37.4445   1
   3   5  12 349.922 22.3520   3
  -3   5 -12 375.397 42.3140   3
   3   5  13 435.579 40.3716   1
  -3   5 -13 487.119 41.6181   3
   3   5  14 442.933 39.1392   1
  -3   5 -14 403.045 40.8672   3
   3   5  15 1005.02 49.9871   1
   3   5  16 320.889 40.4375   1
  -3   5 -16 179.822 37.6647   3
   3   5  17 37.6011 41.2455   1
  -3   5 -17 73.5673 36.9744   3
   3   5  18 876.058 52.7999   1
  -3   5 -18 970.467 52.5489   3
   3   5  19-1.10185 40.3010   1
  -3   5 -19-58.4683 39.6805   3
   3   5  20 424.066 49.6367   1
  -3   5 -20 394.802 44.5691   3
   3   5  21 161.596 48.2784   1
  -3   5 -21 157.020 43.9788   3
   3   5  22 42.2330 46.9920   1
  -3   5 -22 67.7224 42.3214   3
   3   5  23 58.6370 47.6253   1
  -3   5 -23 82.2525 42.9542   3
   3   5  24 299.859 54.0044   1
  -3   5 -24 288.490 48.5448   3
   3   5  25 115.208 53.8257   1
  -3   5 -25 76.9780 45.9382   3
   3   5  26 401.089 60.0953   1
  -3   6  26 237.533 56.3985   1
  -3   6  25 1.80995 48.7257   1
  -3   6  24 486.274 52.9702   1
   3   6 -24 446.807 46.6116   3
  -3   6  23 427.104 52.2268   1
   3   6 -23 351.185 43.8392   3
  -3   6  22 88.2708 42.2171   1
   3   6 -22 101.533 37.9082   3
  -3   6  21 61.6296 42.0053   1
   3   6 -21 54.5230 37.3864   3
  -3   6  20 4.11839 37.8969   1
   3   6 -20 7.45948 34.8021   3
  -3   6  19 163.210 39.1970   1
   3   6 -19 66.0767 35.3343   3
  -3   6  18 320.243 39.7756   1
   3   6 -18 355.564 39.3973   3
  -3   6  17 142.964 36.4783   1
   3   6 -17 142.010 38.6242   3
  -3   6  16 252.105 35.4522   1
   3   6 -16 238.790 35.7429   3
  -3   6  15 1414.73 50.7643   1
   3   6 -15 1272.59 50.0678   3
  -3   6  14 167.024 33.6334   1
   3   6 -14 183.296 37.5648   3
  -3   6  13 1624.08 49.1468   1
   3   6 -13 1544.27 53.2946   3
  -3   6  12 447.298 35.0920   1
   3   6 -12 465.821 40.4206   3
  -3   6  11 1106.82 43.1625   1
   3   6 -11 1126.88 46.3967   3
  -3   6  10 1451.96 46.0653   1
   3   6 -10 1540.15 50.6030   3
  -3   6   9 5122.72 70.7732   1
   3   6  -9 5240.54 78.2565   3
  -3   6   8 1570.65 43.7000   1
   3   6  -8 1626.85 50.2105   3
  -3   6   8 1710.24 34.6942   3
  -3   6   7 113.607 25.1050   1
   3   6  -7 148.448 32.5285   3
  -3   6   7 96.1904 23.4213   3
  -3   6   6 23.6190 24.2051   1
  -3   6   6 57.1336 23.5859   3
   3   6  -6 17.0110 30.7484   3
   3   6  -5 1455.43 45.3683   3
  -3   6   5 1565.32 37.8550   3
   3   6  -4 4169.74 65.4277   3
  -3   6   4 4075.71 53.9283   3
   3   6  -3 39.9681 28.7931   3
  -3   6   3 20.4077 26.7106   3
  -3   6   2 393.825 30.3256   3
   3   6  -2 348.985 31.2826   3
   3   6  -1 1953.97 47.0500   3
  -3   6   1 1805.84 45.1077   3
  -3   6   0 113.524 29.3773   3
   3   6   0 63.6674 25.1723   3
   3   6   1 733.287 21.2080   1
  -3   6  -1 721.770 38.3945   3
   3   6   1 755.492 34.5361   3
   3   6   2 532.858 22.3912   1
   3   6   2 497.061 29.4401   3
  -3   6  -2 444.283 36.0808   3
   3   6   3 1131.79 28.8402   1
  -3   6  -3 1135.27 42.5973   3
   3   6   3 1160.83 35.8874   3
   3   6   4 275.488 23.4583   1
  -3   6  -4 228.655 35.5194   3
   3   6   4 199.056 26.7888   3
   3   6   5 390.097 26.2254   1
  -3   6  -5 366.340 39.5398   3
   3   6   5 350.016 28.2570   3
   3   6   6 247.791 26.5997   1
   3   6   6 274.167 25.7500   3
   3   6   7 291.238 29.8036   1
  -3   6  -7 331.412 40.1417   3
   3   6   7 330.778 27.0417   3
   3   6   8 2051.49 46.9049   1
   3   6   8 2043.63 41.9371   3
  -3   6  -8 2083.77 57.8810   3
   3   6   9 2236.47 49.8448   1
  -3   6  -9 2253.05 59.1225   3
   3   6   9 2247.03 42.3301   3
   3   6  10 920.506 40.9831   1
  -3   6 -10 972.253 48.9824   3
   3   6  10 848.884 30.6119   3
   3   6  11-7.03114 32.5590   1
  -3   6 -11 46.9799 38.3723   3
   3   6  11 64.6354 20.5016   3
   3   6  12 3044.92 61.5145   1
  -3   6 -12 3031.98 68.7463   3
   3   6  13 89.1869 35.1558   1
  -3   6 -13 72.2758 40.0256   3
   3   6  14 10.2883 36.5552   1
  -3   6 -14-10.0069 37.7230   3
   3   6  15 174.178 39.2753   1
  -3   6 -15 263.479 44.2004   3
   3   6  16 329.142 43.0054   1
  -3   6 -16 171.159 43.4399   3
   3   6  17 726.943 50.6100   1
  -3   6 -17 796.869 51.1956   3
   3   6  18 390.189 46.6700   1
  -3   6 -18 411.623 48.1000   3
   3   6  19 670.942 51.8456   1
  -3   6 -19 680.439 52.7424   3
   3   6  20 68.6329 47.5795   1
  -3   6 -20 45.1767 43.0062   3
   3   6  21 459.074 53.9302   1
  -3   6 -21 446.216 50.5387   3
   3   6  22 150.772 53.5074   1
  -3   6 -22 78.6471 44.9553   3
   3   6  23 31.8352 49.6479   1
  -3   6 -23 49.8779 47.0428   3
   3   6  24 319.033 56.2398   1
  -3   6 -24 272.041 50.1553   3
   3   6  25 24.9393 53.1874   1
  -3   6 -25 157.722 48.9058   3
  -3   6 -26 1323.23 66.2430   3
   3   7 -25 167.671 43.8707   3
  -3   7  24 238.093 50.0243   1
   3   7 -24 312.433 47.3852   3
  -3   7  23 139.335 49.8457   1
   3   7 -23 59.4286 41.8410   3
  -3   7  22 148.526 45.9023   1
   3   7 -22 201.996 44.2380   3
  -3   7  21 103.140 45.3880   1
   3   7 -21 30.9553 40.5132   3
  -3   7  20 108.192 40.8767   1
   3   7 -20 104.766 40.1401   3
  -3   7  19 128.586 39.7045   1
   3   7 -19 149.801 42.0089   3
  -3   7  18 51.6912 37.2958   1
   3   7 -18 24.1717 37.9045   3
  -3   7  17 28.1656 34.7388   1
   3   7 -17 49.6039 36.6232   3
  -3   7  16 1167.29 50.7155   1
   3   7 -16 1193.58 55.0119   3
  -3   7  15 561.622 40.9161   1
   3   7 -15 423.554 42.6697   3
  -3   7  14 215.296 34.6014   1
   3   7 -14 236.087 39.7054   3
  -3   7  13 304.716 35.8881   1
   3   7 -13 265.681 38.0399   3
  -3   7  12 761.050 40.9708   1
   3   7 -12 831.610 45.9765   3
  -3   7  11 342.376 30.7223   1
   3   7 -11 328.909 39.5239   3
  -3   7  10 716.121 37.7616   1
   3   7 -10 750.313 44.6076   3
  -3   7   9 124.448 29.6487   1
   3   7  -9 165.362 34.4860   3
  -3   7   8 404.036 31.7782   1
   3   7  -8 419.323 38.8341   3
  -3   7   7 1052.84 38.5141   1
   3   7  -7 1170.64 47.9350   3
  -3   7   7 1087.72 34.9286   3
  -3   7   6 133.529 27.6920   1
  -3   7   6 108.321 26.2285   3
   3   7  -6 42.6412 32.2427   3
  -3   7   5 119.473 24.7425   1
   3   7  -5 44.2030 32.8667   3
  -3   7   5 120.902 28.3098   3
   3   7  -4 862.561 42.2219   3
  -3   7   4 810.742 36.3456   3
   3   7  -3 1311.71 47.4581   3
  -3   7   3 1296.79 43.3970   3
   3   7  -2 1034.70 42.8127   3
  -3   7   2 990.637 40.4068   3
   3   7  -1 486.552 35.3585   3
  -3   7   1 524.558 37.7549   3
  -3   7   0 1002.91 43.5307   3
   3   7   0 1005.83 41.7574   3
   3   7   1 684.248 36.0840   3
  -3   7  -1 614.759 40.0561   3
   3   7   2 779.105 36.5781   3
  -3   7  -2 754.988 42.1287   3
   3   7   3 64.4298 28.0608   3
   3   7   4 22.0275 27.0620   3
  -3   7  -4 22.2056 38.1476   3
   3   7   5 807.436 31.4992   1
  -3   7  -5 829.803 45.6547   3
   3   7   5 790.198 34.4579   3
   3   7   6 729.709 32.2801   1
  -3   7  -6 722.248 44.7434   3
   3   7   6 665.896 33.0808   3
   3   7   7 1440.05 40.2012   1
   3   7   7 1292.05 39.3926   3
  -3   7  -7 1356.94 52.8202   3
   3   7   8 367.300 31.7350   1
  -3   7  -8 275.747 42.4020   3
   3   7   8 350.137 28.7329   3
   3   7   9 305.973 32.3125   1
  -3   7  -9 312.683 42.5249   3
   3   7   9 368.980 27.9239   3
   3   7  10 1263.13 44.1994   1
  -3   7 -10 1199.82 53.5634   3
   3   7  11 333.292 35.9700   1
  -3   7 -11 355.519 44.3796   3
   3   7  12 374.990 37.1749   1
  -3   7 -12 340.906 43.8959   3
   3   7  13 204.294 37.2959   1
  -3   7 -13 136.245 41.7455   3
   3   7  14 359.981 41.4995   1
  -3   7 -14 310.284 45.1724   3
   3   7  15 78.1588 38.3507   1
  -3   7 -15 149.669 44.3067   3
   3   7  16 5.30751 36.2070   1
  -3   7 -16 52.2130 41.7601   3
   3   7  17 132.152 42.1636   1
  -3   7 -17 124.789 45.9352   3
   3   7  18 193.929 44.9146   1
  -3   7 -18 264.158 45.3674   3
   3   7  19 141.912 44.9553   1
  -3   7 -19 37.9440 44.8195   3
   3   7  20 539.374 53.2252   1
  -3   7 -20 574.500 54.6475   3
   3   7  21 186.615 51.1853   1
  -3   7 -21 215.985 50.5106   3
   3   7  22 63.5708 50.8752   1
  -3   7 -22 119.653 51.3898   3
   3   7  23-40.1849 52.3541   1
  -3   7 -23 62.0516 48.3246   3
   3   7  24 12.2411 53.1204   1
  -3   7 -24 100.581 50.3449   3
  -3   7 -25 291.329 54.3672   3
   3   8 -24 23.5639 45.2742   3
  -3   8  23 84.5366 50.1944   1
   3   8 -23 143.784 47.7757   3
  -3   8  22 223.122 49.3966   1
   3   8 -22 251.196 48.1865   3
  -3   8  21 228.056 48.4497   1
   3   8 -21 177.655 46.1013   3
  -3   8  20 100.451 44.1920   1
   3   8 -20 167.716 46.8561   3
  -3   8  19 442.467 47.6653   1
   3   8 -19 472.681 51.0662   3
  -3   8  18 161.434 42.3994   1
   3   8 -18 130.616 43.8269   3
  -3   8  17 79.2285 39.1854   1
   3   8 -17 43.0491 39.3554   3
  -3   8  16 248.922 38.1560   1
   3   8 -16 222.262 44.2963   3
  -3   8  15 245.787 39.4127   1
   3   8 -15 262.072 43.8516   3
  -3   8  14 279.982 38.7289   1
   3   8 -14 210.500 42.3864   3
  -3   8  13 668.007 43.4507   1
   3   8 -13 615.041 48.5648   3
  -3   8  12 308.808 35.9774   1
   3   8 -12 352.987 43.1963   3
  -3   8  11 126.852 31.7168   1
   3   8 -11 189.569 39.8900   3
  -3   8  10 711.125 38.0187   1
   3   8 -10 690.943 47.3895   3
  -3   8   9 890.360 41.5841   1
   3   8  -9 935.207 50.2890   3
  -3   8   8 338.852 31.9852   1
   3   8  -8 275.998 39.9969   3
  -3   8   7 154.689 29.4639   1
   3   8  -7 52.9757 36.5396   3
  -3   8   6 2211.03 52.1363   1
   3   8  -6 2277.02 61.2010   3
  -3   8   6 2218.41 48.8823   3
  -3   8   5 247.533 27.8119   1
   3   8  -5 329.802 38.3413   3
  -3   8   5 314.116 31.3225   3
  -3   8   4 42.7393 25.2992   1
  -3   8   4-5.87091 29.9740   3
   3   8  -3 517.687 38.7712   3
  -3   8   3 464.581 35.7130   3
   3   8  -2 369.662 36.5154   3
  -3   8   2 402.865 35.9309   3
   3   8  -1 402.389 35.8104   3
  -3   8   1 427.149 38.1227   3
   3   8   0 676.497 38.2446   3
  -3   8   0 712.896 41.9360   3
  -3   8  -1 249.945 37.1955   3
   3   8   1 251.034 32.7979   3
   3   8   2 493.149 33.7068   3
  -3   8  -2 431.226 40.4229   3
  -3   8  -3 346.569 39.0246   3
   3   8   3 323.057 32.7376   3
   3   8   4 422.815 32.9329   3
  -3   8  -4 384.313 41.4442   3
   3   8   5 99.4514 28.4414   3
  -3   8  -5 146.730 40.2820   3
  -3   8  -6 469.189 45.3284   3
   3   8   6 442.327 32.0969   3
   3   8   7 36.9853 26.2885   3
  -3   8  -7 41.9164 37.5739   3
  -3   8  -8 538.097 46.7400   3
   3   8   8 519.124 32.8241   3
  -3   8  -9 454.482 47.4906   3
  -3   8 -10 183.226 44.6636   3
   3   8  11 24.2902 33.9446   1
  -3   8 -11 58.7687 44.4324   3
   3   8  12 215.384 36.5391   1
  -3   8 -12 214.232 44.7163   3
   3   8  13 337.319 38.8906   1
  -3   8 -13 260.783 47.5677   3
   3   8  14 98.0598 37.1525   1
  -3   8 -14 74.2690 45.7454   3
   3   8  15 59.7259 38.6968   1
  -3   8 -15 55.3771 46.3818   3
   3   8  16 188.104 43.1395   1
  -3   8 -16 230.778 47.4238   3
   3   8  17 851.985 53.6613   1
  -3   8 -17 861.642 60.4986   3
   3   8  18 434.097 50.9195   1
  -3   8 -18 421.292 55.5783   3
   3   8  19 33.1506 46.6253   1
  -3   8 -19 33.2177 50.3092   3
   3   8  20 155.511 48.3004   1
  -3   8 -20 137.568 51.4121   3
   3   8  21 167.899 50.9247   1
  -3   8 -21 208.790 53.3017   3
   3   8  22-31.9845 52.2025   1
  -3   8 -22-1.22312 51.1949   3
   3   8  23 386.444 59.1822   1
  -3   9  21 195.461 50.1022   1
   3   9 -21 131.003 48.3892   3
  -3   9  20-0.14983 44.2971   1
   3   9 -20 19.8953 46.1117   3
  -3   9  19-17.4081 41.3572   1
   3   9 -19 28.6894 43.5701   3
  -3   9  18 121.536 43.5365   1
   3   9 -18 161.313 48.5951   3
  -3   9  17 226.203 44.4284   1
   3   9 -17 166.797 46.6529   3
  -3   9  16 87.3412 39.1397   1
   3   9 -16 164.571 47.9927   3
  -3   9  15 155.861 39.3577   1
   3   9 -15 128.965 44.7184   3
  -3   9  14 50.9866 37.1140   1
   3   9 -14 42.8768 41.8290   3
  -3   9  13 54.2761 32.8917   1
   3   9 -13 74.5593 43.2593   3
  -3   9  12 262.466 36.6987   1
   3   9 -12 356.538 46.6706   3
  -3   9  11 291.216 36.3015   1
   3   9 -11 298.553 42.9822   3
  -3   9  10 494.302 39.6994   1
   3   9 -10 518.838 47.3778   3
  -3   9   9 134.187 28.7702   1
   3   9  -9 152.061 41.8688   3
  -3   9   8 50.3766 29.3955   1
   3   9  -8 92.8400 40.9247   3
  -3   9   7 47.9813 28.5337   1
   3   9  -7 67.1924 39.6741   3
  -3   9   6 0.87393 26.9643   1
   3   9  -6 15.1537 36.2299   3
  -3   9   5 100.967 26.3269   1
   3   9  -5 117.373 40.1152   3
  -3   9   4 553.899 34.8180   1
   3   9  -4 593.736 44.4049   3
  -3   9   4 675.357 40.1472   3
  -3   9   3 14.0109 25.4108   1
  -3   9   3 30.2268 33.1597   3
   3   9  -3-50.2689 35.8982   3
   3   9  -2 286.535 38.7841   3
  -3   9   2 220.186 37.1417   3
   3   9  -1 270.532 36.2955   3
  -3   9   1 301.032 37.9451   3
   3   9   0 536.937 38.3186   3
  -3   9   0 627.298 43.9241   3
   3   9   1 1637.92 53.0183   3
  -3   9  -1 1648.15 55.5832   3
   3   9   2 81.8818 31.9478   3
  -3   9  -2 65.2686 39.1233   3
   3   9   3 68.0587 31.8808   3
  -3   9  -3 81.2583 39.3871   3
   3   9   4-29.2221 29.5052   3
  -3   9  -4 9.78508 39.7818   3
  -3   9  -5 167.677 43.0407   3
   3   9   5 178.490 31.3956   3
  -3   9  -6 464.069 46.1447   3
   3   9   6 561.669 37.0964   3
   3   9   7 115.461 29.8816   3
  -3   9  -7 77.8170 40.4531   3
  -3   9  -8 405.840 49.3601   3
  -3   9  -9 2.00453 44.1818   3
  -3   9 -10 229.457 46.0684   3
  -3   9 -11 70.1581 45.7440   3
  -3   9 -12 47.6525 47.0644   3
  -3   9 -13 207.329 50.2643   3
  -3   9 -14 119.311 45.2691   3
  -3   9 -15 45.2632 47.1913   3
  -3   9 -16 112.664 49.9073   3
  -3   9 -17 309.992 52.9822   3
  -3   9 -18 65.0136 52.5716   3
  -3   9 -19 210.585 55.8341   3
   3   9  21 92.3232 51.2883   1
  -3  10  18 347.640 50.2339   1
  -3  10  17-48.9867 44.8635   1
   3  10 -17-2.39029 48.3831   3
  -3  10  16 174.948 43.2748   1
   3  10 -16 219.350 48.7122   3
  -3  10  15 45.2370 39.5583   1
   3  10 -15 92.2894 50.1919   3
  -3  10  14 197.562 41.7045   1
   3  10 -14 178.804 49.7824   3
  -3  10  13-23.2029 36.1609   1
   3  10 -13 56.7669 45.0077   3
  -3  10  12 191.578 39.1960   1
   3  10 -12 376.209 48.8300   3
  -3  10  11 349.970 40.6250   1
   3  10 -11 440.356 52.2628   3
  -3  10  10 535.406 42.0537   1
   3  10 -10 602.799 51.6878   3
  -3  10   9 313.066 33.5565   1
   3  10  -9 324.370 48.0121   3
  -3  10   8 271.025 34.6962   1
   3  10  -8 223.763 45.4202   3
  -3  10   7 16.4687 30.1463   1
   3  10  -7 42.2143 39.6285   3
  -3  10   6 323.384 34.3210   1
   3  10  -6 272.495 44.0707   3
   3  10  -5 20.8678 38.6325   3
   3  10  -4 110.689 41.0119   3
  -3  10   3 143.703 36.6988   3
   3  10  -3 96.4209 38.8304   3
  -3  10   2 413.928 41.2536   3
   3  10  -2 392.861 42.4505   3
  -3  10   1 18.7918 37.2444   3
   3  10  -1 58.6192 35.6422   3
  -3  10   0 18.4053 36.1335   3
   3  10   0 72.3591 36.9821   3
   3  10   1 95.5579 31.2123   3
  -3  10  -1 82.9508 38.0643   3
   3  10   2 514.010 41.4561   3
  -3  10  -2 491.841 47.5476   3
  -3  10  -3-37.0290 40.3433   3
   3  10   3-54.5439 34.1137   3
   3  10   4 73.1668 33.3317   3
  -3  10  -4 97.2322 42.0309   3
  -3  10  -5 23.8234 42.0814   3
   3  10   5 58.2503 32.5874   3
  -3  10  -6-20.0949 44.3834   3
  -3  10  -7 602.345 52.4143   3
  -3  10  -8-11.4653 46.5750   3
  -3  10  -9 197.957 48.6842   3
  -3  10 -10 376.312 53.1885   3
  -3  10 -11 205.730 49.7059   3
  -3  10 -12-24.8815 50.0740   3
  -3  10 -13 148.289 51.8596   3
  -3  10 -14 47.4790 51.4736   3
  -3  10 -15 20.1101 47.7639   3
  -3  10 -16 49.8153 52.5028   3
  -3  11  16 715.111 53.4862   1
   3  11 -12 279.835 49.9218   3
   3  11 -11 185.505 49.4320   3
   3  11 -10 302.739 50.5103   3
   3  11  -9 141.556 48.0718   3
   3  11  -8-39.1537 48.3590   3
   3  11  -7-29.6345 45.3883   3
   3  11  -6 73.0797 43.2700   3
   3  11  -5 86.4043 43.2241   3
   3  11  -4 45.3700 41.6283   3
   3  11  -3 446.075 46.8144   3
   3  11  -2 294.846 44.7930   3
   3  11  -1 302.785 43.5857   3
  -3  11   1 312.726 46.5220   3
  -3  11   0 119.894 43.9777   3
   3  11   0 114.965 35.8664   3
  -3  11  -1 366.438 48.0039   3
   3  11   1 424.005 46.1180   3
  -3  11  -2 261.257 46.1397   3
   3  11   2 218.237 40.3635   3
  -3  11  -3 65.1115 45.3764   3
  -3  11  -4 305.266 51.4376   3
  -3  11  -5 43.1585 48.7324   3
  -3  11  -6 112.734 49.3036   3
  -3  11  -7-89.3997 48.6628   3
  -3  11  -8 129.504 51.8190   3
  -3  11  -9 153.808 53.2578   3
  -3  11 -10 432.684 58.9501   3
  -3  11 -11-53.3602 55.9084   3
  -3  11 -12 59.7910 53.6225   3
   3  12  -7 189.168 49.9175   3
   3  12  -6 217.856 50.8425   3
   3  12  -5 386.687 52.3743   3
   3  12  -4 384.768 52.3659   3
   3  12  -3 134.136 42.0221   3
   3  12  -2 4.93390 34.8987   3
   3  12  -1 629.967 51.2496   3
   3  12   0-5.42632 41.8043   3
   3  12   1 146.507 44.3503   3
  -3  12  -1 122.113 47.3086   3
  -3  12  -2 458.752 53.2422   3
  -3  12  -3 29.4698 47.4426   3
  -3  12  -4 275.385 53.4608   3
  -3  12  -5 65.9770 50.9500   3
  -3  12  -6 1.99665 51.1091   3
  -3  12  -7 142.514 51.3839   3
   4 -12  -9 143.708 45.8593   2
   4 -11 -14 158.793 45.9089   2
  -4 -11  13 174.995 45.1404   2
   4 -11 -13 154.719 44.7147   2
  -4 -11  12 119.622 45.1741   2
   4 -11 -12 2.47327 36.7052   2
  -4 -11  11 109.881 49.4663   2
   4 -11 -11-37.0243 42.3410   2
  -4 -11  10 1105.87 63.5879   2
   4 -11 -10 1085.34 58.1488   2
  -4 -11   9 175.143 50.5280   2
   4 -11  -9 62.4026 40.0957   2
  -4 -11   8 229.111 49.4098   2
   4 -11  -8 190.294 42.7370   2
  -4 -11   7 182.603 49.9629   2
   4 -11  -7 182.863 43.0911   2
   4 -11  -6 76.7181 40.7661   2
  -4 -11   6 66.2363 48.3003   2
  -4 -11   5 267.292 51.8372   2
   4 -11  -5 257.440 42.4098   2
  -4 -11   4 143.895 49.4489   2
  -4 -11   3 666.774 54.5547   2
  -4 -11   2 170.291 48.5225   2
  -4 -11   1 2.53535 46.4416   2
  -4 -11   0 177.031 48.0177   2
  -4 -11  -1 45.2678 47.8813   2
  -4 -11  -2 144.901 50.3405   2
  -4 -11  -3 65.7492 49.6330   2
  -4 -11  -4 402.061 56.1360   2
  -4 -11  -5 121.895 50.8756   2
  -4 -11  -6 40.3114 49.0749   2
  -4 -11  -7 52.2321 48.6760   2
  -4 -11  -8 17.3526 49.0037   2
  -4 -11  -9 461.174 55.1275   2
  -4 -11 -10 71.5577 44.7036   2
  -4 -10  17 163.259 46.1238   2
   4 -10 -17 208.542 48.4845   2
  -4 -10  16 110.658 45.7542   2
   4 -10 -16 181.483 47.8111   2
  -4 -10  15 138.837 45.6414   2
   4 -10 -15 206.691 44.8937   2
  -4 -10  14 93.2143 44.3787   2
   4 -10 -14 37.5621 40.5830   2
  -4 -10  13 139.531 42.9416   2
   4 -10 -13 108.611 43.1603   2
  -4 -10  12 126.960 40.3256   2
   4 -10 -12 109.371 39.3795   2
  -4 -10  11 69.1034 41.0065   2
   4 -10 -11 167.162 41.5517   2
  -4 -10  10 89.2461 43.4923   2
   4 -10 -10 69.8069 38.5874   2
  -4 -10   9 429.441 46.2724   2
   4 -10  -9 458.979 45.4130   2
  -4 -10   8 208.661 46.9145   2
   4 -10  -8 128.380 37.6845   2
  -4 -10   7 143.235 43.1836   2
   4 -10  -7 228.532 40.7894   2
   4 -10  -6 40.5920 35.3680   2
  -4 -10   6 12.5435 40.3021   2
  -4 -10   5 296.148 46.6764   2
   4 -10  -5 318.217 40.5166   2
   4 -10  -4 124.610 35.5323   2
  -4 -10   4 41.9328 39.6132   2
   4 -10  -3 88.3037 34.6530   2
  -4 -10   3 145.515 43.2226   2
   4 -10  -2 108.168 35.6295   2
  -4 -10   2 82.5147 43.6703   2
  -4 -10   1 76.0062 43.7880   2
  -4 -10   0 51.3409 43.5019   2
  -4 -10  -1 501.478 52.3387   2
  -4 -10  -2 244.086 48.1948   2
  -4 -10  -3 222.299 46.7422   2
  -4 -10  -4 49.5377 44.0942   2
  -4 -10  -5 112.234 44.6727   2
  -4 -10  -6 45.8309 43.2915   2
  -4 -10  -7 316.592 49.2466   2
  -4 -10  -8 221.068 48.0874   2
  -4 -10  -9 290.180 48.1892   2
  -4 -10 -10 16.7973 46.9065   2
  -4 -10 -11 48.6474 45.6380   2
  -4 -10 -12 438.612 52.4647   2
  -4 -10 -13 46.7513 46.3369   2
  -4 -10 -14 90.8298 49.6423   2
  -4 -10 -15 86.1900 50.2141   2
  -4  -9  20 33.1556 43.1118   2
   4  -9 -20 157.858 48.0074   2
  -4  -9  19 39.5387 40.6444   2
   4  -9 -19 59.7945 45.1588   2
  -4  -9  18 300.144 48.2504   2
   4  -9 -18 316.961 47.7414   2
  -4  -9  17 301.553 46.2108   2
   4  -9 -17 267.834 44.6776   2
  -4  -9  16 45.0496 39.5962   2
   4  -9 -16 76.1659 41.7554   2
  -4  -9  15 27.3745 39.4898   2
   4  -9 -15 10.1037 39.6693   2
  -4  -9  14 112.064 41.2290   2
   4  -9 -14 86.6673 37.3519   2
  -4  -9  13 8.69948 39.3825   2
   4  -9 -13 51.2039 39.0484   2
  -4  -9  12 12.3867 39.1729   2
   4  -9 -12-4.84827 33.0572   2
  -4  -9  11 578.388 47.5839   2
   4  -9 -11 458.666 43.4577   2
  -4  -9  10 36.1638 38.1268   2
   4  -9 -10 101.348 35.7929   2
  -4  -9   9 204.566 41.0720   2
   4  -9  -9 221.290 38.3891   2
   4  -9  -8 22.8620 33.6613   2
  -4  -9   8 37.6544 38.6249   2
  -4  -9   7 282.103 41.1536   2
   4  -9  -7 318.999 37.0523   2
  -4  -9   6 333.769 43.1924   2
   4  -9  -6 422.871 40.1952   2
  -4  -9   5 230.547 41.3691   2
   4  -9  -5 182.386 35.7212   2
  -4  -9   4 373.562 44.1579   2
   4  -9  -4 421.432 38.5033   2
   4  -9  -3 69.1762 32.0258   2
  -4  -9   3 47.1246 38.3044   2
  -4  -9   2 275.953 41.5951   2
   4  -9  -2 413.831 35.6119   1
   4  -9  -2 318.241 35.5589   2
   4  -9  -1 223.541 33.1246   1
  -4  -9   1 223.647 42.9420   2
   4  -9  -1 230.565 32.0945   2
   4  -9   0 787.656 40.4361   1
  -4  -9   0 725.366 48.8229   2
   4  -9   0 866.983 42.0766   2
   4  -9   1 280.596 33.9355   2
   4  -9   1 337.143 33.3607   1
  -4  -9  -1 264.098 44.6231   2
   4  -9   2 174.829 31.2180   1
  -4  -9  -2 141.157 41.2461   2
   4  -9   3 129.896 27.9939   1
  -4  -9  -3 93.5254 42.6507   2
   4  -9   4 428.693 34.0029   1
  -4  -9  -4 512.704 47.7591   2
  -4  -9  -5 563.107 47.8458   2
  -4  -9  -6 37.1467 42.0909   2
  -4  -9  -7 422.732 45.8848   2
  -4  -9  -8 98.1565 40.3532   2
  -4  -9  -9 304.235 47.5647   2
  -4  -9 -10 235.178 44.8364   2
  -4  -9 -11 135.986 40.7071   2
  -4  -9 -12 179.923 45.9427   2
  -4  -9 -13 85.9474 43.1251   2
  -4  -9 -14-41.8337 45.7618   2
  -4  -9 -15 123.303 44.1394   2
  -4  -9 -16 479.554 52.1576   2
  -4  -9 -17 132.580 47.4211   2
  -4  -9 -18 296.635 52.0196   2
  -4  -9 -19 79.7120 47.6623   2
  -4  -8  23 65.5173 41.8301   2
  -4  -8  22 38.9886 41.0439   2
   4  -8 -22 19.6636 45.5692   2
  -4  -8  21-4.83467 39.8025   2
   4  -8 -21-41.3662 43.8998   2
  -4  -8  20 145.955 44.9335   2
   4  -8 -20 86.4678 41.5694   2
  -4  -8  19 167.920 39.9510   2
   4  -8 -19 133.652 43.8842   2
  -4  -8  18 541.952 48.1313   2
   4  -8 -18 531.522 50.5818   2
  -4  -8  17 511.969 46.7064   2
   4  -8 -17 453.171 46.8578   2
  -4  -8  16 118.840 38.3454   2
   4  -8 -16 173.912 38.7010   2
  -4  -8  15 116.435 37.5658   2
   4  -8 -15 63.0049 37.7701   2
  -4  -8  14 238.698 40.6646   2
   4  -8 -14 239.079 39.7445   2
  -4  -8  13 216.262 37.2800   2
   4  -8 -13 342.902 41.5000   2
  -4  -8  12 580.275 44.4583   2
   4  -8 -12 553.344 43.1881   2
  -4  -8  11 467.620 41.8996   2
   4  -8 -11 550.635 42.4684   2
  -4  -8  10 217.967 36.9636   2
   4  -8 -10 268.923 37.1526   2
  -4  -8   9 810.395 47.5565   2
   4  -8  -9 834.135 42.3337   2
  -4  -8   8 94.4185 36.3635   2
   4  -8  -8 183.158 32.5736   2
  -4  -8   7 1274.57 53.4626   2
   4  -8  -7 1208.00 47.4136   2
  -4  -8   6 273.974 37.7746   2
   4  -8  -6 303.628 34.0826   2
  -4  -8   5 70.8700 34.3696   2
   4  -8  -5 52.8713 30.4311   2
  -4  -8   4 377.147 38.3653   2
   4  -8  -4 319.890 33.4609   1
   4  -8  -4 333.813 34.5421   2
   4  -8  -3 263.039 32.5293   1
  -4  -8   3 202.594 38.4392   2
   4  -8  -3 216.505 31.1680   2
  -4  -8   2 197.962 37.3082   2
   4  -8  -2 108.243 28.0582   1
   4  -8  -2 130.044 30.1524   2
   4  -8  -1 429.336 33.4860   1
  -4  -8   1 502.111 42.7035   2
   4  -8   0 139.033 28.2938   1
   4  -8   0 166.509 29.7448   2
  -4  -8   0 168.811 37.1399   2
   4  -8   1 1734.62 46.6213   2
   4  -8   1 1737.84 47.1861   1
  -4  -8  -1 1719.29 57.0787   2
   4  -8   2 230.707 30.0299   1
   4  -8   2 236.797 29.6564   2
  -4  -8  -2 225.788 39.3929   2
   4  -8   3 241.113 29.0270   1
  -4  -8  -3 303.312 41.6354   2
   4  -8   3 260.588 30.6988   2
  -4  -8  -4 428.019 44.3141   2
   4  -8   4 453.953 32.9113   1
   4  -8   5 92.2570 26.8242   1
  -4  -8  -5 71.0099 36.8140   2
  -4  -8  -6 518.248 45.9721   2
   4  -8   7 60.3263 25.8257   1
  -4  -8  -7 83.9646 40.1318   2
   4  -8   8 672.813 35.8566   1
  -4  -8  -8 604.971 47.6397   2
   4  -8   9 263.561 29.9463   1
  -4  -8  -9 206.992 41.7536   2
   4  -8  10 262.405 30.1350   1
  -4  -8 -10 171.074 40.4759   2
  -4  -8 -11 811.889 50.2798   2
  -4  -8 -12 437.246 45.7091   2
  -4  -8 -13 106.934 41.9329   2
  -4  -8 -14 94.7161 41.8568   2
  -4  -8 -15 73.2241 42.2026   2
  -4  -8 -16-12.7517 38.5684   2
  -4  -8 -17 633.059 53.5697   2
  -4  -8 -18 241.937 46.2196   2
  -4  -8 -19 482.284 52.1813   2
  -4  -8 -20 767.338 54.6692   2
  -4  -8 -21 101.689 47.0178   2
  -4  -8 -22 327.586 49.1864   2
  -4  -7  25 113.720 42.2967   2
  -4  -7  24 46.4405 39.3661   2
   4  -7 -24 124.787 45.6960   2
  -4  -7  23 93.2683 37.8520   2
   4  -7 -23 126.807 44.8351   2
  -4  -7  22 8.99988 37.7553   2
   4  -7 -22-0.14822 41.9897   2
  -4  -7  21 217.024 40.9692   2
   4  -7 -21 292.284 46.7895   2
  -4  -7  20-4.08631 35.4446   2
   4  -7 -20-48.8366 42.2827   2
  -4  -7  19 168.793 38.8879   2
   4  -7 -19 184.812 42.8459   2
  -4  -7  18 2.99379 31.6920   2
   4  -7 -18-17.1862 37.5205   2
  -4  -7  17 286.697 38.0090   2
   4  -7 -17 304.225 41.6437   2
  -4  -7  16 687.602 45.6085   2
   4  -7 -16 674.836 46.9281   2
  -4  -7  15 304.405 38.4870   2
   4  -7 -15 387.527 40.2534   2
  -4  -7  14 161.177 34.1403   2
   4  -7 -14 259.159 39.3193   2
  -4  -7  13 78.8656 34.8630   2
   4  -7 -13 80.0475 31.9783   2
  -4  -7  12 783.068 46.2859   2
   4  -7 -12 754.146 43.9126   2
  -4  -7  11 617.423 43.4072   2
   4  -7 -11 595.592 40.0322   2
  -4  -7  10 1301.67 49.2522   2
   4  -7 -10 1198.28 46.0262   2
  -4  -7   9 862.019 43.8954   2
   4  -7  -9 1015.80 42.3703   2
  -4  -7   8 397.905 39.0066   2
   4  -7  -8 386.520 34.0370   2
  -4  -7   7 181.704 36.3544   2
   4  -7  -7 142.805 30.8873   2
  -4  -7   6 491.303 38.2673   2
   4  -7  -6 454.916 34.2142   2
   4  -7  -5-5.68512 25.2032   1
  -4  -7   5 25.9645 32.7390   2
   4  -7  -5 7.70503 28.6539   2
   4  -7  -4 1279.21 44.6161   1
  -4  -7   4 1393.26 49.2622   2
   4  -7  -4 1312.66 42.2643   2
   4  -7  -3 674.537 37.0435   1
  -4  -7   3 735.018 42.5405   2
   4  -7  -3 694.923 35.3285   2
   4  -7  -2 669.746 37.1304   1
  -4  -7   2 595.341 42.1393   2
   4  -7  -2 581.232 34.3105   2
   4  -7  -1 690.106 35.3173   1
  -4  -7   1 806.738 45.3159   2
   4  -7  -1 804.382 35.4498   2
   4  -7   0 43.4316 26.7650   1
   4  -7   0 47.7162 25.8809   2
  -4  -7   0 127.481 36.8609   2
   4  -7   1 163.968 27.8359   2
   4  -7   1 157.239 28.6429   1
  -4  -7  -1 187.200 36.1754   2
   4  -7   2 3070.63 51.2862   2
   4  -7   2 3170.86 57.1573   1
   4  -7   3 1137.92 38.9912   1
  -4  -7  -3 1152.63 49.5621   2
   4  -7   3 1131.21 36.8955   2
   4  -7   4 2351.94 50.7326   1
  -4  -7  -4 2517.08 60.8756   2
   4  -7   4 2370.23 45.9543   2
   4  -7   5 479.682 31.3170   1
   4  -7   5 497.182 29.8013   2
  -4  -7  -5 473.502 41.7177   2
  -4  -7  -6 694.012 44.0241   2
   4  -7   6 740.080 33.6243   1
  -4  -7  -7 1379.99 53.1679   2
   4  -7   7 1363.69 41.2355   1
   4  -7   8 2987.66 55.4381   1
  -4  -7  -8 3186.89 67.9866   2
  -4  -7  -9 2854.08 66.2691   2
   4  -7   9 2954.11 56.0214   1
   4  -7  10 1041.47 39.3052   1
  -4  -7 -10 1222.30 51.7342   2
   4  -7  11 522.150 33.9383   1
  -4  -7 -11 560.834 43.9685   2
   4  -7  12 0.23615 25.9661   1
  -4  -7 -12 48.3879 37.1357   2
   4  -7  13 160.474 29.1950   1
  -4  -7 -13 125.896 39.4593   2
   4  -7  14 108.638 27.8889   1
  -4  -7 -14 57.4891 38.6188   2
   4  -7  15 10.1518 26.9024   1
  -4  -7 -15 48.6045 36.5805   2
   4  -7  16 70.8707 28.7760   1
  -4  -7 -16 54.5975 39.7816   2
  -4  -7 -17 254.169 42.7643   2
  -4  -7 -18-37.7367 39.9303   2
  -4  -7 -19 150.371 42.6871   2
  -4  -7 -20 111.686 42.8218   2
  -4  -7 -21 61.0507 43.7631   2
  -4  -7 -22 92.7599 43.2593   2
  -4  -7 -23 309.332 49.9445   2
  -4  -7 -24-6.02439 44.3669   2
  -4  -6  26 497.725 48.6629   2
   4  -6 -26 650.106 59.0556   2
  -4  -6  25-29.2076 40.1224   2
   4  -6 -25 52.6541 44.1204   2
  -4  -6  24 320.196 43.4522   2
   4  -6 -24 346.472 49.6542   2
  -4  -6  23 75.0230 39.0114   2
   4  -6 -23 64.3740 42.7920   2
  -4  -6  22 443.551 43.3862   2
   4  -6 -22 492.497 49.5379   2
  -4  -6  21 40.2461 34.5172   2
   4  -6 -21 21.6246 39.8577   2
  -4  -6  20 287.895 40.4300   2
   4  -6 -20 225.558 41.2230   2
  -4  -6  19 39.2986 32.2116   2
   4  -6 -19 80.6128 36.3121   2
  -4  -6  18 16.1001 32.5137   2
   4  -6 -18-13.4270 33.6178   2
  -4  -6  17 305.031 36.8383   2
   4  -6 -17 315.232 41.0782   2
  -4  -6  16 1672.60 54.1912   2
   4  -6 -16 1577.94 57.1321   2
  -4  -6  15-29.9906 30.0824   2
   4  -6 -15 20.5741 32.5209   2
  -4  -6  14 437.417 38.0114   2
   4  -6 -14 431.747 39.1065   2
  -4  -6  13 1588.43 50.7855   2
   4  -6 -13 1579.45 50.8596   2
  -4  -6  12 175.265 30.3914   2
   4  -6 -12 145.949 33.0562   2
  -4  -6  11 191.322 32.4156   2
   4  -6 -11 149.471 31.6095   2
  -4  -6  10 561.278 37.7442   2
   4  -6 -10 630.224 37.2151   2
  -4  -6   9 2031.34 53.7552   2
   4  -6  -9 2052.66 50.9398   2
  -4  -6   8 448.438 36.4157   2
   4  -6  -8 527.056 35.2203   2
  -4  -6   7-13.6192 30.8798   2
   4  -6  -7-14.6666 27.6488   2
  -4  -6   6 453.104 35.6177   2
   4  -6  -6 504.586 33.6770   1
   4  -6  -5 199.981 28.9695   1
  -4  -6   5 197.026 33.0815   2
   4  -6  -5 161.452 28.6134   2
   4  -6  -4 572.852 35.4085   1
  -4  -6   4 641.003 37.9273   2
   4  -6  -4 680.812 32.4553   2
  -4  -6   3 85.1160 31.3002   2
   4  -6  -3 112.632 26.4832   1
   4  -6  -3 104.090 27.0590   2
   4  -6  -2 1222.43 39.6751   1
  -4  -6   2 1113.89 42.5764   2
   4  -6  -2 1215.59 36.4794   2
  -4  -6   1 3718.95 63.5999   2
   4  -6  -1 3530.32 58.9253   1
   4  -6  -1 3583.78 51.2872   2
   4  -6   0 415.491 28.2076   2
   4  -6   0 410.339 29.8197   1
  -4  -6   0 337.076 36.1616   2
   4  -6   1 629.381 31.0772   1
  -4  -6  -1 740.573 40.2730   2
   4  -6   1 690.448 29.9446   2
   4  -6   2 1322.59 38.6474   1
   4  -6   2 1306.15 34.6038   2
  -4  -6  -2 1266.11 46.1711   2
  -4  -6  -3 710.699 41.0923   2
   4  -6   3 672.467 31.8953   1
   4  -6   3 668.012 28.8505   2
  -4  -6  -4 2011.73 53.5981   2
   4  -6   4 2029.90 44.4607   1
   4  -6   4 1914.85 37.4672   2
   4  -6   5 1825.65 37.5084   2
  -4  -6  -5 1960.21 54.5217   2
   4  -6   5 1877.39 43.9127   1
  -4  -6  -6 1132.35 46.2479   2
   4  -6   6 1146.31 37.8008   1
   4  -6   6 1076.38 31.4903   2
   4  -6   7 849.240 29.5986   2
   4  -6   7 902.089 36.2772   1
  -4  -6  -8 648.164 43.3761   2
   4  -6   8 596.458 31.8083   1
   4  -6   9 751.295 34.2765   1
  -4  -6  -9 868.250 44.2186   2
   4  -6  10 852.245 35.0954   1
  -4  -6 -10 938.273 44.1881   2
   4  -6  11 90.2961 26.6592   1
  -4  -6 -11-15.1971 31.5622   2
   4  -6  12 463.345 32.9506   1
  -4  -6 -12 484.649 38.9067   2
   4  -6  13 438.280 33.8162   1
  -4  -6 -13 415.521 41.3531   2
   4  -6  14 841.877 40.1712   1
  -4  -6 -14 883.725 46.7362   2
   4  -6  15 387.575 34.7602   1
  -4  -6 -15 393.697 41.9541   2
   4  -6  16 132.812 31.1060   1
  -4  -6 -16 138.314 35.4410   2
   4  -6  17 319.138 33.9448   1
  -4  -6 -17 343.891 37.9659   2
   4  -6  18 87.9839 31.1592   1
  -4  -6 -18 121.728 36.5200   2
   4  -6  19 439.231 38.3455   1
  -4  -6 -19 352.510 40.0899   2
   4  -6  20 353.422 38.2335   1
  -4  -6 -20 355.773 42.3796   2
   4  -6  21 0.86068 34.3181   1
  -4  -6 -21 28.9926 39.9211   2
   4  -6  22 329.788 39.8093   1
  -4  -6 -22 252.009 42.9733   2
  -4  -6 -23 319.551 46.0233   2
  -4  -6 -24 271.331 46.5580   2
  -4  -6 -25 251.855 45.3547   2
  -4  -6 -26 281.076 50.0149   2
  -4  -5  28 128.306 42.0415   2
  -4  -5  27 144.194 40.4997   2
   4  -5 -27 147.148 48.3633   2
  -4  -5  26 204.459 40.6968   2
   4  -5 -26 253.035 49.6697   2
  -4  -5  25 298.032 41.0571   2
   4  -5 -25 314.519 47.5254   2
  -4  -5  24 131.002 36.4810   2
   4  -5 -24 86.3689 41.1332   2
  -4  -5  23 328.828 40.9912   2
   4  -5 -23 200.204 40.6490   2
  -4  -5  22 345.866 40.0776   2
   4  -5 -22 353.351 44.8253   2
  -4  -5  21 254.177 38.2627   2
   4  -5 -21 205.092 41.2137   2
  -4  -5  20 319.469 36.5436   2
   4  -5 -20 325.339 41.1167   2
  -4  -5  19 31.5009 31.3735   2
   4  -5 -19 0.11270 36.3376   2
  -4  -5  18 103.920 33.0347   2
   4  -5 -18 40.1392 36.0895   2
  -4  -5  17 253.651 32.0264   2
   4  -5 -17 234.932 36.2389   2
  -4  -5  16 274.265 35.4473   2
   4  -5 -16 274.510 34.7384   2
  -4  -5  15 6.89921 29.5574   2
   4  -5 -15-35.7118 32.0535   2
  -4  -5  14 1621.80 48.5218   2
   4  -5 -14 1705.74 52.2905   2
  -4  -5  13 158.663 31.9773   2
   4  -5 -13 106.609 30.2174   2
  -4  -5  12 5627.18 79.9315   2
   4  -5 -12 5884.26 79.7255   2
  -4  -5  11 124.547 29.7349   2
   4  -5 -11 133.813 30.1103   2
  -4  -5  10 64.0621 28.3825   2
   4  -5 -10 58.4961 28.2492   2
  -4  -5   9 281.493 32.0113   2
   4  -5  -9 276.979 29.5509   2
  -4  -5   8 2051.11 48.6531   2
   4  -5  -8 1997.52 45.7630   2
  -4  -5   7 94.7809 26.9000   2
   4  -5  -7 137.492 28.6266   1
   4  -5  -7 88.9970 25.7778   2
   4  -5  -6 453.515 31.8162   1
  -4  -5   6 360.423 30.6728   2
   4  -5  -6 413.686 28.1947   2
  -4  -5   5 889.289 36.6413   2
   4  -5  -5 928.068 36.2936   1
   4  -5  -5 800.771 30.8398   2
  -4  -5   4 148.085 27.7182   2
   4  -5  -4 120.272 24.6529   1
   4  -5  -4 83.6795 23.2745   2
   4  -5  -3 852.843 32.6537   1
  -4  -5   3 822.972 35.6140   2
   4  -5  -3 816.614 29.2633   2
   4  -5  -2 1947.14 43.4997   1
  -4  -5   2 1995.36 45.4795   2
   4  -5  -2 1836.66 36.7211   2
   4  -5  -1 756.253 31.7663   1
  -4  -5   1 782.993 34.0204   2
   4  -5  -1 791.936 27.8269   2
   4  -5   0 3318.87 51.7521   1
  -4  -5   0 3274.75 55.8018   2
   4  -5   0 3290.41 42.6031   2
   4  -5   1 1268.17 35.5153   1
   4  -5   1 1301.17 30.1074   2
   4  -5   2 246.685 24.8207   1
   4  -5   2 204.582 20.3855   2
  -4  -5  -2 186.160 29.1843   2
   4  -5   3 21.5730 20.4609   1
   4  -5   3 39.5908 18.3717   2
  -4  -5  -3 28.6624 27.7235   2
  -4  -5  -4 1609.78 44.4473   2
   4  -5   4 1543.90 29.8771   2
   4  -5   4 1510.67 37.9054   1
   4  -5   5 1009.21 26.2556   2
  -4  -5  -5 1034.75 40.4355   2
   4  -5   5 967.881 33.5982   1
   4  -5   6 696.803 23.3989   2
   4  -5   6 665.258 30.6060   1
  -4  -5  -6 598.408 36.4895   2
   4  -5   7 867.591 33.0550   1
  -4  -5  -7 889.433 40.1699   2
   4  -5   7 830.579 24.9406   2
   4  -5   8 833.092 33.6906   1
  -4  -5  -8 761.298 41.1402   2
   4  -5   8 759.408 24.5573   2
   4  -5   9 6.75663 23.8184   1
   4  -5   9 35.2809 17.4181   2
  -4  -5  -9 59.3806 33.8504   2
   4  -5  10 467.129 31.0711   1
  -4  -5 -10 494.703 38.1215   2
   4  -5  11 31.4934 27.7702   1
  -4  -5 -11 9.81725 32.0409   2
   4  -5  12 1479.69 44.1508   1
  -4  -5 -12 1635.91 49.7806   2
   4  -5  13 16.3611 26.0009   1
  -4  -5 -13 12.6780 32.4141   2
   4  -5  14 835.413 39.3567   1
  -4  -5 -14 864.321 43.8637   2
   4  -5  15 611.635 36.4244   1
  -4  -5 -15 683.717 40.8977   2
   4  -5  16 1014.10 43.1434   1
  -4  -5 -16 968.246 45.1613   2
   4  -5  17 824.924 41.5857   1
  -4  -5 -17 913.287 45.3421   2
   4  -5  18 268.780 36.7311   1
  -4  -5 -18 245.843 36.6230   2
   4  -5  19 47.9580 31.3340   1
  -4  -5 -19-18.8816 34.2010   2
   4  -5  20 467.175 41.4402   1
  -4  -5 -20 459.022 40.8830   2
   4  -5  21 674.035 44.5137   1
  -4  -5 -21 742.860 46.0466   2
   4  -5  22 210.851 38.7679   1
  -4  -5 -22 252.258 39.9962   2
   4  -5  23 138.889 38.0629   1
  -4  -5 -23 188.171 40.8578   2
   4  -5  24 231.586 40.6432   1
  -4  -5 -24 232.621 44.2415   2
   4  -5  25 141.852 42.6533   1
  -4  -5 -25 82.1555 39.9262   2
   4  -5  26 295.764 45.8158   1
  -4  -5 -26 184.418 44.2614   2
  -4  -5 -27 91.5902 43.4760   2
  -4  -5 -28 79.0926 45.7050   2
  -4  -4  28 86.2086 40.7501   2
   4  -4 -28 46.6440 46.1866   2
   4  -4 -27 67.7774 46.4022   2
   4  -4 -26 29.1812 40.8816   2
   4  -4 -25 254.059 47.0024   2
   4  -4 -24 682.792 51.6510   2
   4  -4 -23 164.511 39.8775   2
   4  -4 -22 242.831 40.3327   2
   4  -4 -21 62.5363 37.5284   2
  -4  -4  20 166.386 33.5847   2
   4  -4 -20 200.354 39.7814   2
  -4  -4  19 579.196 39.9326   2
   4  -4 -19 660.680 43.8305   2
  -4  -4  18 756.772 41.6977   2
   4  -4 -18 769.332 44.0301   2
  -4  -4  17 220.455 31.4282   2
   4  -4 -17 136.262 32.6780   2
  -4  -4  16 209.014 31.3010   2
   4  -4 -16 269.315 34.8747   2
  -4  -4  15 1085.75 42.8772   2
   4  -4 -15 994.190 43.6907   2
  -4  -4  14 1628.29 48.6019   2
   4  -4 -14 1642.17 49.9325   2
  -4  -4  13 691.013 35.9594   2
   4  -4 -13 701.121 37.8756   2
  -4  -4  12 13.7704 25.0916   2
   4  -4 -12 41.1622 27.4933   2
  -4  -4  11 468.198 31.4723   2
   4  -4 -11 522.240 33.7931   2
  -4  -4  10 189.934 26.7182   2
   4  -4 -10 209.643 27.3616   2
  -4  -4   9 268.766 27.3180   2
   4  -4  -9 199.740 26.9740   2
  -4  -4   8 1436.19 40.0672   2
   4  -4  -8 1492.15 39.3189   2
  -4  -4   7 643.750 30.2380   2
   4  -4  -7 670.935 33.3556   1
   4  -4  -7 667.813 29.1378   2
   4  -4  -6 28.6973 22.3787   1
  -4  -4   6 14.5052 21.4907   2
   4  -4  -6 38.4519 19.7675   2
  -4  -4   5 5270.66 62.3556   2
   4  -4  -5 5423.18 55.9881   2
  -4  -4   4 2265.94 44.4725   2
   4  -4  -4 2303.48 37.3445   2
  -4  -4   3 1618.56 38.1707   2
   4  -4  -3 1611.63 37.3611   1
   4  -4  -3 1578.09 31.4461   2
  -4  -4   2 1269.09 34.7453   2
   4  -4  -2 1284.07 35.0446   1
   4  -4  -2 1300.71 27.9989   2
  -4  -4   1 3566.76 50.7258   2
   4  -4  -1 3653.08 39.9862   2
   4  -4   0 640.279 27.0652   1
  -4  -4   0 697.104 29.6457   2
   4  -4   0 636.518 21.1346   2
   4  -4   1 322.193 22.2683   1
  -4  -4  -1 345.292 26.0522   2
   4  -4   1 283.184 16.9574   2
   4  -4   2 1157.75 22.9379   2
  -4  -4  -2 1215.29 35.5169   2
   4  -4   2 1237.97 32.7192   1
   4  -4   3 1311.66 33.2357   1
   4  -4   3 1327.99 23.3695   2
  -4  -4  -3 1215.16 35.4026   2
   4  -4   4 2419.03 28.5477   2
  -4  -4  -4 2427.17 44.8418   2
   4  -4   4 2343.65 42.1479   1
   4  -4   5 798.345 29.6909   1
   4  -4   5 722.211 18.9250   2
  -4  -4  -5 697.601 32.4725   2
   4  -4   6 295.426 24.4847   1
   4  -4   6 312.501 15.4033   2
  -4  -4  -6 332.025 29.5257   2
   4  -4   7 4217.88 56.4036   1
   4  -4   7 4247.99 36.4231   2
  -4  -4  -7 4217.74 58.5170   2
   4  -4   8 286.753 26.5428   1
   4  -4   8 262.007 15.7960   2
  -4  -4  -8 267.128 29.6069   2
   4  -4   9 550.884 30.9314   1
  -4  -4  -9 568.022 34.0043   2
   4  -4   9 636.297 19.2855   2
   4  -4  10 164.851 27.2898   1
   4  -4  10 197.606 16.4154   2
  -4  -4 -10 163.297 29.2043   2
   4  -4  11 227.322 29.7913   1
  -4  -4 -11 275.595 31.0233   2
   4  -4  12 198.590 29.5000   1
  -4  -4 -12 177.303 30.6913   2
   4  -4  13 114.989 30.1831   1
  -4  -4 -13 84.8428 31.6355   2
  -4  -4 -13 108.228 18.0382   3
   4  -4  14 574.637 36.7173   1
  -4  -4 -14 499.220 35.1861   2
   4  -4  15 559.985 35.3366   1
  -4  -4 -15 540.293 35.1659   2
   4  -4  16 483.612 35.5959   1
  -4  -4 -16 415.580 35.9828   2
   4  -4  17 282.631 33.0892   1
  -4  -4 -17 356.307 35.7075   2
   4  -4  18 458.475 39.0369   1
  -4  -4 -18 376.476 36.7095   2
   4  -4  19 232.036 36.5536   1
  -4  -4 -19 257.598 35.6344   2
   4  -4  20 1443.78 52.9779   1
  -4  -4 -20 1374.22 51.0970   2
   4  -4  21 87.9359 37.3342   1
  -4  -4 -21 98.2971 34.6353   2
   4  -4  22 184.343 36.7938   1
  -4  -4 -22 183.292 36.2857   2
   4  -4  23 322.359 42.4827   1
  -4  -4 -23 244.276 39.7628   2
   4  -4  24 8.62552 39.2175   1
  -4  -4 -24-0.84178 36.7678   2
   4  -4  25 206.774 44.4328   1
  -4  -4 -25 118.812 38.3636   2
   4  -4  26 56.3882 43.2474   1
  -4  -4 -26 101.134 40.6009   2
   4  -4  27 88.4934 42.9133   1
  -4  -4 -27 74.1663 40.7935   2
   4  -4  28 78.2447 45.8055   1
   4  -4  29 24.6376 45.1491   1
   4  -3 -29-18.6218 47.8045   2
   4  -3 -28 284.876 50.1281   2
   4  -3 -27 216.025 46.0462   2
   4  -3 -26 234.566 44.8492   2
   4  -3 -25 682.406 51.4285   2
   4  -3 -24 114.647 39.1676   2
   4  -3 -23 61.4892 36.6981   2
   4  -3 -22 27.3633 36.8197   2
   4  -3 -21 120.322 34.9418   2
   4  -3 -20 139.098 36.2204   2
   4  -3 -19 488.161 40.1121   2
  -4  -3  18 556.745 33.6279   1
   4  -3 -18 551.957 41.0449   2
  -4  -3  17 1808.44 41.9251   1
   4  -3 -17 1697.34 52.2355   2
  -4  -3  16 595.552 31.7111   1
   4  -3 -16 556.054 38.4127   2
  -4  -3  15 2177.10 41.2175   1
   4  -3 -15 2321.79 55.7939   2
  -4  -3  14 443.289 26.6079   1
   4  -3 -14 392.125 33.9144   2
  -4  -3  13 633.603 25.6818   1
   4  -3 -13 669.365 36.0364   2
  -4  -3  12 435.147 21.7942   1
   4  -3 -12 443.770 31.1042   2
  -4  -3  11 428.117 19.3396   1
  -4  -3  11 438.522 28.7270   2
   4  -3 -11 393.705 28.5333   2
  -4  -3  10 2036.21 27.4205   1
  -4  -3  10 2049.32 43.7330   2
   4  -3 -10 2017.51 42.5620   2
  -4  -3   9 1770.84 22.9448   1
  -4  -3   9 1787.21 40.0615   2
   4  -3  -9 1874.13 39.8109   2
  -4  -3   8 614.918 14.4932   1
  -4  -3   8 615.987 28.4114   2
   4  -3  -8 610.053 26.6613   2
  -4  -3   7 1509.39 16.9811   1
   4  -3  -7 1551.03 39.1781   1
  -4  -3   7 1613.74 36.4411   2
   4  -3  -7 1490.92 34.1976   2
  -4  -3   6 429.480 9.71470   1
   4  -3  -6 391.275 25.9886   1
  -4  -3   6 423.601 24.5408   2
   4  -3  -6 450.882 22.7476   2
  -4  -3   5 1946.28 14.0262   1
  -4  -3   5 2034.87 38.4700   2
   4  -3  -5 2075.11 34.6266   2
  -4  -3   4 410.885 7.59531   1
  -4  -3   4 427.787 24.0662   2
   4  -3  -4 484.848 26.1569   1
   4  -3  -4 477.507 20.6864   2
  -4  -3   3 68.4239 18.6022   2
   4  -3  -3 48.1968 19.8212   1
   4  -3  -3 76.5971 15.6809   2
  -4  -3   2 293.126 21.8174   2
   4  -3  -2 262.891 22.3200   1
   4  -3  -2 329.856 17.2568   2
  -4  -3   1 1869.28 34.6458   2
   4  -3  -1 1888.12 36.3983   1
   4  -3  -1 1961.69 26.6112   2
   4  -3   0 505.177 24.2860   1
  -4  -3   0 462.303 24.2352   2
   4  -3   0 470.724 15.7794   2
   4  -3   1 138.778 19.8638   1
  -4  -3  -1 109.875 20.6057   2
   4  -3   1 106.134 12.0446   2
  -4  -3  -2 2597.41 40.6375   2
   4  -3   2 2492.07 40.1941   1
   4  -3   2 2554.56 23.2915   2
   4  -3   3 1216.24 31.4298   1
  -4  -3  -3 1169.27 30.1676   2
   4  -3   3 1251.46 16.7268   2
   4  -3   4 4782.00 53.9279   1
   4  -3   4 4936.41 28.2544   2
  -4  -3  -4 4974.71 52.2522   2
   4  -3   5 1080.44 31.5082   1
  -4  -3  -5 1094.85 30.1339   2
   4  -3   5 1081.08 15.1690   2
   4  -3   6 989.302 31.0984   1
   4  -3   6 1047.07 15.5601   2
  -4  -3  -6 1003.23 31.3239   2
   4  -3   7 1729.21 38.1216   1
  -4  -3  -7 1583.10 36.9370   2
   4  -3   7 1649.36 19.4627   2
   4  -3   8 892.637 32.0555   1
  -4  -3  -8 971.404 31.8306   2
   4  -3   8 952.657 17.2294   2
   4  -3   9 1262.17 36.7754   1
   4  -3   9 1228.40 20.0494   2
  -4  -3  -9 1226.37 34.1027   2
   4  -3  10 71.2171 24.8832   1
   4  -3  10 51.5903 12.0159   2
  -4  -3 -10 80.2557 25.1554   2
   4  -3  11 63.7646 26.4611   1
   4  -3  11 37.8192 12.8891   2
  -4  -3 -11-9.87247 26.2071   2
  -4  -3 -11 40.7816 17.7925   3
   4  -3  12 94.3662 28.1018   1
   4  -3  12 99.6437 14.3679   2
  -4  -3 -12 116.733 26.3273   2
  -4  -3 -12 120.347 19.0051   3
   4  -3  13 30.4956 29.9657   1
   4  -3  13 65.9141 15.3910   2
  -4  -3 -13 26.3016 27.2883   2
  -4  -3 -13 38.8188 17.6047   3
   4  -3  14 1876.02 49.2859   1
  -4  -3 -14 1891.87 46.9035   2
  -4  -3 -14 1934.93 36.2966   3
   4  -3  15 511.622 37.4387   1
  -4  -3 -15 598.330 25.4950   3
  -4  -3 -15 544.152 34.7120   2
   4  -3  16 33.2667 31.1087   1
  -4  -3 -16 5.77968 27.6843   2
   4  -3  17 776.260 43.1328   1
  -4  -3 -17 787.332 37.7735   2
   4  -3  18 407.880 40.2768   1
  -4  -3 -18 414.767 34.0451   2
   4  -3  19 299.207 39.5677   1
  -4  -3 -19 328.945 33.6947   2
   4  -3  20 446.179 42.2936   1
  -4  -3 -20 483.158 37.0018   2
   4  -3  21 42.8256 37.1765   1
  -4  -3 -21 92.7374 32.6322   2
   4  -3  22-0.55066 36.4264   1
  -4  -3 -22 77.7933 32.8488   2
  -4  -3 -23 85.6856 34.1487   2
   4  -3  24 94.7106 40.7500   1
  -4  -3 -24 113.115 35.8417   2
   4  -3  25 203.335 45.9963   1
  -4  -3 -25 75.9681 37.3835   2
   4  -3  26 233.013 46.3513   1
  -4  -3 -26 259.655 41.8381   2
   4  -3  27 109.594 44.7533   1
   4  -3  28 22.3858 46.0040   1
   4  -3  29 378.871 51.4093   1
   4  -2 -29 127.606 47.2445   2
   4  -2 -28 158.364 43.7382   2
   4  -2 -27 824.407 55.4406   2
   4  -2 -26 168.386 43.7373   2
   4  -2 -25 173.988 42.0441   2
  -4  -2  24 188.997 39.6199   1
   4  -2 -24 107.329 39.5548   2
  -4  -2  23 806.061 45.3338   1
   4  -2 -23 755.555 46.0108   2
  -4  -2  22 72.6225 34.8324   1
   4  -2 -22 73.5239 35.7049   2
  -4  -2  21 85.8640 33.2883   1
   4  -2 -21 139.546 34.6824   2
  -4  -2  20 257.187 34.0097   1
   4  -2 -20 269.004 36.9714   2
  -4  -2  19 534.096 34.4047   1
   4  -2 -19 471.671 39.5028   2
  -4  -2  18 1199.52 40.6210   1
   4  -2 -18 1226.35 47.8726   2
  -4  -2  17 1229.99 40.4387   1
   4  -2 -17 1243.13 46.9436   2
  -4  -2  16 1562.62 40.5898   1
   4  -2 -16 1517.48 48.8343   2
  -4  -2  15 2162.57 42.0679   1
   4  -2 -15 2196.40 53.4645   2
  -4  -2  14 546.567 26.9091   1
   4  -2 -14 474.353 33.1743   2
  -4  -2  13 1179.78 30.8176   1
   4  -2 -13 1215.53 40.8737   2
  -4  -2  12 613.195 23.8403   1
   4  -2 -12 711.513 33.8178   2
  -4  -2  11 1006.50 24.9218   1
   4  -2 -11 976.768 35.1246   2
  -4  -2  10 643.701 20.4424   1
   4  -2 -10 603.423 29.2607   2
  -4  -2   9 7395.88 48.8719   1
   4  -2  -9 7354.29 68.5898   2
  -4  -2   8 96.9762 12.2892   1
   4  -2  -8 95.6643 19.9413   2
  -4  -2   7 1186.76 19.4149   1
   4  -2  -7 1156.93 33.9302   1
  -4  -2   6 1920.42 21.5621   1
  -4  -2   6 2062.24 36.3143   2
   4  -2  -6 2003.26 33.9438   2
  -4  -2   5 1202.06 28.5562   2
   4  -2  -5 1120.94 26.5898   2
  -4  -2   4 7009.89 57.7637   2
   4  -2  -4 6780.31 50.2414   2
  -4  -2   3 599.412 22.0923   2
   4  -2  -3 550.024 18.4798   2
   4  -2  -2 5295.33 52.6112   1
  -4  -2   2 5111.90 47.7077   2
   4  -2  -2 5203.19 38.1114   2
  -4  -2   1 455.374 20.3818   2
   4  -2  -1 422.386 21.4301   1
   4  -2  -1 396.302 13.5658   2
  -4  -2   0 3512.80 38.3616   2
   4  -2   0 3415.03 42.1523   1
   4  -2   0 3441.92 25.2246   2
   4  -2   1 5455.62 52.3685   1
  -4  -2  -1 5607.24 47.0244   2
   4  -2   1 5437.91 26.1952   2
   4  -2   2 112.469 18.8079   1
  -4  -2  -2 112.579 17.1884   2
   4  -2   3 3657.73 45.8657   1
  -4  -2  -3 3686.11 40.0283   2
   4  -2   4 2236.08 38.4004   1
  -4  -2  -4 2287.35 33.0028   2
   4  -2   5 891.602 28.6292   1
  -4  -2  -5 894.981 25.7233   2
   4  -2   6 2068.56 38.8960   1
  -4  -2  -6 2125.92 34.1666   2
   4  -2   7 5172.02 57.4678   1
  -4  -2  -7 5093.42 49.5569   2
   4  -2   7 5113.72 25.5659   2
   4  -2   8 669.285 29.6279   1
   4  -2   8 741.357 13.2481   2
  -4  -2  -8 731.638 25.2029   2
   4  -2   9 6084.34 65.9969   1
  -4  -2  -9 6257.87 56.8913   3
  -4  -2  -9 6150.59 57.0698   2
   4  -2  10 843.636 33.8545   1
  -4  -2 -10 805.494 25.5173   3
  -4  -2 -10 804.183 27.7145   2
   4  -2  11 373.223 31.2278   1
  -4  -2 -11 344.693 24.3818   2
  -4  -2 -11 379.747 20.9928   3
  -4  -2 -12 2418.98 42.8180   2
  -4  -2 -12 2510.80 39.6669   3
   4  -2  13 503.953 35.9588   1
  -4  -2 -13 482.948 24.1532   3
  -4  -2 -13 426.850 27.6145   2
   4  -2  14 42.8430 32.9659   1
  -4  -2 -14 40.7109 19.0381   3
  -4  -2 -14 35.7453 24.7704   2
   4  -2  15 128.328 33.4465   1
  -4  -2 -15 151.243 22.9129   3
  -4  -2 -15 107.873 26.3253   2
   4  -2  16 1418.04 49.0809   1
  -4  -2 -16 1501.21 42.0475   2
  -4  -2 -16 1440.02 35.2694   3
   4  -2  17 152.159 35.2375   1
  -4  -2 -17 134.522 27.4013   2
   4  -2  18 1674.24 54.2316   1
  -4  -2 -18 1685.33 45.9795   2
   4  -2  19 1961.95 59.8708   1
  -4  -2 -19 2001.89 51.0194   2
   4  -2  20 395.021 41.9277   1
  -4  -2 -20 363.040 33.5670   2
   4  -2  21 241.385 40.3740   1
  -4  -2 -21 258.569 33.9487   2
   4  -2  22 406.322 44.4456   1
  -4  -2 -22 452.816 37.8491   2
   4  -2  23 145.470 41.8536   1
  -4  -2 -23 108.004 31.8774   2
   4  -2  24 105.587 43.0801   1
  -4  -2 -24 121.116 33.4370   2
   4  -2  25 5.25808 43.7513   1
   4  -2  26 34.7021 45.2943   1
   4  -2  27 202.507 49.3570   1
   4  -2  28 80.0313 47.7753   1
   4  -2  29-64.7303 49.7745   1
   4  -1 -30 117.819 47.2918   2
   4  -1 -29 123.531 41.3101   2
  -4  -1  28 182.811 49.0043   1
   4  -1 -28 108.236 45.0318   2
  -4  -1  27 132.249 45.1755   1
   4  -1 -27 253.490 45.3195   2
  -4  -1  26 651.860 50.8348   1
   4  -1 -26 588.840 47.0926   2
  -4  -1  25 79.7127 40.9927   1
   4  -1 -25 114.398 40.2438   2
  -4  -1  24 471.510 43.7206   1
   4  -1 -24 384.232 42.5025   2
  -4  -1  23 262.395 39.2604   1
   4  -1 -23 245.789 39.6862   2
  -4  -1  22 141.827 38.3275   1
   4  -1 -22 56.6554 35.3677   2
  -4  -1  21 1009.06 44.3709   1
   4  -1 -21 1015.95 49.4605   2
  -4  -1  20 373.998 35.4542   1
   4  -1 -20 379.778 38.1039   2
  -4  -1  19 1107.99 42.6562   1
   4  -1 -19 1205.09 48.8233   2
  -4  -1  18 858.402 38.5640   1
   4  -1 -18 747.698 41.6163   2
  -4  -1  17 337.742 30.7799   1
   4  -1 -17 305.526 34.5005   2
  -4  -1  16 1261.17 39.5865   1
   4  -1 -16 1171.23 42.9791   2
  -4  -1  15 664.965 31.7601   1
   4  -1 -15 629.050 36.3648   2
  -4  -1  14 1375.62 35.9999   1
   4  -1 -14 1307.38 22.2955   3
   4  -1 -14 1449.46 43.1752   2
  -4  -1  13 240.457 22.7759   1
   4  -1 -13 241.045 14.3828   3
   4  -1 -13 190.686 26.6845   2
  -4  -1  12 1714.82 34.2297   1
   4  -1 -12 1722.18 25.0637   3
   4  -1 -12 1767.46 41.9889   2
  -4  -1  11 374.037 20.1736   1
   4  -1 -11 378.184 15.7189   3
   4  -1 -11 370.788 26.4270   2
  -4  -1  10 2341.20 34.0936   1
   4  -1 -10 2251.49 27.8845   3
   4  -1 -10 2189.38 41.1796   2
  -4  -1   9 451.715 18.3664   1
   4  -1  -9 461.070 16.8398   3
   4  -1  -9 424.658 24.9603   2
  -4  -1   8 2721.76 32.8157   1
   4  -1  -8 2942.62 32.2418   3
   4  -1  -8 2827.03 42.2429   2
   4  -1  -7 1089.19 30.0314   1
  -4  -1   7 1019.81 21.3529   1
   4  -1  -7 1105.64 22.2871   3
   4  -1  -7 1080.36 28.5684   2
   4  -1  -6 4434.94 49.9917   1
   4  -1  -6 4194.52 38.5429   3
   4  -1  -6 4208.98 45.0479   2
   4  -1  -5 408.722 21.8982   1
   4  -1  -5 439.023 18.1798   3
   4  -1  -5 472.316 19.4697   2
   4  -1  -4 775.464 25.4840   1
   4  -1  -4 915.302 22.3556   2
  -4  -1   3 1688.52 27.3691   2
   4  -1  -3 1698.14 30.3069   1
   4  -1  -3 1621.69 25.1480   2
  -4  -1   2 3250.62 33.8677   2
   4  -1  -2 3252.12 38.5486   1
   4  -1  -2 3237.89 29.6827   2
   4  -1  -1 6721.78 52.4604   1
  -4  -1   1 6654.27 45.2308   2
   4  -1  -1 6808.73 36.6908   2
  -4  -1   0 977.513 20.1385   2
   4  -1   0 1036.50 25.8132   1
   4  -1   0 1034.81 14.6030   2
   4  -1   1 216.452 18.9798   1
  -4  -1  -1 235.152 14.4709   2
   4  -1   2 1981.37 33.7948   1
  -4  -1  -2 1895.05 24.9828   2
   4  -1   3 21178.8 95.5990   1
  -4  -1  -3 21372.7 72.8445   2
   4  -1   4 716.925 25.5681   1
  -4  -1  -4 708.260 18.9757   2
   4  -1   5 2718.79 40.3660   1
  -4  -1  -5 2753.34 30.6538   2
   4  -1   6 1341.40 32.7477   1
  -4  -1  -6 1347.18 24.4779   2
  -4  -1  -6 1347.67 29.3020   3
   4  -1   7 1868.15 38.1898   1
  -4  -1  -7 1855.95 33.1325   3
  -4  -1  -7 1916.04 28.4319   2
   4  -1   8 4915.70 57.4556   1
  -4  -1  -8 4797.08 49.5348   3
  -4  -1  -8 4822.16 43.2372   2
   4  -1   9 904.282 33.6236   1
  -4  -1  -9 931.803 24.2831   2
  -4  -1  -9 848.057 26.1497   3
   4  -1  10 70.1488 26.3327   1
  -4  -1 -10 38.3596 16.9668   3
  -4  -1 -10 91.2894 16.9182   2
   4  -1  11 341.918 31.2127   1
  -4  -1 -11 353.110 21.4512   2
  -4  -1 -11 274.397 21.1433   3
   4  -1  12 36.2446 29.7142   1
  -4  -1 -12 14.2275 19.0059   2
  -4  -1 -12 13.6754 18.3147   3
   4  -1  13 465.546 36.8327   1
  -4  -1 -13 496.555 25.3327   2
  -4  -1 -13 406.425 25.1182   3
   4  -1  14 452.930 38.7308   1
  -4  -1 -14 492.213 27.1811   2
  -4  -1 -14 503.735 26.0027   3
   4  -1  15 1584.66 51.2406   1
  -4  -1 -15 1639.87 39.1923   2
  -4  -1 -15 1491.09 37.0960   3
   4  -1  16 970.095 46.7635   1
  -4  -1 -16 958.309 34.6725   2
  -4  -1 -16 979.786 33.0501   3
   4  -1  17 620.620 43.1165   1
  -4  -1 -17 624.664 29.3496   3
  -4  -1 -17 620.948 31.7720   2
   4  -1  18 674.167 45.0305   1
  -4  -1 -18 663.460 30.3526   3
  -4  -1 -18 636.493 33.2561   2
   4  -1  19 59.3457 37.8486   1
  -4  -1 -19 95.8968 25.9707   2
   4  -1  20 177.681 40.8936   1
  -4  -1 -20 120.967 27.9468   2
   4  -1  21 70.1033 41.0831   1
  -4  -1 -21 144.517 29.5916   2
   4  -1  22 197.986 40.6725   1
  -4  -1 -22 150.499 29.9605   2
   4  -1  23 79.9459 41.8896   1
  -4  -1 -23 99.0735 30.5210   2
   4  -1  24-48.9988 42.8849   1
   4  -1  25-2.06977 43.7732   1
   4  -1  26-15.6161 46.1542   1
   4  -1  27 22.7799 48.5464   1
   4  -1  28 789.393 61.0681   1
   4  -1  29 317.554 53.8667   1
  -4   0  31 240.245 56.2075   1
  -4   0  30 120.502 52.1634   1
   4   0 -30 18.9476 45.0238   2
  -4   0  29 252.813 51.3047   1
   4   0 -29-12.1770 42.9944   2
  -4   0  28 283.550 52.3249   1
   4   0 -28 263.963 48.2180   2
  -4   0  27 56.2164 45.9823   1
   4   0 -27 20.8325 43.0542   2
  -4   0  26 15.8332 41.5841   1
   4   0 -26 25.1892 39.2641   2
  -4   0  25 1051.94 55.5403   1
   4   0 -25 961.236 53.3515   2
  -4   0  24 688.167 47.2611   1
   4   0 -24 745.778 48.6116   2
  -4   0  23 114.609 39.5112   1
   4   0 -23 46.6219 34.7644   2
  -4   0  22 6.14211 35.1251   1
   4   0 -22-39.5243 33.0719   2
  -4   0  21 1808.72 52.9481   1
   4   0 -21 1676.52 57.2512   2
  -4   0  20 403.056 35.4976   1
   4   0 -20 387.241 37.9273   2
  -4   0  19 110.156 30.3073   1
   4   0 -19 122.419 30.6815   2
  -4   0  18 1268.93 44.0890   1
   4   0 -18 1200.31 45.9955   2
  -4   0  17 898.920 38.0697   1
   4   0 -17 831.801 41.4827   2
  -4   0  16 434.230 30.0716   1
   4   0 -16 391.697 20.2639   3
  -4   0  15 487.682 30.5251   1
   4   0 -15 488.318 21.0613   3
   4   0 -15 557.622 35.5117   2
  -4   0  14 172.446 24.6948   1
   4   0 -14 149.856 16.9141   3
   4   0 -14 163.584 28.2079   2
  -4   0  13 675.950 27.7413   1
   4   0 -13 676.050 22.2321   3
   4   0 -13 642.259 32.9471   2
  -4   0  12 1360.05 33.8369   1
   4   0 -12 1448.28 27.0542   3
   4   0 -12 1464.83 39.5050   2
  -4   0  11 3170.00 43.7148   1
   4   0 -11 3182.07 36.8370   3
   4   0 -11 3042.20 49.9564   2
  -4   0  10 16.6927 15.9354   1
   4   0 -10 66.7911 14.2215   3
   4   0 -10 38.8588 21.7478   2
  -4   0   9 392.856 19.3505   1
   4   0  -9 388.965 18.6185   3
   4   0  -9 352.889 24.0441   2
  -4   0   8 418.668 18.9524   1
   4   0  -8 427.894 18.9001   3
   4   0  -8 434.761 23.1017   2
   4   0  -7 146.627 19.1783   1
   4   0  -7 129.197 16.1091   3
   4   0  -7 138.278 19.4936   2
   4   0  -6 440.418 20.5993   1
   4   0  -6 479.706 19.9508   3
   4   0  -6 513.659 22.5079   2
   4   0  -5 417.289 20.3032   1
   4   0  -5 468.797 19.2993   3
   4   0  -5 463.725 20.7213   2
   4   0  -4 3147.59 35.8299   1
   4   0  -4 3285.68 36.4454   3
   4   0  -4 3350.19 36.7836   2
   4   0  -3 2099.17 30.8759   1
   4   0  -3 2245.17 32.5293   3
   4   0  -3 2168.55 29.8921   2
   4   0  -2 11633.6 61.9108   1
   4   0  -2 11546.2 66.4766   3
   4   0  -2 11769.9 57.7993   2
   4   0  -1 35.6215 17.9713   3
   4   0  -1 34.9718 15.3744   1
  -4   0   0 16125.3 54.0216   2
   4   0   0 15940.8 79.6702   3
   4   0   0 16202.7 73.2689   1
  -4   0  -1 4155.44 26.8193   2
   4   0   1 4046.61 43.5593   3
   4   0   1 4256.89 40.6481   1
   4   0   2 3642.99 39.0587   1
  -4   0  -2 3528.37 23.4800   2
   4   0   3 2153.92 33.4863   1
  -4   0  -3 2128.82 18.8140   2
  -4   0  -3 2129.83 33.3971   3
   4   0   4 2245.04 35.2366   1
  -4   0  -4 2250.65 20.0096   2
  -4   0  -4 2253.45 34.4327   3
   4   0   5 108.396 20.4332   1
  -4   0  -5 106.715 10.2106   2
  -4   0  -5 60.1439 16.6071   3
   4   0   6 8185.69 65.7905   1
  -4   0  -6 7968.33 39.5688   2
  -4   0  -6 7905.67 61.6095   3
   4   0   7 2226.80 40.7937   1
  -4   0  -7 2192.48 35.4497   3
  -4   0  -7 2281.52 24.5069   2
   4   0   8 929.372 32.8082   1
  -4   0  -8 939.326 19.2267   2
  -4   0  -8 843.312 27.3610   3
   4   0   9 3186.63 50.4929   1
  -4   0  -9 3128.76 32.8762   2
  -4   0  -9 3139.43 43.7719   3
   4   0  10 222.405 29.4550   1
  -4   0 -10 172.118 15.0006   2
  -4   0 -10 209.536 20.5388   3
   4   0  11 3373.42 55.7508   1
  -4   0 -11 3488.90 39.4110   2
  -4   0 -11 3465.13 47.2501   3
   4   0  12 6974.08 79.0172   1
  -4   0 -12 7193.50 67.0134   3
  -4   0 -12 7085.15 57.5572   2
   4   0  13 262.542 36.0551   1
  -4   0 -13 281.407 21.3230   2
  -4   0 -13 228.388 23.9055   3
   4   0  14 1252.68 47.7208   1
  -4   0 -14 1277.72 31.8842   2
  -4   0 -14 1219.04 34.9410   3
   4   0  15 140.331 37.0011   1
  -4   0 -15 158.298 26.5128   3
  -4   0 -15 127.656 22.4874   2
   4   0  16 24.8562 36.7770   1
  -4   0 -16 34.7160 24.7228   3
  -4   0 -16 5.86645 21.8349   2
   4   0  17 336.532 41.8460   1
  -4   0 -17 332.543 29.1507   3
  -4   0 -17 376.153 26.4207   2
   4   0  18 5543.71 86.0411   1
  -4   0 -18 5568.60 67.6982   3
  -4   0 -18 5609.04 67.9467   2
  -4   0 -19 2480.19 50.1525   3
  -4   0 -19 2435.71 49.5775   2
   4   0  20 5.88987 39.6124   1
  -4   0 -20 3.43324 24.4733   2
   4   0  21 768.053 50.8049   1
  -4   0 -21 857.847 36.5413   2
   4   0  22 457.030 48.4489   1
   4   0  23 124.611 43.4781   1
   4   0  24 467.150 50.1922   1
   4   0  25 25.0474 45.9863   1
   4   0  26-23.1185 49.8596   1
   4   0  27 315.556 54.2754   1
   4   0  28 14.1087 48.4412   1
   4   0  29 215.630 56.9629   1
  -4   1  31 72.9862 53.2777   1
  -4   1  30 99.8602 52.8320   1
   4   1 -30 48.4908 47.3125   2
  -4   1  29 91.1679 51.6937   1
   4   1 -29-31.2510 46.4852   2
  -4   1  28 163.150 48.6489   1
   4   1 -28 218.314 46.5438   2
  -4   1  27 301.584 50.6504   1
   4   1 -27 158.749 38.2879   2
  -4   1  26 554.754 50.0000   1
   4   1 -26 774.297 52.9480   2
  -4   1  25 29.2861 41.6856   1
   4   1 -25-21.2673 37.4730   2
  -4   1  24 389.471 43.5922   1
   4   1 -24 405.817 43.0483   2
  -4   1  23 255.306 39.1410   1
   4   1 -23 219.795 38.6139   2
  -4   1  22 101.996 37.5267   1
   4   1 -22 84.8543 35.7834   2
  -4   1  21 979.329 46.9562   1
   4   1 -21 983.244 48.8728   2
  -4   1  20 387.012 36.7377   1
   4   1 -20 361.485 38.7961   2
  -4   1  19 1134.17 44.7532   1
   4   1 -19 1274.57 49.2622   2
  -4   1  18 932.439 42.0055   1
   4   1 -18 837.253 43.8220   2
  -4   1  17 317.112 34.6414   1
   4   1 -17 302.929 23.3049   3
   4   1 -17 340.909 36.0311   2
  -4   1  16 1194.53 41.3097   1
   4   1 -16 1203.36 31.6597   3
   4   1 -16 1258.63 45.8882   2
   4   1 -15 582.138 25.8348   3
   4   1 -15 537.744 35.5673   2
  -4   1  14 1353.10 39.2808   1
   4   1 -14 1375.47 31.8100   3
   4   1 -14 1439.51 43.9041   2
  -4   1  13 209.469 24.7401   1
   4   1 -13 227.307 20.8978   3
   4   1 -13 266.915 28.3423   2
  -4   1  12 1759.44 38.2652   1
   4   1 -12 1790.80 33.7496   3
   4   1 -12 1743.95 42.9584   2
  -4   1  11 357.207 23.5496   1
   4   1 -11 361.255 20.9358   3
   4   1 -11 406.563 27.5026   2
  -4   1  10 2358.49 39.6372   1
   4   1 -10 2294.60 35.8075   3
   4   1 -10 2228.64 43.7301   2
  -4   1   9 452.242 22.7524   1
   4   1  -9 487.406 22.1060   3
   4   1  -9 517.910 27.2866   2
  -4   1   8 2769.38 40.1864   1
   4   1  -8 2938.28 39.2304   3
   4   1  -8 2938.02 46.0988   2
   4   1  -7 1101.65 26.8839   3
   4   1  -7 1074.16 30.2543   2
   4   1  -6 4244.49 39.2888   1
   4   1  -6 4225.95 45.2808   3
   4   1  -6 4288.93 48.5513   2
   4   1  -5 416.021 17.0498   1
   4   1  -5 463.140 21.7291   3
   4   1  -5 446.719 23.7242   2
   4   1  -4 900.240 19.9125   1
   4   1  -4 928.829 25.3728   3
   4   1  -4 872.645 25.9011   2
   4   1  -3 1686.51 23.8723   1
   4   1  -3 1715.55 30.4701   3
  -4   1   3 1672.37 27.1091   3
   4   1  -2 3232.81 30.7382   1
   4   1  -2 3205.33 39.9968   3
  -4   1   2 3257.12 35.3421   3
   4   1  -1 6775.48 43.3061   1
   4   1  -1 6717.48 54.3498   3
  -4   1   1 6824.60 51.0415   3
   4   1   0 991.483 21.2189   1
   4   1   0 1002.38 26.3247   3
  -4   1   0 915.036 23.5112   3
   4   1   1 195.596 15.3828   1
   4   1   1 201.426 19.5545   3
   4   1   2 1916.98 28.4579   1
   4   1   2 1881.09 32.7866   3
  -4   1  -2 1857.46 32.8651   3
   4   1   3 21220.4 89.4528   1
   4   1   3 21256.3 96.3003   3
  -4   1  -3 21230.5 94.8291   3
   4   1   4 749.499 25.2971   1
   4   1   4 727.211 24.3790   3
  -4   1  -4 733.362 24.5995   3
   4   1   5 2703.60 39.3022   1
   4   1   5 2670.97 38.8510   3
  -4   1  -5 2721.30 39.6364   3
   4   1   6 1277.73 32.5438   1
  -4   1  -6 1351.75 13.2746   2
  -4   1  -6 1321.75 31.6892   3
   4   1   7 1870.42 38.1619   1
  -4   1  -7 1860.74 18.3769   2
  -4   1  -7 1859.23 36.5548   3
   4   1   8 5023.02 57.7476   1
  -4   1  -8 4920.88 32.0260   2
  -4   1  -8 4863.21 54.6610   3
   4   1   9 909.069 33.7576   1
  -4   1  -9 928.429 29.4651   3
  -4   1  -9 866.189 17.4932   2
   4   1  10 56.0628 27.9307   1
  -4   1 -10 82.8454 21.5893   3
  -4   1 -10 62.3919 12.0762   2
   4   1  11 318.122 31.7535   1
  -4   1 -11 301.450 25.1779   3
  -4   1 -11 316.267 16.2082   2
   4   1  12 30.0762 31.2348   1
  -4   1 -12-12.8916 21.1999   3
  -4   1 -12 21.3459 14.9206   2
   4   1  13 425.047 38.8233   1
  -4   1 -13 484.450 30.3791   3
  -4   1 -13 497.022 21.6984   2
   4   1  14 434.616 39.8636   1
  -4   1 -14 456.457 31.1533   3
  -4   1 -14 451.992 22.8826   2
   4   1  15 1670.96 56.1643   1
  -4   1 -15 1639.00 43.0287   3
  -4   1 -15 1646.96 34.7951   2
   4   1  16 989.447 50.8658   1
  -4   1 -16 933.852 37.8333   3
  -4   1 -16 1038.54 31.4321   2
   4   1  17 587.119 47.0812   1
  -4   1 -17 568.357 33.4892   3
  -4   1 -17 545.835 28.0843   2
   4   1  18 596.762 45.5374   1
  -4   1 -18 702.318 36.3027   3
  -4   1 -18 663.214 30.6696   2
   4   1  19 40.5545 40.7558   1
  -4   1 -19 110.013 29.8954   3
  -4   1 -19 113.095 24.2207   2
   4   1  20 151.769 44.0117   1
  -4   1 -20 210.372 31.6494   3
   4   1  21 109.760 43.4988   1
   4   1  22 171.251 45.1954   1
   4   1  23 86.8467 43.7807   1
   4   1  24 114.242 45.1707   1
   4   1  25 195.247 48.7430   1
   4   1  26-5.03925 49.5730   1
   4   1  27 62.4253 52.0488   1
   4   1  28 810.533 64.0300   1
   4   1  29 266.916 58.3107   1
  -4   2  30 117.697 55.0611   1
   4   2 -30 198.406 48.6237   2
  -4   2  29 132.147 49.7145   1
   4   2 -29 111.764 47.0811   2
  -4   2  28 107.142 51.2788   1
   4   2 -28 102.571 47.1663   2
  -4   2  27 847.143 57.9404   1
   4   2 -27 866.529 57.7054   2
  -4   2  26 193.697 48.6552   1
   4   2 -26 213.347 44.9257   2
  -4   2  25 132.539 41.1924   1
   4   2 -25 71.1123 40.7021   2
  -4   2  24 143.408 39.5817   1
   4   2 -24 124.706 40.6603   2
  -4   2  23 811.952 49.7464   1
   4   2 -23 767.921 48.1862   2
  -4   2  22 89.9769 38.3478   1
   4   2 -22 72.9930 36.5345   2
  -4   2  21 75.3157 35.6014   1
   4   2 -21 139.225 37.0722   2
  -4   2  20 271.763 35.5549   1
   4   2 -20 228.396 35.7027   2
  -4   2  19 470.880 36.7248   1
   4   2 -19 505.227 28.5740   3
   4   2 -19 478.370 39.2220   2
  -4   2  18 1268.06 46.6717   1
   4   2 -18 1267.36 37.1916   3
   4   2 -18 1221.47 48.1642   2
  -4   2  17 1311.78 46.2863   1
   4   2 -17 1259.05 36.9335   3
   4   2 -17 1195.16 47.7132   2
  -4   2  16 1544.32 47.5343   1
   4   2 -16 1609.78 39.3831   3
   4   2 -16 1557.41 50.1710   2
  -4   2  15 2232.63 50.9262   1
   4   2 -15 2288.90 44.1738   3
   4   2 -15 2154.57 54.2743   2
  -4   2  14 507.922 31.5627   1
   4   2 -14 538.832 28.3310   3
  -4   2  13 1268.60 38.1869   1
   4   2 -13 1203.05 33.4251   3
  -4   2  13 1162.63 15.9269   3
  -4   2  12 597.565 30.1301   1
   4   2 -12 610.603 26.9144   3
   4   2 -12 615.348 34.0644   2
  -4   2  12 638.350 13.6502   3
  -4   2  11 987.390 32.3472   1
   4   2 -11 1042.22 30.9806   3
   4   2 -11 1010.03 36.3798   2
  -4   2  11 962.423 16.3818   3
  -4   2  10 616.171 27.3574   1
   4   2 -10 684.167 26.3082   3
  -4   2  10 631.845 14.9713   3
   4   2 -10 634.564 31.0981   2
  -4   2   9 7447.13 68.1401   1
   4   2  -9 7618.52 66.3410   3
  -4   2   9 7448.26 42.8398   3
   4   2  -8 89.4342 19.3108   3
   4   2  -8 78.2632 21.8708   2
  -4   2   8 108.847 11.6780   3
   4   2  -7 1197.11 30.5376   3
  -4   2   7 1189.69 21.0063   3
   4   2  -7 1228.99 33.7867   2
   4   2  -6 1891.64 35.6661   3
  -4   2   6 1924.46 26.2477   3
   4   2  -5 1040.72 17.7391   1
   4   2  -5 1163.80 29.6934   3
  -4   2   5 1154.68 22.2642   3
   4   2  -4 6891.94 37.5501   1
   4   2  -4 6858.49 60.2969   3
  -4   2   4 6997.57 49.0391   3
   4   2  -3 550.302 13.7098   1
   4   2  -3 573.527 24.8374   3
  -4   2   3 549.616 19.0834   3
   4   2  -2 5256.95 32.7295   1
   4   2  -2 5312.34 52.1183   3
  -4   2   2 5103.96 44.6437   3
   4   2  -1 440.854 14.0646   1
   4   2  -1 435.883 22.2595   3
  -4   2   1 422.875 20.2764   3
   4   2   0 3518.53 30.6748   1
  -4   2   0 3437.15 41.3493   3
   4   2   1 5489.57 40.2655   1
   4   2   1 5359.58 52.7239   3
  -4   2  -1 5576.77 51.2654   3
   4   2   2 110.080 16.0112   1
   4   2   2 132.510 19.2500   3
  -4   2  -2 102.924 19.1428   3
   4   2   3 3622.06 38.9768   1
   4   2   3 3701.24 44.5135   3
   4   2   4 2417.28 36.0350   1
   4   2   4 2309.95 36.8569   3
  -4   2  -4 2261.10 39.1637   3
   4   2   5 911.231 28.1545   1
   4   2   5 820.199 26.5086   3
  -4   2  -5 840.055 28.0494   3
   4   2   6 2147.74 38.7244   1
   4   2   6 2075.36 35.4468   3
  -4   2  -6 2100.93 38.9141   3
   4   2   7 5080.74 57.0825   1
   4   2   7 5157.83 52.6666   3
  -4   2  -7 5174.66 57.9990   3
   4   2   8 668.738 32.2992   1
   4   2   8 716.150 25.2989   3
  -4   2  -8 716.870 29.7550   3
   4   2   9 6191.95 66.9054   1
  -4   2  -9 6167.98 65.4188   3
  -4   2  -9 6048.93 38.3527   2
   4   2  10 766.363 36.2717   1
  -4   2 -10 777.501 32.5968   3
  -4   2 -10 788.467 18.6101   2
   4   2  11 384.082 35.6656   1
  -4   2 -11 383.980 29.9948   3
  -4   2 -11 339.127 16.8451   2
   4   2  12 2383.68 53.8864   1
  -4   2 -12 2389.00 48.6028   3
  -4   2 -12 2548.24 34.0547   2
   4   2  13 560.061 39.9075   1
  -4   2 -13 511.651 33.1170   3
  -4   2 -13 523.068 21.7914   2
   4   2  14 82.1873 38.0172   1
  -4   2 -14 71.8098 28.2713   3
  -4   2 -14 47.8205 17.3915   2
   4   2  15 182.528 40.9076   1
  -4   2 -15 155.199 20.0847   2
  -4   2 -15 96.5684 30.1893   3
   4   2  16 1512.87 54.7253   1
  -4   2 -16 1351.80 44.9255   3
  -4   2 -16 1448.60 34.0062   2
   4   2  17 84.6563 39.1932   1
  -4   2 -17 129.765 31.9986   3
  -4   2 -17 145.603 20.6777   2
   4   2  18 1640.72 57.8474   1
  -4   2 -18 1622.91 48.9309   3
   4   2  19 2198.23 65.9423   1
  -4   2 -19 1954.09 52.6439   3
   4   2  20 348.845 46.2831   1
  -4   2 -20 362.678 37.3710   3
   4   2  21 242.013 46.2835   1
  -4   2 -21 230.093 35.6867   3
   4   2  22 470.155 49.5007   1
  -4   2 -22 346.181 38.1034   3
   4   2  23 105.670 45.8955   1
   4   2  24 72.4249 47.8064   1
   4   2  25 50.4416 49.5743   1
   4   2  26 25.4510 50.8987   1
   4   2  27 419.174 59.7250   1
   4   2  28 24.8290 52.0933   1
  -4   3  29 85.5827 54.6500   1
   4   3 -29 85.8361 47.5511   2
  -4   3  28 320.518 56.0590   1
   4   3 -28 297.240 51.0966   2
  -4   3  27 209.594 50.8009   1
   4   3 -27 167.253 47.0274   2
  -4   3  26 327.179 50.3153   1
   4   3 -26 234.000 45.1363   2
  -4   3  25 597.236 52.4786   1
   4   3 -25 639.086 52.6823   2
  -4   3  24 205.324 43.1498   1
   4   3 -24 123.030 39.6261   2
  -4   3  23 142.736 39.5372   1
   4   3 -23 29.9026 38.3080   2
  -4   3  22 39.8733 36.8672   1
   4   3 -22 1.81875 38.2266   2
  -4   3  21 316.864 40.4485   1
   4   3 -21 200.309 40.5668   2
  -4   3  20 60.1870 34.1695   1
   4   3 -20 107.512 28.1731   3
   4   3 -20 113.401 37.2351   2
  -4   3  19 477.666 39.7596   1
   4   3 -19 490.002 33.1204   3
   4   3 -19 505.081 40.4502   2
  -4   3  18 567.075 39.2439   1
   4   3 -18 568.913 33.8790   3
   4   3 -18 594.827 43.1438   2
  -4   3  17 1806.97 53.0223   1
   4   3 -17 1780.69 45.9972   3
  -4   3  16 596.111 37.8953   1
   4   3 -16 609.233 33.4911   3
   4   3 -16 676.061 41.6931   2
  -4   3  15 2197.44 53.1732   1
   4   3 -15 2269.44 49.1586   3
   4   3 -15 2313.43 57.9505   2
  -4   3  14 416.469 31.3210   1
   4   3 -14 425.366 30.7093   3
   4   3 -14 375.894 35.7779   2
  -4   3  13 585.401 32.7356   1
   4   3 -13 693.153 34.4309   3
   4   3 -13 592.551 36.9553   2
  -4   3  12 460.316 29.9952   1
   4   3 -12 458.108 29.7706   3
   4   3 -12 399.396 32.7669   2
  -4   3  11 473.873 29.3879   1
   4   3 -11 411.039 28.7454   3
  -4   3  11 411.104 12.8600   3
  -4   3  10 2063.68 43.4498   1
   4   3 -10 1918.09 42.0012   3
  -4   3  10 1943.11 22.8265   3
  -4   3   9 1811.75 40.0546   1
   4   3  -9 1816.87 40.3820   3
  -4   3   9 1811.51 24.0199   3
   4   3  -8 608.349 29.4551   3
  -4   3   8 638.491 17.4980   3
   4   3  -7 1534.26 35.6256   3
  -4   3   7 1561.96 24.7560   3
   4   3  -6 474.199 25.8885   3
  -4   3   6 447.623 17.8762   3
   4   3  -5 2029.25 39.4358   3
  -4   3   5 1999.95 29.5178   3
   4   3  -4 432.743 24.7461   3
  -4   3   4 446.249 19.5488   3
   4   3  -3 67.0218 6.70151   1
   4   3  -3 53.9666 20.8462   3
  -4   3   3 85.8198 16.2045   3
   4   3  -2 315.415 9.58341   1
   4   3  -2 316.806 23.1832   3
  -4   3   2 311.414 19.2661   3
   4   3  -1 2025.69 20.0366   1
   4   3  -1 1959.27 37.7373   3
  -4   3   1 2059.70 34.1562   3
   4   3   0 488.553 14.5532   1
   4   3   0 499.338 24.8018   3
   4   3   1 123.183 13.9708   1
  -4   3  -1 120.444 21.2000   3
   4   3   1 124.748 19.8530   3
   4   3   2 2565.71 30.9950   1
   4   3   2 2453.66 39.9344   3
  -4   3  -2 2523.52 41.1697   3
   4   3   3 1228.09 26.4311   1
  -4   3  -3 1283.12 33.4229   3
   4   3   3 1253.06 31.3541   3
   4   3   4 4868.20 47.3319   1
  -4   3  -4 4945.67 57.0582   3
   4   3   4 4927.58 52.4681   3
   4   3   5 1130.77 30.9100   1
  -4   3  -5 1037.78 33.0354   3
   4   3   5 1033.99 29.2626   3
   4   3   6 1100.10 31.8705   1
   4   3   6 1098.97 29.0875   3
  -4   3  -6 999.541 33.6258   3
   4   3   7 1537.45 37.4930   1
  -4   3  -7 1641.67 39.7683   3
   4   3   7 1574.09 33.0541   3
   4   3   8 872.982 34.5702   1
[truncated: 493,810 more chars]
