# Supplementary material for: Solvatomorphism of Moxidectin
Source: Molecules. 2021 Aug 11;26(16):4869. doi: 10.3390/molecules26164869 (PMC8398095; doi:10.3390/molecules26164869)
Supplement: Supplementary file 1 [file molecules-26-04869-s001.zip › molecules-1312668-supplementary/ESI/Moxi.2iPrOH.cif]

 
data_vale66
# start Validation Reply Form
_vrf_PLAT202_vale66
;
RESPONSE:
The position of one solvent molecule was poorly defined and one atom 
could only be refined isotropically.
;
_vrf_PLAT791_vale66
;
RESPONSE:
The absolute structure of the molecule is known and was not deter-
mined by anomalous-dispersion effects. The sample was a weak anoma-
lous scatterer. The absolute structure parameter was calculated to be 
-0.2(2) which is meaningless for the determination of the absolute 
structure. It was thus deleted from the *.cif file.
;
# end Validation Reply Form


_audit_creation_method            'SHELXL-2018/3'
_shelx_SHELXL_version_number      '2018/3'
_chemical_name_systematic         ?
_chemical_name_common                   'Moxidectin'
_chemical_melting_point                 'Not measured'
_chemical_formula_moiety                'C37 H53 N O8, 2(C3 H8 O)'
_chemical_formula_sum
 'C43 H69 N O10' 
_chemical_formula_weight          759.99

loop_
 _atom_type_symbol
 _atom_type_description
 _atom_type_scat_dispersion_real
 _atom_type_scat_dispersion_imag
 _atom_type_scat_source
 'C'  'C'   0.0033   0.0016
 'International Tables Vol C Tables 4.2.6.8 and 6.1.1.4'
 'H'  'H'   0.0000   0.0000
 'International Tables Vol C Tables 4.2.6.8 and 6.1.1.4'
 'N'  'N'   0.0061   0.0033
 'International Tables Vol C Tables 4.2.6.8 and 6.1.1.4'
 'O'  'O'   0.0106   0.0060
 'International Tables Vol C Tables 4.2.6.8 and 6.1.1.4'
 
_space_group_crystal_system       monoclinic
_space_group_IT_number            4
_space_group_name_H-M_alt         'P 21'
_space_group_name_Hall            'P 2yb'
 
_shelx_space_group_comment
;
The symmetry employed for this shelxl refinement is uniquely defined
by the following loop, which should always be used as a source of
symmetry information in preference to the above space-group names.
They are only intended as comments.
;
 
loop_
 _space_group_symop_operation_xyz
 'x, y, z'
 '-x, y+1/2, -z'
 
_cell_length_a                    11.4417(3)
_cell_length_b                    8.9507(2)
_cell_length_c                    21.7210(6)
_cell_angle_alpha                 90
_cell_angle_beta                  92.301(3)
_cell_angle_gamma                 90
_cell_volume                      2222.68(10)
_cell_formula_units_Z             2
_cell_measurement_temperature     120(2)
_cell_measurement_reflns_used   18439
_cell_measurement_theta_min     1.8350
_cell_measurement_theta_max     31.6930
 
_exptl_crystal_description                prism
_exptl_crystal_colour                     'colorless'
_exptl_crystal_density_meas       ?
_exptl_crystal_density_method     ?
_exptl_crystal_density_diffrn     1.136          
_exptl_crystal_F_000              828
_exptl_transmission_factor_min    ?
_exptl_transmission_factor_max    ?
_exptl_crystal_size_max                             0.200
_exptl_crystal_size_mid                             0.100
_exptl_crystal_size_min                             0.100
_exptl_absorpt_coefficient_mu     0.079
_shelx_estimated_absorpt_T_min    ?
_shelx_estimated_absorpt_T_max    ?
_exptl_absorpt_correction_type            multi-scan
_exptl_absorpt_correction_T_min                   0.90598
_exptl_absorpt_correction_T_max                   1.00000
_exptl_absorpt_process_details
;
CrysAlisPro 1.171.40.53 (Rigaku Oxford Diffraction, 2019)
Empirical absorption correction using spherical harmonics,
 implemented in SCALE3 ABSPACK scaling algorithm.
;
_exptl_absorpt_special_details    ?
_diffrn_ambient_temperature       120(2)
_diffrn_radiation_wavelength      0.71073
_diffrn_radiation_type            MoK\a
_diffrn_source 'fine-focus sealed X-ray tube'
_diffrn_measurement_device_type         'APEX II'
_diffrn_measurement_method '\w scans'
_diffrn_detector_area_resol_mean  ?
_diffrn_reflns_number             26404
_diffrn_reflns_av_unetI/netI      0.0276
_diffrn_reflns_av_R_equivalents   0.0180
_diffrn_reflns_limit_h_min        -16
_diffrn_reflns_limit_h_max        16
_diffrn_reflns_limit_k_min        -13
_diffrn_reflns_limit_k_max        13
_diffrn_reflns_limit_l_min        -31
_diffrn_reflns_limit_l_max        30
_diffrn_reflns_theta_min          1.781
_diffrn_reflns_theta_max          31.719
_diffrn_reflns_theta_full         25.242
_diffrn_measured_fraction_theta_max   0.925
_diffrn_measured_fraction_theta_full  1.000
_diffrn_reflns_Laue_measured_fraction_max    0.925
_diffrn_reflns_Laue_measured_fraction_full   1.000
_diffrn_reflns_point_group_measured_fraction_max   0.886
_diffrn_reflns_point_group_measured_fraction_full  0.999
_reflns_number_total              13370
_reflns_number_gt                 11518
_reflns_threshold_expression      'I > 2\s(I)'
_reflns_Friedel_coverage          0.815
_reflns_Friedel_fraction_max      0.843
_reflns_Friedel_fraction_full     0.998
 
_reflns_special_details
;
 Reflections were merged by SHELXL according to the crystal
 class for the calculation of statistics and refinement.
 
 _reflns_Friedel_fraction is defined as the number of unique
 Friedel pairs measured divided by the number that would be
 possible theoretically, ignoring centric projections and
 systematic absences.
;
 
_computing_data_collection     'APEX-II (Bruker, 2004)'
_computing_cell_refinement     'CrysAlisPro 1.171.40.53 (Rigaku OD, 2019)'
_computing_data_reduction      'CrysAlisPro 1.171.40.53 (Rigaku OD, 2019)'
_computing_structure_solution           'SHELXT 2017 (Sheldrick, 2017)'
_computing_structure_refinement 'SHELXL-2018/3 (Sheldrick, 2018)'
_computing_molecular_graphics     ?
_computing_publication_material   ?
_refine_special_details           ?
_refine_ls_structure_factor_coef  Fsqd
_refine_ls_matrix_type            full
_refine_ls_weighting_scheme       calc
_refine_ls_weighting_details
'w=1/[\s^2^(Fo^2^)+(0.0688P)^2^+0.2405P] where P=(Fo^2^+2Fc^2^)/3'
_atom_sites_solution_primary            'dual'
_atom_sites_solution_secondary    ?
_atom_sites_solution_hydrogens    geom
_refine_ls_hydrogen_treatment     constr
_refine_ls_extinction_method      none
_refine_ls_extinction_coef        .
_refine_ls_abs_structure_details
;
 Flack x determined using 4559 quotients [(I+)-(I-)]/[(I+)+(I-)]
 (Parsons, Flack and Wagner, Acta Cryst. B69 (2013) 249-259).
;
_chemical_absolute_configuration        rm
_refine_ls_number_reflns          13370
_refine_ls_number_parameters      538
_refine_ls_number_restraints      9
_refine_ls_R_factor_all           0.0549
_refine_ls_R_factor_gt            0.0448
_refine_ls_wR_factor_ref          0.1169
_refine_ls_wR_factor_gt           0.1112
_refine_ls_goodness_of_fit_ref    1.021
_refine_ls_restrained_S_all       1.025
_refine_ls_shift/su_max           0.000
_refine_ls_shift/su_mean          0.000
 
loop_
 _atom_site_label
 _atom_site_type_symbol
 _atom_site_fract_x
 _atom_site_fract_y
 _atom_site_fract_z
 _atom_site_U_iso_or_equiv
 _atom_site_adp_type
 _atom_site_occupancy
 _atom_site_site_symmetry_order  
 _atom_site_calc_flag
 _atom_site_refinement_flags_posn
 _atom_site_refinement_flags_adp
 _atom_site_refinement_flags_occupancy
 _atom_site_disorder_assembly
 _atom_site_disorder_group
C1 C 0.51602(15) 0.1783(2) 0.69996(8) 0.0201(3) Uani 1 1 d . . . . .
C2 C 0.50192(15) 0.23887(19) 0.63482(8) 0.0197(3) Uani 1 1 d . . . . .
H1 H 0.551178 0.330918 0.632900 0.024 Uiso 1 1 calc R U . . .
C3 C 0.37802(16) 0.2843(2) 0.61812(9) 0.0256(4) Uani 1 1 d . . . . .
H2 H 0.332361 0.323045 0.650030 0.031 Uiso 1 1 calc R U . . .
C4 C 0.32785(16) 0.2744(2) 0.56212(9) 0.0263(4) Uani 1 1 d . . . . .
C5 C 0.38485(17) 0.1902(2) 0.51135(8) 0.0242(4) Uani 1 1 d . . . . .
H3 H 0.345914 0.090392 0.507704 0.029 Uiso 1 1 calc R U . . .
C6 C 0.51430(16) 0.1631(2) 0.52296(8) 0.0216(3) Uani 1 1 d . . . . .
H4 H 0.540084 0.082099 0.494865 0.026 Uiso 1 1 calc R U . . .
C7 C 0.55311(15) 0.12338(19) 0.58963(8) 0.0187(3) Uani 1 1 d . . . . .
C8 C 0.68380(16) 0.1476(2) 0.58545(8) 0.0218(3) Uani 1 1 d . . . . .
C9 C 0.76692(16) 0.0697(2) 0.61542(8) 0.0234(3) Uani 1 1 d . . . . .
H5 H 0.742366 -0.009043 0.641233 0.028 Uiso 1 1 calc R U . . .
C10 C 0.89231(16) 0.0942(2) 0.61221(9) 0.0263(4) Uani 1 1 d . . . . .
H6 H 0.919025 0.172345 0.586712 0.032 Uiso 1 1 calc R U . . .
C11 C 0.97129(17) 0.0115(2) 0.64366(10) 0.0282(4) Uani 1 1 d . . . . .
H7 H 0.942459 -0.067026 0.668280 0.034 Uiso 1 1 calc R U . . .
C12 C 1.10183(17) 0.0314(3) 0.64360(10) 0.0320(4) Uani 1 1 d . . . . .
H8 H 1.118951 0.136595 0.631387 0.038 Uiso 1 1 calc R U . . .
C13 C 1.15675(18) 0.0038(3) 0.70870(11) 0.0353(5) Uani 1 1 d . . . . .
H9 H 1.141801 -0.100935 0.720803 0.042 Uiso 1 1 calc R U . . .
H10 H 1.242497 0.017546 0.707659 0.042 Uiso 1 1 calc R U . . .
C14 C 1.10887(17) 0.1072(3) 0.75647(10) 0.0344(5) Uani 1 1 d . . . . .
C15 C 1.04321(17) 0.0539(3) 0.80092(10) 0.0334(5) Uani 1 1 d . . . . .
H11 H 1.034751 -0.051637 0.802244 0.040 Uiso 1 1 calc R U . . .
C16 C 0.98098(17) 0.1403(3) 0.84915(9) 0.0332(5) Uani 1 1 d . . . . .
H12 H 0.995534 0.248480 0.843988 0.040 Uiso 1 1 calc R U . . .
H13 H 1.011334 0.110456 0.890674 0.040 Uiso 1 1 calc R U . . .
C17 C 0.84974(16) 0.1092(2) 0.84307(8) 0.0254(4) Uani 1 1 d . . . . .
H14 H 0.836317 -0.000917 0.845994 0.030 Uiso 1 1 calc R U . . .
C18 C 0.79498(16) 0.1661(3) 0.78276(9) 0.0274(4) Uani 1 1 d . . . . .
H15 H 0.809678 0.274698 0.779051 0.033 Uiso 1 1 calc R U . . .
H16 H 0.831432 0.115316 0.747885 0.033 Uiso 1 1 calc R U . . .
C19 C 0.66459(15) 0.1373(2) 0.77982(8) 0.0218(3) Uani 1 1 d . . . . .
H17 H 0.649245 0.027565 0.776489 0.026 Uiso 1 1 calc R U . . .
C20 C 0.60812(16) 0.1998(2) 0.83659(8) 0.0224(3) Uani 1 1 d . . . . .
H18 H 0.525607 0.166616 0.837057 0.027 Uiso 1 1 calc R U . . .
H19 H 0.608973 0.310298 0.835034 0.027 Uiso 1 1 calc R U . . .
C21 C 0.67379(15) 0.1465(2) 0.89533(8) 0.0201(3) Uani 1 1 d . . . . .
C22 C 0.62683(19) 0.2218(2) 0.95237(8) 0.0260(4) Uani 1 1 d . . . . .
H20 H 0.662031 0.322497 0.956523 0.031 Uiso 1 1 calc R U . . .
H21 H 0.541225 0.234680 0.946233 0.031 Uiso 1 1 calc R U . . .
C23 C 0.65106(15) 0.1370(2) 1.01149(8) 0.0222(3) Uani 1 1 d . . . . .
C24 C 0.65013(16) -0.0325(2) 1.00791(9) 0.0234(3) Uani 1 1 d . . . . .
H22 H 0.567553 -0.065983 0.999840 0.028 Uiso 1 1 calc R U . . .
C25 C 0.72040(15) -0.0730(2) 0.95192(8) 0.0210(3) Uani 1 1 d . . . . .
H23 H 0.798418 -0.023018 0.956644 0.025 Uiso 1 1 calc R U . . .
C26 C 0.74075(16) -0.2359(2) 0.93898(9) 0.0249(4) Uani 1 1 d . . . . .
C27 C 0.85043(17) -0.2800(2) 0.93324(10) 0.0270(4) Uani 1 1 d . . . . .
H24 H 0.908120 -0.204899 0.940285 0.032 Uiso 1 1 calc R U . . .
C28 C 0.89642(19) -0.4315(2) 0.91720(10) 0.0312(4) Uani 1 1 d . . . . .
H25 H 0.834769 -0.487540 0.892779 0.037 Uiso 1 1 calc R U . . .
C29 C 0.9313(2) -0.5203(3) 0.97452(12) 0.0425(6) Uani 1 1 d . . . . .
H26 H 0.963991 -0.616666 0.962527 0.064 Uiso 1 1 calc R U . . .
H27 H 0.862258 -0.537073 0.998917 0.064 Uiso 1 1 calc R U . . .
H28 H 0.990066 -0.464390 0.999168 0.064 Uiso 1 1 calc R U . . .
C30 C 1.0042(3) -0.4087(3) 0.87727(15) 0.0543(7) Uani 1 1 d . . . . .
H29 H 1.036084 -0.506232 0.866129 0.081 Uiso 1 1 calc R U . . .
H30 H 1.064033 -0.351644 0.900689 0.081 Uiso 1 1 calc R U . . .
H31 H 0.980673 -0.353868 0.839745 0.081 Uiso 1 1 calc R U . . .
C31 C 0.2084(2) 0.3378(3) 0.54603(11) 0.0399(5) Uani 1 1 d . . . . .
H32 H 0.157332 0.258250 0.529499 0.060 Uiso 1 1 calc R U . . .
H33 H 0.215257 0.416500 0.515030 0.060 Uiso 1 1 calc R U . . .
H34 H 0.175045 0.379766 0.583108 0.060 Uiso 1 1 calc R U . . .
C32 C 0.69639(17) 0.2675(3) 0.53747(10) 0.0296(4) Uani 1 1 d . . . . .
H35 H 0.729659 0.359449 0.556452 0.036 Uiso 1 1 calc R U . . .
H36 H 0.748566 0.233389 0.505014 0.036 Uiso 1 1 calc R U . . .
C33 C 1.1556(2) -0.0740(4) 0.59702(13) 0.0455(6) Uani 1 1 d . . . . .
H37 H 1.240155 -0.056999 0.596614 0.068 Uiso 1 1 calc R U . . .
H38 H 1.120461 -0.054751 0.555891 0.068 Uiso 1 1 calc R U . . .
H39 H 1.140540 -0.177785 0.608720 0.068 Uiso 1 1 calc R U . . .
C34 C 1.1401(3) 0.2680(4) 0.74988(16) 0.0635(9) Uani 1 1 d . . . . .
H40 H 1.108208 0.305616 0.710290 0.095 Uiso 1 1 calc R U . . .
H41 H 1.225387 0.278822 0.751531 0.095 Uiso 1 1 calc R U . . .
H42 H 1.107154 0.325389 0.783491 0.095 Uiso 1 1 calc R U . . .
C35 C 0.6785(3) 0.4151(3) 1.12059(12) 0.0537(7) Uani 1 1 d . . . . .
H43 H 0.691114 0.523146 1.118126 0.081 Uiso 1 1 calc R U . . .
H44 H 0.746559 0.368009 1.141431 0.081 Uiso 1 1 calc R U . . .
H45 H 0.608565 0.395078 1.143866 0.081 Uiso 1 1 calc R U . . .
C36 C 0.6970(2) -0.1075(3) 1.06709(10) 0.0355(5) Uani 1 1 d . . . . .
H46 H 0.695007 -0.216205 1.061876 0.053 Uiso 1 1 calc R U . . .
H47 H 0.648250 -0.079155 1.101300 0.053 Uiso 1 1 calc R U . . .
H48 H 0.777700 -0.075129 1.076050 0.053 Uiso 1 1 calc R U . . .
C37 C 0.6348(2) -0.3345(3) 0.93183(15) 0.0431(6) Uani 1 1 d . . . . .
H49 H 0.571537 -0.279635 0.910107 0.065 Uiso 1 1 calc R U . . .
H50 H 0.609582 -0.364471 0.972598 0.065 Uiso 1 1 calc R U . . .
H51 H 0.654244 -0.423596 0.908105 0.065 Uiso 1 1 calc R U . . .
C38 C 0.5587(9) 0.2167(6) 0.2792(3) 0.067(2) Uani 0.649(7) 1 d D . P A 1
H54 H 0.604004 0.297054 0.258895 0.080 Uiso 0.649(7) 1 calc R U P A 1
C39 C 0.6234(5) 0.1688(6) 0.3391(4) 0.0687(17) Uani 0.649(7) 1 d D . P A 1
H55 H 0.700893 0.130185 0.329782 0.103 Uiso 0.649(7) 1 calc R U P A 1
H56 H 0.632163 0.254988 0.366731 0.103 Uiso 0.649(7) 1 calc R U P A 1
H57 H 0.578645 0.090520 0.359150 0.103 Uiso 0.649(7) 1 calc R U P A 1
C40 C 0.5454(7) 0.0843(9) 0.2365(4) 0.093(2) Uiso 0.649(7) 1 d . . P A 1
H58 H 0.622969 0.046750 0.226705 0.139 Uiso 0.649(7) 1 calc R U P A 1
H59 H 0.501591 0.005260 0.256614 0.139 Uiso 0.649(7) 1 calc R U P A 1
H60 H 0.503132 0.114886 0.198450 0.139 Uiso 0.649(7) 1 calc R U P A 1
C41 C 0.1948(4) 0.0310(5) 0.3342(2) 0.0503(13) Uani 0.649(7) 1 d D . P A 1
H62 H 0.197773 -0.079973 0.329037 0.060 Uiso 0.649(7) 1 calc R U P A 1
C42 C 0.1663(6) 0.0994(7) 0.2715(3) 0.080(2) Uani 0.649(7) 1 d D . P A 1
H66 H 0.089238 0.064541 0.256281 0.119 Uiso 0.649(7) 1 calc R U P A 1
H67 H 0.165535 0.208500 0.275115 0.119 Uiso 0.649(7) 1 calc R U P A 1
H68 H 0.225613 0.069280 0.242664 0.119 Uiso 0.649(7) 1 calc R U P A 1
C43 C 0.1007(6) 0.0667(9) 0.3799(5) 0.075(2) Uani 0.649(7) 1 d . . P A 1
H63 H 0.024457 0.032873 0.363044 0.112 Uiso 0.649(7) 1 calc R U P A 1
H64 H 0.118934 0.015484 0.418933 0.112 Uiso 0.649(7) 1 calc R U P A 1
H65 H 0.098273 0.174829 0.386897 0.112 Uiso 0.649(7) 1 calc R U P A 1
C38B C 0.4991(11) 0.2375(12) 0.2598(5) 0.054(3) Uani 0.351(7) 1 d D . P A 2
H38B H 0.524263 0.318256 0.231390 0.065 Uiso 0.351(7) 1 calc R U P A 2
C39B C 0.5979(14) 0.188(2) 0.2995(9) 0.072(4) Uiso 0.351(7) 1 d . . P A 2
H39A H 0.661144 0.153153 0.273911 0.108 Uiso 0.351(7) 1 calc R U P A 2
H39B H 0.625963 0.271214 0.325307 0.108 Uiso 0.351(7) 1 calc R U P A 2
H39C H 0.572810 0.105856 0.325772 0.108 Uiso 0.351(7) 1 calc R U P A 2
C40B C 0.4587(11) 0.1002(13) 0.2231(5) 0.073(3) Uiso 0.351(7) 1 d D . P A 2
H40A H 0.522569 0.064547 0.198186 0.109 Uiso 0.351(7) 1 calc R U P A 2
H40B H 0.436150 0.021210 0.251499 0.109 Uiso 0.351(7) 1 calc R U P A 2
H40C H 0.391327 0.126720 0.195949 0.109 Uiso 0.351(7) 1 calc R U P A 2
C41B C 0.1542(13) 0.114(2) 0.3457(7) 0.087(4) Uiso 0.351(7) 1 d D . P A 2
H41B H 0.128517 0.210939 0.326340 0.105 Uiso 0.351(7) 1 calc R U P A 2
C42B C 0.144(2) -0.013(3) 0.3050(11) 0.155(8) Uiso 0.351(7) 1 d D . P A 2
H42A H 0.189940 0.005139 0.268648 0.232 Uiso 0.351(7) 1 calc R U P A 2
H42B H 0.172875 -0.102088 0.326556 0.232 Uiso 0.351(7) 1 calc R U P A 2
H42C H 0.061500 -0.026868 0.292089 0.232 Uiso 0.351(7) 1 calc R U P A 2
C43B C 0.080(3) 0.063(5) 0.3953(17) 0.204(19) Uiso 0.351(7) 1 d D . P A 2
H43A H 0.078103 0.140215 0.427472 0.306 Uiso 0.351(7) 1 calc R U P A 2
H43B H 0.000246 0.045788 0.378551 0.306 Uiso 0.351(7) 1 calc R U P A 2
H43C H 0.111621 -0.029432 0.413017 0.306 Uiso 0.351(7) 1 calc R U P A 2
N1 N 0.66856(15) 0.1975(2) 1.06420(8) 0.0278(3) Uani 1 1 d . . . . .
O1 O 0.44454(12) 0.10796(17) 0.72670(6) 0.0280(3) Uani 1 1 d . . . . .
O2 O 0.36555(13) 0.26570(17) 0.45385(6) 0.0305(3) Uani 1 1 d . . . . .
H52 H 0.332225 0.207586 0.428359 0.046 Uiso 1 1 calc R U . . .
O3 O 0.58038(12) 0.29538(16) 0.51177(6) 0.0260(3) Uani 1 1 d . . . . .
O4 O 0.51900(11) -0.02093(14) 0.60753(6) 0.0211(2) Uani 1 1 d . . . . .
H53 H 0.546212 -0.084285 0.583432 0.032 Uiso 1 1 calc R U . . .
O5 O 0.79491(12) 0.18237(15) 0.89354(6) 0.0236(3) Uani 1 1 d . . . . .
O6 O 0.62302(11) 0.21221(16) 0.72351(6) 0.0236(3) Uani 1 1 d . . . . .
O7 O 0.65951(11) -0.01050(14) 0.89801(6) 0.0202(2) Uani 1 1 d . . . . .
O8 O 0.66295(15) 0.35559(18) 1.06027(7) 0.0337(3) Uani 1 1 d . . . . .
O9 O 0.4481(6) 0.2715(4) 0.29362(17) 0.0505(12) Uani 0.649(7) 1 d D . P A 1
H61 H 0.456133 0.345262 0.317332 0.076 Uiso 0.649(7) 1 calc R U P A 1
O10 O 0.3051(7) 0.0788(8) 0.3574(4) 0.0543(17) Uani 0.649(7) 1 d D . P A 1
H69 H 0.336445 0.133118 0.331221 0.081 Uiso 0.649(7) 1 calc R U P A 1
O9B O 0.4067(6) 0.2881(11) 0.2954(4) 0.0383(19) Uiso 0.351(7) 1 d D . P A 2
H9B H 0.432072 0.352392 0.320778 0.057 Uiso 0.351(7) 1 calc R U P A 2
O10B O 0.2790(16) 0.1116(19) 0.3667(8) 0.080(6) Uani 0.351(7) 1 d . . P A 2
H10B H 0.318946 0.158180 0.341343 0.120 Uiso 0.351(7) 1 calc R U P A 2
 
loop_
 _atom_site_aniso_label
 _atom_site_aniso_U_11
 _atom_site_aniso_U_22
 _atom_site_aniso_U_33
 _atom_site_aniso_U_23
 _atom_site_aniso_U_13
 _atom_site_aniso_U_12
C1 0.0227(8) 0.0198(8) 0.0177(7) -0.0035(6) 0.0018(6) 0.0022(6)
C2 0.0212(8) 0.0181(8) 0.0197(7) 0.0004(6) 0.0014(6) 0.0009(6)
C3 0.0247(8) 0.0271(9) 0.0254(8) 0.0023(7) 0.0039(7) 0.0062(7)
C4 0.0234(8) 0.0269(9) 0.0287(9) 0.0068(8) 0.0018(7) 0.0024(7)
C5 0.0284(9) 0.0234(9) 0.0205(8) 0.0055(7) -0.0032(7) -0.0046(7)
C6 0.0270(8) 0.0204(8) 0.0175(7) 0.0029(6) 0.0017(6) -0.0018(7)
C7 0.0204(7) 0.0177(7) 0.0180(7) 0.0010(6) 0.0021(6) -0.0010(6)
C8 0.0227(8) 0.0229(8) 0.0201(7) -0.0011(6) 0.0043(6) -0.0010(7)
C9 0.0231(8) 0.0242(9) 0.0231(8) -0.0014(7) 0.0035(6) 0.0003(7)
C10 0.0228(8) 0.0299(10) 0.0266(9) -0.0002(7) 0.0048(7) -0.0006(7)
C11 0.0221(9) 0.0317(10) 0.0311(10) -0.0001(8) 0.0049(7) -0.0010(7)
C12 0.0209(9) 0.0414(12) 0.0340(10) 0.0000(9) 0.0063(8) 0.0000(8)
C13 0.0174(8) 0.0504(14) 0.0383(11) 0.0033(10) 0.0035(8) 0.0004(8)
C14 0.0216(9) 0.0499(13) 0.0316(10) 0.0005(9) 0.0015(7) -0.0059(9)
C15 0.0183(8) 0.0482(13) 0.0335(10) 0.0074(9) -0.0008(7) -0.0027(8)
C16 0.0220(8) 0.0542(14) 0.0232(9) 0.0033(9) -0.0003(7) -0.0109(9)
C17 0.0218(8) 0.0342(10) 0.0203(8) 0.0009(7) 0.0023(6) -0.0052(7)
C18 0.0228(8) 0.0399(11) 0.0196(8) 0.0012(7) 0.0023(6) -0.0038(8)
C19 0.0221(8) 0.0250(9) 0.0183(7) 0.0002(6) 0.0006(6) -0.0009(7)
C20 0.0256(8) 0.0219(8) 0.0197(8) 0.0007(6) 0.0012(6) 0.0025(7)
C21 0.0221(8) 0.0196(8) 0.0187(7) -0.0003(6) 0.0027(6) -0.0004(6)
C22 0.0371(10) 0.0228(8) 0.0184(8) -0.0001(7) 0.0045(7) 0.0054(7)
C23 0.0200(8) 0.0258(9) 0.0209(8) 0.0029(7) 0.0042(6) -0.0002(7)
C24 0.0234(8) 0.0232(8) 0.0238(8) 0.0047(7) 0.0026(7) -0.0010(7)
C25 0.0190(8) 0.0185(8) 0.0254(8) 0.0014(6) 0.0000(6) -0.0010(6)
C26 0.0243(8) 0.0181(8) 0.0318(9) 0.0019(7) -0.0032(7) -0.0007(7)
C27 0.0251(9) 0.0225(9) 0.0327(9) -0.0034(7) -0.0049(7) 0.0011(7)
C28 0.0329(10) 0.0249(9) 0.0351(10) -0.0045(8) -0.0068(8) 0.0068(8)
C29 0.0515(14) 0.0316(11) 0.0431(13) -0.0018(10) -0.0139(11) 0.0118(10)
C30 0.0589(17) 0.0417(14) 0.0635(17) -0.0036(13) 0.0192(14) 0.0130(13)
C31 0.0277(10) 0.0530(14) 0.0390(12) 0.0161(11) 0.0002(9) 0.0091(10)
C32 0.0248(9) 0.0328(10) 0.0314(9) 0.0106(8) 0.0036(7) -0.0025(8)
C33 0.0304(11) 0.0584(16) 0.0482(14) -0.0069(12) 0.0104(10) 0.0049(11)
C34 0.076(2) 0.0575(18) 0.0603(18) -0.0153(15) 0.0384(16) -0.0291(16)
C35 0.083(2) 0.0432(15) 0.0341(12) -0.0140(11) -0.0091(13) -0.0053(14)
C36 0.0454(13) 0.0316(11) 0.0294(10) 0.0107(8) 0.0006(9) -0.0007(9)
C37 0.0285(10) 0.0251(10) 0.0753(18) -0.0030(11) -0.0037(11) -0.0050(8)
C38 0.129(8) 0.027(3) 0.047(4) 0.000(2) 0.032(5) -0.011(4)
C39 0.070(3) 0.039(2) 0.098(5) -0.017(3) 0.010(3) 0.004(2)
C41 0.067(3) 0.0287(18) 0.053(2) -0.0134(17) -0.030(2) 0.0013(18)
C42 0.116(5) 0.061(3) 0.058(3) -0.002(3) -0.054(3) -0.004(3)
C43 0.055(3) 0.065(4) 0.102(5) 0.013(4) -0.024(3) 0.013(3)
C38B 0.087(8) 0.041(5) 0.036(5) 0.010(4) 0.020(5) 0.012(5)
N1 0.0294(8) 0.0298(9) 0.0242(7) -0.0002(7) 0.0012(6) -0.0012(7)
O1 0.0255(6) 0.0356(8) 0.0231(6) 0.0036(6) 0.0022(5) -0.0052(6)
O2 0.0370(8) 0.0312(7) 0.0226(6) 0.0087(6) -0.0074(5) -0.0067(6)
O3 0.0257(6) 0.0253(7) 0.0269(6) 0.0084(5) -0.0001(5) -0.0042(5)
O4 0.0275(6) 0.0167(6) 0.0193(6) 0.0018(5) 0.0030(5) -0.0006(5)
O5 0.0255(6) 0.0262(7) 0.0191(6) 0.0006(5) 0.0012(5) -0.0068(5)
O6 0.0231(6) 0.0289(7) 0.0187(6) 0.0016(5) -0.0005(5) -0.0036(5)
O7 0.0193(6) 0.0179(6) 0.0233(6) 0.0013(5) 0.0010(5) -0.0001(5)
O8 0.0479(9) 0.0294(8) 0.0239(7) -0.0053(6) 0.0009(6) -0.0012(7)
O9 0.087(4) 0.0294(16) 0.0339(18) -0.0024(12) -0.013(2) -0.002(2)
O10 0.084(3) 0.042(2) 0.035(3) -0.005(2) -0.023(2) -0.004(2)
O10B 0.110(11) 0.085(11) 0.044(5) -0.017(6) -0.009(6) -0.064(9)
 
_geom_special_details
;
 All esds (except the esd in the dihedral angle between two l.s. planes)
 are estimated using the full covariance matrix.  The cell esds are taken
 into account individually in the estimation of esds in distances, angles
 and torsion angles; correlations between esds in cell parameters are only
 used when they are defined by crystal symmetry.  An approximate (isotropic)
 treatment of cell esds is used for estimating esds involving l.s. planes.
;
 
loop_
 _geom_bond_atom_site_label_1
 _geom_bond_atom_site_label_2
 _geom_bond_distance
 _geom_bond_site_symmetry_2
 _geom_bond_publ_flag
C1 O1 1.200(2) . ?
C1 O6 1.342(2) . ?
C1 C2 1.518(2) . ?
C2 C3 1.505(3) . ?
C2 C7 1.556(2) . ?
C2 H1 1.0000 . ?
C3 C4 1.327(3) . ?
C3 H2 0.9500 . ?
C4 C5 1.506(3) . ?
C4 C31 1.508(3) . ?
C5 O2 1.429(2) . ?
C5 C6 1.512(3) . ?
C5 H3 1.0000 . ?
C6 O3 1.431(2) . ?
C6 C7 1.539(2) . ?
C6 H4 1.0000 . ?
C7 O4 1.409(2) . ?
C7 C8 1.517(2) . ?
C8 C9 1.328(3) . ?
C8 C32 1.507(3) . ?
C9 C10 1.456(3) . ?
C9 H5 0.9500 . ?
C10 C11 1.335(3) . ?
C10 H6 0.9500 . ?
C11 C12 1.504(3) . ?
C11 H7 0.9500 . ?
C12 C33 1.530(3) . ?
C12 C13 1.544(3) . ?
C12 H8 1.0000 . ?
C13 C14 1.510(3) . ?
C13 H9 0.9900 . ?
C13 H10 0.9900 . ?
C14 C15 1.335(3) . ?
C14 C34 1.492(4) . ?
C15 C16 1.504(3) . ?
C15 H11 0.9500 . ?
C16 C17 1.528(3) . ?
C16 H12 0.9900 . ?
C16 H13 0.9900 . ?
C17 O5 1.442(2) . ?
C17 C18 1.517(3) . ?
C17 H14 1.0000 . ?
C18 C19 1.513(3) . ?
C18 H15 0.9900 . ?
C18 H16 0.9900 . ?
C19 O6 1.458(2) . ?
C19 C20 1.521(2) . ?
C19 H17 1.0000 . ?
C20 C21 1.531(2) . ?
C20 H18 0.9900 . ?
C20 H19 0.9900 . ?
C21 O7 1.416(2) . ?
C21 O5 1.425(2) . ?
C21 C22 1.527(2) . ?
C22 C23 1.507(3) . ?
C22 H20 0.9900 . ?
C22 H21 0.9900 . ?
C23 N1 1.275(2) . ?
C23 C24 1.519(3) . ?
C24 C36 1.528(3) . ?
C24 C25 1.528(3) . ?
C24 H22 1.0000 . ?
C25 O7 1.450(2) . ?
C25 C26 1.505(3) . ?
C25 H23 1.0000 . ?
C26 C27 1.326(3) . ?
C26 C37 1.502(3) . ?
C27 C28 1.501(3) . ?
C27 H24 0.9500 . ?
C28 C29 1.517(3) . ?
C28 C30 1.549(4) . ?
C28 H25 1.0000 . ?
C29 H26 0.9800 . ?
C29 H27 0.9800 . ?
C29 H28 0.9800 . ?
C30 H29 0.9800 . ?
C30 H30 0.9800 . ?
C30 H31 0.9800 . ?
C31 H32 0.9800 . ?
C31 H33 0.9800 . ?
C31 H34 0.9800 . ?
C32 O3 1.441(2) . ?
C32 H35 0.9900 . ?
C32 H36 0.9900 . ?
C33 H37 0.9800 . ?
C33 H38 0.9800 . ?
C33 H39 0.9800 . ?
C34 H40 0.9800 . ?
C34 H41 0.9800 . ?
C34 H42 0.9800 . ?
C35 O8 1.419(3) . ?
C35 H43 0.9800 . ?
C35 H44 0.9800 . ?
C35 H45 0.9800 . ?
C36 H46 0.9800 . ?
C36 H47 0.9800 . ?
C36 H48 0.9800 . ?
C37 H49 0.9800 . ?
C37 H50 0.9800 . ?
C37 H51 0.9800 . ?
C38 O9 1.405(9) . ?
C38 C40 1.509(10) . ?
C38 C39 1.532(10) . ?
C38 H54 1.0000 . ?
C39 H55 0.9800 . ?
C39 H56 0.9800 . ?
C39 H57 0.9800 . ?
C40 H58 0.9800 . ?
C40 H59 0.9800 . ?
C40 H60 0.9800 . ?
C41 O10 1.407(8) . ?
C41 C42 1.516(7) . ?
C41 C43 1.528(11) . ?
C41 H62 1.0000 . ?
C42 H66 0.9800 . ?
C42 H67 0.9800 . ?
C42 H68 0.9800 . ?
C43 H63 0.9800 . ?
C43 H64 0.9800 . ?
C43 H65 0.9800 . ?
C38B O9B 1.409(10) . ?
C38B C39B 1.463(17) . ?
C38B C40B 1.527(15) . ?
C38B H38B 1.0000 . ?
C39B H39A 0.9800 . ?
C39B H39B 0.9800 . ?
C39B H39C 0.9800 . ?
C40B H40A 0.9800 . ?
C40B H40B 0.9800 . ?
C40B H40C 0.9800 . ?
C41B C42B 1.44(2) . ?
C41B C43B 1.47(2) . ?
C41B O10B 1.48(2) . ?
C41B H41B 1.0000 . ?
C42B H42A 0.9800 . ?
C42B H42B 0.9800 . ?
C42B H42C 0.9800 . ?
C43B H43A 0.9800 . ?
C43B H43B 0.9800 . ?
C43B H43C 0.9800 . ?
N1 O8 1.419(2) . ?
O2 H52 0.8400 . ?
O4 H53 0.8400 . ?
O9 H61 0.8400 . ?
O10 H69 0.8400 . ?
O9B H9B 0.8400 . ?
O10B H10B 0.8400 . ?
 
loop_
 _geom_angle_atom_site_label_1
 _geom_angle_atom_site_label_2
 _geom_angle_atom_site_label_3
 _geom_angle
 _geom_angle_site_symmetry_1
 _geom_angle_site_symmetry_3
 _geom_angle_publ_flag
O1 C1 O6 124.25(16) . . ?
O1 C1 C2 126.12(16) . . ?
O6 C1 C2 109.61(15) . . ?
C3 C2 C1 112.64(15) . . ?
C3 C2 C7 113.72(15) . . ?
C1 C2 C7 108.80(14) . . ?
C3 C2 H1 107.1 . . ?
C1 C2 H1 107.1 . . ?
C7 C2 H1 107.1 . . ?
C4 C3 C2 124.84(17) . . ?
C4 C3 H2 117.6 . . ?
C2 C3 H2 117.6 . . ?
C3 C4 C5 121.39(17) . . ?
C3 C4 C31 122.81(19) . . ?
C5 C4 C31 115.71(18) . . ?
O2 C5 C4 110.32(16) . . ?
O2 C5 C6 109.72(15) . . ?
C4 C5 C6 114.10(15) . . ?
O2 C5 H3 107.5 . . ?
C4 C5 H3 107.5 . . ?
C6 C5 H3 107.5 . . ?
O3 C6 C5 111.10(15) . . ?
O3 C6 C7 102.52(14) . . ?
C5 C6 C7 115.95(14) . . ?
O3 C6 H4 109.0 . . ?
C5 C6 H4 109.0 . . ?
C7 C6 H4 109.0 . . ?
O4 C7 C8 115.59(15) . . ?
O4 C7 C6 113.52(14) . . ?
C8 C7 C6 99.12(13) . . ?
O4 C7 C2 108.64(13) . . ?
C8 C7 C2 109.87(14) . . ?
C6 C7 C2 109.77(14) . . ?
C9 C8 C32 128.77(17) . . ?
C9 C8 C7 125.72(17) . . ?
C32 C8 C7 105.36(15) . . ?
C8 C9 C10 125.79(18) . . ?
C8 C9 H5 117.1 . . ?
C10 C9 H5 117.1 . . ?
C11 C10 C9 122.67(19) . . ?
C11 C10 H6 118.7 . . ?
C9 C10 H6 118.7 . . ?
C10 C11 C12 125.8(2) . . ?
C10 C11 H7 117.1 . . ?
C12 C11 H7 117.1 . . ?
C11 C12 C33 110.67(19) . . ?
C11 C12 C13 110.36(17) . . ?
C33 C12 C13 110.32(19) . . ?
C11 C12 H8 108.5 . . ?
C33 C12 H8 108.5 . . ?
C13 C12 H8 108.5 . . ?
C14 C13 C12 112.69(19) . . ?
C14 C13 H9 109.1 . . ?
C12 C13 H9 109.1 . . ?
C14 C13 H10 109.1 . . ?
C12 C13 H10 109.1 . . ?
H9 C13 H10 107.8 . . ?
C15 C14 C34 123.9(2) . . ?
C15 C14 C13 120.5(2) . . ?
C34 C14 C13 115.5(2) . . ?
C14 C15 C16 128.0(2) . . ?
C14 C15 H11 116.0 . . ?
C16 C15 H11 116.0 . . ?
C15 C16 C17 109.72(17) . . ?
C15 C16 H12 109.7 . . ?
C17 C16 H12 109.7 . . ?
C15 C16 H13 109.7 . . ?
C17 C16 H13 109.7 . . ?
H12 C16 H13 108.2 . . ?
O5 C17 C18 109.07(16) . . ?
O5 C17 C16 107.92(15) . . ?
C18 C17 C16 112.58(15) . . ?
O5 C17 H14 109.1 . . ?
C18 C17 H14 109.1 . . ?
C16 C17 H14 109.1 . . ?
C19 C18 C17 110.58(15) . . ?
C19 C18 H15 109.5 . . ?
C17 C18 H15 109.5 . . ?
C19 C18 H16 109.5 . . ?
C17 C18 H16 109.5 . . ?
H15 C18 H16 108.1 . . ?
O6 C19 C18 104.18(14) . . ?
O6 C19 C20 112.10(15) . . ?
C18 C19 C20 110.70(15) . . ?
O6 C19 H17 109.9 . . ?
C18 C19 H17 109.9 . . ?
C20 C19 H17 109.9 . . ?
C19 C20 C21 110.54(14) . . ?
C19 C20 H18 109.5 . . ?
C21 C20 H18 109.5 . . ?
C19 C20 H19 109.5 . . ?
C21 C20 H19 109.5 . . ?
H18 C20 H19 108.1 . . ?
O7 C21 O5 109.80(14) . . ?
O7 C21 C22 111.07(15) . . ?
O5 C21 C22 107.27(15) . . ?
O7 C21 C20 106.85(14) . . ?
O5 C21 C20 110.65(14) . . ?
C22 C21 C20 111.22(15) . . ?
C23 C22 C21 114.23(16) . . ?
C23 C22 H20 108.7 . . ?
C21 C22 H20 108.7 . . ?
C23 C22 H21 108.7 . . ?
C21 C22 H21 108.7 . . ?
H20 C22 H21 107.6 . . ?
N1 C23 C22 124.62(18) . . ?
N1 C23 C24 118.05(17) . . ?
C22 C23 C24 117.29(16) . . ?
C23 C24 C36 113.21(17) . . ?
C23 C24 C25 105.94(15) . . ?
C36 C24 C25 112.80(16) . . ?
C23 C24 H22 108.2 . . ?
C36 C24 H22 108.2 . . ?
C25 C24 H22 108.2 . . ?
O7 C25 C26 107.20(15) . . ?
O7 C25 C24 107.46(14) . . ?
C26 C25 C24 117.95(16) . . ?
O7 C25 H23 108.0 . . ?
C26 C25 H23 108.0 . . ?
C24 C25 H23 108.0 . . ?
C27 C26 C37 125.35(19) . . ?
C27 C26 C25 117.36(17) . . ?
C37 C26 C25 117.26(17) . . ?
C26 C27 C28 129.22(19) . . ?
C26 C27 H24 115.4 . . ?
C28 C27 H24 115.4 . . ?
C27 C28 C29 111.45(18) . . ?
C27 C28 C30 107.76(19) . . ?
C29 C28 C30 109.9(2) . . ?
C27 C28 H25 109.2 . . ?
C29 C28 H25 109.2 . . ?
C30 C28 H25 109.2 . . ?
C28 C29 H26 109.5 . . ?
C28 C29 H27 109.5 . . ?
H26 C29 H27 109.5 . . ?
C28 C29 H28 109.5 . . ?
H26 C29 H28 109.5 . . ?
H27 C29 H28 109.5 . . ?
C28 C30 H29 109.5 . . ?
C28 C30 H30 109.5 . . ?
H29 C30 H30 109.5 . . ?
C28 C30 H31 109.5 . . ?
H29 C30 H31 109.5 . . ?
H30 C30 H31 109.5 . . ?
C4 C31 H32 109.5 . . ?
C4 C31 H33 109.5 . . ?
H32 C31 H33 109.5 . . ?
C4 C31 H34 109.5 . . ?
H32 C31 H34 109.5 . . ?
H33 C31 H34 109.5 . . ?
O3 C32 C8 106.22(15) . . ?
O3 C32 H35 110.5 . . ?
C8 C32 H35 110.5 . . ?
O3 C32 H36 110.5 . . ?
C8 C32 H36 110.5 . . ?
H35 C32 H36 108.7 . . ?
C12 C33 H37 109.5 . . ?
C12 C33 H38 109.5 . . ?
H37 C33 H38 109.5 . . ?
C12 C33 H39 109.5 . . ?
H37 C33 H39 109.5 . . ?
H38 C33 H39 109.5 . . ?
C14 C34 H40 109.5 . . ?
C14 C34 H41 109.5 . . ?
H40 C34 H41 109.5 . . ?
C14 C34 H42 109.5 . . ?
H40 C34 H42 109.5 . . ?
H41 C34 H42 109.5 . . ?
O8 C35 H43 109.5 . . ?
O8 C35 H44 109.5 . . ?
H43 C35 H44 109.5 . . ?
O8 C35 H45 109.5 . . ?
H43 C35 H45 109.5 . . ?
H44 C35 H45 109.5 . . ?
C24 C36 H46 109.5 . . ?
C24 C36 H47 109.5 . . ?
H46 C36 H47 109.5 . . ?
C24 C36 H48 109.5 . . ?
H46 C36 H48 109.5 . . ?
H47 C36 H48 109.5 . . ?
C26 C37 H49 109.5 . . ?
C26 C37 H50 109.5 . . ?
H49 C37 H50 109.5 . . ?
C26 C37 H51 109.5 . . ?
H49 C37 H51 109.5 . . ?
H50 C37 H51 109.5 . . ?
O9 C38 C40 110.0(7) . . ?
O9 C38 C39 108.5(4) . . ?
C40 C38 C39 109.6(6) . . ?
O9 C38 H54 109.5 . . ?
C40 C38 H54 109.5 . . ?
C39 C38 H54 109.5 . . ?
C38 C39 H55 109.5 . . ?
C38 C39 H56 109.5 . . ?
H55 C39 H56 109.5 . . ?
C38 C39 H57 109.5 . . ?
H55 C39 H57 109.5 . . ?
H56 C39 H57 109.5 . . ?
C38 C40 H58 109.5 . . ?
C38 C40 H59 109.5 . . ?
H58 C40 H59 109.5 . . ?
C38 C40 H60 109.5 . . ?
H58 C40 H60 109.5 . . ?
H59 C40 H60 109.5 . . ?
O10 C41 C42 111.0(5) . . ?
O10 C41 C43 110.4(5) . . ?
C42 C41 C43 111.5(5) . . ?
O10 C41 H62 107.9 . . ?
C42 C41 H62 107.9 . . ?
C43 C41 H62 107.9 . . ?
C41 C42 H66 109.5 . . ?
C41 C42 H67 109.5 . . ?
H66 C42 H67 109.5 . . ?
C41 C42 H68 109.5 . . ?
H66 C42 H68 109.5 . . ?
H67 C42 H68 109.5 . . ?
C41 C43 H63 109.5 . . ?
C41 C43 H64 109.5 . . ?
H63 C43 H64 109.5 . . ?
C41 C43 H65 109.5 . . ?
H63 C43 H65 109.5 . . ?
H64 C43 H65 109.5 . . ?
O9B C38B C39B 110.7(11) . . ?
O9B C38B C40B 109.1(10) . . ?
C39B C38B C40B 105.9(11) . . ?
O9B C38B H38B 110.4 . . ?
C39B C38B H38B 110.4 . . ?
C40B C38B H38B 110.4 . . ?
C38B C39B H39A 109.5 . . ?
C38B C39B H39B 109.5 . . ?
H39A C39B H39B 109.5 . . ?
C38B C39B H39C 109.5 . . ?
H39A C39B H39C 109.5 . . ?
H39B C39B H39C 109.5 . . ?
C38B C40B H40A 109.5 . . ?
C38B C40B H40B 109.5 . . ?
H40A C40B H40B 109.5 . . ?
C38B C40B H40C 109.5 . . ?
H40A C40B H40C 109.5 . . ?
H40B C40B H40C 109.5 . . ?
C42B C41B C43B 100(2) . . ?
C42B C41B O10B 103.3(16) . . ?
C43B C41B O10B 110(2) . . ?
C42B C41B H41B 114.0 . . ?
C43B C41B H41B 114.0 . . ?
O10B C41B H41B 114.0 . . ?
C41B C42B H42A 109.5 . . ?
C41B C42B H42B 109.5 . . ?
H42A C42B H42B 109.5 . . ?
C41B C42B H42C 109.5 . . ?
H42A C42B H42C 109.5 . . ?
H42B C42B H42C 109.5 . . ?
C41B C43B H43A 109.5 . . ?
C41B C43B H43B 109.5 . . ?
H43A C43B H43B 109.5 . . ?
C41B C43B H43C 109.5 . . ?
H43A C43B H43C 109.5 . . ?
H43B C43B H43C 109.5 . . ?
C23 N1 O8 111.36(16) . . ?
C5 O2 H52 109.5 . . ?
C6 O3 C32 106.00(14) . . ?
C7 O4 H53 109.5 . . ?
C21 O5 C17 111.82(13) . . ?
C1 O6 C19 118.53(14) . . ?
C21 O7 C25 111.31(13) . . ?
C35 O8 N1 108.36(18) . . ?
C38 O9 H61 109.5 . . ?
C41 O10 H69 109.5 . . ?
C38B O9B H9B 109.5 . . ?
C41B O10B H10B 109.5 . . ?
 
loop_
 _geom_torsion_atom_site_label_1
 _geom_torsion_atom_site_label_2
 _geom_torsion_atom_site_label_3
 _geom_torsion_atom_site_label_4
 _geom_torsion
 _geom_torsion_site_symmetry_1
 _geom_torsion_site_symmetry_2
 _geom_torsion_site_symmetry_3
 _geom_torsion_site_symmetry_4
 _geom_torsion_publ_flag
O1 C1 C2 C3 33.5(2) . . . . ?
O6 C1 C2 C3 -147.99(16) . . . . ?
O1 C1 C2 C7 -93.6(2) . . . . ?
O6 C1 C2 C7 84.96(17) . . . . ?
C1 C2 C3 C4 -147.2(2) . . . . ?
C7 C2 C3 C4 -22.8(3) . . . . ?
C2 C3 C4 C5 11.0(3) . . . . ?
C2 C3 C4 C31 -172.7(2) . . . . ?
C3 C4 C5 O2 -142.40(19) . . . . ?
C31 C4 C5 O2 41.0(2) . . . . ?
C3 C4 C5 C6 -18.4(3) . . . . ?
C31 C4 C5 C6 165.02(17) . . . . ?
O2 C5 C6 O3 47.2(2) . . . . ?
C4 C5 C6 O3 -77.17(19) . . . . ?
O2 C5 C6 C7 163.67(15) . . . . ?
C4 C5 C6 C7 39.3(2) . . . . ?
O3 C6 C7 O4 -167.33(14) . . . . ?
C5 C6 C7 O4 71.5(2) . . . . ?
O3 C6 C7 C8 -44.17(16) . . . . ?
C5 C6 C7 C8 -165.37(15) . . . . ?
O3 C6 C7 C2 70.88(17) . . . . ?
C5 C6 C7 C2 -50.3(2) . . . . ?
C3 C2 C7 O4 -84.52(18) . . . . ?
C1 C2 C7 O4 41.91(18) . . . . ?
C3 C2 C7 C8 148.13(16) . . . . ?
C1 C2 C7 C8 -85.44(17) . . . . ?
C3 C2 C7 C6 40.1(2) . . . . ?
C1 C2 C7 C6 166.57(14) . . . . ?
O4 C7 C8 C9 -24.2(3) . . . . ?
C6 C7 C8 C9 -145.88(18) . . . . ?
C2 C7 C8 C9 99.1(2) . . . . ?
O4 C7 C8 C32 151.58(16) . . . . ?
C6 C7 C8 C32 29.92(18) . . . . ?
C2 C7 C8 C32 -85.06(18) . . . . ?
C32 C8 C9 C10 6.2(3) . . . . ?
C7 C8 C9 C10 -178.96(18) . . . . ?
C8 C9 C10 C11 -180.0(2) . . . . ?
C9 C10 C11 C12 -178.95(19) . . . . ?
C10 C11 C12 C33 -96.0(3) . . . . ?
C10 C11 C12 C13 141.6(2) . . . . ?
C11 C12 C13 C14 -58.7(3) . . . . ?
C33 C12 C13 C14 178.7(2) . . . . ?
C12 C13 C14 C15 112.4(2) . . . . ?
C12 C13 C14 C34 -67.5(3) . . . . ?
C34 C14 C15 C16 5.0(4) . . . . ?
C13 C14 C15 C16 -174.97(19) . . . . ?
C14 C15 C16 C17 120.3(2) . . . . ?
C15 C16 C17 O5 174.61(17) . . . . ?
C15 C16 C17 C18 -65.0(2) . . . . ?
O5 C17 C18 C19 -58.4(2) . . . . ?
C16 C17 C18 C19 -178.16(18) . . . . ?
C17 C18 C19 O6 173.73(16) . . . . ?
C17 C18 C19 C20 53.1(2) . . . . ?
O6 C19 C20 C21 -166.42(14) . . . . ?
C18 C19 C20 C21 -50.6(2) . . . . ?
C19 C20 C21 O7 -64.95(18) . . . . ?
C19 C20 C21 O5 54.55(19) . . . . ?
C19 C20 C21 C22 173.68(16) . . . . ?
O7 C21 C22 C23 38.7(2) . . . . ?
O5 C21 C22 C23 -81.3(2) . . . . ?
C20 C21 C22 C23 157.53(16) . . . . ?
C21 C22 C23 N1 147.83(19) . . . . ?
C21 C22 C23 C24 -34.4(2) . . . . ?
N1 C23 C24 C36 -12.6(2) . . . . ?
C22 C23 C24 C36 169.54(17) . . . . ?
N1 C23 C24 C25 -136.70(17) . . . . ?
C22 C23 C24 C25 45.4(2) . . . . ?
C23 C24 C25 O7 -62.46(18) . . . . ?
C36 C24 C25 O7 173.16(16) . . . . ?
C23 C24 C25 C26 176.35(16) . . . . ?
C36 C24 C25 C26 52.0(2) . . . . ?
O7 C25 C26 C27 112.78(19) . . . . ?
C24 C25 C26 C27 -125.9(2) . . . . ?
O7 C25 C26 C37 -65.5(2) . . . . ?
C24 C25 C26 C37 55.8(3) . . . . ?
C37 C26 C27 C28 1.7(4) . . . . ?
C25 C26 C27 C28 -176.41(19) . . . . ?
C26 C27 C28 C29 -95.2(3) . . . . ?
C26 C27 C28 C30 144.2(2) . . . . ?
C9 C8 C32 O3 169.56(19) . . . . ?
C7 C8 C32 O3 -6.1(2) . . . . ?
C22 C23 N1 O8 -0.3(3) . . . . ?
C24 C23 N1 O8 -178.01(16) . . . . ?
C5 C6 O3 C32 167.08(15) . . . . ?
C7 C6 O3 C32 42.60(18) . . . . ?
C8 C32 O3 C6 -23.0(2) . . . . ?
O7 C21 O5 C17 55.81(18) . . . . ?
C22 C21 O5 C17 176.62(15) . . . . ?
C20 C21 O5 C17 -61.89(19) . . . . ?
C18 C17 O5 C21 63.56(19) . . . . ?
C16 C17 O5 C21 -173.84(16) . . . . ?
O1 C1 O6 C19 12.0(3) . . . . ?
C2 C1 O6 C19 -166.59(14) . . . . ?
C18 C19 O6 C1 164.37(16) . . . . ?
C20 C19 O6 C1 -75.9(2) . . . . ?
O5 C21 O7 C25 59.08(17) . . . . ?
C22 C21 O7 C25 -59.41(18) . . . . ?
C20 C21 O7 C25 179.12(13) . . . . ?
C26 C25 O7 C21 -158.38(14) . . . . ?
C24 C25 O7 C21 73.91(17) . . . . ?
C23 N1 O8 C35 177.7(2) . . . . ?
 
_refine_diff_density_max    0.355
_refine_diff_density_min   -0.344
_refine_diff_density_rms    0.042

_shelx_res_file
;
TITL vale66
    shelx.res
    created by SHELXL-2018/3 at 12:02:08 on 30-Jul-2021
CELL  0.71073  11.4417   8.9507  21.7210   90.000   92.301   90.000
ZERR     2.00   0.0003   0.0002   0.0006    0.000    0.003    0.000
LATT  -1
SYMM  - X, 1/2 + Y, - Z
SFAC  C    H    N    O
UNIT  86 138 2 20
MERG   2
DFIX 1.35 0.01 O9,C38 O10,C41 O9B,C38B
DFIX  1.50 C38 C39 C41 C42 C38B C40B C41B C42B C41B C43B
FMAP   2
PLAN   20
ACTA
BOND   $H
CONF
LIST   4
L.S.  10
TEMP  -153.10
WGHT    0.068800    0.240500
FVAR       2.81137   0.64880
C1    1    0.516019    0.178324    0.699960    11.00000    0.02274    0.01984 =
         0.01767   -0.00352    0.00176    0.00217
C2    1    0.501924    0.238871    0.634818    11.00000    0.02118    0.01815 =
         0.01975    0.00041    0.00141    0.00090
AFIX  13
H1    2    0.551178    0.330918    0.632900    11.00000   -1.20000
AFIX   0
C3    1    0.378022    0.284343    0.618118    11.00000    0.02470    0.02707 =
         0.02540    0.00227    0.00391    0.00622
AFIX  43
H2    2    0.332361    0.323045    0.650030    11.00000   -1.20000
AFIX   0
C4    1    0.327852    0.274372    0.562123    11.00000    0.02337    0.02686 =
         0.02875    0.00681    0.00176    0.00241
C5    1    0.384851    0.190200    0.511353    11.00000    0.02843    0.02339 =
         0.02052    0.00553   -0.00315   -0.00458
AFIX  13
H3    2    0.345914    0.090392    0.507704    11.00000   -1.20000
AFIX   0
C6    1    0.514299    0.163131    0.522961    11.00000    0.02695    0.02042 =
         0.01748    0.00286    0.00173   -0.00179
AFIX  13
H4    2    0.540084    0.082099    0.494865    11.00000   -1.20000
AFIX   0
C7    1    0.553106    0.123380    0.589629    11.00000    0.02044    0.01770 =
         0.01800    0.00097    0.00212   -0.00098
C8    1    0.683798    0.147555    0.585446    11.00000    0.02272    0.02291 =
         0.02008   -0.00111    0.00433   -0.00099
C9    1    0.766921    0.069676    0.615416    11.00000    0.02312    0.02423 =
         0.02311   -0.00135    0.00353    0.00027
AFIX  43
H5    2    0.742366   -0.009043    0.641233    11.00000   -1.20000
AFIX   0
C10   1    0.892314    0.094245    0.612214    11.00000    0.02280    0.02991 =
         0.02656   -0.00021    0.00475   -0.00056
AFIX  43
H6    2    0.919025    0.172345    0.586712    11.00000   -1.20000
AFIX   0
C11   1    0.971287    0.011468    0.643662    11.00000    0.02209    0.03168 =
         0.03107   -0.00010    0.00491   -0.00097
AFIX  43
H7    2    0.942459   -0.067026    0.668280    11.00000   -1.20000
AFIX   0
C12   1    1.101828    0.031371    0.643602    11.00000    0.02088    0.04142 =
         0.03403   -0.00002    0.00634   -0.00004
AFIX  13
H8    2    1.118951    0.136595    0.631387    11.00000   -1.20000
AFIX   0
C13   1    1.156748    0.003757    0.708697    11.00000    0.01742    0.05036 =
         0.03834    0.00334    0.00346    0.00042
AFIX  23
H9    2    1.141801   -0.100935    0.720803    11.00000   -1.20000
H10   2    1.242497    0.017546    0.707659    11.00000   -1.20000
AFIX   0
C14   1    1.108874    0.107173    0.756473    11.00000    0.02161    0.04992 =
         0.03160    0.00049    0.00153   -0.00592
C15   1    1.043214    0.053885    0.800917    11.00000    0.01829    0.04819 =
         0.03348    0.00744   -0.00080   -0.00272
AFIX  43
H11   2    1.034751   -0.051637    0.802244    11.00000   -1.20000
AFIX   0
C16   1    0.980976    0.140259    0.849152    11.00000    0.02197    0.05422 =
         0.02316    0.00334   -0.00029   -0.01088
AFIX  23
H12   2    0.995534    0.248480    0.843988    11.00000   -1.20000
H13   2    1.011334    0.110456    0.890674    11.00000   -1.20000
AFIX   0
C17   1    0.849737    0.109208    0.843069    11.00000    0.02177    0.03420 =
         0.02031    0.00095    0.00228   -0.00518
AFIX  13
H14   2    0.836317   -0.000917    0.845994    11.00000   -1.20000
AFIX   0
C18   1    0.794983    0.166134    0.782762    11.00000    0.02276    0.03991 =
         0.01964    0.00120    0.00229   -0.00379
AFIX  23
H15   2    0.809678    0.274698    0.779051    11.00000   -1.20000
H16   2    0.831432    0.115316    0.747885    11.00000   -1.20000
AFIX   0
C19   1    0.664593    0.137312    0.779823    11.00000    0.02206    0.02505 =
         0.01827    0.00018    0.00062   -0.00085
AFIX  13
H17   2    0.649245    0.027565    0.776489    11.00000   -1.20000
AFIX   0
C20   1    0.608115    0.199764    0.836587    11.00000    0.02559    0.02189 =
         0.01971    0.00070    0.00124    0.00247
AFIX  23
H18   2    0.525607    0.166616    0.837057    11.00000   -1.20000
H19   2    0.608973    0.310298    0.835034    11.00000   -1.20000
AFIX   0
C21   1    0.673791    0.146495    0.895326    11.00000    0.02214    0.01957 =
         0.01870   -0.00030    0.00270   -0.00041
C22   1    0.626834    0.221777    0.952375    11.00000    0.03709    0.02276 =
         0.01838   -0.00015    0.00450    0.00542
AFIX  23
H20   2    0.662031    0.322497    0.956523    11.00000   -1.20000
H21   2    0.541225    0.234680    0.946233    11.00000   -1.20000
AFIX   0
C23   1    0.651061    0.137013    1.011485    11.00000    0.02004    0.02582 =
         0.02089    0.00288    0.00416   -0.00019
C24   1    0.650131   -0.032496    1.007914    11.00000    0.02338    0.02324 =
         0.02375    0.00466    0.00263   -0.00096
AFIX  13
H22   2    0.567553   -0.065983    0.999840    11.00000   -1.20000
AFIX   0
C25   1    0.720398   -0.072977    0.951920    11.00000    0.01902    0.01851 =
         0.02544    0.00138    0.00002   -0.00101
AFIX  13
H23   2    0.798418   -0.023018    0.956644    11.00000   -1.20000
AFIX   0
C26   1    0.740752   -0.235943    0.938976    11.00000    0.02428    0.01812 =
         0.03181    0.00191   -0.00318   -0.00066
C27   1    0.850427   -0.279966    0.933240    11.00000    0.02512    0.02255 =
         0.03273   -0.00344   -0.00495    0.00110
AFIX  43
H24   2    0.908120   -0.204899    0.940285    11.00000   -1.20000
AFIX   0
C28   1    0.896422   -0.431550    0.917196    11.00000    0.03294    0.02494 =
         0.03514   -0.00450   -0.00678    0.00681
AFIX  13
H25   2    0.834769   -0.487540    0.892779    11.00000   -1.20000
AFIX   0
C29   1    0.931266   -0.520267    0.974523    11.00000    0.05149    0.03162 =
         0.04306   -0.00178   -0.01387    0.01178
AFIX 137
H26   2    0.963991   -0.616666    0.962527    11.00000   -1.50000
H27   2    0.862258   -0.537073    0.998917    11.00000   -1.50000
H28   2    0.990066   -0.464390    0.999168    11.00000   -1.50000
AFIX   0
C30   1    1.004205   -0.408727    0.877272    11.00000    0.05893    0.04166 =
         0.06352   -0.00363    0.01916    0.01301
AFIX 137
H29   2    1.036084   -0.506232    0.866129    11.00000   -1.50000
H30   2    1.064033   -0.351644    0.900689    11.00000   -1.50000
H31   2    0.980673   -0.353868    0.839745    11.00000   -1.50000
AFIX   0
C31   1    0.208421    0.337769    0.546032    11.00000    0.02774    0.05297 =
         0.03895    0.01613    0.00023    0.00913
AFIX 137
H32   2    0.157332    0.258250    0.529499    11.00000   -1.50000
H33   2    0.215257    0.416500    0.515030    11.00000   -1.50000
H34   2    0.175045    0.379766    0.583108    11.00000   -1.50000
AFIX   0
C32   1    0.696390    0.267474    0.537465    11.00000    0.02479    0.03282 =
         0.03137    0.01065    0.00357   -0.00251
AFIX  23
H35   2    0.729659    0.359449    0.556452    11.00000   -1.20000
H36   2    0.748566    0.233389    0.505014    11.00000   -1.20000
AFIX   0
C33   1    1.155578   -0.074015    0.597019    11.00000    0.03042    0.05843 =
         0.04824   -0.00695    0.01036    0.00488
AFIX 137
H37   2    1.240155   -0.056999    0.596614    11.00000   -1.50000
H38   2    1.120461   -0.054751    0.555891    11.00000   -1.50000
H39   2    1.140540   -0.177785    0.608720    11.00000   -1.50000
AFIX   0
C34   1    1.140082    0.268049    0.749881    11.00000    0.07560    0.05752 =
         0.06029   -0.01531    0.03839   -0.02908
AFIX 137
H40   2    1.108208    0.305616    0.710290    11.00000   -1.50000
H41   2    1.225387    0.278822    0.751531    11.00000   -1.50000
H42   2    1.107154    0.325389    0.783491    11.00000   -1.50000
AFIX   0
C35   1    0.678498    0.415052    1.120586    11.00000    0.08273    0.04323 =
         0.03414   -0.01400   -0.00910   -0.00529
AFIX 137
H43   2    0.691114    0.523146    1.118126    11.00000   -1.50000
H44   2    0.746559    0.368009    1.141431    11.00000   -1.50000
H45   2    0.608565    0.395078    1.143866    11.00000   -1.50000
AFIX   0
C36   1    0.696971   -0.107467    1.067090    11.00000    0.04541    0.03161 =
         0.02937    0.01073    0.00064   -0.00074
AFIX 137
H46   2    0.695007   -0.216205    1.061876    11.00000   -1.50000
H47   2    0.648250   -0.079155    1.101300    11.00000   -1.50000
H48   2    0.777700   -0.075129    1.076050    11.00000   -1.50000
AFIX   0
C37   1    0.634827   -0.334470    0.931825    11.00000    0.02847    0.02506 =
         0.07534   -0.00304   -0.00369   -0.00501
AFIX 137
H49   2    0.571537   -0.279635    0.910107    11.00000   -1.50000
H50   2    0.609582   -0.364471    0.972598    11.00000   -1.50000
H51   2    0.654244   -0.423596    0.908105    11.00000   -1.50000
AFIX   0
PART    1
C38   1    0.558685    0.216660    0.279223    21.00000    0.12886    0.02707 =
         0.04708    0.00039    0.03239   -0.01097
AFIX  13
H54   2    0.604004    0.297054    0.258895    21.00000   -1.20000
AFIX   0
C39   1    0.623430    0.168774    0.339118    21.00000    0.06956    0.03929 =
         0.09765   -0.01659    0.00955    0.00366
AFIX  33
H55   2    0.700893    0.130185    0.329782    21.00000   -1.50000
H56   2    0.632163    0.254988    0.366731    21.00000   -1.50000
H57   2    0.578645    0.090520    0.359150    21.00000   -1.50000
AFIX   0
C40   1    0.545433    0.084291    0.236505    21.00000    0.09283
AFIX  33
H58   2    0.622969    0.046750    0.226705    21.00000   -1.50000
H59   2    0.501591    0.005260    0.256614    21.00000   -1.50000
H60   2    0.503132    0.114886    0.198450    21.00000   -1.50000
AFIX   0
C41   1    0.194835    0.030976    0.334162    21.00000    0.06665    0.02873 =
         0.05292   -0.01340   -0.02959    0.00132
AFIX  13
H62   2    0.197773   -0.079973    0.329037    21.00000   -1.20000
AFIX   0
C42   1    0.166283    0.099366    0.271521    21.00000    0.11582    0.06070 =
         0.05788   -0.00173   -0.05360   -0.00433
AFIX  33
H66   2    0.089238    0.064541    0.256281    21.00000   -1.50000
H67   2    0.165535    0.208500    0.275115    21.00000   -1.50000
H68   2    0.225613    0.069280    0.242664    21.00000   -1.50000
AFIX   0
C43   1    0.100687    0.066746    0.379854    21.00000    0.05463    0.06529 =
         0.10177    0.01331   -0.02367    0.01258
AFIX  33
H63   2    0.024457    0.032873    0.363044    21.00000   -1.50000
H64   2    0.118934    0.015484    0.418933    21.00000   -1.50000
H65   2    0.098273    0.174829    0.386897    21.00000   -1.50000
AFIX   0
PART    2
C38B  1    0.499072    0.237542    0.259797   -21.00000    0.08744    0.04076 =
         0.03631    0.01025    0.01997    0.01225
AFIX  13
H38B  2    0.524263    0.318256    0.231390   -21.00000   -1.20000
AFIX   0
C39B  1    0.597908    0.187837    0.299473   -21.00000    0.07173
AFIX  33
H39A  2    0.661144    0.153153    0.273911   -21.00000   -1.50000
H39B  2    0.625963    0.271214    0.325307   -21.00000   -1.50000
H39C  2    0.572810    0.105856    0.325772   -21.00000   -1.50000
AFIX   0
C40B  1    0.458660    0.100206    0.223068   -21.00000    0.07284
AFIX  33
H40A  2    0.522569    0.064547    0.198186   -21.00000   -1.50000
H40B  2    0.436150    0.021210    0.251499   -21.00000   -1.50000
H40C  2    0.391327    0.126720    0.195949   -21.00000   -1.50000
AFIX   0
C41B  1    0.154181    0.114404    0.345714   -21.00000    0.08749
AFIX  13
H41B  2    0.128517    0.210939    0.326340   -21.00000   -1.20000
AFIX   0
C42B  1    0.143792   -0.012515    0.304991   -21.00000    0.15485
AFIX  33
H42A  2    0.189940    0.005139    0.268648   -21.00000   -1.50000
H42B  2    0.172875   -0.102088    0.326556   -21.00000   -1.50000
H42C  2    0.061500   -0.026868    0.292089   -21.00000   -1.50000
AFIX   0
C43B  1    0.079825    0.063489    0.395335   -21.00000    0.20409
AFIX  33
H43A  2    0.078103    0.140215    0.427472   -21.00000   -1.50000
H43B  2    0.000246    0.045788    0.378551   -21.00000   -1.50000
H43C  2    0.111621   -0.029432    0.413017   -21.00000   -1.50000
AFIX   0
PART    0
N1    3    0.668559    0.197480    1.064200    11.00000    0.02945    0.02981 =
         0.02425   -0.00019    0.00119   -0.00123
O1    4    0.444542    0.107958    0.726699    11.00000    0.02553    0.03560 =
         0.02311    0.00363    0.00215   -0.00518
O2    4    0.365554    0.265698    0.453850    11.00000    0.03704    0.03124 =
         0.02260    0.00871   -0.00739   -0.00666
AFIX 147
H52   2    0.332225    0.207586    0.428359    11.00000   -1.50000
AFIX   0
O3    4    0.580385    0.295383    0.511765    11.00000    0.02571    0.02526 =
         0.02693    0.00843   -0.00009   -0.00422
O4    4    0.518997   -0.020928    0.607529    11.00000    0.02752    0.01667 =
         0.01929    0.00184    0.00303   -0.00064
AFIX  83
H53   2    0.546212   -0.084285    0.583432    11.00000   -1.50000
AFIX   0
O5    4    0.794913    0.182374    0.893543    11.00000    0.02554    0.02623 =
         0.01915    0.00059    0.00118   -0.00681
O6    4    0.623022    0.212213    0.723508    11.00000    0.02310    0.02888 =
         0.01869    0.00160   -0.00053   -0.00363
O7    4    0.659509   -0.010496    0.898010    11.00000    0.01933    0.01791 =
         0.02325    0.00128    0.00098   -0.00007
O8    4    0.662948    0.355589    1.060275    11.00000    0.04787    0.02939 =
         0.02389   -0.00535    0.00087   -0.00119
PART    1
O9    4    0.448061    0.271522    0.293621    21.00000    0.08707    0.02939 =
         0.03389   -0.00241   -0.01304   -0.00164
AFIX 147
H61   2    0.456133    0.345262    0.317332    21.00000   -1.50000
AFIX   0
O10   4    0.305135    0.078760    0.357433    21.00000    0.08365    0.04237 =
         0.03476   -0.00476   -0.02344   -0.00378
AFIX 147
H69   2    0.336445    0.133118    0.331221    21.00000   -1.50000
AFIX   0
PART    2
O9B   4    0.406731    0.288093    0.295431   -21.00000    0.03831
AFIX 147
H9B   2    0.432072    0.352392    0.320778   -21.00000   -1.50000
AFIX   0
O10B  4    0.279006    0.111603    0.366675   -21.00000    0.11026    0.08490 =
         0.04436   -0.01663   -0.00898   -0.06383
AFIX 147
H10B  2    0.318946    0.158180    0.341343   -21.00000   -1.50000
AFIX   0
HKLF    4


REM  vale66
REM wR2 = 0.1169, GooF = S = 1.021, Restrained GooF = 1.025 for all data
REM R1 = 0.0448 for 11518 Fo > 4sig(Fo) and 0.0549 for all 13370 data
REM 538 parameters refined using 9 restraints

END

WGHT      0.0686      0.2411

REM Highest difference peak  0.355,  deepest hole -0.344,  1-sigma level  0.042
Q1    1   0.5856  0.0778  0.2416  11.00000  0.05    0.36
Q2    1   0.5012  0.0892  0.2281  11.00000  0.05    0.33
Q3    1   0.5096  0.2074  0.6678  11.00000  0.05    0.28
Q4    1   0.6485  0.1693  0.8637  11.00000  0.05    0.28
Q5    1   0.5335  0.1439  0.5559  11.00000  0.05    0.27
Q6    1   0.6503  0.0491  1.0087  11.00000  0.05    0.27
Q7    1   0.7255  0.1592  0.7808  11.00000  0.05    0.26
Q8    1   0.6867 -0.0483  0.9822  11.00000  0.05    0.26
Q9    1   0.6372  0.1743  0.8085  11.00000  0.05    0.26
Q10   1   0.6183  0.1387  0.5917  11.00000  0.05    0.26
Q11   1   1.1269  0.0304  0.6768  11.00000  0.05    0.26
Q12   1   0.2001  0.1680  0.2608  11.00000  0.05    0.25
Q13   1   0.9467 -0.4320  0.8585  11.00000  0.05    0.24
Q14   1   0.6752 -0.0608  1.0378  11.00000  0.05    0.24
Q15   1   0.8188  0.1296  0.8103  11.00000  0.05    0.23
Q16   1   0.1392  0.0737  0.2684  11.00000  0.05    0.23
Q17   1   0.3617  0.2410  0.5377  11.00000  0.05    0.22
Q18   1   0.3552  0.3155  0.5882  11.00000  0.05    0.22
Q19   1   0.7280 -0.1573  0.9454  11.00000  0.05    0.22
Q20   1   0.4060  0.1133  0.2189  11.00000  0.05    0.22
;
_shelx_res_checksum   20014

_shelx_hkl_file
;
   0 -13   0 70.7582 53.7416   2
   0 -13  -1 22.6952 52.2172   2
   0 -13   1 15.8813 52.4779   2
   0 -13  -2 78.6376 52.0599   2
   0 -13  -3 260.347 56.4304   2
   0 -12   0-6.61728 49.0489   2
   0 -12   1 262.644 53.4458   2
   0 -12  -1 323.385 52.2137   2
   0 -12  -2 59.9343 48.5176   2
   0 -12   2-5.09976 47.9075   2
   0 -12   3 80.1433 47.3671   2
   0 -12  -3 61.8369 50.9271   2
   0 -12   4 364.292 52.4146   2
   0 -12  -4 447.281 56.6963   2
   0 -12  -5 615.564 58.2666   2
   0 -12   5 616.647 54.8267   2
   0 -12  -6 121.077 50.3921   2
   0 -12   6 102.987 47.5837   2
   0 -12  -7 219.485 54.4840   2
   0 -12  -8 364.876 55.1570   2
   0 -12  -9 118.410 49.6236   2
   0 -12 -10 533.243 59.3610   2
   0 -11   0-5.38133 42.9920   2
   0 -11   1 151.882 44.2616   2
   0 -11  -1 59.2419 44.6306   2
   0 -11   2 196.832 45.5344   2
   0 -11  -2 220.088 46.4641   2
   0 -11  -3 107.686 46.5833   2
   0 -11   3-13.0193 41.8012   2
   0 -11   4 268.022 46.1180   2
   0 -11  -4 321.752 48.9569   2
   0 -11  -5 385.551 49.9324   2
   0 -11   5 347.657 47.1224   2
   0 -11   6 379.235 46.8018   2
   0 -11  -6 426.114 50.7309   2
   0 -11   7 424.232 47.7654   2
   0 -11  -7 317.522 50.8456   2
   0 -11  -8 339.035 51.0661   2
   0 -11   8 313.940 46.3987   2
   0 -11   9 184.697 44.0105   2
   0 -11  -9 247.639 50.0077   2
   0 -11  10 65.8389 42.9593   2
   0 -11 -10 87.4236 46.9512   2
   0 -11 -11 807.123 60.4782   2
   0 -11 -12 115.433 49.7289   2
   0 -11 -13 358.314 57.7223   2
   0 -11 -14 238.132 54.9840   2
   0 -11 -15 130.172 52.6321   2
   0 -10   0 1498.94 57.7467   2
   0 -10  -1 127.217 41.7202   2
   0 -10   1 90.8872 39.2771   2
   0 -10   2 919.163 50.3031   2
   0 -10  -2 975.280 51.6760   2
   0 -10  -3 121.015 41.9270   2
   0 -10   3 98.5960 39.4319   2
   0 -10  -4 1.02508 39.0857   2
   0 -10   4 42.7408 37.9451   2
   0 -10   5 1143.42 53.2717   2
   0 -10  -5 1137.93 56.4181   2
   0 -10   6-48.2116 38.4978   2
   0 -10  -6-6.84259 41.9569   2
   0 -10   7 65.9167 37.9713   2
   0 -10  -7 190.586 44.9520   2
   0 -10  -8 322.925 48.4605   2
   0 -10   8 438.005 44.0468   2
   0 -10  -9 1307.58 61.4603   2
   0 -10   9 1421.78 56.6698   2
   0 -10 -10 999.408 56.1206   2
   0 -10  10 1064.51 51.7963   2
   0 -10 -11 74.1314 45.8331   2
   0 -10  11 84.3109 37.6637   2
   0 -10  12 116.400 39.1551   2
   0 -10 -12 76.0744 46.1405   2
   0 -10  13 1140.58 55.4351   2
   0 -10 -13 1099.13 63.6601   2
   0 -10 -14 266.304 52.8221   2
   0 -10 -15 188.485 50.8372   2
   0 -10 -16 362.214 53.2192   2
   0 -10 -17 97.4067 50.6510   2
   0  -9   0 16.4001 36.7640   2
   0  -9   1 309.405 40.2199   2
   0  -9  -1 249.182 40.5854   2
   0  -9  -2 83.2325 37.7542   2
   0  -9   2 86.9568 37.4030   2
   0  -9   3 1.70678 33.8948   2
   0  -9  -3 54.6472 39.9455   2
   0  -9  -4 433.124 43.9040   2
   0  -9   4 396.787 39.1672   2
   0  -9  -5 124.335 40.3589   2
   0  -9   5 112.707 34.4059   2
   0  -9   6 257.558 38.2745   2
   0  -9  -6 284.807 43.0427   2
   0  -9   7 81.7471 33.3950   2
   0  -9  -7 129.093 39.3261   2
   0  -9   8 483.569 39.8491   2
   0  -9  -8 456.527 46.8416   2
   0  -9   9 90.6575 34.7353   2
   0  -9  -9 46.1244 41.8765   2
   0  -9  10 1343.57 50.8940   2
   0  -9 -10 1450.21 56.8768   2
   0  -9 -11 357.041 47.0938   2
   0  -9  11 428.352 39.0634   2
   0  -9  12 551.342 42.2901   2
   0  -9 -12 461.379 47.1128   2
   0  -9 -13 334.391 46.1147   2
   0  -9  13 310.643 39.3269   2
   0  -9 -14 101.060 44.8184   2
   0  -9  14 134.374 36.5857   2
   0  -9 -15 384.598 50.4726   2
   0  -9  15 349.599 40.5355   2
   0  -9 -16 282.551 50.2301   2
   0  -9  16 364.388 41.9433   2
   0  -9 -17 678.009 56.8302   2
   0  -9 -18 280.533 52.5329   2
   0  -9 -19 1044.92 64.3901   2
   0  -9 -20 500.502 57.9762   2
   0  -9 -21 1173.57 65.4072   2
   0  -8   0 261.972 35.5441   2
   0  -8   1 1399.09 48.8941   2
   0  -8  -1 1287.09 47.8458   2
   0  -8  -2 237.383 38.0191   2
   0  -8   2 145.882 32.7960   2
   0  -8  -3 1277.76 48.2541   2
   0  -8   3 1256.63 45.4683   2
   0  -8  -4-25.6429 36.8925   2
   0  -8   4 17.4547 31.1410   2
   0  -8  -5 1098.94 46.6643   2
   0  -8   5 1090.11 42.8941   2
   0  -8   6 744.585 39.2093   2
   0  -8  -6 769.843 46.4078   2
   0  -8  -7 934.199 47.7273   2
   0  -8   7 952.063 42.9945   2
   0  -8  -8 513.811 42.2284   2
   0  -8   8 515.011 37.5421   2
   0  -8  -9 2478.53 62.3889   2
   0  -8   9 2579.94 57.4495   2
   0  -8 -10 865.344 48.3377   2
   0  -8  10 909.466 41.9736   2
   0  -8  11 374.761 35.7247   2
   0  -8 -11 318.114 44.0582   2
   0  -8  12-13.7698 31.0969   2
   0  -8 -12 41.0874 39.9689   2
   0  -8  13 46.5615 29.6465   2
   0  -8 -13 64.8706 38.8571   2
   0  -8  14 154.958 32.8527   2
   0  -8 -14 152.815 42.7031   2
   0  -8 -15 179.933 43.6971   2
   0  -8  15 168.675 34.4917   2
   0  -8 -16 331.439 44.6914   2
   0  -8  16 209.327 35.0951   2
   0  -8 -17 229.737 46.3801   2
   0  -8  17 236.624 36.6021   2
   0  -8 -18 520.429 51.9301   2
   0  -8  18 471.590 41.3084   2
   0  -8  19 44.5776 34.7928   2
   0  -8 -19 54.9324 45.4898   2
   0  -8 -20 188.033 48.1717   2
   0  -8 -21 227.735 49.3033   2
   0  -8 -22 420.571 54.5302   2
   0  -8 -23 317.117 55.1390   2
   0  -7   0 16.2403 31.0526   2
   0  -7   1 1637.84 46.3078   2
   0  -7  -1 1687.96 48.5287   2
   0  -7   2 361.514 32.8916   2
   0  -7  -2 341.666 35.6258   2
   0  -7   3 1811.99 47.3985   2
   0  -7  -3 1870.45 50.6822   2
   0  -7   4 102.704 27.6157   2
   0  -7  -4 88.7939 36.4768   2
   0  -7   5 86.8321 28.7110   2
   0  -7  -5 31.7142 36.1750   2
   0  -7   6 1493.62 43.7586   2
   0  -7  -6 1500.58 50.5285   2
   0  -7  -7 4543.67 73.0779   2
   0  -7   7 4593.17 66.3881   2
   0  -7   8 3798.00 61.9328   2
   0  -7  -8 3667.77 66.4634   2
   0  -7  -9 798.096 46.0313   2
   0  -7   9 742.271 37.8877   2
   0  -7 -10 468.997 40.3572   2
   0  -7  10 553.451 34.1224   2
   0  -7  11 3014.55 57.4754   2
   0  -7 -11 2939.32 63.8539   2
   0  -7  12 1203.48 42.8416   2
   0  -7 -12 1225.82 49.6230   2
   0  -7 -13 191.947 39.2814   2
   0  -7  13 157.333 30.4549   2
   0  -7  14 27.2341 28.4918   2
   0  -7 -14 15.0629 37.4235   2
   0  -7 -15 1310.13 54.2213   2
   0  -7  15 1169.50 44.4353   2
   0  -7 -16 1082.02 53.3272   2
   0  -7  16 1149.45 45.9555   2
   0  -7 -17 345.777 45.9641   2
   0  -7  17 357.182 34.9548   2
   0  -7  18 105.133 33.0960   2
   0  -7 -18 95.0680 40.2268   2
   0  -7 -19 2.29062 41.1032   2
   0  -7  19 40.7771 32.9007   2
   0  -7 -20 121.511 41.5010   2
   0  -7  20 140.790 35.2723   2
   0  -7 -21 206.946 45.2727   2
   0  -7  21 180.510 37.1421   2
   0  -7 -22 213.937 48.5545   2
   0  -7  22 133.088 37.6287   2
   0  -7 -23 91.9514 45.6594   2
   0  -7 -24 26.1744 46.5522   2
   0  -7 -25 583.110 57.3501   2
   0  -6   0 3436.11 54.4732   2
   0  -6  -1 4121.24 58.4668   2
   0  -6   1 3887.60 55.6013   2
   0  -6   2 1058.71 34.6738   2
   0  -6  -2 1113.49 38.4085   2
   0  -6  -3 728.964 34.7755   2
   0  -6   3 657.988 31.0958   2
   0  -6   4 819.804 32.0311   2
   0  -6  -4 823.674 38.3173   2
   0  -6   5 4878.66 60.3062   2
   0  -6  -5 4941.43 66.9551   2
   0  -6   6 1683.07 40.0203   2
   0  -6  -6 1750.27 47.3849   2
   0  -6  -7 4902.17 68.8359   2
   0  -6   7 4978.94 63.3364   2
   0  -6   8 4011.60 57.0963   2
   0  -6  -8 3807.24 63.8466   2
   0  -6   9 3325.23 54.0146   2
   0  -6  -9 3399.98 63.1432   2
   0  -6  10 5995.66 71.5129   2
   0  -6 -10 5783.69 78.4238   2
   0  -6  11 427.273 29.5151   2
   0  -6 -11 426.908 39.9557   2
   0  -6  12 786.208 36.1699   2
   0  -6 -12 762.085 43.8519   2
   0  -6 -13 589.171 41.1051   2
   0  -6  13 651.852 34.0826   2
   0  -6 -14 841.097 44.8144   2
   0  -6  14 910.272 38.6392   2
   0  -6 -15 717.003 45.6141   2
   0  -6  15 695.689 36.1316   2
   0  -6 -16 2359.53 62.5529   2
   0  -6  16 2384.31 55.7221   2
   0  -6 -17 498.429 44.8319   2
   0  -6  17 546.656 36.7310   2
   0  -6 -18 5.28362 36.9172   2
   0  -6 -19 444.270 42.8171   2
   0  -6  19 428.449 33.2969   1
   0  -6 -20 439.639 44.6321   2
   0  -6  20 361.050 34.2102   1
   0  -6 -21 13.1449 38.6756   2
   0  -6  21-24.8755 29.8031   1
   0  -6 -22 409.606 46.7874   2
   0  -6 -23 48.4014 43.2565   2
   0  -6 -24 713.793 55.9200   2
   0  -6 -25 1133.49 61.8641   2
   0  -6 -26 394.809 53.5516   2
   0  -5   0 11.3317 21.6433   2
   0  -5   1 6727.80 61.7941   2
   0  -5  -1 6716.90 64.7059   2
   0  -5   2 388.290 24.4431   2
   0  -5  -2 379.789 26.9630   2
   0  -5  -3 2159.58 42.1853   2
   0  -5   3 2243.51 39.8274   2
   0  -5   4 5061.17 55.8975   2
   0  -5  -4 5042.76 59.4851   2
   0  -5   5 4254.03 50.8763   2
   0  -5  -5 3988.35 54.8206   2
   0  -5   6 8062.75 68.2582   2
   0  -5  -6 7714.79 73.9447   2
   0  -5   7 2154.63 40.6881   2
   0  -5  -7 2229.52 47.0992   2
   0  -5   8 3089.91 46.3850   2
   0  -5  -8 2906.35 53.0478   2
   0  -5   9 2828.31 46.5170   2
   0  -5  -9 2927.23 53.1836   2
   0  -5  10 761.697 30.0457   2
   0  -5 -10 761.271 38.9480   2
   0  -5  11 2186.72 44.2210   2
   0  -5 -11 2066.11 52.0181   2
   0  -5 -12 3043.09 57.8834   2
   0  -5 -13 744.926 43.1303   2
   0  -5 -14 731.991 43.4439   2
   0  -5 -15 677.285 41.6356   2
   0  -5 -16 3493.38 67.8972   2
   0  -5 -17 3056.76 66.1421   2
   0  -5 -18 55.7583 36.6382   2
   0  -5  18 69.1733 26.8298   1
   0  -5 -19 994.338 51.3248   2
   0  -5  19 939.290 39.2551   1
   0  -5 -20 108.024 38.6187   2
   0  -5  20 76.5734 29.3111   1
   0  -5 -21 37.4153 38.0941   2
   0  -5  21 0.07934 30.4713   1
   0  -5 -22 219.341 40.0586   2
   0  -5  22 295.630 36.6253   1
   0  -5 -23 142.928 43.1092   2
   0  -5  23 195.973 36.0012   1
   0  -5 -24 98.4080 42.6309   2
   0  -5  24 105.039 34.8605   1
   0  -5 -25 31.2233 39.5071   2
   0  -5  25-22.8608 37.2934   1
   0  -5 -26 1610.46 67.9491   2
   0  -5  26 1676.74 62.9278   1
   0  -5 -27 356.845 51.3156   2
   0  -5  27 234.304 43.6377   1
   0  -5  28 107.712 41.8042   1
   0  -5  29 24.8227 42.4411   1
   0  -4   0 3494.06 42.0217   2
   0  -4  -1 31716.4 116.475   2
   0  -4   1 30926.6 111.895   2
   0  -4  -2 6719.08 57.4012   2
   0  -4   2 6597.60 55.5736   2
   0  -4  -3 5827.12 55.5078   2
   0  -4   3 5944.56 51.4946   2
   0  -4   4 1198.29 27.8693   2
   0  -4  -4 1136.96 33.5263   2
   0  -4   5 4590.76 46.9744   2
   0  -4  -5 4528.88 52.0168   2
   0  -4   6 1481.01 31.7834   2
   0  -4  -6 1440.85 37.1112   2
   0  -4   7 2549.35 38.6886   2
   0  -4  -7 2381.15 43.6778   2
   0  -4   8 1714.28 33.4856   2
   0  -4  -8 1750.07 39.1420   2
   0  -4  -9 243.161 27.7930   2
   0  -4 -10 3413.64 53.8992   2
   0  -4 -11 9360.30 82.7453   2
   0  -4 -12 3405.26 57.9211   2
   0  -4 -13 711.412 38.3035   2
   0  -4 -14 301.642 35.5125   2
   0  -4 -15 894.993 43.5816   2
   0  -4 -16 1595.63 49.9197   2
   0  -4 -17 1692.17 52.3300   2
   0  -4  17 1722.18 45.1866   1
   0  -4 -18 895.539 45.4533   2
   0  -4  18 918.522 38.1473   1
   0  -4 -19 2408.95 60.4601   2
   0  -4  19 2613.87 55.7573   1
   0  -4 -20 634.525 44.3408   2
   0  -4  20 559.044 37.0095   1
   0  -4 -21 140.707 36.1774   2
   0  -4  21 184.436 32.9012   1
   0  -4 -22 34.5366 36.2871   2
   0  -4  22 23.6839 30.5666   1
   0  -4 -23 93.2204 37.3718   2
   0  -4  23 35.0457 32.4223   1
   0  -4 -24 306.771 42.8178   2
   0  -4  24 349.671 39.1324   1
   0  -4 -25-30.9342 40.6980   2
   0  -4  25 20.2350 36.0300   1
   0  -4 -26 261.434 46.5556   2
   0  -4  26 269.431 42.7408   1
   0  -4 -27 731.594 54.1331   2
   0  -4  27 714.610 51.9281   1
   0  -4 -28 398.010 49.0685   2
   0  -4  28 345.205 46.1399   1
   0  -4  29 82.8682 43.8754   1
   0  -4  30 372.810 50.2728   1
   0  -3   0-5.56328 15.4225   2
   0  -3   1 2677.69 31.8482   2
   0  -3  -1 2334.44 32.6783   2
   0  -3   2 12511.8 62.6969   2
   0  -3  -2 12211.7 64.6228   2
   0  -3   3 11432.8 60.5109   2
   0  -3  -3 10975.8 64.8000   2
   0  -3   4 1601.40 27.2038   2
   0  -3  -4 1580.99 31.6250   2
   0  -3   5 3808.14 38.5109   2
   0  -3  -5 3632.48 41.9439   2
   0  -3  -6 6259.61 54.8501   2
   0  -3  -7 674.165 27.8095   2
   0  -3  -8 6305.84 59.6863   2
   0  -3  -9 7543.83 65.3249   2
   0  -3 -10 3054.04 47.8223   2
   0  -3 -11 1327.97 37.6521   2
   0  -3 -12 1566.49 40.6001   2
   0  -3 -13 1572.76 42.7176   2
   0  -3 -14 541.251 35.1270   2
   0  -3 -15 1944.76 48.2628   2
   0  -3 -16 3770.33 65.5316   2
   0  -3  16 4015.94 59.0014   1
   0  -3 -17 707.262 41.0092   2
   0  -3  17 735.025 34.8892   1
   0  -3 -18 1780.19 52.3207   2
   0  -3  18 1733.83 46.5992   1
   0  -3  18 1654.23 35.9992   3
   0  -3 -19 44.3966 32.6328   2
   0  -3  19 76.3829 28.4608   1
   0  -3 -20 992.797 44.7882   2
   0  -3  20 1064.53 42.8667   1
   0  -3 -21 581.497 41.7762   2
   0  -3  21 614.778 38.6761   1
   0  -3 -22 551.265 43.0301   2
   0  -3  22 511.265 39.2457   1
   0  -3 -23 258.264 38.6274   2
   0  -3  23 178.876 36.1277   1
   0  -3 -24 54.2360 39.2246   2
   0  -3  24 28.6478 33.8618   1
   0  -3 -25 676.721 48.7763   2
   0  -3  25 825.082 48.6842   1
   0  -3 -26 1734.46 63.6935   2
   0  -3  26 1682.75 62.0988   1
   0  -3 -27 277.377 44.3941   2
   0  -3  27 236.623 43.4333   1
   0  -3 -28 748.443 51.9014   2
   0  -3  28 719.039 52.3969   1
   0  -3 -29 76.5956 42.0595   2
   0  -3  29 113.586 43.4606   1
   0  -3  30 229.756 48.2063   1
   0  -2   0 233878. 211.899   2
   0  -2   1 8545.95 42.8688   2
   0  -2  -1 8877.36 45.2780   2
   0  -2   2 61107.7 110.773   2
   0  -2  -2 61109.9 117.840   2
   0  -2   3 24461.2 73.4714   2
   0  -2  -3 24432.3 80.7473   2
   0  -2  -4 49185.9 115.481   2
   0  -2  -5 36512.5 105.245   2
   0  -2  -6 3838.23 39.6680   2
   0  -2  -7 490.171 23.3950   2
   0  -2  -8 38558.2 125.522   2
   0  -2  -9 11102.3 74.4984   2
   0  -2 -10 14786.9 88.5269   2
   0  -2 -11 1082.97 32.4106   2
   0  -2 -12 2943.88 47.0254   2
   0  -2 -13 1168.30 36.1892   2
   0  -2 -14 2867.70 51.0527   2
   0  -2  14 2912.57 46.5463   1
   0  -2 -15 1021.43 39.0793   2
   0  -2  15 968.325 34.3220   1
   0  -2  15 937.047 24.7072   3
   0  -2 -16 6161.39 74.5832   2
   0  -2  16 6189.52 70.9002   1
   0  -2  16 6037.19 52.7685   3
   0  -2 -17 344.328 33.3968   2
   0  -2  17 366.434 29.7737   1
   0  -2  17 356.369 20.2217   3
   0  -2 -18 1036.30 43.8351   2
   0  -2  18 1049.11 40.0740   1
   0  -2 -19 2556.64 58.3496   2
   0  -2  19 2526.54 55.9191   1
   0  -2 -20 407.780 36.6058   2
   0  -2  20 325.024 33.5391   1
   0  -2 -21 149.058 33.6850   2
   0  -2  21 177.644 31.8693   1
   0  -2 -22 65.6491 34.7422   2
   0  -2  22 28.6894 32.8995   1
   0  -2 -23 850.258 46.4566   2
   0  -2  23 711.944 43.1550   1
   0  -2 -24 321.844 41.0411   2
   0  -2  24 307.285 40.3450   1
   0  -2 -25 643.883 46.2472   2
   0  -2  25 609.506 45.8205   1
   0  -2 -26 416.083 43.5356   2
   0  -2  26 309.709 42.3733   1
   0  -2 -27 478.117 45.0183   2
   0  -2  27 365.860 45.5480   1
   0  -2 -28 201.076 42.3823   2
   0  -2  28 141.144 43.8427   1
   0  -2 -29 482.230 49.5963   2
   0  -2  29 262.465 46.4616   1
   0  -2 -30 166.338 45.7773   2
   0  -2  30 121.309 45.5524   1
   0  -1   0 142.612 6.81902   2
   0  -1   1 84294.5 91.1424   2
   0  -1  -1 80718.2 94.0393   2
   0  -1  -2 6978.04 31.6057   2
   0  -1  -3 3719.45 27.6688   2
   0  -1  -4 108188. 143.570   2
   0  -1  -5 3646.17 33.7284   2
   0  -1  -6 5624.57 42.7935   2
   0  -1  -7 21561.6 83.3533   2
   0  -1  -8 9586.74 59.8628   2
   0  -1  -9 13997.0 76.0105   2
   0  -1 -10 1694.62 34.0734   2
   0  -1 -11 17083.0 93.7560   2
   0  -1  12 2050.97 25.4901   3
   0  -1  12 2011.20 37.0340   1
   0  -1 -12 2061.27 38.6334   2
   0  -1  13 7028.74 44.6957   3
   0  -1  13 7050.43 66.3173   1
   0  -1 -13 6924.63 66.6869   2
   0  -1  14 2094.53 26.8228   3
   0  -1  14 2012.19 41.8383   1
   0  -1 -14 2082.06 42.1849   2
   0  -1  15 2445.11 29.3033   3
   0  -1  15 2481.45 46.8749   1
   0  -1 -15 2410.13 48.1365   2
   0  -1  16 6573.03 46.6055   3
   0  -1  16 6834.40 75.9515   1
   0  -1 -16 6749.24 75.8910   2
   0  -1  17 9413.08 89.4740   1
   0  -1 -17 9441.99 90.8918   2
   0  -1  18 12403.1 106.411   1
   0  -1 -18 12204.7 105.053   2
   0  -1  19 852.861 40.4631   1
   0  -1 -19 763.463 38.8836   2
   0  -1  20 125.020 30.2364   1
   0  -1 -20 131.539 31.7650   2
   0  -1  21 1141.45 46.2847   1
   0  -1 -21 1088.87 45.7900   2
   0  -1  22 67.1007 32.6718   1
   0  -1 -22 72.8905 32.1151   2
   0  -1  23 132.152 34.3731   1
   0  -1 -23 84.3897 32.7316   2
   0  -1  24 201.288 37.9389   1
   0  -1 -24 179.548 36.0723   2
   0  -1  25 301.210 41.5759   1
   0  -1 -25 288.945 39.0254   2
   0  -1  26 74.5148 38.0544   1
   0  -1 -26 42.2802 37.0908   2
   0  -1  27 241.622 41.8577   1
   0  -1 -27 312.890 42.6781   2
   0  -1  28 72.1356 42.2540   1
   0  -1 -28 42.8776 37.7906   2
   0  -1  29 166.200 45.4460   1
   0  -1 -29 184.663 43.6505   2
   0  -1  30 357.553 49.9769   1
   0  -1 -30 530.674 50.3717   2
   0   0  -2 12166.4 31.2464   2
   0   0  -2 12119.4 33.4776   1
   0   0  -3 37352.9 66.3890   2
   0   0  -3 37151.1 71.1267   1
   0   0  -4 4580.95 29.0070   2
   0   0  -4 4717.26 31.1072   1
   0   0  -5 13805.9 54.2591   2
   0   0   5 13886.1 32.2189   3
   0   0  -6 46967.4 107.619   2
   0   0   6 47109.0 64.2810   3
   0   0  -7 10849.2 57.5672   2
   0   0   7 11048.1 58.9086   1
   0   0  -8 10102.3 59.8771   2
   0   0   8 10049.4 60.8838   1
   0   0   8 9711.74 34.2043   3
   0   0  -9 30622.6 108.224   2
   0   0   9 31261.7 111.083   1
   0   0 -10 2.62896 19.9315   2
   0   0  10-9.12986 18.5907   1
   0   0  10-14.9424 8.76668   3
   0   0 -11 3356.07 44.1003   2
   0   0  11 3302.78 44.9364   1
   0   0  11 3402.87 24.3205   3
   0   0 -12 5762.72 57.6212   2
   0   0  12 5850.07 60.6067   1
   0   0  12 5775.19 31.5497   3
   0   0 -13 1553.83 36.2874   2
   0   0  13 1526.92 36.4595   1
   0   0  13 1561.70 19.0116   3
   0   0 -14 4070.49 54.3022   2
   0   0  14 3899.64 54.0267   1
   0   0  14 3848.13 28.2849   3
   0   0 -15 153.523 25.8951   2
   0   0  15 151.923 11.9349   3
   0   0  16 568.828 32.4112   1
   0   0 -16 573.311 32.2572   2
   0   0  17 4071.09 62.9951   1
   0   0 -17 3952.55 60.2458   2
   0   0  18 8244.56 89.2203   1
   0   0 -18 8402.06 85.8455   2
   0   0  19 1847.37 50.7097   1
   0   0 -19 1890.05 48.6406   2
   0   0  20 2091.63 54.4133   1
   0   0 -20 2087.66 51.6888   2
   0   0  21 513.843 39.0822   1
   0   0 -21 499.798 37.1599   2
   0   0  22 612.381 41.0960   1
   0   0 -22 652.471 40.7151   2
   0   0  23 1471.73 52.6054   1
   0   0 -23 1593.51 53.5610   2
   0   0  24 867.283 47.5738   1
   0   0 -24 924.140 45.6607   2
   0   0  25 9.02340 36.5643   1
   0   0 -25 54.6888 34.1250   2
   0   0  26 80.3225 38.6947   1
   0   0 -26 26.5850 34.1830   2
   0   0  27-12.1251 40.3867   1
   0   0 -27 32.6349 37.0161   2
   0   0  28-28.8904 42.9980   1
   0   0 -28-6.43918 37.7948   2
   0   0  29 123.863 45.2049   1
   0   0 -29 74.9635 40.7333   2
   0   0  30 51.0721 45.1361   1
   0   0 -30 81.6683 40.8396   2
   0   0 -31 386.010 49.7709   2
   0   1   0 153.999 7.77982   3
   0   1   1 85093.0 88.3280   3
   0   1   1 84996.1 79.6790   1
   0   1  -2 7069.11 26.0674   1
   0   1   2 6894.48 24.5535   3
   0   1  -2 6941.80 30.6658   3
   0   1   2 6904.45 28.6416   1
   0   1  -2 7200.05 30.8921   2
   0   1  -3 3904.40 24.1154   1
   0   1  -3 4084.66 27.0644   2
   0   1   3 3819.01 17.8466   3
   0   1  -3 4044.34 25.2847   3
   0   1   3 3889.59 25.9049   1
   0   1  -4 106573. 129.550   3
   0   1  -4 106942. 139.744   2
   0   1   4 107323. 143.794   1
   0   1   5 3460.61 16.9893   3
   0   1  -5 3471.44 27.5431   3
   0   1  -5 3509.95 30.7086   1
   0   1  -5 3566.36 31.0951   2
   0   1   5 3518.58 31.3679   1
   0   1   6 5665.79 20.7853   3
   0   1  -6 5728.76 34.7651   3
   0   1  -6 5843.03 42.0502   1
   0   1  -6 5651.18 40.5021   2
   0   1   6 5907.12 43.3934   1
   0   1   7 20553.6 38.4251   3
   0   1  -7 21039.8 65.4574   3
   0   1  -7 20932.4 82.1864   1
   0   1  -7 21369.7 80.3384   2
   0   1   7 21550.4 85.2548   1
   0   1   8 9113.44 26.7127   3
   0   1  -8 9290.27 45.3683   3
   0   1  -8 9470.32 60.3489   1
   0   1  -8 9309.52 57.9470   2
   0   1   8 9372.04 60.2196   1
   0   1   9 13440.8 32.9348   3
   0   1  -9 13700.8 56.3438   3
   0   1  -9 13691.4 77.7725   1
   0   1  -9 13746.9 73.2475   2
   0   1   9 13825.4 76.6856   1
   0   1  10 1680.86 13.6180   3
   0   1 -10 1631.84 22.9805   3
   0   1 -10 1610.64 32.8252   1
   0   1 -10 1724.24 32.5223   2
   0   1  10 1649.28 33.9396   1
   0   1 -11 16933.9 89.9215   2
   0   1  11 16711.1 93.4686   1
   0   1  11 16496.7 37.7868   3
   0   1 -12 2131.56 37.3008   2
   0   1  12 2107.99 39.0230   1
   0   1  12 2129.96 15.0348   3
   0   1 -13 6900.91 65.2524   2
   0   1  13 7009.71 67.9145   1
   0   1 -14 2027.63 40.6295   2
   0   1  14 2089.21 42.8563   1
   0   1 -15 2318.20 45.0774   2
   0   1  15 2328.11 49.4649   1
   0   1 -16 6659.50 72.1518   2
   0   1  16 6699.93 77.4158   1
   0   1 -17 9164.38 86.4148   2
   0   1  17 9310.65 93.0038   1
   0   1 -18 12191.4 101.141   2
   0   1  18 12197.1 109.013   1
   0   1 -19 771.978 38.3167   2
   0   1  19 733.772 39.5784   1
   0   1 -20 121.681 30.0952   2
   0   1  20 135.037 30.9907   1
   0   1 -21 1175.27 43.5377   2
   0   1  21 1110.26 48.0412   1
   0   1 -22 130.437 33.5975   2
   0   1  22 140.267 35.5216   1
   0   1 -23 91.0291 32.9528   2
   0   1  23 79.1049 34.5671   1
   0   1 -24 208.338 33.8429   2
   0   1  24 197.256 40.2295   1
   0   1 -25 269.462 37.1730   2
   0   1  25 313.197 43.0303   1
   0   1 -26 25.7442 36.2491   2
   0   1  26 44.3733 40.8601   1
   0   1 -27 332.845 42.7761   2
   0   1  27 239.818 45.5047   1
   0   1 -28 43.5504 37.2567   2
   0   1  28-0.12127 43.1538   1
   0   1 -29 254.712 43.4387   2
   0   1  29 168.109 46.1368   1
   0   1 -30 466.667 47.4473   2
   0   1  30 431.514 52.7303   1
   0   1 -31 46.3825 40.9195   2
   0   2   0 236493. 220.637   3
   0   2   0 232423. 161.099   1
   0   2   1 8226.43 42.8809   3
   0   2  -1 8060.97 45.0508   3
   0   2  -1 8590.46 31.2551   1
   0   2   1 8733.91 34.0829   1
   0   2   2 60864.9 107.560   3
   0   2  -2 60467.9 119.547   3
   0   2  -2 61077.9 85.5959   1
   0   2   2 60927.7 96.7251   1
   0   2   3 24259.2 68.0184   1
   0   2  -3 24247.0 60.9801   1
   0   2  -3 24676.4 78.6065   3
   0   2   3 24610.4 66.9786   3
   0   2  -4 48020.4 110.739   2
   0   2   4 47090.0 105.083   1
   0   2  -4 47698.7 94.2888   1
   0   2  -4 47041.2 110.802   3
   0   2   4 47398.1 89.9369   3
   0   2  -5 35775.2 101.616   2
   0   2   5 36161.6 98.9473   1
   0   2  -5 36345.8 90.2676   1
   0   2  -5 36377.8 99.4240   3
   0   2   5 35967.9 76.1372   3
   0   2  -6 3903.11 37.4969   2
   0   2   6 3784.97 37.2469   1
   0   2  -6 3955.44 35.1961   1
   0   2   6 3848.92 25.7604   3
   0   2  -6 4024.47 36.3186   3
   0   2  -7 517.500 19.7075   2
   0   2   7 547.342 21.4123   1
   0   2  -7 536.598 19.7392   1
   0   2  -7 512.956 17.6284   3
   0   2   7 516.015 12.2397   3
   0   2  -8 38434.3 121.457   2
   0   2   8 38559.5 124.663   1
   0   2  -8 38623.0 118.101   1
   0   2   8 38464.6 72.4591   3
   0   2   9 11003.5 71.3962   1
   0   2  -9 11018.6 69.1351   1
   0   2  -9 11110.6 69.0368   2
   0   2   9 10980.3 38.1267   3
   0   2  -9 11343.8 62.9660   3
   0   2  10 14741.9 85.9174   1
   0   2 -10 14601.6 82.5556   1
   0   2 -10 14618.1 82.9961   2
   0   2  10 14694.9 42.5441   3
   0   2 -10 14751.9 72.4501   3
   0   2  11 948.351 30.6218   1
   0   2 -11 1072.40 30.2980   1
   0   2 -11 1029.78 29.1734   2
   0   2 -11 995.523 23.5492   3
   0   2  11 1068.40 12.8133   3
   0   2  12 2902.09 46.6669   1
   0   2 -12 3152.55 46.2128   1
   0   2 -12 2956.09 44.8134   2
   0   2  12 3018.00 18.0979   3
   0   2 -12 2998.87 36.5783   3
   0   2  13 1040.17 34.6235   1
   0   2 -13 1013.90 34.3543   1
   0   2 -13 1066.27 31.9777   2
   0   2 -13 1094.98 25.2376   3
   0   2 -14 2890.98 47.6446   2
   0   2 -14 2842.04 36.1456   3
   0   2  14 2920.44 50.1242   1
   0   2 -15 904.101 33.2736   2
   0   2  15 948.333 38.0984   1
   0   2 -16 6103.68 70.9663   2
   0   2  16 6206.32 75.2537   1
   0   2 -17 361.518 31.1903   2
   0   2  17 362.643 32.2186   1
   0   2 -18 1011.77 37.9994   2
   0   2  18 1026.46 41.6090   1
   0   2 -19 2331.03 53.2800   2
   0   2  19 2551.53 59.0673   1
   0   2 -20 393.025 32.7382   2
   0   2  20 376.135 38.1429   1
   0   2 -21 197.029 31.0040   2
   0   2  21 208.075 36.2085   1
   0   2 -22 39.3756 29.7555   2
   0   2  22 68.6482 34.7601   1
   0   2 -23 734.713 41.3620   2
   0   2  23 755.831 47.6125   1
   0   2 -24 349.479 36.9877   2
   0   2  24 262.582 39.4218   1
   0   2 -25 593.953 43.1864   2
   0   2  25 550.828 47.6734   1
   0   2 -26 339.630 40.2042   2
   0   2  26 427.934 47.6124   1
   0   2 -27 450.255 43.6588   2
   0   2  27 333.267 45.1202   1
   0   2 -28 232.786 41.4594   2
   0   2  28 209.383 46.2669   1
   0   2 -29 293.899 43.0578   2
   0   2  29 376.660 53.0284   1
   0   2 -30 179.446 43.9935   2
   0   2 -31 19.1409 41.6290   2
   0   3   0-0.93350 15.3278   3
   0   3   0 7.47799 11.5256   1
   0   3   1 2579.70 32.2640   3
   0   3  -1 2717.96 34.2687   3
   0   3   1 2608.88 24.4180   1
   0   3   2 11806.1 60.8613   3
   0   3  -2 11716.5 65.3821   3
   0   3  -2 12133.9 45.2446   1
   0   3   2 12228.4 51.0236   1
   0   3  -3 10893.1 64.0143   3
   0   3   3 11192.1 58.6203   3
   0   3  -3 11129.9 46.5722   1
   0   3   3 11234.3 52.6864   1
   0   3   4 1547.45 24.5015   1
   0   3  -4 1616.32 29.4046   3
   0   3   4 1582.67 24.9843   3
   0   3  -4 1644.69 21.8448   1
   0   3   5 3610.72 36.3606   1
   0   3  -5 3727.00 32.4481   1
   0   3   5 3682.09 33.6688   3
   0   3  -5 3765.55 40.0775   3
   0   3  -6 6124.83 52.0722   2
   0   3   6 6240.12 49.3884   1
   0   3  -6 6054.84 43.3754   1
   0   3  -6 6103.82 52.3249   3
   0   3   6 5962.76 40.8744   3
   0   3  -7 764.465 25.9613   2
   0   3   7 752.890 23.9349   1
   0   3  -7 716.466 20.9405   1
   0   3   7 731.584 17.8949   3
   0   3  -7 748.798 24.7426   3
   0   3  -8 6323.11 55.9390   2
   0   3  -8 6309.75 50.8478   1
   0   3   8 6255.84 40.2698   3
   0   3  -8 6392.63 53.8745   3
   0   3  -9 7283.46 61.3830   2
   0   3   9 7577.53 63.8410   1
   0   3  -9 7468.22 58.0150   1
   0   3   9 7472.61 42.5400   3
   0   3  -9 7534.86 59.7127   3
   0   3 -10 3103.46 43.6644   2
   0   3  10 3091.30 44.5262   1
   0   3 -10 3255.33 42.2269   1
   0   3 -10 3253.42 41.7197   3
   0   3  10 3206.07 28.0188   3
   0   3  11 1432.27 36.1176   1
   0   3 -11 1478.61 33.0026   1
   0   3  11 1449.93 19.8697   3
   0   3 -11 1473.41 31.0630   3
   0   3 -12 1519.72 36.0994   2
   0   3  12 1488.97 38.1906   1
   0   3 -12 1517.25 35.5585   1
   0   3 -12 1463.43 32.1602   3
   0   3  12 1523.78 19.3300   3
   0   3 -13 1548.81 38.2328   2
   0   3  13 1537.82 40.4470   1
   0   3 -13 1551.90 38.1167   1
   0   3  13 1624.92 18.7848   3
   0   3 -13 1480.99 33.1628   3
   0   3 -14 559.366 30.9569   2
   0   3  14 600.584 32.6242   1
   0   3 -14 619.899 30.7223   1
   0   3 -14 537.815 25.2829   3
   0   3 -15 1898.97 44.2510   2
   0   3  15 1932.80 46.5415   1
   0   3 -15 2035.12 37.5002   3
   0   3 -16 4041.38 61.7018   2
   0   3 -16 3867.10 49.3044   3
   0   3 -17 645.555 35.7498   2
   0   3  17 673.213 38.7630   1
   0   3 -17 699.283 28.2276   3
   0   3 -18 1733.87 46.6644   2
   0   3  18 1827.04 51.4567   1
   0   3 -19 63.3789 28.3700   2
   0   3  19 67.1226 30.1039   1
   0   3 -20 961.875 41.0782   2
   0   3  20 1075.68 47.4205   1
   0   3 -21 626.264 38.1250   2
   0   3  21 531.941 42.2567   1
   0   3 -22 603.395 41.1891   2
   0   3  22 558.946 43.8303   1
   0   3 -23 184.162 33.7797   2
   0   3  23 220.510 39.9680   1
   0   3 -24 9.05358 33.6642   2
   0   3  24 40.2422 36.4760   1
   0   3 -25 793.296 46.0785   2
   0   3  25 745.934 52.0152   1
   0   3 -26 1772.81 60.3935   2
   0   3  26 1625.24 65.5155   1
   0   3 -27 257.190 42.4232   2
   0   3  27 212.487 46.7072   1
   0   3 -28 712.149 49.6954   2
   0   3  28 633.617 55.7532   1
   0   3 -29 111.756 40.3661   2
   0   3  29 76.3780 47.2560   1
   0   3 -30 312.685 44.4190   2
   0   4   0 3367.47 42.6159   3
   0   4   0 3449.15 30.4826   1
   0   4   1 31812.8 116.879   3
   0   4  -1 31774.9 119.675   3
   0   4  -1 31696.5 82.6374   1
   0   4   1 31778.9 86.8018   1
   0   4  -2 6713.96 57.5740   3
   0   4   2 6781.35 55.1528   3
   0   4   2 6835.20 44.3863   1
   0   4  -2 6565.62 38.7132   1
   0   4   3 5989.88 51.8394   3
   0   4  -3 6075.56 56.1044   3
   0   4  -3 5917.41 38.0811   1
   0   4   3 6166.16 44.2394   1
   0   4   4 1118.01 25.3978   1
   0   4  -4 1025.96 30.2718   3
   0   4   4 1129.85 25.5410   3
   0   4  -4 1047.06 20.3089   1
   0   4   5 4513.30 43.5496   1
   0   4   5 4633.38 43.9640   3
   0   4  -5 4719.39 51.3018   3
   0   4  -5 4673.01 38.0782   1
   0   4   6 1504.77 29.2469   1
   0   4  -6 1498.20 34.2536   3
   0   4   6 1571.04 28.3546   3
   0   4  -6 1560.73 25.9542   1
   0   4   7 2587.73 37.5496   1
   0   4   7 2501.12 33.1892   3
   0   4  -7 2558.05 41.0709   3
   0   4  -7 2530.72 32.5810   1
   0   4   8 1683.42 33.8535   1
   0   4  -8 1775.50 30.3753   1
   0   4   8 1847.88 28.4849   3
   0   4  -8 1793.95 35.6142   3
   0   4  -9 198.188 22.1029   2
   0   4   9 231.542 22.5425   1
   0   4  -9 185.611 18.2041   1
   0   4  -9 240.144 21.9328   3
   0   4   9 205.409 15.6088   3
   0   4 -10 3094.35 48.1071   2
   0   4  10 3147.81 46.9480   1
   0   4 -10 3108.75 42.5717   1
   0   4 -10 3007.40 47.1056   3
   0   4  10 3221.85 34.8440   3
   0   4 -11 9503.60 80.3282   2
   0   4  11 9172.19 78.2316   1
   0   4 -11 9391.27 72.0800   1
   0   4  11 9616.22 56.1685   3
   0   4 -11 9430.17 77.6902   3
   0   4 -12 3547.14 54.0523   2
   0   4  12 3532.70 53.9334   1
   0   4 -12 3548.99 49.3174   1
   0   4 -12 3657.51 50.9932   3
   0   4  12 3530.56 34.6671   3
   0   4 -13 786.357 33.1672   2
   0   4  13 765.931 35.2049   1
   0   4 -13 777.533 31.0226   1
   0   4  13 736.525 19.0503   3
   0   4 -13 656.432 29.9573   3
   0   4 -14 249.379 29.8223   2
   0   4  14 280.064 31.2376   1
   0   4 -14 281.268 28.1975   1
   0   4 -14 295.716 25.4580   3
   0   4 -15 812.401 34.8751   2
   0   4  15 807.814 40.1133   1
   0   4 -15 869.234 35.4619   1
   0   4 -15 891.679 33.0241   3
   0   4 -16 1327.18 41.3188   2
   0   4 -16 1400.17 42.7743   1
   0   4 -16 1382.03 37.3973   3
   0   4 -17 1692.36 47.4432   2
   0   4  17 1684.30 48.8498   1
   0   4 -17 1674.22 39.7107   3
   0   4 -18 827.852 38.1697   2
   0   4  18 876.711 42.6333   1
   0   4 -18 883.275 33.0409   3
   0   4 -19 2460.84 56.0191   2
   0   4  19 2629.15 63.1450   1
   0   4 -20 552.432 37.6413   2
   0   4  20 505.595 42.4793   1
   0   4 -21 232.427 33.4734   2
   0   4  21 210.028 38.3667   1
   0   4 -22 15.3095 29.7497   2
   0   4  22 31.5178 35.5677   1
   0   4 -23 55.5875 31.1054   2
   0   4  23 19.2669 36.0184   1
   0   4 -24 386.991 39.6605   2
   0   4  24 313.018 43.6119   1
   0   4 -25 26.3058 34.5548   2
   0   4  25 11.5350 40.7403   1
   0   4  26 265.963 45.9280   1
   0   4 -26 371.817 42.0145   2
   0   4  27 578.811 51.6088   1
   0   4 -27 720.330 48.7558   2
   0   4  28 312.009 50.2805   1
   0   4 -28 229.846 42.4047   2
   0   4 -29 132.958 42.2498   2
   0   5   0-2.24481 13.7517   1
   0   5   0 21.6508 20.4905   3
   0   5   1 6802.85 46.3417   1
   0   5  -1 6893.25 44.3900   1
   0   5  -1 6689.08 64.3079   3
   0   5   1 6752.02 63.6648   3
   0   5   2 423.474 19.0595   1
   0   5  -2 439.463 16.3848   1
   0   5   2 367.263 22.8885   3
   0   5  -2 360.658 25.0183   3
   0   5   3 2247.09 31.5775   1
   0   5  -3 2274.30 27.5061   1
   0   5  -3 2335.51 42.0167   3
   0   5   3 2161.13 37.7122   3
   0   5   4 5104.04 46.6037   1
   0   5  -4 5231.56 59.6935   3
   0   5   4 5150.43 53.4773   3
   0   5  -4 5134.29 40.7493   1
   0   5   5 4210.89 44.9174   1
   0   5   5 4026.17 48.4142   3
   0   5  -5 4110.97 54.4364   3
   0   5  -5 4225.46 38.9436   1
   0   5   6 8057.58 62.5149   1
   0   5   6 7923.82 63.9759   3
   0   5  -6 7881.32 73.5784   3
   0   5  -6 8008.62 54.3722   1
   0   5   7 2201.48 38.3213   1
   0   5   7 2280.53 36.6407   3
   0   5  -7 2221.56 44.7085   3
   0   5  -7 2185.37 32.5798   1
   0   5   8 3006.53 44.5776   1
   0   5   8 3087.68 41.2152   3
   0   5  -8 3143.09 50.7017   3
   0   5  -8 3074.19 38.8137   1
   0   5   9 2901.20 46.6373   1
   0   5  -9 2802.20 48.6525   3
   0   5   9 2896.79 39.7570   3
   0   5  -9 2766.65 39.5900   1
   0   5  10 773.506 32.0624   1
   0   5 -10 694.605 32.5830   3
   0   5  10 757.189 24.9182   3
   0   5 -10 770.741 27.1790   1
   0   5  11 2078.66 44.7836   1
   0   5  11 2218.93 34.6035   3
   0   5 -11 2133.89 47.3956   3
   0   5 -11 2280.19 40.2083   1
   0   5  12 2984.04 53.8517   1
   0   5 -12 3150.03 48.3652   1
   0   5  12 3191.29 39.2345   3
   0   5 -12 3132.16 53.7738   3
   0   5 -13 773.971 34.2674   2
   0   5  13 703.632 37.1853   1
   0   5 -13 753.915 32.1961   1
   0   5 -13 745.711 34.2377   3
   0   5 -14 691.345 36.2789   2
   0   5  14 761.763 38.3686   1
   0   5 -14 764.792 32.7644   1
   0   5 -15 666.197 36.1451   2
   0   5  15 614.425 37.7997   1
   0   5 -15 734.605 33.5473   1
   0   5 -15 686.301 33.7677   3
   0   5 -16 3682.37 63.5153   2
   0   5 -16 3677.25 59.7816   1
   0   5 -16 3638.41 59.2985   3
   0   5  17 2862.37 61.7744   1
   0   5 -17 2894.01 54.2628   3
   0   5  18 93.0595 33.6976   1
   0   5 -18 79.7432 26.2148   3
   0   5 -18 28.5674 29.6341   2
   0   5  19 912.708 45.9126   1
   0   5 -19 772.690 37.0991   3
   0   5 -19 876.700 42.4851   2
   0   5  20 119.794 36.1858   1
   0   5 -20 101.720 31.8626   2
   0   5  21 11.0291 36.5939   1
   0   5 -21-11.9240 31.3959   2
   0   5  22 245.280 40.3497   1
   0   5 -22 260.336 37.0747   2
   0   5  23 115.115 38.6341   1
   0   5 -23 131.533 35.4579   2
   0   5  24 165.331 42.1766   1
   0   5 -24 168.236 38.5777   2
   0   5  25-20.4321 41.5436   1
   0   5 -25 26.8118 35.7221   2
   0   5  26 1460.73 66.1223   1
   0   5 -26 1595.96 60.7054   2
   0   5  27 256.703 49.1714   1
   0   5 -27 174.629 42.0641   2
   0   5  28 153.192 49.0886   1
   0   6   0 3298.73 52.5789   3
   0   6   0 3526.36 37.0860   1
   0   6   1 4259.07 57.1385   3
   0   6  -1 4072.16 57.4925   3
   0   6   1 4106.59 40.7189   1
   0   6  -1 4027.29 38.8952   1
   0   6   2 1085.74 34.3974   3
   0   6  -2 1107.51 37.0704   3
   0   6  -2 1138.86 23.4400   1
   0   6   2 1182.30 27.2217   1
   0   6  -3 785.973 34.0056   3
   0   6   3 733.315 30.1493   3
   0   6  -3 761.760 20.8248   1
   0   6   3 703.357 24.9368   1
   0   6  -4 956.642 23.3274   1
   0   6   4 901.601 32.1634   3
   0   6  -4 889.150 35.2611   3
   0   6  -5 5034.24 44.6922   1
   0   6   5 5099.25 51.8390   1
   0   6  -5 4937.87 65.1165   3
   0   6   5 4837.77 57.9414   3
   0   6   6 1732.10 36.2882   1
   0   6  -6 1892.23 45.9285   3
   0   6   6 1809.70 39.2653   3
   0   6  -6 1833.14 30.8001   1
   0   6   7 4910.32 56.1348   1
   0   6   7 5035.40 57.5013   3
   0   6  -7 5295.02 68.6130   3
   0   6  -7 5150.41 48.6767   1
   0   6   8 3972.28 53.3165   1
   0   6   8 3997.85 52.2729   3
   0   6  -8 4044.76 61.4760   3
   0   6  -8 4049.70 45.3010   1
   0   6   9 3470.60 52.7236   1
   0   6  -9 3571.14 59.2999   3
   0   6   9 3464.50 48.5117   3
   0   6  -9 3523.45 44.8223   1
   0   6  10 5850.69 67.5321   1
   0   6  10 5910.42 60.5499   3
   0   6 -10 6016.33 75.0571   3
   0   6 -10 5956.90 58.8301   1
   0   6  11 425.319 33.1302   1
   0   6 -11 470.154 34.1718   3
   0   6  11 461.734 25.2293   3
   0   6 -11 451.273 26.1873   1
   0   6  12 765.081 36.5366   1
   0   6  12 802.173 28.4729   3
   0   6 -12 824.028 30.9106   1
   0   6  13 621.650 35.6343   1
   0   6 -13 678.277 35.1355   3
   0   6 -13 635.034 30.2085   1
   0   6  14 879.213 39.5006   1
   0   6 -14 842.585 33.7402   1
   0   6  15 705.969 39.3787   1
   0   6 -15 685.876 37.9772   3
   0   6 -15 664.856 33.0515   1
   0   6  16 2388.45 57.3418   1
   0   6 -16 2435.88 54.0198   3
   0   6 -16 2548.18 51.8713   1
   0   6  17 477.331 38.0880   1
   0   6 -17 490.778 35.0555   3
   0   6 -17 540.554 34.4455   1
   0   6 -18 5.15833 27.7720   3
   0   6  18-19.3328 32.7966   1
   0   6 -19 394.778 34.8006   3
   0   6  19 427.233 40.7406   1
   0   6 -20 397.906 37.5653   2
   0   6 -20 384.089 34.2944   3
   0   6  20 364.808 40.6228   1
   0   6 -21 32.4549 33.6233   2
   0   6  21 28.3622 36.3378   1
   0   6 -22 448.526 41.5887   2
   0   6  22 456.169 44.2654   1
   0   6 -23 45.3502 35.7368   2
   0   6  23 32.9860 39.7827   1
   0   6 -24 649.424 47.7119   2
   0   6  24 710.283 53.0825   1
   0   6 -25 948.938 52.1495   2
   0   6  25 1011.09 59.3323   1
   0   6  26 390.002 50.2765   1
   0   6  27 511.390 54.6861   1
   0   7   0 1.53266 17.7029   1
   0   7   0 27.0327 26.6512   3
   0   7   1 1695.87 31.5704   1
   0   7  -1 1654.84 29.7968   1
   0   7   1 1657.64 44.1956   3
   0   7  -1 1627.22 45.5122   3
   0   7   2 385.756 22.9752   1
   0   7  -2 418.355 33.7115   3
   0   7   2 409.320 31.3560   3
   0   7   3 1853.06 35.1497   1
   0   7  -3 1736.67 47.4393   3
   0   7   3 1778.53 46.3469   3
   0   7   4 133.509 23.7231   1
   0   7  -4 157.304 30.9478   3
   0   7   4 143.165 27.3947   3
   0   7   5 88.4932 24.1762   1
   0   7   5 91.2732 26.0562   3
   0   7  -5 57.2862 30.9108   3
   0   7   6 1573.19 37.1275   1
   0   7   6 1604.11 41.7127   3
   0   7  -6 1520.96 47.0779   3
   0   7   7 4596.84 56.9613   1
   0   7  -7 4507.70 70.0882   3
   0   7   7 4632.36 63.2929   3
   0   7   8 3635.13 53.4846   1
   0   7  -8 3803.31 64.6448   3
   0   7   8 3725.68 56.6866   3
   0   7   9 710.996 34.2630   1
   0   7  -9 648.773 38.6931   3
   0   7   9 686.824 32.4321   3
   0   7  10 571.112 34.2755   1
   0   7  10 629.382 29.9239   3
   0   7 -10 582.011 38.5649   3
   0   7  11 3065.01 49.9227   3
   0   7 -11 3156.48 62.4824   3
   0   7  12 1197.99 41.8069   1
   0   7 -12 1123.68 45.4786   3
   0   7  13 143.851 31.5838   1
   0   7 -13 172.822 32.9853   3
   0   7  14 16.0518 30.1645   1
   0   7 -14 39.1233 31.4101   3
   0   7  15 1130.02 45.6936   1
   0   7 -15 1231.43 47.0717   3
   0   7  16 1091.10 46.4968   1
   0   7 -16 1114.39 45.8953   3
   0   7  17 375.784 40.1477   1
   0   7 -17 369.352 35.7275   3
   0   7  18 100.308 34.8059   1
   0   7 -18 169.798 34.1912   3
   0   7  19-17.2180 35.0187   1
   0   7 -19 43.5592 30.7006   3
   0   7  20 85.8635 38.9229   1
   0   7 -20 155.153 33.5730   3
   0   7  21 102.704 39.4156   1
   0   7  22 195.753 43.6075   1
   0   7  23 7.90393 41.7619   1
   0   7  24 67.9247 46.0381   1
   0   7  25 504.368 52.6813   1
   0   7  26 749.919 58.1193   1
   0   8   0 265.166 31.9660   3
   0   8  -1 1379.99 46.2864   3
   0   8   1 1342.44 45.4426   3
   0   8   2 175.661 31.0594   3
   0   8  -2 153.662 32.2013   3
   0   8  -3 1250.12 46.6534   3
   0   8   3 1250.90 42.4932   3
   0   8   4 21.4794 27.1528   3
   0   8  -4-5.02281 31.3311   3
   0   8   5 1121.41 41.4422   3
   0   8  -5 1224.92 47.3433   3
   0   8  -6 780.740 42.3102   3
   0   8   6 816.954 36.5622   3
   0   8  -7 971.090 43.6759   3
   0   8   7 993.463 38.4591   3
   0   8  -8 445.086 36.9947   3
   0   8   8 383.288 31.3779   3
   0   8   9 2642.46 53.3562   3
   0   8  -9 2550.90 61.9512   3
   0   8 -10 1005.12 47.4925   3
   0   8  10 1053.79 38.4590   3
   0   8 -11 427.571 38.2493   3
   0   8  11 435.278 31.2956   3
   0   8  12 87.0590 31.2122   1
   0   8 -12 20.6184 33.1773   3
   0   8  13 1.69557 31.5254   1
   0   8 -13 38.2540 33.2862   3
   0   8  14 217.478 34.5866   1
   0   8 -14 195.008 35.2589   3
   0   8  15 139.805 34.7458   1
   0   8 -15 151.529 36.1183   3
   0   8  16 196.811 36.7147   1
   0   8 -16 156.231 35.8093   3
   0   8  17 215.849 37.7144   1
   0   8 -17 310.833 39.3787   3
   0   8  18 446.034 42.9440   1
   0   8 -18 529.213 41.4368   3
   0   8  19 54.3424 38.7261   1
   0   8 -19 52.9716 35.2838   3
   0   8  20 150.026 42.9564   1
   0   8 -20 126.022 37.4883   3
   0   8  21 177.125 43.6649   1
   0   8 -21 144.630 37.8075   3
   0   8  22 305.930 45.9503   1
   0   8  23 278.383 48.5792   1
   0   8  24 198.573 48.0858   1
   0   8  25 398.832 53.3009   1
   0   9   0 29.4651 31.9630   3
   0   9  -1 299.700 36.4648   3
   0   9   1 289.338 38.1157   3
   0   9  -2-1.71188 31.7867   3
   0   9   2 54.2471 30.5965   3
   0   9  -3 16.9664 32.8353   3
   0   9   3 55.6191 32.8852   3
   0   9   4 453.325 38.7438   3
   0   9  -4 439.899 40.4540   3
   0   9   5 239.038 35.7880   3
   0   9  -5 185.010 34.5783   3
   0   9  -6 254.252 36.9104   3
   0   9   6 235.170 34.1200   3
   0   9   7 52.4082 30.3592   3
   0   9  -7 44.2017 35.3205   3
   0   9  -8 527.985 43.5388   3
   0   9   8 483.194 36.3402   3
   0   9   9 100.819 30.2025   3
   0   9  -9 100.779 36.8873   3
   0   9  10 1351.15 45.6516   3
   0   9 -10 1318.58 54.3026   3
   0   9 -11 506.844 43.8605   3
   0   9 -12 522.629 44.3931   3
   0   9 -13 429.665 41.7721   3
   0   9 -14 149.798 39.7630   3
   0   9 -15 425.125 42.0281   3
   0   9 -16 382.546 43.1079   3
   0   9 -17 577.313 46.9761   3
   0   9 -18 130.546 38.8405   3
   0   9 -19 1254.95 56.6983   3
   0   9 -20 452.949 45.1140   3
   0   9 -21 1154.48 57.2120   3
   0  10   0 1528.18 56.3372   3
   0  10  -1 91.1820 35.0585   3
   0  10   1 152.389 36.0671   3
   0  10   2 944.337 49.4444   3
   0  10  -2 994.137 49.4120   3
   0  10  -3 59.3460 35.6263   3
   0  10   3 94.6038 34.1476   3
   0  10   4-40.1400 32.1673   3
   0  10  -4 46.1775 35.8143   3
   0  10   5 1130.66 49.3585   3
   0  10  -5 1163.17 54.4679   3
   0  10  -6 109.368 40.0802   3
   0  10   6 69.7559 34.0352   3
   0  10  -7 150.311 40.0117   3
   0  10   7 230.867 35.7435   3
   0  10  -8 367.749 43.1246   3
   0  10   8 363.511 38.2824   3
   0  10   9 1167.78 48.2927   3
   0  10  -9 1322.33 57.9169   3
   0  10 -10 1082.33 55.4689   3
   0  10 -11 178.310 41.0523   3
   0  10 -12 85.6291 37.5075   3
   0  10 -13 1276.53 59.0607   3
   0  10 -14 242.774 42.5520   3
   0  10 -15 274.765 43.4784   3
   0  10 -16 362.825 46.1397   3
   0  10 -17 160.489 44.1156   3
   0  10 -18 309.433 45.5125   3
   0  10 -19 480.959 49.6593   3
   0  10 -20 19.3211 43.5045   3
   0  11   0-20.0633 40.2593   3
   0  11   1 124.902 39.2121   3
   0  11  -1 124.787 38.7374   3
   0  11   2 189.254 40.8548   3
   0  11  -2 271.335 42.4783   3
   0  11   3 37.6817 38.2249   3
   0  11  -3 67.6831 41.7951   3
   0  11  -4 349.447 47.1777   3
   0  11   4 328.367 43.0316   3
   0  11   5 257.885 41.0312   3
   0  11  -5 332.798 44.2677   3
   0  11  -6 450.049 48.3772   3
   0  11   6 410.959 43.7227   3
   0  11  -7 304.844 47.9327   3
   0  11   7 351.953 42.0277   3
   0  11   8 421.924 42.4350   3
   0  11  -8 305.366 44.7685   3
   0  11  -9 164.465 46.2683   3
   0  11 -10 46.9852 43.0304   3
   0  11 -11 994.658 58.7728   3
   0  11 -12 190.686 46.4092   3
   0  11 -13 465.348 50.9401   3
   0  11 -14 330.675 48.6900   3
   0  11 -15 98.3688 43.8668   3
   0  12   0 81.4515 43.1157   3
   0  12   1 258.048 47.4217   3
   0  12  -1 301.447 48.0201   3
   0  12   2 126.569 43.8871   3
   0  12  -2 70.0269 41.5440   3
   0  12  -3 144.244 46.2974   3
   0  12   3 95.7322 42.8510   3
   0  12   4 303.656 46.6545   3
   0  12  -4 376.739 50.8558   3
   0  12  -5 585.634 55.4360   3
   0  12   5 589.636 50.8175   3
   0  12  -6 210.233 47.9581   3
   0  12   6 158.736 43.2239   3
   0  12  -7 254.762 47.4517   3
   0  12   7 278.581 45.6595   3
   0  12  -8 305.825 51.0147   3
   1 -13   0 330.818 57.9515   2
   1 -13   1 259.877 57.5490   2
   1 -13   2 133.906 56.0555   2
   1 -13   3 300.426 56.8783   2
   1 -13   4 190.885 53.2259   2
  -1 -13  -4 136.464 52.6797   2
   1 -13   5 33.3777 52.2725   2
   1 -12 -10 135.336 53.5038   2
   1 -12  -9 242.452 53.0777   2
   1 -12  -8 889.377 64.2461   2
   1 -12  -7 244.739 55.6800   2
   1 -12  -6 98.6172 52.6662   2
   1 -12  -5 425.160 55.4137   2
   1 -12  -4 393.067 57.4947   2
   1 -12  -3 415.755 58.2620   2
   1 -12  -2 54.7535 49.9524   2
   1 -12  -1 127.307 50.8401   2
  -1 -12   1 168.153 49.0780   2
  -1 -12   0 97.1847 49.2066   2
   1 -12   0 78.7973 49.9155   2
  -1 -12  -1 64.8151 47.2338   2
   1 -12   1 40.8959 47.9343   2
  -1 -12  -2-45.4666 48.0915   2
   1 -12   2 91.7251 51.0363   2
   1 -12   3 427.402 54.3727   2
  -1 -12  -3 305.014 52.2063   2
   1 -12   4 134.564 48.8346   2
  -1 -12  -4 272.215 51.2900   2
  -1 -12  -5 355.544 53.5731   2
   1 -12   5 397.046 54.4356   2
   1 -12   6 218.414 52.6667   2
  -1 -12  -6 189.525 50.7778   2
  -1 -12  -7 819.655 60.2143   2
   1 -12   7 763.783 59.3679   2
   1 -12   8 540.467 55.8375   2
  -1 -12  -8 541.976 58.0140   2
   1 -12   9 158.897 50.2111   2
  -1 -12  -9 128.893 51.0974   2
  -1 -12 -10 225.418 53.7188   2
   1 -12  10 122.891 49.1778   2
  -1 -12 -11-29.4712 52.2710   2
   1 -11 -14 147.570 55.0228   2
   1 -11 -13 129.834 51.2563   2
   1 -11 -12 54.2294 49.2748   2
   1 -11 -11 452.638 53.7676   2
   1 -11 -10 324.474 51.6581   2
   1 -11  -9 296.288 51.7715   2
   1 -11  -8 199.816 48.0444   2
   1 -11  -7 310.243 51.3064   2
   1 -11  -6 246.952 49.5670   2
  -1 -11   6 317.725 44.8362   2
   1 -11  -5 504.524 55.1296   2
  -1 -11   5 345.340 44.8254   2
  -1 -11   4 722.756 50.8462   2
   1 -11  -4 708.967 56.9676   2
  -1 -11   3 380.399 46.1772   2
   1 -11  -3 378.125 51.2932   2
  -1 -11   2 233.162 45.4052   2
   1 -11  -2 127.928 48.9669   2
  -1 -11   1 72.1448 42.1842   2
   1 -11  -1 42.8428 45.1274   2
  -1 -11   0 195.654 45.0006   2
   1 -11   0 196.783 46.4606   2
   1 -11   1 403.662 50.6143   2
  -1 -11  -1 454.260 48.7431   2
   1 -11   2 106.494 44.5981   2
  -1 -11  -2 140.398 45.0908   2
  -1 -11  -3-26.5264 43.2674   2
   1 -11   3 64.1724 42.9717   2
  -1 -11  -4 333.127 48.7512   2
   1 -11   4 206.756 47.1003   2
  -1 -11  -5 348.338 49.3473   2
   1 -11   5 370.310 49.2774   2
  -1 -11  -6 437.382 50.2671   2
   1 -11   6 472.271 50.3775   2
  -1 -11  -7 589.057 53.3233   2
   1 -11   7 659.221 53.7377   2
  -1 -11  -8 786.518 56.2748   2
   1 -11   8 765.080 54.2366   2
   1 -11   9 263.546 46.7984   2
  -1 -11  -9 184.002 50.0416   2
  -1 -11 -10 519.446 55.1378   2
   1 -11  10 524.662 52.9001   2
   1 -11  11 235.544 45.5124   2
  -1 -11 -11 293.798 52.9908   2
  -1 -11 -12 8.84097 47.4452   2
   1 -11  12-7.33457 41.4970   2
   1 -11  13 40.1979 42.3275   2
  -1 -11 -13 22.1767 48.3613   2
  -1 -11 -14 678.233 60.9340   2
  -1 -11 -15 39.1665 50.0741   2
   1 -10 -18 267.834 56.6209   2
   1 -10 -17 164.584 52.8722   2
   1 -10 -16 95.4259 49.6299   2
   1 -10 -15-8.42457 49.9169   2
   1 -10 -14 200.999 51.0323   2
   1 -10 -13 503.056 55.0902   2
   1 -10 -12 287.236 52.3358   2
   1 -10 -11 753.347 55.8236   2
   1 -10 -10 274.510 48.8006   2
  -1 -10   9 875.126 47.5169   2
   1 -10  -9 833.954 56.4043   2
  -1 -10   8 379.633 40.8395   2
   1 -10  -8 331.819 48.2710   2
   1 -10  -7 4.28387 42.6005   2
  -1 -10   7 123.058 38.0721   2
   1 -10  -6 1078.73 58.3677   2
  -1 -10   6 1110.25 50.9616   2
   1 -10  -5 82.4409 41.9968   2
  -1 -10   5 51.5799 37.2912   2
  -1 -10   4 103.202 38.1774   2
   1 -10  -4 134.834 45.0671   2
  -1 -10   3 149.605 37.8691   2
   1 -10  -3 260.501 43.5537   2
   1 -10  -2 184.803 44.5820   2
  -1 -10   2 212.590 40.9885   2
   1 -10  -1 901.898 51.8829   2
  -1 -10   1 1001.83 49.8440   2
  -1 -10   0 345.191 44.0589   2
   1 -10   0 392.425 46.0460   2
  -1 -10  -1 342.836 42.6798   2
   1 -10   1 331.127 45.1974   2
   1 -10   2 172.796 40.6643   2
  -1 -10  -2 191.905 42.7754   2
   1 -10   3 498.538 46.7469   2
  -1 -10  -3 437.200 44.5918   2
   1 -10   4 114.016 41.3803   2
  -1 -10  -4 113.679 41.4438   2
   1 -10   5 1275.30 56.0947   2
  -1 -10  -5 1207.11 56.3576   2
  -1 -10  -6 8.51311 39.4049   2
   1 -10   6-22.1975 40.1609   2
  -1 -10  -7 642.360 51.9844   2
   1 -10   7 692.862 49.4017   2
  -1 -10  -8 578.270 50.5588   2
   1 -10   8 545.918 45.1525   2
  -1 -10  -9 106.359 43.7994   2
   1 -10   9 138.710 40.4764   2
  -1 -10 -10 164.670 43.7006   2
   1 -10  10 89.5146 38.9037   2
  -1 -10 -11 652.754 51.2095   2
   1 -10  11 759.166 50.2945   2
   1 -10  12 640.114 49.1568   2
  -1 -10 -12 626.821 53.0698   2
   1 -10  13 1132.93 56.1988   2
  -1 -10 -13 976.130 58.2303   2
   1 -10  14 563.999 48.4420   2
  -1 -10 -14 567.761 54.7231   2
  -1 -10 -15 79.6064 48.2661   2
   1 -10  15 15.6944 41.0393   2
  -1 -10 -16 204.576 52.0604   2
   1 -10  16 228.433 44.4799   2
   1 -10  17 455.359 49.0669   2
  -1 -10 -17 433.780 55.6143   2
  -1 -10 -18 261.425 53.4778   2
   1  -9 -21 353.696 55.9789   2
   1  -9 -20 231.384 50.5022   2
   1  -9 -18 300.899 49.6593   2
   1  -9 -17 329.972 49.9320   2
   1  -9 -16 680.305 55.0892   2
   1  -9 -15 39.5408 46.5334   2
   1  -9 -14 33.5843 44.6456   2
  -1  -9  13 198.837 35.6926   2
   1  -9 -13 165.127 42.3080   2
  -1  -9  12 616.021 40.8922   2
   1  -9 -12 671.579 52.0910   2
   1  -9 -11 489.080 47.7214   2
  -1  -9  11 523.776 39.6492   2
   1  -9 -10 233.816 46.2489   2
  -1  -9  10 322.528 36.1625   2
  -1  -9   9 911.039 44.3713   2
   1  -9  -9 993.788 53.1979   2
  -1  -9   8 355.028 37.5238   2
   1  -9  -8 294.918 43.8702   2
  -1  -9   7 583.309 40.5769   2
   1  -9  -7 714.189 49.6162   2
  -1  -9   6 134.302 34.4657   2
   1  -9  -6 75.3201 42.3163   2
  -1  -9   5 126.524 34.6931   2
   1  -9  -5 183.117 42.8152   2
   1  -9  -4 155.159 42.2951   2
  -1  -9   4 112.924 35.5490   2
   1  -9  -3 71.4519 39.8120   2
  -1  -9   3 147.520 35.6795   2
   1  -9  -2 211.341 41.1836   2
  -1  -9   2 166.882 36.2483   2
   1  -9  -1 750.584 46.7620   2
  -1  -9   1 681.553 42.9566   2
  -1  -9   0 318.888 38.9687   2
   1  -9   0 319.049 40.8309   2
   1  -9   1 288.121 38.7951   2
  -1  -9  -1 312.282 40.2333   2
  -1  -9  -2 124.453 38.5372   2
   1  -9   2 178.197 36.4006   2
  -1  -9  -3 66.8468 38.4493   2
   1  -9   3 89.5394 36.6205   2
  -1  -9  -4 1166.05 52.9453   2
   1  -9   4 1190.17 50.9206   2
  -1  -9  -5 133.605 39.2135   2
   1  -9   5 181.262 35.9990   2
  -1  -9  -6 575.855 43.6228   2
   1  -9   6 469.310 41.6019   2
   1  -9   7 80.3304 35.8862   2
  -1  -9  -7 131.296 41.7392   2
   1  -9   8 1093.94 50.0277   2
  -1  -9  -8 1133.84 53.0193   2
   1  -9   9 229.675 39.6629   2
  -1  -9  -9 224.850 42.1697   2
  -1  -9 -10 651.542 47.6501   2
   1  -9  10 656.383 44.5079   2
  -1  -9 -11-4.43001 41.8854   2
   1  -9  11 49.0104 33.3540   2
  -1  -9 -12 105.914 42.9322   2
   1  -9  12 67.3248 35.1192   2
   1  -9  13 123.781 35.8344   2
  -1  -9 -13 204.403 44.0312   2
   1  -9  14 890.192 48.0403   2
  -1  -9 -14 767.751 51.3887   2
  -1  -9 -15 0.31627 41.0032   2
   1  -9  15 49.3546 36.9252   2
  -1  -9 -16 49.0362 43.8438   2
   1  -9  16 28.4756 37.1413   2
   1  -9  17 183.914 41.1795   2
  -1  -9 -17 61.2402 45.6093   2
   1  -9  18 636.302 48.4395   2
  -1  -9 -18 522.612 56.8254   2
   1  -9  19 197.121 41.8609   2
  -1  -9 -19 281.309 53.3487   2
   1  -9  20 363.363 45.3205   2
  -1  -9 -20 243.414 51.2935   2
  -1  -9 -21 390.279 55.8654   2
   1  -8 -23 85.1373 49.7694   2
   1  -8 -22 1605.74 72.3709   2
   1  -8 -21 24.6900 47.7237   2
   1  -8 -20 728.006 57.3048   2
   1  -8 -19 363.780 50.6861   2
   1  -8 -18 531.472 53.1372   2
   1  -8 -17 142.978 45.8913   2
  -1  -8  16 490.805 37.2857   2
   1  -8 -16 489.518 48.0043   2
  -1  -8  15 283.641 33.4859   2
   1  -8 -15 255.625 45.2235   2
   1  -8 -14 32.8545 40.0780   2
  -1  -8  14 18.1886 30.2560   2
  -1  -8  13 509.601 36.7604   2
   1  -8 -13 584.858 47.9514   2
   1  -8 -12 121.084 42.4515   2
  -1  -8  12 115.307 30.5842   2
   1  -8 -11 573.246 47.0306   2
  -1  -8  11 584.396 37.2949   2
   1  -8 -10 116.333 40.0708   2
  -1  -8  10 114.025 30.0344   2
  -1  -8   9 1348.87 45.1788   2
   1  -8  -9 1378.89 54.7344   2
   1  -8  -8 578.039 45.4542   2
  -1  -8   8 529.095 35.8635   2
  -1  -8   7 378.658 33.8154   2
   1  -8  -7 335.894 43.4995   2
  -1  -8   6 1533.81 46.3290   2
   1  -8  -6 1703.88 54.7780   2
   1  -8  -5 3372.45 69.1985   2
  -1  -8   5 3369.20 60.8902   2
   1  -8  -4 299.408 39.2719   2
  -1  -8   4 219.827 33.3316   2
   1  -8  -3 505.032 42.0290   2
  -1  -8   3 551.253 37.7340   2
   1  -8  -2 518.158 39.6941   2
  -1  -8   2 558.317 37.9200   2
  -1  -8   1 13.5984 30.3110   2
   1  -8  -1-23.1993 36.0171   2
  -1  -8   0 62.0345 33.8877   2
   1  -8   0 95.8625 34.2633   2
  -1  -8  -1 306.005 37.0861   2
   1  -8   1 267.759 36.6379   2
   1  -8   2 2087.77 54.5328   2
  -1  -8  -2 2038.57 53.2569   2
  -1  -8  -3 1302.38 48.1749   2
   1  -8   3 1385.66 49.1657   2
   1  -8   4 2118.75 54.3597   2
  -1  -8  -4 1904.30 52.6682   2
   1  -8   5 969.148 42.5749   2
  -1  -8  -5 945.192 46.3610   2
   1  -8   6 3149.04 63.9283   2
  -1  -8  -6 3157.78 65.4833   2
  -1  -8  -7 726.033 43.7980   2
   1  -8   7 684.427 41.0226   2
   1  -8   8 1851.21 52.3722   2
  -1  -8  -8 1867.41 55.8516   2
   1  -8   9 260.505 36.0678   2
  -1  -8  -9 263.876 39.6332   2
   1  -8  10 1896.00 54.9847   2
  -1  -8 -10 1739.15 57.5326   2
   1  -8  11 431.448 38.5854   2
  -1  -8 -11 390.168 42.6417   2
   1  -8  12 809.464 43.2441   2
  -1  -8 -12 743.296 48.3030   2
   1  -8  13 348.819 36.5950   2
  -1  -8 -13 326.888 40.5417   2
   1  -8  14 733.720 43.3151   2
  -1  -8 -14 757.542 50.1140   2
   1  -8  15 750.401 44.3090   2
  -1  -8 -15 800.093 53.3385   2
  -1  -8 -16 49.4955 43.1139   2
   1  -8  16 42.1296 35.3304   2
  -1  -8 -17 323.858 47.7233   2
   1  -8  17 430.616 41.7970   2
  -1  -8 -18 174.536 47.3789   2
   1  -8  18 84.6883 36.0899   2
  -1  -8 -19 487.131 51.4388   2
   1  -8  19 524.879 45.7771   2
  -1  -8 -20 226.438 46.3861   2
   1  -8  20 284.718 42.0927   2
  -1  -8 -21 55.7346 47.5523   2
   1  -8  21 80.1914 38.6628   2
  -1  -8 -22 436.654 54.6744   2
   1  -8  22 651.281 49.2394   2
  -1  -8 -23 157.759 47.8457   2
   1  -7 -25 239.800 49.4162   2
   1  -7 -24 19.1879 44.8287   2
   1  -7 -23 432.669 52.8946   2
   1  -7 -22 401.153 51.2922   2
   1  -7 -21 248.144 48.6866   2
  -1  -7  21 177.036 34.2284   3
   1  -7 -20 508.673 51.2257   2
   1  -7 -19 327.290 46.7476   2
  -1  -7  19 347.564 35.7231   2
   1  -7 -18 1145.78 54.4473   2
  -1  -7  18 1091.19 45.3105   2
   1  -7 -17 181.712 41.8378   2
  -1  -7  17 294.731 34.4854   2
   1  -7 -16 730.350 48.2304   2
  -1  -7  16 701.441 38.1180   2
   1  -7 -15 445.724 44.8277   2
  -1  -7  15 383.123 32.9899   2
   1  -7 -14 1050.24 52.0817   2
  -1  -7  14 1132.86 42.2673   2
   1  -7 -13 841.401 47.3640   2
  -1  -7  13 852.240 37.9264   2
   1  -7 -12 1153.63 49.3231   2
  -1  -7  12 1214.57 40.3760   2
  -1  -7  11 746.623 34.8765   2
   1  -7 -11 726.693 46.1499   2
  -1  -7  10 3553.87 59.0559   2
   1  -7 -10 3271.45 68.1557   2
   1  -7  -9 2740.28 62.6568   2
  -1  -7   9 2599.62 51.6521   2
   1  -7  -8 1190.50 50.2835   2
  -1  -7   8 1010.83 38.0841   2
   1  -7  -7 1453.56 52.2410   2
  -1  -7   7 1434.08 42.1226   2
   1  -7  -6 6196.23 83.8198   2
  -1  -7   6 6168.07 72.0589   2
  -1  -7   5 557.552 32.5523   2
   1  -7  -5 525.207 42.2299   2
   1  -7  -4 3248.04 62.8267   2
  -1  -7   4 3519.83 57.9646   2
   1  -7  -3 1292.18 46.5628   2
  -1  -7   3 1211.21 39.9964   2
   1  -7  -2 198.673 35.6654   2
  -1  -7   2 207.713 30.3735   2
  -1  -7   1 337.441 34.7624   2
   1  -7  -1 331.777 37.2052   2
   1  -7   0 615.080 37.5971   2
  -1  -7   0 547.046 34.5832   2
  -1  -7  -1 592.585 37.6312   2
   1  -7   1 580.516 38.0504   2
  -1  -7  -2 1090.03 42.6216   2
   1  -7   2 1004.96 42.1175   2
   1  -7   3 6319.22 75.8832   2
  -1  -7  -3 6288.33 77.8038   2
  -1  -7  -4 1590.82 48.2251   2
   1  -7   4 1509.83 44.9808   2
  -1  -7  -5 607.573 39.6570   2
   1  -7   5 629.543 37.4685   2
   1  -7   6 147.531 30.7246   2
  -1  -7  -6 190.328 37.9141   2
  -1  -7  -7 2366.95 57.0454   2
   1  -7   7 2478.55 55.0399   2
   1  -7   8 2979.59 58.6653   2
  -1  -7  -8 2967.74 61.7100   2
   1  -7   9 7254.53 85.2282   2
  -1  -7  -9 7074.93 85.4215   2
  -1  -7 -10 1325.94 47.6203   2
   1  -7  10 1312.96 43.6026   2
  -1  -7 -11 481.032 40.4259   2
   1  -7  11 422.734 34.0284   2
  -1  -7 -12 2965.10 65.5766   2
   1  -7  12 3176.53 63.2846   2
  -1  -7 -13 2528.35 64.2548   2
   1  -7  13 2609.70 58.9970   2
  -1  -7 -14 571.939 44.4021   2
   1  -7  14 539.173 37.8392   2
  -1  -7 -15 19.5344 36.4250   2
   1  -7  15 100.537 30.2956   2
  -1  -7 -16 1467.70 57.6582   2
   1  -7  16 1563.72 52.5401   2
  -1  -7 -17 80.6133 41.7230   2
   1  -7  17 103.285 33.0907   2
   1  -7  18 315.723 36.4933   2
  -1  -7 -18 384.927 46.5099   2
   1  -7  19 73.2135 35.2533   2
  -1  -7 -19 90.1419 42.4680   2
   1  -7  20 190.200 36.9116   2
  -1  -7 -20 269.288 43.9139   2
   1  -7  21 1854.63 62.4553   2
  -1  -7 -21 1880.31 69.8358   2
   1  -7  22 290.729 39.9085   2
  -1  -7 -22 325.864 50.5594   2
   1  -7  23 158.338 39.3846   2
  -1  -7 -23 198.253 47.4263   2
   1  -7  24 578.626 49.5787   2
  -1  -7 -24 546.902 57.3153   2
   1  -7  25 372.195 45.9312   2
   1  -6 -26 1229.24 65.4428   2
   1  -6 -25 132.944 45.7489   2
  -1  -6  25 127.909 39.1972   1
   1  -6 -24 34.3691 43.2305   2
  -1  -6  24 51.9738 34.8853   1
   1  -6 -23 472.041 48.8171   2
  -1  -6  23 391.016 39.6680   1
   1  -6 -22 828.895 53.9968   2
  -1  -6  22 778.410 43.3848   1
   1  -6 -21 223.051 43.8423   2
  -1  -6  21 222.133 33.8534   1
  -1  -6  21 219.019 33.0943   3
  -1  -6  20 95.2550 29.5018   3
   1  -6 -20 97.5088 41.1090   2
   1  -6 -19 25.0298 37.6003   2
   1  -6 -18 431.525 44.0684   2
  -1  -6  18 495.681 35.2035   2
   1  -6 -17 186.581 40.6497   2
  -1  -6  17 135.239 29.3615   2
   1  -6 -16 1078.50 51.1419   2
  -1  -6  16 1110.09 40.5756   2
   1  -6 -15 99.8251 35.8837   2
  -1  -6  15 91.2292 26.0024   2
   1  -6 -14 1185.27 48.2518   2
  -1  -6  14 1199.76 39.2498   2
   1  -6 -13 435.322 40.6446   2
  -1  -6  13 490.291 30.8994   2
   1  -6 -12 1350.99 51.2211   2
  -1  -6  12 1235.48 38.2346   2
   1  -6 -11 2310.77 57.7421   2
  -1  -6  11 2449.49 47.8166   2
   1  -6 -10 3968.89 68.9501   2
  -1  -6  10 4118.50 58.1680   2
   1  -6  -9 1766.13 52.3920   2
  -1  -6   9 1743.72 40.2782   2
   1  -6  -8 2365.89 55.4995   2
  -1  -6   8 2405.93 45.7511   2
  -1  -6   7 4739.04 58.0381   2
   1  -6  -7 4658.79 68.4334   2
  -1  -6   6 268.636 24.9636   2
   1  -6  -6 290.141 36.3064   2
  -1  -6   5 196.742 25.3162   2
   1  -6  -5 253.349 35.0557   2
   1  -6  -4 114.099 31.0403   2
  -1  -6   4 170.337 23.8598   2
   1  -6  -3 544.413 34.5510   2
  -1  -6   3 499.031 27.6664   2
   1  -6  -2 1022.93 39.4668   2
  -1  -6   2 967.337 33.0427   2
   1  -6  -1 3996.39 59.5907   2
  -1  -6   1 4034.00 54.1846   2
  -1  -6   0 2531.64 45.6602   2
   1  -6   0 2643.39 49.3447   2
  -1  -6  -1 2915.22 49.6542   2
   1  -6   1 2971.65 52.4802   2
   1  -6   2 8451.03 78.7847   2
  -1  -6  -2 8666.28 78.5457   2
  -1  -6  -3 3178.75 52.7108   2
   1  -6   3 3393.83 53.4693   2
  -1  -6  -4 2405.38 49.1197   2
   1  -6   4 2408.73 46.6103   2
   1  -6   5 2679.50 50.1153   2
  -1  -6  -5 2560.92 51.1681   2
  -1  -6  -6 2168.70 49.0031   2
   1  -6   6 2036.13 44.8997   2
   1  -6   7 8265.84 80.5127   2
  -1  -6  -7 8292.75 83.9949   2
  -1  -6  -8 656.894 39.7339   2
   1  -6   8 721.578 34.8319   2
  -1  -6  -9 3275.62 60.3945   2
   1  -6   9 3259.25 57.1470   2
  -1  -6 -10 14148.8 113.758   2
   1  -6  10 14664.4 110.982   2
   1  -6  11 329.908 31.5459   2
  -1  -6 -11 358.416 39.8150   2
   1  -6  12 5724.33 74.6561   2
  -1  -6 -12 5419.69 77.7466   2
   1  -6  13 4942.54 72.5662   2
  -1  -6 -13 5120.90 77.4870   2
   1  -6  14 1133.44 43.3473   2
   1  -6  14 1073.19 33.1587   1
  -1  -6 -14 1035.57 47.6110   2
   1  -6  15 1721.04 49.9947   2
  -1  -6 -15 1788.28 55.4988   2
   1  -6  16 1002.58 42.7596   2
   1  -6  16 914.649 34.3668   1
  -1  -6 -16 945.527 49.0249   2
   1  -6  17 13.1159 28.9825   2
  -1  -6 -17 20.8257 39.0321   2
  -1  -6 -18 271.381 42.6481   2
  -1  -6 -19 463.662 46.0497   2
  -1  -6 -20 562.538 47.0640   2
  -1  -6 -21 157.172 40.5986   2
  -1  -6 -22 1394.01 62.0731   2
  -1  -6 -23 381.623 49.5273   2
  -1  -6 -24 360.244 49.8356   2
  -1  -6 -25 258.858 47.6489   2
  -1  -6 -26 883.810 61.5024   2
  -1  -5  29 9.57864 41.0046   1
  -1  -5  28 51.9341 39.9419   1
   1  -5 -28 99.4078 47.3449   2
  -1  -5  27 189.753 41.6329   1
   1  -5 -27 300.361 50.2097   2
  -1  -5  26 533.663 46.1882   1
   1  -5 -26 460.099 52.1535   2
  -1  -5  25 446.129 43.2295   1
   1  -5 -25 360.902 45.9939   2
  -1  -5  24 139.603 36.4448   1
   1  -5 -24 153.277 44.9243   2
  -1  -5  23 415.832 39.4907   1
   1  -5 -23 375.998 46.2993   2
  -1  -5  22 563.981 40.9839   1
   1  -5 -22 587.638 46.6802   2
  -1  -5  21 636.890 39.6748   1
   1  -5 -21 604.442 47.3788   2
   1  -5 -20 158.866 40.3124   2
  -1  -5  20 65.0547 26.8197   3
   1  -5 -19 86.7238 38.9450   2
  -1  -5  19 69.3103 25.9862   3
   1  -5 -18 981.621 47.7852   2
   1  -5 -17 262.847 38.9740   2
   1  -5 -16 451.418 39.5589   2
   1  -5 -15 726.017 43.0343   2
   1  -5 -14 1173.09 47.0885   2
   1  -5 -13 413.175 39.9649   2
   1  -5 -12 3539.47 63.5633   2
  -1  -5  12 3677.72 53.4401   2
   1  -5 -11 5790.61 74.1218   2
  -1  -5  11 6099.52 64.6637   2
   1  -5 -10 248.074 34.4095   2
  -1  -5  10 309.663 23.7121   2
   1  -5  -9 2016.18 48.2436   2
  -1  -5   9 1946.51 37.6394   2
   1  -5  -8 2096.53 48.2602   2
  -1  -5   8 2084.86 38.0380   2
   1  -5  -7 2965.30 52.1909   2
  -1  -5   7 2798.20 41.6730   2
  -1  -5   6 5825.84 56.4761   2
   1  -5  -6 5874.50 67.5880   2
  -1  -5   5 982.726 27.8501   2
   1  -5  -5 986.204 36.5061   2
   1  -5  -4 4653.71 58.7900   2
  -1  -5   4 4568.81 50.3610   2
   1  -5  -3 239.197 26.4535   2
  -1  -5   3 172.459 19.6534   2
  -1  -5   2 2146.06 37.2582   2
   1  -5  -2 1964.31 42.2313   2
  -1  -5   1 13956.5 83.8137   2
   1  -5  -1 13497.5 91.0690   2
   1  -5   0 27922.4 128.524   2
  -1  -5   0 28778.5 121.634   2
  -1  -5  -1 1368.99 33.2024   2
   1  -5   1 1311.13 33.8547   2
  -1  -5  -2 7231.16 63.9859   2
   1  -5   2 7380.32 67.2578   2
   1  -5   3 3958.73 51.8712   2
  -1  -5  -3 3869.73 50.8032   2
   1  -5   4 628.935 27.8279   2
  -1  -5  -4 651.803 30.1980   2
  -1  -5  -5 1412.90 37.9926   2
   1  -5   5 1355.45 35.2205   2
  -1  -5  -6 4148.30 56.0284   2
   1  -5   6 4021.31 53.3380   2
  -1  -5  -7 142.943 29.1246   2
   1  -5   7 139.782 22.9653   2
  -1  -5  -8 863.718 36.4583   2
   1  -5   8 835.020 31.9446   2
  -1  -5  -9 2997.29 53.2974   2
   1  -5   9 2870.12 48.0552   2
  -1  -5 -10 52.7551 32.5459   2
   1  -5  10 12.3175 22.2246   2
  -1  -5 -11 3140.66 57.5723   2
   1  -5  11 3234.94 54.1052   2
  -1  -5 -12 115.607 33.2166   2
  -1  -5 -13 2906.39 60.0645   2
  -1  -5 -14 4558.11 72.9506   2
   1  -5  14 4689.00 57.9576   1
  -1  -5 -15 207.448 37.0766   2
   1  -5  15 139.029 24.1338   1
  -1  -5 -16 437.546 39.5256   2
   1  -5  16 464.473 29.6795   1
  -1  -5 -17 1504.71 53.7694   2
   1  -5  17 1565.86 42.9512   1
  -1  -5 -18 284.328 39.6746   2
   1  -5  18 254.123 30.0799   1
  -1  -5 -19 3166.16 70.2404   2
   1  -5  19 3195.86 59.6830   1
  -1  -5 -20 798.518 48.9241   2
   1  -5  20 805.306 39.4536   1
  -1  -5 -21 690.847 48.8385   2
   1  -5  21 738.598 40.2051   1
  -1  -5 -22 174.684 39.5197   2
   1  -5  22 306.034 35.4329   1
  -1  -5 -23 59.9383 40.1787   2
   1  -5  23 88.5594 34.3898   1
  -1  -5 -24 226.814 44.1096   2
   1  -5  24 204.938 38.9355   1
  -1  -5 -25 174.075 45.6610   2
   1  -5  25 121.741 37.1719   1
  -1  -5 -26 123.065 47.0586   2
   1  -5  26 260.917 41.8579   1
  -1  -5 -27 368.951 51.8706   2
   1  -4 -29 43.9509 43.3768   2
  -1  -4  29 70.1172 43.7896   1
   1  -4 -28 753.227 55.6340   2
  -1  -4  28 667.619 52.2405   1
   1  -4 -27 152.313 46.1082   2
  -1  -4  27-6.49661 38.7015   1
   1  -4 -26 87.3801 42.1853   2
  -1  -4  26 86.3132 38.5695   1
   1  -4 -25 470.705 46.2567   2
  -1  -4  25 522.842 44.3438   1
   1  -4 -24 269.183 42.7372   2
  -1  -4  24 258.481 37.6441   1
   1  -4 -23 184.157 38.6486   2
  -1  -4  23 187.101 35.6534   1
   1  -4 -22 946.751 50.6194   2
  -1  -4  22 984.845 44.7147   1
   1  -4 -21 261.335 40.7918   2
  -1  -4  21 258.381 34.3227   1
   1  -4 -20 256.913 39.0274   2
  -1  -4  19 586.977 31.2505   3
   1  -4 -19 657.103 43.3436   2
  -1  -4  18 610.487 30.1771   3
   1  -4 -18 727.675 41.8185   2
   1  -4 -17 3619.38 67.9381   2
   1  -4 -16 904.362 42.5205   2
   1  -4 -15 1327.04 46.4367   2
   1  -4 -14 270.232 35.8090   2
   1  -4 -13 3321.41 59.2681   2
   1  -4 -12 2126.16 49.1861   2
   1  -4 -11 2612.38 50.7077   2
   1  -4 -10 1610.51 43.0651   2
   1  -4  -9 2195.60 44.5757   2
   1  -4  -8 2985.78 48.2502   2
  -1  -4   8 2954.45 38.7301   2
   1  -4  -7 454.845 29.2874   2
  -1  -4   7 458.164 20.7394   2
   1  -4  -6 524.957 30.0231   2
  -1  -4   6 401.540 19.8592   2
   1  -4  -5 10911.8 78.5372   2
  -1  -4   5 10472.5 64.6908   2
   1  -4  -4 16094.9 91.9953   2
  -1  -4   4 16504.6 79.5396   2
   1  -4  -3 13871.8 84.6466   2
  -1  -4   3 14086.5 73.5713   2
   1  -4  -2 12386.2 78.1847   2
  -1  -4   2 12110.0 67.5352   2
   1  -4  -1 1162.38 30.6853   2
  -1  -4   1 1123.71 27.1360   2
   1  -4   0 19178.6 93.3635   2
  -1  -4   0 18892.6 86.1538   2
  -1  -4  -1 7017.23 55.1328   2
   1  -4   1 7377.86 60.0700   2
   1  -4   2 8542.36 64.2382   2
  -1  -4  -2 8301.20 60.8801   2
   1  -4   3 214.306 20.1526   2
  -1  -4  -3 225.524 23.7375   2
  -1  -4  -4 1844.85 35.8616   2
   1  -4   4 1794.85 33.6868   2
  -1  -4  -5 6716.15 60.0591   2
   1  -4   5 6892.56 59.3037   2
  -1  -4  -6 2113.07 40.4172   2
   1  -4   6 2065.86 37.0648   2
  -1  -4  -7 9590.23 73.6715   2
   1  -4   7 9662.05 72.8417   2
  -1  -4  -8 261.918 27.3279   2
  -1  -4  -9 2446.25 45.0977   2
  -1  -4 -10 3392.52 54.0783   2
  -1  -4 -11 79.7167 29.3145   2
  -1  -4 -12 2468.49 51.0452   2
  -1  -4 -13 1399.44 44.5031   2
   1  -4  13 1343.08 33.9991   1
  -1  -4 -14 3511.37 62.6867   2
   1  -4  14 3585.33 51.0941   1
  -1  -4 -15 2626.55 58.6618   2
   1  -4  15 2496.29 46.7488   1
  -1  -4 -16 1532.30 49.6373   2
   1  -4  16 1635.19 41.3913   1
  -1  -4 -17 2296.56 57.4359   2
   1  -4  17 2259.62 48.5571   1
  -1  -4 -18 4282.97 74.3161   2
   1  -4  18 4335.28 65.1797   1
  -1  -4 -19 25.8254 34.3050   2
   1  -4  19-20.0508 28.4955   1
  -1  -4 -20 1539.32 54.9320   2
   1  -4  20 1451.43 47.3762   1
  -1  -4 -21 787.993 46.6972   2
   1  -4  21 621.563 39.0082   1
  -1  -4 -22 101.354 38.8434   2
   1  -4  22 90.7643 32.5351   1
  -1  -4 -23 686.312 46.7959   2
   1  -4  23 632.812 43.6302   1
  -1  -4 -24 126.415 40.4219   2
   1  -4  24 155.291 36.6994   1
  -1  -4 -25 168.753 44.2760   2
   1  -4  25 267.472 40.2134   1
  -1  -4 -26 124.572 43.0799   2
   1  -4  26 141.348 39.8742   1
  -1  -4 -27 456.150 50.7553   2
   1  -4  27 464.973 47.5062   1
  -1  -4 -28 153.040 47.1151   2
   1  -4  28 232.429 45.5664   1
   1  -4  29 458.798 49.7174   1
   1  -4  30 272.001 49.4255   1
   1  -3 -30 26.6925 42.3024   2
  -1  -3  30 16.2388 44.8708   1
   1  -3 -29 182.233 44.0957   2
  -1  -3  29 286.089 47.7724   1
   1  -3 -28 17.6022 41.3275   2
  -1  -3  28 57.0268 41.0695   1
   1  -3 -27 496.607 49.0117   2
  -1  -3  27 412.755 46.8472   1
   1  -3 -26 556.443 47.4036   2
  -1  -3  26 576.632 47.5856   1
   1  -3 -25 157.861 39.4250   2
  -1  -3  25 109.117 37.0555   1
   1  -3 -24-41.3919 38.4146   2
  -1  -3  24 61.0627 34.4635   1
   1  -3 -23 4.69161 32.8992   2
  -1  -3  23 86.0464 34.5743   1
   1  -3 -22 1465.54 53.4495   2
  -1  -3  22 1430.01 51.1935   1
   1  -3 -21 2391.47 61.9514   2
  -1  -3  21 2304.66 57.5964   1
   1  -3 -20 786.065 43.3470   2
  -1  -3  20 712.118 38.3139   1
  -1  -3  19 829.309 30.4024   3
   1  -3 -19 849.078 41.6431   2
  -1  -3  18 3117.02 47.3089   3
   1  -3 -18 3125.79 61.0895   2
  -1  -3  17 1095.43 32.2697   3
   1  -3 -17 1059.84 44.5816   2
  -1  -3  16 10467.0 79.7616   3
   1  -3 -16 10664.0 97.8813   2
  -1  -3  15 556.605 25.5996   3
   1  -3 -15 611.531 37.6879   2
   1  -3 -14 2350.18 51.2070   2
   1  -3 -13 5465.21 66.7143   2
   1  -3 -12 401.901 31.3184   2
   1  -3 -11 1957.42 41.6721   2
   1  -3 -10 1572.45 37.1710   2
   1  -3  -9 4937.54 54.7168   2
   1  -3  -8 956.674 30.4549   2
   1  -3  -7 13674.8 83.3494   2
   1  -3  -6 41301.8 133.489   2
   1  -3  -5 24556.4 101.991   2
  -1  -3   5 24939.2 85.0037   2
   1  -3  -4 488.057 24.6401   2
  -1  -3   4 503.823 17.3679   2
  -1  -3   3 14839.7 63.5725   2
   1  -3  -3 15551.9 77.0502   2
   1  -3  -2 16438.0 78.9476   2
  -1  -3   2 16326.0 65.9629   2
  -1  -3   1 6530.19 43.5927   2
   1  -3  -1 6768.87 52.0621   2
  -1  -3   0 28833.3 89.4092   2
   1  -3   0 29244.6 101.576   2
  -1  -3  -1 5409.99 41.9312   2
   1  -3   1 5450.94 46.0688   2
  -1  -3  -2 1083.56 24.8582   2
   1  -3   2 1074.17 24.5310   2
  -1  -3  -3 10836.7 61.5068   2
   1  -3   3 10944.2 63.4327   2
  -1  -3  -4 9119.75 58.7491   2
   1  -3   4 8870.22 59.0212   2
  -1  -3  -5 812.767 26.5241   2
   1  -3   5 940.224 24.5905   2
  -1  -3  -6 8049.76 61.1206   2
  -1  -3  -7 10555.3 72.5034   2
  -1  -3  -8 2636.07 41.3533   2
  -1  -3  -9 11795.4 81.4655   2
  -1  -3 -10 3097.42 47.7384   2
  -1  -3 -11 1779.20 40.5494   2
   1  -3  11 1578.47 31.2881   1
  -1  -3 -12 3655.24 55.4718   2
   1  -3  12 3563.26 46.1136   1
  -1  -3 -13 3950.61 58.9567   2
   1  -3  13 3852.92 50.0767   1
  -1  -3 -14 1427.30 44.4727   2
   1  -3  14 1415.11 36.3023   1
  -1  -3 -15 1760.20 47.8185   2
   1  -3  15 1826.75 41.1893   1
  -1  -3 -16 47.2554 31.8409   2
   1  -3  16 57.6539 24.9160   1
  -1  -3 -17 116.932 33.0217   2
   1  -3  17 35.1760 25.1261   1
  -1  -3 -18 166.867 33.8099   2
   1  -3  18 222.167 29.9567   1
  -1  -3 -19 940.297 44.4766   2
   1  -3  19 915.681 39.2622   1
  -1  -3 -20 824.536 44.1669   2
   1  -3  20 803.940 39.3534   1
  -1  -3 -21 188.912 36.9437   2
   1  -3  21 264.791 35.5290   1
  -1  -3 -22 627.088 45.8528   2
   1  -3  22 547.234 39.7124   1
  -1  -3 -23 368.779 42.0227   2
   1  -3  23 311.854 37.8047   1
  -1  -3 -24 191.122 41.7418   2
   1  -3  24 136.828 36.3764   1
  -1  -3 -25 1847.08 63.9134   2
   1  -3  25 1584.65 58.7115   1
  -1  -3 -26 429.466 47.1414   2
   1  -3  26 385.806 43.6917   1
  -1  -3 -27 86.9447 42.0924   2
   1  -3  27 125.212 41.8756   1
  -1  -3 -28 133.260 44.1412   2
   1  -3  28 62.4034 41.1715   1
  -1  -3 -29 176.612 47.0519   2
   1  -3  29 184.469 45.0968   1
   1  -3  30 595.731 52.9239   1
   1  -2 -30 177.836 43.3794   2
  -1  -2  30 48.5485 43.1952   1
   1  -2 -29 334.531 45.5967   2
  -1  -2  29 244.589 47.0724   1
   1  -2 -28 709.620 49.8392   2
  -1  -2  28 825.268 55.3658   1
   1  -2 -27 373.104 42.1555   2
  -1  -2  27 372.087 45.2427   1
   1  -2 -26 81.0779 37.0085   2
  -1  -2  26 139.733 39.5377   1
   1  -2 -25 102.654 36.5347   2
  -1  -2  25 105.754 36.5874   1
   1  -2 -24 538.630 42.4485   2
  -1  -2  24 556.200 41.7210   1
   1  -2 -23 184.040 35.5114   2
  -1  -2  23 137.652 33.9602   1
   1  -2 -22 826.792 43.1731   2
  -1  -2  22 780.854 42.2924   1
   1  -2 -21 202.675 35.2046   2
  -1  -2  21 293.894 34.2072   1
   1  -2 -20 5422.68 78.4692   2
  -1  -2  20 5157.20 75.6697   1
   1  -2 -19 55.0332 31.0476   2
  -1  -2  19 80.9521 28.4859   1
   1  -2 -18 3222.22 59.6189   2
  -1  -2  18 3197.91 59.3943   1
  -1  -2  18 3105.69 43.2898   3
  -1  -2  17 4652.84 50.0984   3
   1  -2 -17 4948.08 68.9793   2
  -1  -2  16 2163.00 36.1034   3
   1  -2 -16 2231.57 48.6704   2
  -1  -2  15 3301.04 41.7104   3
   1  -2 -15 3330.56 55.1981   2
  -1  -2  14 6557.92 55.1100   3
   1  -2 -14 6486.80 69.2276   2
  -1  -2  13 409.263 19.9540   3
   1  -2 -13 374.036 28.7838   2
  -1  -2  12 4530.89 44.8063   3
   1  -2 -12 4567.32 55.4753   2
   1  -2 -11 259.332 25.3025   2
   1  -2 -10 2448.80 40.8741   2
   1  -2  -9 4302.29 48.6792   2
   1  -2  -8 4292.98 47.2968   2
   1  -2  -7 29410.8 104.822   2
   1  -2  -6 34893.3 110.212   2
   1  -2  -5 24358.2 88.0087   2
   1  -2  -4 37819.9 106.141   2
   1  -2  -3 29125.9 90.3337   2
  -1  -2   3 29045.2 70.4902   2
  -1  -2   2 6802.69 34.7531   2
   1  -2  -2 6964.74 45.5076   2
   1  -2  -1 121062. 170.127   2
  -1  -2   1 117169. 135.177   2
   1  -2   0 133331. 177.648   2
  -1  -2   0 132965. 152.228   2
  -1  -2  -1 35903.7 82.4643   2
   1  -2   1 37007.3 93.1249   2
  -1  -2  -2 6625.05 41.2802   2
   1  -2   2 6895.44 43.6865   2
  -1  -2  -3 59513.3 118.159   2
  -1  -2  -4 15599.9 65.9131   2
  -1  -2  -5 484.940 21.1371   2
  -1  -2  -6 783.651 24.4898   2
  -1  -2  -7 9643.02 62.5857   2
   1  -2   8 2953.54 33.7082   1
  -1  -2  -8 3271.03 42.2973   2
   1  -2   9 12736.1 69.9840   1
  -1  -2  -9 13190.4 81.6599   2
   1  -2  10 2145.24 34.0401   1
  -1  -2 -10 2100.58 39.1688   2
   1  -2  11 6053.24 55.4011   1
  -1  -2 -11 6109.95 61.6119   2
   1  -2  12 5057.99 54.0444   1
  -1  -2 -12 5301.61 59.8528   2
   1  -2  13 6764.24 64.8064   1
  -1  -2 -13 6869.92 70.8978   2
   1  -2  14 1434.13 36.8946   1
  -1  -2 -14 1440.25 40.6424   2
   1  -2  15 116.802 24.6761   1
  -1  -2 -15 91.5714 28.9786   2
   1  -2  16 1879.81 45.2010   1
  -1  -2 -16 1899.44 48.2815   2
   1  -2  17 261.224 30.3858   1
  -1  -2 -17 227.619 32.2637   2
   1  -2  18 340.597 32.1186   1
  -1  -2 -18 370.020 34.9584   2
   1  -2  19 1155.31 42.5763   1
  -1  -2 -19 1103.94 43.9676   2
   1  -2  20 1370.71 46.8598   1
  -1  -2 -20 1283.61 47.9107   2
   1  -2  21 359.964 35.5794   1
  -1  -2 -21 369.359 36.5892   2
   1  -2  22 630.970 40.8215   1
  -1  -2 -22 713.604 43.3314   2
   1  -2  23 65.1441 34.3333   1
  -1  -2 -23 24.0322 34.7481   2
   1  -2  24 19.4163 34.4067   1
  -1  -2 -24 2.35619 36.0272   2
   1  -2  25 689.257 47.8686   1
  -1  -2 -25 793.739 48.5379   2
   1  -2  26 1101.38 54.1498   1
  -1  -2 -26 1171.02 54.9579   2
   1  -2  27 52.5661 39.9505   1
  -1  -2 -27 44.6315 41.1792   2
   1  -2  28 404.311 48.6372   1
  -1  -2 -28 317.902 47.1906   2
   1  -2  29 99.7774 43.0396   1
  -1  -2 -29 313.880 46.5904   2
   1  -2  30 101.896 46.8607   1
  -1  -2 -30 33.0316 43.6834   2
   1  -1 -31 47.3197 42.7354   2
  -1  -1  30 132.595 46.4693   1
   1  -1 -30 153.644 42.2941   2
  -1  -1  29 282.105 46.9099   1
   1  -1 -29 250.495 42.6716   2
  -1  -1  28 77.1327 41.5057   1
   1  -1 -28 24.2216 37.3954   2
  -1  -1  27 74.5541 40.3157   1
   1  -1 -27 161.407 40.2040   2
  -1  -1  26 74.3566 38.3893   1
   1  -1 -26 2.99403 35.3103   2
  -1  -1  25 612.869 46.9893   1
   1  -1 -25 552.398 42.1957   2
  -1  -1  24 245.157 36.3378   1
   1  -1 -24 277.892 35.2347   2
  -1  -1  23 130.240 34.9379   1
   1  -1 -23 93.7282 34.1544   2
  -1  -1  22 722.115 42.7441   1
   1  -1 -22 687.434 41.2167   2
  -1  -1  21 787.512 40.5760   1
   1  -1 -21 871.890 42.5270   2
  -1  -1  20 431.205 36.2144   1
   1  -1 -20 350.310 35.3708   2
  -1  -1  19 10202.5 101.888   1
   1  -1 -19 10219.2 98.7547   2
  -1  -1  18 1646.62 47.5525   1
   1  -1 -18 1469.40 44.6778   2
  -1  -1  17 2922.40 36.9901   3
  -1  -1  17 3036.36 57.0782   1
   1  -1 -17 2862.32 53.1068   2
  -1  -1  16 11440.9 66.2420   3
  -1  -1  16 11468.0 95.9162   1
   1  -1 -16 11116.1 93.0749   2
   1  -1 -15 2092.48 43.5374   2
  -1  -1  15 2139.84 31.1000   3
   1  -1 -14 8322.63 73.8087   2
  -1  -1  14 8496.07 55.1946   3
   1  -1 -13 5803.66 60.3764   2
  -1  -1  13 5879.54 45.3508   3
   1  -1 -12 34.0818 19.0234   2
  -1  -1  12 45.7773 13.0459   3
   1  -1 -11 3173.74 42.8052   2
  -1  -1  11 3154.45 32.4535   3
   1  -1 -10 2289.11 36.0541   2
  -1  -1  10 2352.96 28.1501   3
   1  -1  -9 224.302 20.7534   2
  -1  -1   9 153.821 13.2964   3
   1  -1  -8 10736.0 63.1108   2
  -1  -1   8 10815.9 52.7963   3
   1  -1  -7 3766.81 37.3080   2
  -1  -1   7 3813.67 31.8989   3
   1  -1  -7 3766.38 38.7238   1
  -1  -1   6 23280.7 71.3112   3
   1  -1  -6 23093.6 82.9357   1
   1  -1  -5 25819.7 77.2357   2
   1  -1  -5 25388.4 80.3203   1
   1  -1  -4 8346.05 42.7743   2
   1  -1  -4 8214.56 41.7891   1
   1  -1  -3 2291.79 24.5118   2
   1  -1  -3 2414.36 21.1979   1
   1  -1  -2 32695.0 70.2808   2
   1  -1  -2 30985.4 56.3368   1
   1  -1  -1 17705.1 49.6052   2
   1  -1   0 6095.18 29.6454   2
  -1  -1   0 5787.23 21.2830   2
  -1  -1  -1 24510.1 49.0811   2
   1  -1   1 25397.5 60.1198   2
  -1  -1  -2 7051.76 31.5367   2
   1  -1   2 7036.29 23.2388   1
  -1  -1  -3 58577.6 100.920   2
   1  -1   3 57680.5 82.0919   1
  -1  -1  -4 5292.68 36.2070   2
   1  -1   4 5285.31 30.6473   1
  -1  -1  -5 1336.41 24.7798   2
   1  -1   5 1334.26 20.7701   1
  -1  -1  -6 6366.43 45.4334   2
   1  -1   6 6407.52 41.6719   1
  -1  -1  -7 7673.95 53.9405   2
   1  -1   7 7861.94 49.9207   1
  -1  -1  -8 6439.99 52.3373   2
   1  -1   8 6436.87 48.6458   1
  -1  -1  -9 6361.19 54.9476   2
   1  -1   9 6509.48 51.9314   1
  -1  -1 -10 30565.6 119.103   2
   1  -1  10 30801.1 115.375   1
  -1  -1 -11 16871.2 94.1216   2
   1  -1  11 16483.8 89.2589   1
  -1  -1 -12 285.981 24.5994   2
   1  -1  12 238.555 22.2479   1
  -1  -1 -13 2777.89 46.3584   2
   1  -1  13 2770.54 44.1692   1
  -1  -1 -14 1174.27 37.0853   2
   1  -1  14 1238.74 36.1379   1
  -1  -1 -15 2018.29 45.5374   2
   1  -1  15 2040.04 43.3837   1
   1  -1  15 1994.32 25.4145   3
  -1  -1 -16 1021.34 39.0273   2
   1  -1  16 1042.39 20.1452   3
   1  -1  17 631.322 36.3342   1
  -1  -1 -17 621.973 35.8349   2
   1  -1  18 8429.06 89.5756   1
  -1  -1 -18 8321.71 90.8021   2
   1  -1  19 485.252 35.8863   1
  -1  -1 -19 509.604 35.9889   2
   1  -1  20 589.694 38.3800   1
  -1  -1 -20 526.691 37.7217   2
   1  -1  21 2328.32 59.0163   1
  -1  -1 -21 2547.25 59.4474   2
   1  -1  22 570.838 40.7146   1
  -1  -1 -22 519.577 39.8872   2
   1  -1  23 346.498 39.4004   1
  -1  -1 -23 316.314 38.0462   2
   1  -1  24 253.718 38.9771   1
  -1  -1 -24 118.927 37.2580   2
   1  -1  25 1003.94 52.1672   1
  -1  -1 -25 993.960 51.7718   2
   1  -1  26 400.127 44.8517   1
  -1  -1 -26 496.711 43.3492   2
   1  -1  27 166.478 41.6765   1
  -1  -1 -27 166.273 40.4139   2
   1  -1  28 171.109 45.4449   1
  -1  -1 -28 162.015 40.5571   2
   1  -1  29 815.466 57.8884   1
  -1  -1 -29 778.963 54.1116   2
   1  -1  30 562.950 55.9764   1
  -1  -1 -30 493.713 51.3608   2
   1   0 -31 4.52885 39.9588   2
  -1   0  30 158.610 46.7874   1
   1   0 -30 182.653 42.9814   2
  -1   0  29 47.8060 42.6112   1
   1   0 -29-8.46194 37.5703   2
  -1   0  28 209.042 46.0227   1
   1   0 -28 295.526 41.6859   2
  -1   0  27-21.3548 38.1526   1
   1   0 -27-24.8836 34.3642   2
  -1   0  26 23.8698 36.6908   1
   1   0 -26 55.2821 34.5951   2
  -1   0  25 2.26243 37.8039   1
   1   0 -25 13.8622 30.6347   2
  -1   0  24 401.658 41.0245   1
   1   0 -24 434.040 38.3153   2
  -1   0  23 28.9697 34.4516   1
   1   0 -23 44.0979 30.9222   2
  -1   0  22 253.276 35.6534   1
   1   0 -22 212.431 31.3307   2
  -1   0  21 708.356 40.2163   1
   1   0 -21 704.640 39.0125   2
  -1   0  20 1443.37 48.2176   1
   1   0 -20 1380.20 44.0796   2
  -1   0  19 2327.06 54.2871   1
   1   0 -19 2296.73 51.4225   2
  -1   0  18 15781.4 121.179   1
   1   0 -18 15957.7 114.081   2
  -1   0  17 22682.7 138.090   1
   1   0 -17 22884.5 129.834   2
  -1   0  16 1802.86 26.6948   3
  -1   0  16 1815.69 44.5344   1
   1   0 -16 1797.87 43.1430   2
  -1   0  15 181.881 15.7962   3
  -1   0  15 126.814 25.5982   1
   1   0 -15 165.053 23.7860   2
  -1   0  14 3.60161 12.5947   3
  -1   0  14 16.5647 21.6252   1
   1   0 -14-0.38178 21.3308   2
   1   0 -13 340.757 24.2419   2
  -1   0  13 342.938 14.8680   3
   1   0 -12 1209.32 29.2913   2
   1   0 -12 1163.73 34.2840   1
  -1   0  12 1175.41 20.0727   3
   1   0 -11 1685.43 31.7442   2
   1   0 -11 1641.12 36.3485   1
  -1   0  11 1591.68 22.1551   3
   1   0 -10 8335.99 58.7371   2
   1   0 -10 8355.35 65.5196   1
   1   0  -9 9632.87 59.0907   2
   1   0  -9 9513.20 65.0916   1
  -1   0   9 9689.27 44.5952   3
   1   0  -8 1110.25 23.3849   2
   1   0  -8 1044.14 26.3276   1
  -1   0   8 1095.26 17.2024   3
   1   0  -7 1316.84 23.0116   2
   1   0  -7 1294.34 26.5011   1
  -1   0   7 1372.00 17.8910   3
   1   0  -6 6701.77 40.3286   2
   1   0  -6 6803.63 46.8302   1
  -1   0   6 6854.57 33.6852   3
   1   0  -5 13748.5 50.6182   2
   1   0  -5 13826.6 58.2619   1
  -1   0   5 14031.8 44.7849   3
   1   0  -4 29296.2 63.8049   2
   1   0  -4 29627.9 75.1834   1
  -1   0   4 29735.8 60.6845   3
   1   0  -3 13583.8 37.0093   2
  -1   0   3 13868.8 39.7682   3
   1   0  -3 13658.2 46.3217   1
  -1   0   2 2854.60 18.0676   3
   1   0  -2 2842.94 19.4749   1
  -1   0   1 119169. 103.014   3
   1   0  -1 119173. 99.5087   1
   1   0   0 97016.8 84.1822   1
  -1   0   0 96614.0 87.8888   3
  -1   0  -1 3553.42 17.3428   2
   1   0   1 3476.40 17.7586   1
  -1   0  -1 3455.17 16.3448   3
   1   0   2 39978.2 66.3670   1
  -1   0  -2 39652.1 67.6215   2
   1   0   3 41451.3 79.1814   1
  -1   0  -3 41756.6 79.2201   2
   1   0   4 45248.8 91.8294   1
  -1   0  -4 45523.6 93.4214   2
   1   0   5 27731.9 80.0230   1
  -1   0  -5 27206.4 80.9964   2
  -1   0  -6 2.40100 6.03292   3
   1   0   6 5.35738 14.1494   1
  -1   0  -6 13.3344 15.6969   2
  -1   0  -7 12.6748 5.88365   3
   1   0   7 33.3985 16.4293   1
  -1   0  -7 20.9839 15.2705   2
  -1   0  -8 6761.54 24.3106   3
   1   0   8 6635.33 51.9314   1
   1   0   9 14372.5 78.7562   1
  -1   0  -9 14325.9 77.1940   2
   1   0  10 2838.23 17.7561   3
   1   0  10 2912.96 41.2255   1
  -1   0 -10 2839.32 40.6400   2
   1   0  11 3186.87 19.0970   3
   1   0  11 3322.24 45.7149   1
  -1   0 -11 3182.07 43.5433   2
   1   0  12 253.349 8.35648   3
   1   0  12 219.578 21.9734   1
  -1   0 -12 221.294 22.0673   2
   1   0  13 275.049 8.85134   3
   1   0  13 288.884 25.2319   1
  -1   0 -13 229.540 24.4657   2
  -1   0 -14 2331.79 44.3599   2
   1   0  14 2280.87 45.2070   1
  -1   0 -15 399.303 29.0710   2
   1   0  15 337.206 29.2662   1
  -1   0 -16 1708.93 44.1861   2
   1   0  16 1706.98 44.6792   1
  -1   0 -17 4058.94 62.3306   2
   1   0  17 3862.27 61.7601   1
  -1   0 -18-16.7425 29.1455   2
   1   0  18 29.5617 29.4403   1
  -1   0 -19 46.5254 30.6436   2
   1   0  19 38.7033 31.4027   1
  -1   0 -20 106.938 31.4571   2
   1   0  20 88.2517 31.8849   1
  -1   0 -21 261.676 34.1912   2
   1   0  21 259.933 36.1223   1
  -1   0 -22 923.029 44.1331   2
   1   0  22 827.656 45.6180   1
  -1   0 -23 100.271 33.5449   2
   1   0  23 64.1527 32.8108   1
  -1   0 -24-2.53277 33.5169   2
   1   0  24-22.0202 35.1163   1
  -1   0 -25 559.499 43.8075   2
   1   0  25 415.412 45.1330   1
  -1   0 -26 1425.54 57.6619   2
   1   0  26 1287.40 58.4714   1
  -1   0 -27 114.534 38.8033   2
   1   0  27 144.455 42.0659   1
  -1   0 -28 632.749 50.5521   2
   1   0  28 638.329 53.3350   1
  -1   0 -29 979.828 56.4398   2
   1   0  29 870.866 58.7951   1
  -1   0 -30 78.3344 42.1446   2
   1   0  30 91.5801 47.1520   1
   1   1 -31 2.05901 39.9315   2
   1   1 -30 145.519 40.9558   2
  -1   1  30 197.349 48.0158   1
   1   1 -29 170.602 40.2524   2
  -1   1  29 190.601 46.4738   1
   1   1 -28-16.8532 37.5912   2
  -1   1  28 26.2878 42.5439   1
   1   1 -27 178.623 39.0613   2
  -1   1  27 95.6967 40.4585   1
   1   1 -26 29.1198 33.5698   2
  -1   1  26 26.4259 38.3473   1
   1   1 -25 574.260 42.1821   2
  -1   1  25 720.173 46.0770   1
   1   1 -24 226.958 35.1322   2
  -1   1  24 234.343 37.6026   1
   1   1 -23 123.726 33.1026   2
  -1   1  23 100.854 34.7998   1
   1   1 -22 643.066 37.4646   2
  -1   1  22 711.674 44.1215   1
   1   1 -21 894.932 39.9728   2
  -1   1  21 946.656 46.3775   1
   1   1 -20 389.517 33.5113   2
  -1   1  20 378.771 37.3362   1
   1   1 -19 9834.62 93.1689   2
  -1   1  19 10119.8 103.080   1
   1   1 -18 1580.18 43.4458   2
  -1   1  18 1422.94 46.5499   1
   1   1 -17 2938.37 51.9037   2
  -1   1  17 2843.14 55.9995   1
   1   1 -16 11608.5 90.6751   2
  -1   1  16 11165.3 95.2299   1
   1   1 -15 2156.77 46.8945   1
  -1   1  15 2058.74 24.2001   3
   1   1 -15 2124.94 42.1638   2
  -1   1  15 2009.59 43.9857   1
   1   1 -14 8146.70 78.8365   1
  -1   1  14 8426.69 43.5987   3
   1   1 -14 8520.71 71.4839   2
  -1   1  14 8432.97 76.9793   1
   1   1 -13 5843.67 63.3327   1
  -1   1  13 5831.47 36.0885   3
   1   1 -13 5850.51 57.3804   2
  -1   1  13 5854.27 62.5981   1
   1   1 -12 36.7414 19.4878   1
  -1   1  12 31.4412 11.6879   3
   1   1 -12 21.7966 18.3467   2
  -1   1  12 24.5289 19.9355   1
   1   1 -11 3145.25 44.9285   1
  -1   1  11 3106.50 26.6115   3
   1   1 -11 3114.80 39.3339   2
  -1   1  11 3036.80 44.0033   1
   1   1 -10 2341.93 37.9444   1
  -1   1  10 2310.75 23.1407   3
   1   1 -10 2326.57 33.8312   2
  -1   1  10 2222.11 37.0071   1
   1   1  -9 164.870 20.3191   1
  -1   1   9 154.327 11.9222   3
   1   1  -9 171.372 17.7119   2
  -1   1   9 169.239 17.6314   1
   1   1  -8 10827.9 58.0455   2
  -1   1   8 10763.3 43.1790   3
   1   1  -8 10611.9 65.8775   1
   1   1  -7 3626.25 33.0444   2
   1   1  -7 3654.79 39.0334   1
   1   1  -6 23121.1 70.4027   2
  -1   1   6 23050.8 59.5634   3
   1   1  -6 22920.9 81.4535   1
  -1   1   5 25535.7 62.0246   3
   1   1  -5 25437.7 66.8485   2
   1   1  -5 25485.6 72.2530   3
   1   1  -5 25312.8 80.2351   1
  -1   1   4 8368.27 35.5909   3
   1   1  -4 8272.50 43.7002   1
   1   1  -4 8245.32 34.8761   2
   1   1  -4 8360.76 41.1710   3
   1   1  -3 2343.94 17.3721   2
   1   1  -3 2497.18 24.3167   1
  -1   1   3 2476.62 20.6883   3
   1   1  -3 2503.08 23.1337   3
   1   1  -2 32516.9 72.3591   3
   1   1  -2 32508.8 69.6325   1
  -1   1   2 32434.7 66.7252   3
   1   1  -1 17652.7 50.0938   3
  -1   1   1 17920.2 49.0318   3
   1   1   0 5858.78 28.2956   3
   1   1   0 5989.35 29.1892   1
  -1   1   0 5954.86 29.4067   3
   1   1   1 24515.0 58.5243   1
  -1   1  -1 25355.5 59.2206   3
   1   1   2 6665.60 26.4275   3
  -1   1  -2 7070.04 33.0628   3
   1   1   2 6933.22 34.6753   1
  -1   1  -2 6683.30 36.4678   2
   1   1   3 57041.6 103.106   1
  -1   1  -3 57349.4 108.725   2
  -1   1  -4 5124.80 30.8912   3
   1   1   4 5123.62 37.2586   1
  -1   1  -4 5190.19 37.0334   2
  -1   1  -5 1352.66 18.7703   3
   1   1   5 1385.22 25.0825   1
  -1   1  -5 1265.84 24.1755   2
  -1   1  -6 6508.18 35.4386   3
   1   1   6 6387.76 46.9234   1
  -1   1  -6 6353.36 46.2758   2
  -1   1  -7 8059.43 39.5462   3
  -1   1  -7 8123.01 53.7773   2
  -1   1  -8 6501.86 36.9762   3
   1   1   8 6290.27 52.4261   1
  -1   1  -8 6290.56 51.3543   2
  -1   1  -9 6472.01 37.8632   3
   1   1   9 6147.04 54.2995   1
  -1   1  -9 6344.41 53.8461   2
  -1   1 -10 30028.4 81.6890   3
   1   1  10 30405.9 122.635   1
  -1   1 -10 30080.3 118.940   2
  -1   1 -11 16769.6 62.1456   3
   1   1  11 16782.7 95.7464   1
  -1   1 -11 16527.7 92.6896   2
  -1   1 -12 234.441 13.0473   3
   1   1  12 225.741 24.5005   1
  -1   1 -13 2613.89 27.1933   3
   1   1  13 2760.97 48.2658   1
  -1   1 -13 2717.20 44.9579   2
   1   1  14 1165.60 36.8987   1
  -1   1 -14 1274.72 35.9269   2
   1   1  15 1960.62 45.0727   1
  -1   1 -15 1944.15 44.2244   2
   1   1  16 1065.95 39.8810   1
  -1   1 -16 1043.04 37.4905   2
   1   1  17 634.361 38.1524   1
  -1   1 -17 574.813 33.7235   2
   1   1  18 8742.89 95.0142   1
  -1   1 -18 8739.40 89.4857   2
   1   1  19 465.427 37.7686   1
  -1   1 -19 475.874 34.0433   2
   1   1  20 555.300 40.7989   1
  -1   1 -20 565.180 37.3894   2
   1   1  21 2587.94 62.3536   1
  -1   1 -21 2358.55 58.7026   2
   1   1  22 645.723 42.8924   1
  -1   1 -22 629.891 39.8211   2
   1   1  23 293.125 40.5837   1
  -1   1 -23 287.751 36.4915   2
   1   1  24 181.127 37.8772   1
  -1   1 -24 168.095 34.6717   2
   1   1  25 998.077 54.3814   1
  -1   1 -25 982.555 50.6503   2
   1   1  26 488.047 46.3428   1
  -1   1 -26 563.107 44.5056   2
   1   1  27 187.878 44.0051   1
  -1   1 -27 184.248 40.0201   2
   1   1  28 98.7031 45.9448   1
  -1   1 -28 135.974 40.8484   2
   1   1  29 818.121 59.5760   1
  -1   1 -29 895.504 55.2303   2
   1   1  30 577.947 57.9334   1
  -1   1 -30 603.858 50.8661   2
   1   2 -31 86.4544 41.6974   2
   1   2 -30 117.550 40.3988   2
  -1   2  29 292.813 47.4721   1
   1   2 -29 282.992 41.6334   2
  -1   2  28 630.809 52.2624   1
   1   2 -28 723.180 47.6055   2
  -1   2  27 329.646 44.4851   1
   1   2 -27 418.812 42.4185   2
  -1   2  26 149.348 40.7170   1
   1   2 -26 146.512 35.0273   2
  -1   2  25 158.919 39.6926   1
   1   2 -25 189.999 35.4660   2
  -1   2  24 538.775 45.6038   1
   1   2 -24 493.163 38.1457   2
  -1   2  23 206.663 38.0756   1
   1   2 -23 251.980 32.6271   2
  -1   2  22 786.589 43.9069   1
   1   2 -22 837.172 40.4069   2
  -1   2  21 199.281 34.9604   1
   1   2 -21 244.038 32.4584   2
  -1   2  20 5227.76 79.6362   1
   1   2 -20 5146.96 72.8658   2
  -1   2  19 52.4834 30.2426   1
   1   2 -19 59.6319 25.3574   2
  -1   2  18 3173.85 61.6990   1
   1   2 -18 3147.51 55.9537   2
   1   2 -17 4851.11 71.2949   1
  -1   2  17 4806.60 70.5352   1
   1   2 -17 4611.51 62.5863   2
   1   2 -16 2195.28 50.5976   1
   1   2 -16 2111.00 44.9878   2
  -1   2  16 2101.13 48.2162   1
   1   2 -15 3400.32 55.5677   1
  -1   2  15 3203.00 27.2630   3
   1   2 -15 3365.05 51.0105   2
  -1   2  15 3351.21 56.3624   1
   1   2 -14 6486.48 69.4803   1
  -1   2  14 6194.49 36.6227   3
   1   2 -14 6429.45 63.6389   2
  -1   2  14 6401.30 70.5531   1
   1   2 -13 370.546 27.3842   1
  -1   2  13 377.596 14.1764   3
   1   2 -13 400.542 23.1509   2
  -1   2  13 357.756 25.3069   1
   1   2 -12 4627.23 54.4447   1
  -1   2  12 4515.94 32.2725   3
   1   2 -12 4543.80 50.4007   2
  -1   2  12 4634.53 54.4990   1
   1   2 -11 286.548 18.5775   3
   1   2 -11 322.458 22.3735   1
  -1   2  11 291.342 13.3526   3
   1   2 -11 269.299 20.1723   2
  -1   2  11 298.533 22.4827   1
   1   2 -10 2478.04 34.1100   3
   1   2 -10 2563.31 39.9765   1
  -1   2  10 2434.03 25.2325   3
   1   2 -10 2451.56 34.9237   2
  -1   2  10 2373.90 37.2362   1
   1   2  -9 4461.41 43.2570   3
   1   2  -9 4407.20 47.0220   1
  -1   2   9 4367.77 32.0346   3
   1   2  -9 4447.58 43.0968   2
  -1   2   9 4520.28 46.9904   1
   1   2  -8 4180.69 40.3204   3
  -1   2   8 4086.98 31.0700   3
   1   2  -8 4082.17 43.5225   1
   1   2  -8 4164.50 39.7961   2
  -1   2   8 4144.70 42.5161   1
  -1   2   7 28951.4 77.4699   3
   1   2  -7 29084.3 100.915   1
   1   2  -7 28697.5 92.2009   2
   1   2  -7 29285.6 97.9184   3
   1   2  -6 34957.3 104.525   1
  -1   2   6 34706.3 99.5264   1
   1   2  -6 35199.5 104.578   3
   1   2  -5 23954.2 81.5995   1
   1   2  -5 24388.2 74.9862   2
  -1   2   5 23713.6 76.7098   1
   1   2  -5 24124.5 85.2278   3
  -1   2   4 38478.4 90.7463   3
   1   2  -4 38399.3 88.4758   2
  -1   2   4 38320.7 87.4051   1
   1   2  -4 38889.2 103.936   3
   1   2  -3 28901.3 89.8151   3
  -1   2   3 28957.5 67.5851   1
   1   2  -3 29131.2 78.4092   1
  -1   2   3 29063.7 78.9152   3
   1   2  -2 7174.01 45.2224   3
  -1   2   2 6918.95 29.2933   1
   1   2  -2 6846.27 38.5852   1
  -1   2   2 7021.69 41.1596   3
   1   2  -1 120338. 169.136   3
  -1   2   1 121085. 163.489   3
   1   2   0 133366. 170.730   3
  -1   2   0 133335. 173.556   3
   1   2   0 133095. 158.134   1
  -1   2  -1 36525.9 92.9203   3
   1   2   1 35757.1 86.8906   3
   1   2   1 36082.7 83.8847   1
  -1   2  -2 6862.38 44.3609   3
   1   2   2 6660.61 39.9444   1
   1   2   3 63042.6 123.875   1
  -1   2  -3 63487.8 128.107   3
   1   2   3 63919.2 105.183   3
  -1   2  -4 15477.2 70.7490   2
   1   2   4 15608.5 67.4014   1
  -1   2  -4 15602.5 49.8371   1
  -1   2  -4 15694.6 66.0109   3
   1   2   4 15317.3 50.2849   3
  -1   2  -5 447.782 21.1538   2
   1   2   5 563.133 21.1708   1
  -1   2  -5 497.013 15.5701   1
  -1   2  -5 562.117 18.3065   3
   1   2   5 506.832 12.3796   3
  -1   2  -6 785.820 23.9894   2
   1   2   6 797.139 24.1526   1
  -1   2  -6 828.479 19.6566   1
  -1   2  -6 846.791 21.1748   3
   1   2   6 826.760 13.4710   3
   1   2   7 9516.34 62.8428   1
  -1   2  -7 9809.91 55.5283   3
   1   2   7 9489.84 33.8876   3
  -1   2  -7 9707.13 63.1724   2
   1   2   8 2997.72 41.6783   1
   1   2   8 2943.61 17.9011   3
  -1   2  -8 3027.69 33.6448   3
  -1   2  -8 2955.19 40.4239   2
   1   2   9 13131.8 80.9776   1
  -1   2  -9 13024.4 65.5282   3
  -1   2  -9 13119.9 79.1687   2
   1   2  10 2105.75 39.1962   1
  -1   2 -10 2169.87 30.6886   3
  -1   2 -10 2140.93 38.2603   2
   1   2  11 6046.35 61.1744   1
  -1   2 -11 5988.37 46.7628   3
  -1   2 -11 5827.67 59.4744   2
   1   2  12 5140.43 60.1517   1
  -1   2 -12 5333.42 45.5796   3
  -1   2 -12 5130.82 58.4685   2
   1   2  13 6677.85 69.5984   1
  -1   2 -13 6639.30 50.8251   3
  -1   2 -13 6917.81 68.4020   2
  -1   2 -14 1448.12 27.6410   3
  -1   2 -14 1546.07 38.8837   2
   1   2  15 129.011 29.1157   1
  -1   2 -15 120.069 16.7810   3
  -1   2 -15 139.678 26.4380   2
   1   2  16 1843.91 48.8055   1
  -1   2 -16 1952.18 31.8335   3
  -1   2 -16 1980.26 45.5549   2
   1   2  17 316.252 33.1477   1
  -1   2 -17 283.284 31.1349   2
   1   2  18 368.796 35.2089   1
  -1   2 -18 341.930 30.9061   2
   1   2  19 1088.22 44.5221   1
  -1   2 -19 951.983 40.8117   2
   1   2  20 1314.82 49.7783   1
  -1   2 -20 1278.80 45.1295   2
   1   2  21 378.019 39.8564   1
  -1   2 -21 374.418 36.7987   2
   1   2  22 689.830 45.1004   1
  -1   2 -22 621.258 40.9334   2
   1   2  23 101.955 37.2103   1
  -1   2 -23 55.8114 33.3649   2
   1   2  24 49.6607 36.0532   1
  -1   2 -24 59.1017 33.3263   2
   1   2  25 862.866 53.0371   1
  -1   2 -25 852.132 48.3150   2
   1   2  26 1179.50 59.9448   1
  -1   2 -26 1206.99 54.5079   2
   1   2  27 52.9933 43.7449   1
  -1   2 -27 63.6098 37.3207   2
   1   2  28 384.410 53.2929   1
  -1   2 -28 389.933 46.6609   2
   1   2  29 287.162 50.9094   1
  -1   2 -29 282.790 44.1476   2
  -1   2 -30-18.7117 40.5658   2
  -1   3  29 138.042 48.0583   1
   1   3 -29 144.798 40.6877   2
  -1   3  28 63.6929 44.1061   1
   1   3 -28 69.8982 37.2215   2
  -1   3  27 460.163 50.2630   1
   1   3 -27 539.214 44.3650   2
  -1   3  26 525.956 47.8774   1
   1   3 -26 629.500 43.3814   2
  -1   3  25 168.180 41.7196   1
   1   3 -25 96.6503 33.7197   2
  -1   3  24 15.4673 36.0448   1
   1   3 -24 74.0777 32.7928   2
  -1   3  23 29.4847 34.6450   1
   1   3 -23 37.1434 30.1124   2
   1   3 -22 1544.74 49.2080   2
  -1   3  22 1394.14 52.9584   1
   1   3 -21 2374.70 56.1108   2
  -1   3  21 2402.14 62.8202   1
   1   3 -20 782.553 38.9034   2
  -1   3  20 696.895 40.3694   1
   1   3 -19 918.988 39.6902   2
  -1   3  19 780.111 40.2711   1
   1   3 -18 3092.06 56.3679   2
  -1   3  18 3029.97 60.9288   1
   1   3 -18 3219.37 61.7295   1
   1   3 -17 1153.24 39.7164   2
  -1   3  17 1048.80 41.8358   1
   1   3 -17 1125.81 42.8416   1
   1   3 -16 10704.4 90.5903   2
  -1   3  16 10326.5 95.2992   1
   1   3 -16 10672.5 96.4280   1
   1   3 -15 607.958 31.3021   2
  -1   3  15 599.268 32.6532   1
   1   3 -15 608.774 32.6252   1
   1   3 -14 2365.35 43.9615   2
  -1   3  14 2324.03 47.5110   1
   1   3 -14 2230.27 39.7036   3
  -1   3  14 2248.66 26.3348   3
   1   3 -14 2339.27 46.1287   1
   1   3 -13 5647.61 61.0024   2
  -1   3  13 5296.32 62.3975   1
  -1   3  13 5395.94 38.8417   3
   1   3 -13 5486.62 56.1270   3
   1   3 -13 5518.80 62.4804   1
   1   3 -12 380.715 23.9744   2
  -1   3  12 369.717 24.9998   1
  -1   3  12 338.465 15.5551   3
   1   3 -12 356.972 23.4615   3
   1   3 -12 436.021 26.0681   1
   1   3 -11 2161.23 36.3848   2
  -1   3  11 2076.57 39.0810   1
   1   3 -11 2060.00 35.8997   3
  -1   3  11 2044.93 26.1012   3
   1   3 -11 2116.96 39.3600   1
   1   3 -10 1576.67 32.1326   2
  -1   3  10 1495.90 33.1931   1
   1   3 -10 1604.58 31.6621   3
  -1   3  10 1544.51 23.7273   3
   1   3 -10 1611.76 33.4517   1
   1   3  -9 4987.61 49.4709   2
  -1   3   9 4834.84 50.0657   1
   1   3  -9 4891.68 49.5281   3
  -1   3   9 4801.16 38.4123   3
   1   3  -9 4929.30 49.6080   1
   1   3  -8 941.399 25.2474   2
  -1   3   8 1038.96 26.5952   1
  -1   3   8 1003.81 21.4936   3
   1   3  -8 1005.64 26.9955   3
   1   3  -8 1022.69 26.2673   1
   1   3  -7 13856.2 72.2429   2
  -1   3   7 13745.7 63.5553   3
   1   3  -7 13898.7 78.4748   3
   1   3  -7 13911.4 73.7875   1
  -1   3   7 13915.9 72.3966   1
  -1   3   6 41278.9 109.160   3
   1   3  -6 40282.8 131.837   3
   1   3  -6 40918.3 118.001   1
  -1   3   6 40545.6 114.182   1
   1   3  -5 24481.5 100.162   3
  -1   3   5 24126.5 85.1846   3
   1   3  -5 24612.7 86.7675   1
  -1   3   5 24799.6 82.6198   1
   1   3  -4 540.581 21.8202   3
  -1   3   4 466.345 19.1487   3
   1   3  -4 501.506 18.1899   1
  -1   3   4 534.753 16.8602   1
  -1   3   3 15103.5 69.7145   3
   1   3  -3 15261.3 76.9817   3
   1   3  -3 14950.8 62.1030   1
  -1   3   3 15211.7 54.2900   1
   1   3  -2 16645.3 77.3550   3
  -1   3   2 16517.3 73.7822   3
   1   3  -2 16184.6 63.7606   1
  -1   3   2 16380.3 49.9037   1
   1   3  -1 6329.64 41.4291   1
  -1   3   1 6468.17 48.2866   3
   1   3  -1 6314.19 48.7511   3
   1   3   0 29165.5 85.2847   1
  -1   3   0 29713.1 49.7300   1
  -1   3   0 29319.1 100.161   3
   1   3   0 29254.9 98.2736   3
   1   3   1 5364.67 38.8172   1
  -1   3  -1 5697.26 21.3309   1
  -1   3  -1 5555.87 46.3975   3
   1   3   1 5488.76 44.2659   3
  -1   3  -2 1213.94 12.4323   1
  -1   3  -2 1108.43 25.4674   3
   1   3   2 1170.49 22.8465   3
   1   3   2 1150.10 23.2713   1
   1   3   3 10496.1 57.8020   1
   1   3   3 10904.6 57.0080   3
  -1   3  -3 10800.9 64.4566   3
  -1   3  -3 10875.1 36.6945   1
   1   3   4 8959.37 55.8813   1
   1   3   4 9200.95 51.1725   3
  -1   3  -4 9103.72 60.6497   3
  -1   3  -4 9096.94 39.0991   1
   1   3   5 959.136 25.0707   1
  -1   3  -5 933.537 17.5161   1
   1   3   5 931.980 19.4333   3
  -1   3  -5 945.847 24.6136   3
  -1   3  -6 7611.23 61.8655   2
   1   3   6 7776.39 57.9320   1
  -1   3  -6 7762.60 45.0817   1
  -1   3  -6 7775.33 59.1772   3
   1   3   6 7635.19 44.5844   3
  -1   3  -7 10704.2 73.5929   2
   1   3   7 10594.5 70.0192   1
  -1   3  -7 10986.5 58.1180   1
   1   3   7 10828.6 51.2483   3
  -1   3  -7 11078.5 68.8149   3
  -1   3  -8 2726.89 42.8385   2
   1   3   8 2601.60 40.4292   1
  -1   3  -8 2721.73 33.8396   1
  -1   3  -8 2622.66 39.0585   3
   1   3   8 2674.32 25.8756   3
  -1   3  -9 11600.7 82.0205   2
   1   3   9 11982.9 80.5860   1
  -1   3  -9 12118.5 70.5387   1
   1   3   9 11734.8 48.0325   3
  -1   3  -9 11946.2 74.0232   3
   1   3  10 3067.45 45.3397   1
  -1   3 -10 3062.24 39.7641   3
   1   3  10 3088.60 24.8815   3
  -1   3 -10 2998.81 44.7280   2
   1   3  11 1540.01 37.9879   1
   1   3  11 1646.42 17.4168   3
  -1   3 -11 1725.75 32.3258   3
  -1   3 -11 1616.75 36.4289   2
   1   3  12 3410.67 53.9291   1
   1   3  12 3357.35 20.4522   3
  -1   3 -12 3471.28 43.4887   3
   1   3  13 3978.65 59.1297   1
  -1   3 -13 3813.46 46.5302   3
  -1   3 -13 3831.12 56.5542   2
   1   3  14 1474.19 42.6712   1
  -1   3 -14 1510.24 33.3016   3
  -1   3 -14 1504.80 41.7139   2
   1   3  15 1734.61 48.5239   1
  -1   3 -15 1844.92 35.3149   3
  -1   3 -15 1789.72 44.9412   2
   1   3  16 8.52260 27.7219   1
  -1   3 -16 30.4652 19.4632   3
  -1   3 -16 58.7249 28.4099   2
   1   3  17 75.4845 31.2426   1
  -1   3 -17 53.6657 28.4914   2
  -1   3 -17 65.7933 20.1289   3
   1   3  18 194.909 33.4416   1
  -1   3 -18 217.924 30.4750   2
   1   3  19 903.080 44.1984   1
  -1   3 -19 954.946 41.5114   2
   1   3  20 816.252 47.0992   1
  -1   3 -20 709.863 40.7470   2
   1   3  21 261.868 39.3352   1
  -1   3 -21 233.592 34.1421   2
   1   3  22 584.153 45.0150   1
  -1   3 -22 639.867 40.2287   2
   1   3  23 246.259 40.3925   1
  -1   3 -23 331.042 38.2713   2
   1   3  24 138.950 40.6189   1
  -1   3 -24 151.867 35.3515   2
   1   3  25 1631.42 64.1317   1
  -1   3 -25 1719.78 59.0049   2
   1   3  26 370.111 47.4531   1
  -1   3 -26 396.910 44.2422   2
   1   3  27 147.214 44.3238   1
  -1   3 -27 98.0200 38.1622   2
   1   3  28 82.3250 45.9844   1
  -1   3 -28 151.145 41.8606   2
   1   3  29 196.268 48.6691   1
  -1   3 -29 203.127 42.9240   2
  -1   3 -30 603.056 52.6958   2
  -1   4  29-9.21761 44.4349   1
  -1   4  28 736.238 57.2000   1
  -1   4  27 21.4456 43.2754   1
  -1   4  26 14.2694 41.7376   1
   1   4 -26 89.8091 35.2673   2
   1   4 -25 492.190 41.0792   2
  -1   4  25 496.286 47.4065   1
   1   4 -24 267.974 35.3227   2
  -1   4  24 183.988 39.9515   1
   1   4 -23 162.340 32.0430   2
  -1   4  23 219.318 40.3572   1
   1   4 -22 975.554 43.1188   2
  -1   4  22 836.152 47.9647   1
   1   4 -21 223.574 31.4414   2
  -1   4  21 126.570 36.4813   1
   1   4 -20 365.033 33.4946   2
  -1   4  20 264.011 37.3162   1
   1   4 -19 581.430 34.5372   2
  -1   4  19 588.434 39.5857   1
   1   4 -19 685.610 39.9979   1
  -1   4  18 719.865 39.8171   1
   1   4 -18 668.934 38.5526   1
   1   4 -17 3485.43 58.9290   2
  -1   4  17 3333.46 63.6287   1
   1   4 -17 3497.48 61.6506   1
   1   4 -16 908.392 36.1889   2
   1   4 -16 862.392 33.8722   3
   1   4 -16 926.198 39.1510   1
   1   4 -15 1278.79 38.8937   2
  -1   4  15 1232.39 41.7567   1
   1   4 -15 1295.10 37.5586   3
   1   4 -15 1268.22 39.9952   1
   1   4 -14 275.638 26.9258   2
  -1   4  14 215.354 28.6101   1
  -1   4  14 218.982 17.2290   3
   1   4 -14 199.381 24.6873   3
   1   4 -14 254.959 27.8065   1
   1   4 -13 3185.67 50.2140   2
  -1   4  13 3333.09 53.2265   1
  -1   4  13 3317.94 36.6588   3
   1   4 -13 3226.79 49.9300   3
   1   4 -13 3337.87 51.6089   1
   1   4 -12 2029.18 41.1938   2
  -1   4  12 2080.49 42.9399   1
  -1   4  12 2068.34 30.7383   3
   1   4 -12 2058.82 41.1513   3
   1   4 -12 2042.37 41.4678   1
   1   4 -11 2513.84 43.6535   2
  -1   4  11 2573.82 44.1690   1
  -1   4  11 2594.07 33.8931   3
   1   4 -11 2599.84 43.6229   3
   1   4 -11 2496.41 42.5053   1
   1   4 -10 1694.05 35.4782   2
  -1   4  10 1674.90 28.8272   3
   1   4 -10 1715.69 38.1882   3
   1   4 -10 1696.82 35.0664   1
  -1   4  10 1777.34 36.5921   1
   1   4  -9 2310.76 40.4235   3
  -1   4   9 2344.33 33.1788   3
   1   4  -9 2386.93 37.8938   1
  -1   4   9 2325.02 38.6087   1
   1   4  -8 2998.84 45.9290   3
  -1   4   8 3095.48 37.3007   3
   1   4  -8 2950.80 39.6116   1
  -1   4   8 3040.18 41.4170   1
   1   4  -7 449.525 24.1385   3
  -1   4   7 445.157 20.0769   3
   1   4  -7 441.860 20.6026   1
  -1   4   7 444.566 21.4947   1
   1   4  -6 492.331 25.2443   3
   1   4  -6 462.740 20.5451   1
  -1   4   6 451.769 19.8380   1
  -1   4   5 10542.1 67.0628   3
   1   4  -5 10744.0 75.6909   3
   1   4  -5 10441.4 61.4688   1
  -1   4   5 10595.9 58.5031   1
  -1   4   4 16257.9 82.9019   3
   1   4  -4 16258.6 72.8334   1
  -1   4   4 16260.2 66.8438   1
   1   4  -3 14208.8 83.6166   3
  -1   4   3 14488.0 78.7011   3
   1   4  -3 14172.8 67.0731   1
  -1   4   3 14337.8 58.1035   1
  -1   4   2 12492.5 49.4233   1
   1   4  -2 12274.7 61.8837   1
  -1   4   2 12104.1 74.2455   3
   1   4  -2 12328.9 77.6277   3
  -1   4   1 1173.29 17.2591   1
   1   4  -1 1200.23 24.4245   1
  -1   4   1 1140.47 28.4234   3
   1   4  -1 1132.30 29.3148   3
  -1   4   0 19771.0 51.3001   1
   1   4   0 19179.4 77.0480   1
   1   4   0 18655.3 92.3412   3
  -1   4   0 19249.3 93.6831   3
   1   4   1 7232.54 50.9288   1
  -1   4  -1 7189.93 30.2866   1
  -1   4  -1 7027.79 59.4731   3
   1   4   1 6897.18 56.0306   3
   1   4   2 8236.67 54.2539   1
  -1   4  -2 8374.79 65.5307   3
   1   4   2 8333.66 60.2222   3
  -1   4  -3 243.290 10.8628   1
  -1   4  -3 229.624 21.8460   3
   1   4   3 236.036 18.7575   3
   1   4   3 223.718 19.9197   1
   1   4   4 1706.80 31.4730   1
   1   4   4 1769.96 30.8198   3
  -1   4  -4 1881.83 35.5788   3
  -1   4  -4 1831.77 20.4574   1
   1   4   5 6680.11 55.2693   1
  -1   4  -5 6811.96 61.6082   3
   1   4   5 6536.98 51.1683   3
  -1   4  -5 6665.78 39.6224   1
   1   4   6 2089.92 35.9138   1
   1   4   6 2065.15 30.4786   3
  -1   4  -6 2043.37 37.5015   3
  -1   4  -6 2067.03 26.1236   1
   1   4   7 9528.71 69.8136   1
  -1   4  -7 9630.72 73.2566   3
   1   4   7 9608.20 58.6094   3
  -1   4  -7 9611.81 55.2877   1
   1   4   8 250.901 22.9597   1
  -1   4  -8 239.339 16.5099   1
   1   4   8 223.493 16.1621   3
  -1   4  -8 247.775 22.0799   3
  -1   4  -9 2368.91 43.4342   2
   1   4   9 2349.41 42.1849   1
  -1   4  -9 2389.47 34.5208   1
   1   4   9 2396.19 30.1335   3
  -1   4  -9 2337.67 40.8264   3
  -1   4 -10 3298.81 50.9412   2
   1   4  10 3398.86 50.6587   1
  -1   4 -10 3576.26 43.2811   1
  -1   4 -10 3386.99 47.6342   3
   1   4  10 3458.99 33.8218   3
  -1   4 -11 102.297 26.4152   2
   1   4  11 55.2090 24.0572   1
  -1   4 -11 93.6435 20.7898   1
  -1   4 -11 109.984 20.4509   3
   1   4  11 105.995 13.6388   3
   1   4  12 2438.48 49.4170   1
  -1   4 -12 2447.32 42.6355   3
   1   4  12 2405.86 27.2933   3
  -1   4 -12 2388.94 48.2047   2
   1   4  13 1332.88 42.0066   1
  -1   4 -13 1389.74 36.1031   3
  -1   4 -13 1351.62 41.4391   2
   1   4  14 3429.25 58.7688   1
  -1   4 -14 3481.58 59.4026   2
   1   4  15 2349.79 54.3156   1
  -1   4 -15 2437.70 45.1402   3
  -1   4 -15 2325.95 52.9112   2
   1   4  16 1509.50 47.1667   1
  -1   4 -16 1427.44 37.3204   3
  -1   4 -16 1401.25 44.7996   2
   1   4  17 2168.66 55.9764   1
  -1   4 -17 2280.68 43.9403   3
  -1   4 -17 2242.14 53.2169   2
   1   4  18 4275.16 72.3301   1
  -1   4 -18 4352.34 57.9407   3
  -1   4 -18 4309.45 70.0502   2
   1   4  19-20.8376 33.9074   1
  -1   4 -19 1.68688 30.2851   2
   1   4  20 1419.51 51.4682   1
  -1   4 -20 1432.22 49.5413   2
   1   4  21 681.640 45.0001   1
  -1   4 -21 742.936 42.2958   2
   1   4  22 73.6286 37.9922   1
  -1   4 -22 112.358 32.1200   2
   1   4  23 657.579 48.2055   1
  -1   4 -23 674.577 42.5519   2
   1   4  24 125.741 39.7223   1
  -1   4 -24 134.528 35.8359   2
   1   4  25 278.764 46.1235   1
  -1   4 -25 285.755 40.1735   2
   1   4  26 184.315 47.2455   1
  -1   4 -26 130.079 38.1559   2
   1   4  27 398.482 52.6584   1
  -1   4 -27 366.819 43.4921   2
   1   4  28 99.8252 46.8004   1
  -1   4 -28 202.075 43.8003   2
  -1   4 -29 419.035 49.8618   2
  -1   5  28 42.7092 46.7290   1
  -1   5  27 268.673 48.4448   1
  -1   5  26 463.508 50.6682   1
  -1   5  25 350.254 45.8687   1
  -1   5  24 149.877 41.6360   1
   1   5 -24 94.0991 33.9743   2
  -1   5  23 385.021 44.6441   1
   1   5 -23 259.973 36.8404   2
  -1   5  22 463.038 43.0471   1
   1   5 -22 553.958 39.8429   2
  -1   5  21 682.816 43.8037   1
   1   5 -21 604.172 39.8746   2
  -1   5  20 128.862 36.3956   1
   1   5 -20 73.3760 30.5039   2
   1   5 -19 61.3862 31.2794   1
  -1   5  19 99.5452 33.7730   1
   1   5 -19 85.0877 30.6504   2
   1   5 -18 966.596 41.4554   2
  -1   5  18 944.575 42.9710   1
   1   5 -18 1027.57 41.9998   1
   1   5 -18 944.058 38.3681   3
   1   5 -17 318.424 31.6813   2
  -1   5  17 339.520 34.9988   1
   1   5 -17 304.408 31.6952   1
   1   5 -17 261.480 28.9401   3
   1   5 -16 300.155 31.0925   2
  -1   5  16 362.505 34.7799   1
   1   5 -16 330.046 31.5437   1
   1   5 -16 398.597 29.5866   3
   1   5 -15 707.476 35.0741   2
  -1   5  15 733.859 37.4530   1
   1   5 -15 734.514 34.9665   1
   1   5 -15 741.533 33.8988   3
   1   5 -14 1202.25 39.3888   2
   1   5 -14 1209.84 38.2954   1
   1   5 -14 1044.45 38.5091   3
  -1   5  14 1065.33 39.5736   1
   1   5 -13 389.998 28.9870   1
  -1   5  13 442.899 22.4054   3
   1   5 -13 433.631 30.6898   3
  -1   5  13 440.210 32.1196   1
   1   5 -12 3691.52 53.3981   1
  -1   5  12 3590.69 43.9692   3
   1   5 -12 3701.63 57.4595   3
  -1   5  12 3467.60 53.8813   1
   1   5 -11 5954.86 62.7583   1
   1   5 -11 5918.21 68.9259   3
  -1   5  11 5930.45 55.3310   3
  -1   5  11 5640.63 63.8635   1
   1   5 -10 247.084 23.2404   1
  -1   5  10 214.172 21.2900   3
   1   5 -10 217.056 28.2448   3
  -1   5  10 260.266 24.7267   1
   1   5  -9 2021.15 37.3448   1
  -1   5   9 2030.31 35.9626   3
   1   5  -9 1903.14 43.6906   3
  -1   5   9 2007.38 38.0903   1
   1   5  -8 2043.47 35.7967   1
   1   5  -8 2074.20 44.5619   3
  -1   5   8 2088.22 36.7234   3
  -1   5   8 2045.67 36.9194   1
   1   5  -7 2768.70 38.9094   1
  -1   5   7 2833.40 41.7310   3
   1   5  -7 2830.69 48.8938   3
  -1   5   7 2639.10 38.4055   1
   1   5  -6 5808.64 51.4338   1
   1   5  -6 5860.86 64.1611   3
  -1   5   6 5704.31 56.7119   3
  -1   5   6 5889.63 50.8104   1
   1   5  -5 1003.57 25.3182   1
   1   5  -5 961.372 32.6172   3
  -1   5   5 991.824 30.2944   3
  -1   5   5 986.120 24.2273   1
   1   5  -4 4714.87 43.9706   1
  -1   5   4 4422.33 51.8537   3
   1   5  -4 4553.40 55.7696   3
  -1   5   4 4590.89 40.1965   1
  -1   5   3 187.908 21.0412   3
   1   5  -3 152.128 22.7214   3
   1   5  -3 137.962 17.0093   1
  -1   5   3 215.699 15.5623   1
   1   5  -2 2160.57 40.4381   3
  -1   5   2 2106.10 38.7295   3
   1   5  -2 2135.71 31.5783   1
  -1   5   2 2042.83 25.1300   1
   1   5  -1 13417.7 89.5663   3
  -1   5   1 13719.0 89.2602   3
   1   5  -1 13667.8 71.0135   1
  -1   5   0 28399.6 126.812   3
   1   5   0 28515.4 126.468   3
   1   5   0 28848.5 101.843   1
  -1   5   0 28346.6 71.9491   1
  -1   5  -1 1288.98 34.4369   3
   1   5   1 1333.32 33.4139   3
  -1   5  -1 1439.90 18.0093   1
   1   5   1 1400.61 28.4548   1
  -1   5  -2 7305.77 67.9819   3
   1   5   2 7148.84 64.2332   3
  -1   5  -2 7358.62 36.1403   1
   1   5   2 7494.09 56.7040   1
  -1   5  -3 4129.19 28.9709   1
  -1   5  -3 4043.04 53.3606   3
   1   5   3 4104.22 48.9780   3
   1   5   3 3953.43 43.4712   1
  -1   5  -4 653.077 15.4819   1
   1   5   4 590.964 24.8391   1
   1   5   4 655.035 25.5571   3
  -1   5  -4 672.782 29.1534   3
   1   5   5 1454.94 32.8683   1
  -1   5  -5 1417.45 36.3558   3
   1   5   5 1396.46 30.9573   3
  -1   5  -5 1363.08 20.8519   1
   1   5   6 4133.04 49.6257   1
  -1   5  -6 4175.12 55.2377   3
   1   5   6 4306.01 48.2486   3
  -1   5  -6 4229.55 36.0092   1
   1   5   7 147.849 24.1688   1
  -1   5  -7 172.271 23.9180   3
   1   5   7 165.877 19.4129   3
  -1   5  -7 137.554 14.6464   1
   1   5   8 864.341 32.4733   1
  -1   5  -8 796.746 32.6877   3
   1   5   8 784.243 24.9794   3
  -1   5  -8 792.646 22.6912   1
   1   5   9 2846.70 48.0442   1
  -1   5  -9 2878.71 49.2975   3
   1   5   9 2967.21 39.3890   3
  -1   5  -9 2881.88 37.6672   1
   1   5  10 35.7757 26.4009   1
  -1   5 -10 32.9849 23.5143   3
   1   5  10 9.77090 16.7880   3
  -1   5 -10 20.8591 18.2550   1
   1   5  11 3279.17 54.4602   1
   1   5  11 3207.79 38.8178   3
  -1   5 -11 3262.00 53.7725   3
  -1   5 -11 3331.97 45.6594   1
   1   5  12 154.110 29.4221   1
  -1   5 -12 161.104 23.9583   1
   1   5  12 157.765 17.8181   3
  -1   5 -12 177.342 27.7349   3
  -1   5 -13 2745.14 54.5795   2
  -1   5 -13 2686.98 51.6410   3
   1   5  13 2874.28 56.4627   1
  -1   5 -14 4571.91 69.4785   2
  -1   5 -14 4772.25 63.5848   3
   1   5  14 4593.76 69.6710   1
  -1   5 -15 168.553 31.3118   2
  -1   5 -15 155.078 26.5051   3
   1   5  15 137.869 32.1150   1
  -1   5 -16 380.732 33.0649   2
  -1   5 -16 368.735 29.9277   3
   1   5  16 413.718 36.9534   1
  -1   5 -17 1446.62 48.8114   2
  -1   5 -17 1431.66 41.7378   3
   1   5  17 1522.12 51.7067   1
  -1   5 -18 305.605 36.5812   2
  -1   5 -18 227.660 27.2767   3
   1   5  18 298.239 39.0084   1
  -1   5 -19 3016.58 55.5552   3
   1   5  19 3099.65 68.3042   1
   1   5  20 678.640 44.6391   1
  -1   5 -20 871.576 44.4931   2
   1   5  21 637.666 46.1773   1
  -1   5 -21 790.736 45.4930   2
   1   5  22 199.293 40.4548   1
  -1   5 -22 230.501 38.6227   2
   1   5  23 48.0681 39.6235   1
  -1   5 -23 19.9270 35.8696   2
   1   5  24 171.364 42.9730   1
  -1   5 -24 267.755 41.8823   2
   1   5  25 99.7296 43.6231   1
  -1   5 -25 120.217 39.1930   2
   1   5  26 148.066 47.1143   1
  -1   5 -26 112.261 40.5962   2
   1   5  27 205.601 49.1330   1
  -1   5 -27 413.666 47.0692   2
  -1   5 -28 130.571 42.7424   2
  -1   5 -29 201.016 46.4259   2
  -1   6  27 478.919 52.8284   1
  -1   6  26 928.084 59.1104   1
  -1   6  25 64.1738 43.2105   1
  -1   6  24 89.5715 41.2527   1
  -1   6  23 411.957 46.2538   1
  -1   6  22 775.529 49.6842   1
  -1   6  21 248.836 40.1423   1
   1   6 -21 221.276 34.6942   2
   1   6 -20 201.228 35.2178   1
  -1   6  20 63.9614 34.0981   1
   1   6 -19 66.2688 31.6700   1
   1   6 -19 70.1739 29.8085   3
  -1   6  19 69.2946 34.4695   1
   1   6 -18 516.161 35.9906   1
   1   6 -18 468.153 35.6244   3
  -1   6  18 435.286 38.3661   1
   1   6 -17 35.8772 27.7370   1
   1   6 -17 98.6440 28.6375   3
  -1   6  17 80.1211 30.9268   1
   1   6 -16 1206.73 42.1523   1
   1   6 -16 1129.78 43.2043   3
  -1   6  16 1064.90 43.7299   1
   1   6 -15 132.983 27.5970   1
   1   6 -15 135.680 29.3389   3
  -1   6  15 118.140 28.9481   1
   1   6 -14 1219.87 39.1090   1
   1   6 -14 1142.47 43.4676   3
  -1   6  14 1151.32 41.0893   1
   1   6 -13 491.968 30.1226   1
  -1   6  13 500.575 27.1261   3
   1   6 -13 466.973 33.0164   3
  -1   6  13 520.678 33.7651   1
   1   6 -12 1279.28 37.4872   1
   1   6 -12 1270.72 41.9218   3
  -1   6  12 1314.59 34.4383   3
   1   6 -11 2349.63 44.1308   1
   1   6 -11 2314.28 51.0861   3
  -1   6  11 2528.61 43.3233   3
  -1   6  11 2375.21 47.0451   1
   1   6 -10 4226.80 53.6169   1
  -1   6  10 4283.14 54.5551   3
   1   6 -10 4352.83 65.5793   3
  -1   6  10 4060.23 55.6441   1
   1   6  -9 1759.99 36.9437   1
  -1   6   9 1847.00 39.9886   3
   1   6  -9 1754.41 47.2926   3
  -1   6   9 1732.57 38.6370   1
   1   6  -8 2339.76 39.9569   1
   1   6  -8 2337.91 51.0630   3
  -1   6   8 2285.02 43.4881   3
  -1   6   8 2378.08 41.9457   1
   1   6  -7 4780.44 51.2144   1
   1   6  -7 4874.00 67.3720   3
  -1   6   7 4708.47 58.3366   3
  -1   6   7 4780.71 51.6642   1
   1   6  -6 331.930 22.3457   1
  -1   6   6 264.974 24.4979   3
   1   6  -6 281.413 30.3449   3
  -1   6   6 273.889 22.2655   1
   1   6  -5 213.526 20.0211   1
   1   6  -5 185.367 28.3200   3
  -1   6   5 186.502 25.3792   3
  -1   6   5 233.469 21.0065   1
   1   6  -4 108.285 26.1927   3
  -1   6   4 132.600 24.2532   3
  -1   6   4 156.948 19.1764   1
   1   6  -4 150.308 19.4398   1
   1   6  -3 562.828 31.9771   3
  -1   6   3 526.648 29.1434   3
  -1   6   3 529.219 20.2279   1
   1   6  -3 505.283 22.3394   1
  -1   6   2 917.239 34.5212   3
   1   6  -2 991.920 35.9518   3
  -1   6   2 983.448 21.8925   1
   1   6  -2 965.065 26.5022   1
  -1   6   1 4211.36 57.6569   3
   1   6  -1 4145.22 58.1371   3
  -1   6   1 4093.65 33.9273   1
   1   6  -1 4031.90 44.1379   1
   1   6   0 2615.72 48.1235   3
  -1   6   0 2401.05 48.1580   3
  -1   6   0 2551.86 26.7671   1
   1   6   0 2567.43 37.4246   1
  -1   6  -1 3131.72 54.0618   3
   1   6   1 3117.05 51.1512   3
   1   6   1 3052.45 41.0106   1
  -1   6  -1 3113.97 27.7014   1
  -1   6  -2 8953.33 44.1962   1
   1   6   2 9150.49 79.6775   3
   1   6   2 9137.39 66.5854   1
  -1   6  -3 3284.48 28.9394   1
   1   6   3 3183.19 50.9283   3
  -1   6  -3 3380.61 55.4813   3
   1   6   3 3369.98 44.6376   1
  -1   6  -4 2384.89 26.2566   1
  -1   6  -4 2360.04 48.6531   3
   1   6   4 2494.45 45.4546   3
   1   6   4 2373.48 39.6412   1
  -1   6  -5 2685.43 28.8489   1
  -1   6  -5 2726.38 51.5797   3
   1   6   5 2666.75 46.1392   3
   1   6   5 2520.69 43.4456   1
  -1   6  -6 2095.65 28.1895   1
   1   6   6 2106.85 42.2272   1
  -1   6  -6 2054.00 47.6639   3
   1   6   6 2083.33 41.0461   3
   1   6   7 8583.57 74.2397   1
   1   6   7 8316.47 73.0150   3
  -1   6  -7 8426.22 54.3539   1
   1   6   8 689.551 34.5049   1
  -1   6  -8 681.616 36.5245   3
   1   6   8 617.311 28.2202   3
  -1   6  -8 663.668 22.4755   1
   1   6   9 3297.26 54.5367   1
   1   6   9 3238.51 46.7330   3
  -1   6  -9 3189.16 56.9307   3
  -1   6  -9 3318.28 40.6477   1
   1   6  10 14792.6 90.1151   3
  -1   6 -10 14732.6 113.063   3
  -1   6 -10 14670.5 83.9992   1
   1   6  11 297.497 34.0368   1
   1   6  11 368.656 23.5565   3
  -1   6 -11 355.393 32.6510   3
  -1   6 -11 386.256 24.3422   1
   1   6  12 5613.33 73.1417   1
  -1   6 -12 5434.57 72.8594   3
  -1   6 -12 5679.18 60.1319   1
  -1   6 -13 5036.62 69.9542   3
   1   6  13 5180.30 72.9587   1
  -1   6 -14 1180.44 41.5712   3
   1   6  14 1108.96 44.6972   1
  -1   6 -15 1711.84 47.4133   3
   1   6  15 1609.52 50.6253   1
  -1   6 -16 944.388 40.3378   3
   1   6  16 901.340 43.6738   1
  -1   6 -17 33.1897 27.1454   3
   1   6  17-23.2073 34.1992   1
  -1   6 -18 229.343 32.3225   3
   1   6  18 201.837 37.2994   1
  -1   6 -19 475.617 40.5005   2
  -1   6 -19 532.937 35.8839   3
   1   6  19 414.241 41.7529   1
  -1   6 -20 530.280 41.0777   2
   1   6  20 511.386 45.6130   1
  -1   6 -21 153.029 35.8547   2
   1   6  21 93.5356 38.9427   1
  -1   6 -22 1419.36 55.5039   2
   1   6  22 1288.58 58.6030   1
  -1   6 -23 381.554 43.4309   2
   1   6  23 332.719 46.4078   1
  -1   6 -24 389.769 45.0037   2
   1   6  24 256.452 46.6524   1
  -1   6 -25 300.996 45.1674   2
   1   6  25 221.127 48.2100   1
  -1   6 -26 796.901 53.8155   2
   1   6  26 798.441 59.4773   1
  -1   6 -27 393.632 48.1541   2
   1   6  27 413.153 53.8104   1
  -1   7  26 543.801 55.4428   1
  -1   7  25 167.212 45.5707   1
  -1   7  24-5.61292 41.1166   1
  -1   7  23 468.055 47.9177   1
  -1   7  22 373.722 45.0654   1
  -1   7  21 247.216 40.7526   1
  -1   7  20 568.496 44.6114   1
   1   7 -20 621.607 41.7112   3
  -1   7  19 323.610 39.3399   1
   1   7 -19 322.428 36.4546   3
  -1   7  18 932.097 47.1144   1
   1   7 -18 1116.78 47.2010   3
  -1   7  17 203.475 35.8101   1
   1   7 -17 280.159 35.3735   3
  -1   7  16 654.939 40.5461   1
   1   7 -16 608.349 41.0527   3
  -1   7  15 333.333 35.0686   1
   1   7 -15 354.182 36.0016   3
  -1   7  14 978.015 41.3662   1
   1   7 -14 1185.88 46.3244   3
  -1   7  13 803.656 37.0365   1
   1   7 -13 788.556 40.6710   3
   1   7 -13 821.506 34.3742   1
  -1   7  12 1222.52 40.8255   1
  -1   7  12 1337.66 38.2246   3
   1   7 -12 1198.19 46.0538   3
   1   7 -12 1287.49 37.2988   1
  -1   7  11 765.772 34.5109   1
  -1   7  11 790.710 32.9248   3
   1   7 -11 752.000 40.7799   3
   1   7 -11 769.583 31.6165   1
  -1   7  10 3439.99 53.5738   1
  -1   7  10 3458.44 54.7693   3
   1   7 -10 3538.12 64.6818   3
   1   7 -10 3474.17 50.4094   1
  -1   7   9 2573.49 46.2610   1
  -1   7   9 2768.95 51.1377   3
   1   7  -9 2635.60 58.9943   3
   1   7  -9 2719.69 44.8869   1
  -1   7   8 1082.28 34.0713   1
  -1   7   8 1120.84 37.8139   3
   1   7  -8 1050.25 44.0877   3
   1   7  -8 1171.36 33.1299   1
  -1   7   7 1517.71 35.4555   1
   1   7  -7 1452.90 34.3689   1
   1   7  -7 1569.56 48.5510   3
  -1   7   7 1406.27 41.9351   3
   1   7  -6 6466.47 81.9240   3
  -1   7   6 6410.21 74.6700   3
   1   7  -6 6411.59 59.4192   1
  -1   7   6 6294.96 57.8909   1
   1   7  -5 601.221 37.0258   3
   1   7  -5 619.749 25.5479   1
  -1   7   5 563.491 25.5924   1
   1   7  -4 3360.72 43.4006   1
  -1   7   4 3316.72 58.2278   3
   1   7  -4 3366.50 61.9979   3
   1   7  -3 1273.22 31.0902   1
   1   7  -3 1264.66 42.4625   3
  -1   7   3 1299.08 40.7873   3
   1   7  -2 207.487 22.0237   1
   1   7  -2 232.989 31.0805   3
  -1   7   2 186.437 28.7470   3
   1   7  -1 349.063 23.7496   1
  -1   7   1 333.614 31.1069   3
   1   7  -1 388.231 32.5438   3
   1   7   0 591.223 26.6288   1
  -1   7   0 616.013 35.8234   3
   1   7   0 514.226 35.2672   3
   1   7   1 555.477 27.1729   1
  -1   7  -1 663.430 35.5014   3
   1   7   1 647.692 35.1920   3
   1   7   2 1000.92 31.5738   1
  -1   7  -2 1005.57 39.8050   3
   1   7   2 1071.00 38.6391   3
   1   7   3 6339.64 61.8487   1
  -1   7  -3 6147.56 77.8683   3
   1   7   3 6334.96 74.2683   3
   1   7   4 1477.97 38.1266   1
  -1   7  -4 1579.12 46.9417   3
   1   7   4 1473.39 42.4290   3
   1   7   5 590.246 30.8106   1
  -1   7  -5 540.782 35.9098   3
   1   7   5 588.397 32.1145   3
   1   7   6 159.075 27.7493   1
  -1   7  -6 113.876 29.9707   3
   1   7   6 157.815 27.5243   3
  -1   7  -7 2266.66 54.3708   3
   1   7   7 2271.47 46.3894   3
   1   7   8 2957.26 52.9810   1
   1   7   8 3058.86 52.0954   3
  -1   7  -8 2978.73 60.3158   3
   1   7   9 7133.84 77.1721   1
  -1   7  -9 7301.17 87.9043   3
   1   7  10 1321.90 43.2729   1
   1   7  10 1306.82 36.2055   3
  -1   7 -10 1378.41 46.0517   3
   1   7  11 500.856 35.8378   1
  -1   7 -11 505.728 35.8502   3
   1   7  11 496.404 28.3824   3
   1   7  12 2940.54 59.0653   1
  -1   7 -12 3160.51 63.0192   3
   1   7  13 2430.23 56.3337   1
  -1   7 -13 2441.77 59.2379   3
   1   7  14 504.754 40.0252   1
  -1   7 -14 635.907 38.6857   3
   1   7  15 52.4293 34.4696   1
  -1   7 -15 89.5135 30.7806   3
   1   7  16 1531.96 53.2998   1
  -1   7 -16 1567.72 50.3414   3
   1   7  17 49.7855 35.5821   1
  -1   7 -17 109.992 31.3159   3
   1   7  18 257.376 40.5242   1
  -1   7 -18 282.778 34.9265   3
   1   7  19 24.2926 37.5362   1
  -1   7 -19-4.98114 31.4132   3
   1   7  20 242.549 41.2906   1
  -1   7 -20 234.246 34.6927   3
   1   7  21 1827.54 65.4291   1
   1   7  22 334.110 47.5210   1
   1   7  23 155.273 45.5324   1
   1   7  24 460.854 54.3048   1
   1   7  25 473.892 54.1690   1
   1   7  26 174.148 50.5348   1
   1   8 -20 776.921 46.6847   3
   1   8 -19 411.268 41.9267   3
   1   8 -18 647.483 43.6099   3
   1   8 -17 75.8388 33.2986   3
   1   8 -16 557.641 40.5488   3
   1   8 -15 378.176 37.6781   3
   1   8 -14 6.63469 32.7578   3
   1   8 -13 532.966 41.2715   3
   1   8 -12 127.852 33.9707   3
   1   8 -11 613.759 42.6805   3
  -1   8  11 553.574 33.5457   3
  -1   8  10 103.217 26.9850   3
   1   8 -10 107.576 34.9053   3
  -1   8   9 1347.34 42.7734   3
   1   8  -9 1378.96 49.8961   3
   1   8  -8 493.320 38.7480   3
  -1   8   8 564.587 34.1073   3
  -1   8   7 393.606 32.9068   3
   1   8  -7 384.543 37.2700   3
  -1   8   6 1587.92 46.7284   3
   1   8  -6 1580.67 51.6544   3
  -1   8   5 3406.91 61.9315   3
   1   8  -5 3376.43 67.6741   3
  -1   8   4 247.350 31.2996   3
   1   8  -4 192.030 31.9349   3
   1   8  -3 489.451 36.5355   3
  -1   8   3 478.447 34.7120   3
  -1   8   2 670.869 36.9903   3
   1   8  -2 597.486 38.0219   3
   1   8  -1 19.3037 29.8861   3
  -1   8   1 3.31177 27.3941   3
   1   8   0 63.4412 28.8603   3
  -1   8   0 84.5869 30.1989   3
  -1   8  -1 308.266 33.6624   3
   1   8   1 258.315 31.7271   3
   1   8   2 2033.21 51.4391   3
  -1   8  -2 2193.73 56.4601   3
   1   8   3 1412.34 44.7787   3
  -1   8  -3 1390.41 47.6779   3
  -1   8  -4 2068.96 55.5203   3
   1   8   4 1926.58 49.6547   3
   1   8   5 1021.57 35.9227   1
  -1   8  -5 904.441 43.3207   3
   1   8   5 910.655 38.9548   3
   1   8   6 3234.09 52.8276   1
  -1   8  -6 3334.65 66.3282   3
   1   8   6 3370.04 59.5735   3
   1   8   7 680.214 34.6589   1
  -1   8  -7 734.852 41.0362   3
   1   8   7 605.100 33.7228   3
   1   8   8 1837.57 46.1545   1
   1   8   8 1955.09 47.6715   3
  -1   8  -8 1956.97 56.7870   3
   1   8   9 257.506 31.3842   1
   1   8   9 236.200 29.3367   3
  -1   8  -9 193.137 34.3853   3
   1   8  10 1787.19 48.4237   1
   1   8  10 1811.76 46.0344   3
  -1   8 -10 1690.12 54.0219   3
   1   8  11 393.316 36.1544   1
  -1   8 -11 397.711 36.7546   3
  -1   8 -12 772.144 44.5645   3
   1   8  12 715.871 40.2737   1
  -1   8 -13 260.162 37.1416   3
   1   8  13 269.639 35.9935   1
  -1   8 -14 753.296 44.9712   3
   1   8  14 772.683 43.8420   1
  -1   8 -15 860.517 44.8862   3
   1   8  15 755.759 44.0613   1
  -1   8 -16 19.1459 32.9083   3
   1   8  16 36.0651 35.5912   1
  -1   8 -17 276.857 39.4435   3
   1   8  17 250.390 40.1122   1
  -1   8 -18 112.946 34.6521   3
   1   8  18 158.068 39.6001   1
  -1   8 -19 489.675 42.2635   3
   1   8  19 421.189 46.4280   1
  -1   8 -20 181.982 37.7892   3
   1   8  20 130.131 43.1302   1
   1   8  21 131.413 45.0386   1
   1   8  22 547.436 53.5801   1
   1   8  23 133.053 47.6565   1
   1   8  24 324.699 51.5645   1
   1   9 -20 274.921 43.2966   3
   1   9 -19 87.0642 38.6677   3
   1   9 -18 378.113 45.0872   3
   1   9 -17 509.142 46.7254   3
   1   9 -16 651.368 47.3459   3
   1   9 -15 152.228 38.6852   3
   1   9 -14 80.5848 38.2457   3
   1   9 -13 157.422 37.3109   3
   1   9 -12 623.143 46.2854   3
   1   9 -11 447.803 42.3033   3
   1   9 -10 336.525 40.0711   3
  -1   9  10 343.464 34.2548   3
  -1   9   9 1083.54 44.4247   3
   1   9  -9 1167.83 50.8183   3
  -1   9   8 339.063 35.8119   3
   1   9  -8 371.447 40.8190   3
  -1   9   7 579.508 38.0461   3
   1   9  -7 533.549 43.1331   3
  -1   9   6 94.1886 32.2548   3
   1   9  -6 151.947 35.4746   3
   1   9  -5 140.883 37.7100   3
  -1   9   5 190.601 33.7072   3
   1   9  -4 77.1609 34.7447   3
  -1   9   4 145.708 33.1668   3
   1   9  -3 57.6398 32.3059   3
  -1   9   3 98.3193 31.8570   3
  -1   9   2 213.766 36.1291   3
   1   9  -2 247.700 35.9825   3
  -1   9   1 760.658 43.4351   3
   1   9  -1 699.611 43.1450   3
  -1   9   0 277.844 35.5515   3
   1   9   0 366.046 37.8964   3
   1   9   1 428.043 37.7306   3
  -1   9  -1 393.862 37.7691   3
  -1   9  -2 79.4729 33.2618   3
   1   9   2 122.860 33.3326   3
  -1   9  -3 135.402 35.3829   3
   1   9   3 110.670 32.8076   3
   1   9   4 1303.33 48.1458   3
  -1   9  -4 1263.47 50.6151   3
   1   9   5 241.089 33.3577   3
  -1   9  -5 166.187 36.2983   3
   1   9   6 537.030 37.9810   3
  -1   9  -6 528.610 43.0912   3
  -1   9  -7 29.9885 35.7355   3
   1   9   7 9.10332 29.3589   3
   1   9   8 1191.40 44.9225   3
  -1   9  -8 1187.49 53.4558   3
  -1   9  -9 250.806 39.1819   3
   1   9   9 204.081 32.1522   3
  -1   9 -10 616.698 42.5714   3
  -1   9 -11 28.6330 35.1711   3
  -1   9 -12 102.613 34.8522   3
  -1   9 -13 177.672 38.7214   3
  -1   9 -14 873.908 51.5313   3
  -1   9 -15 34.9826 37.3692   3
  -1   9 -16-14.6072 37.0650   3
  -1   9 -17 174.237 41.0058   3
  -1   9 -18 523.458 46.7797   3
  -1   9 -19 242.634 41.3074   3
  -1   9 -20 335.621 43.0146   3
   1  10 -19 61.9709 40.9483   3
   1  10 -18 307.660 46.8337   3
   1  10 -17 135.436 43.0460   3
   1  10 -16 7.70852 39.5462   3
   1  10 -15 4.46422 42.4264   3
   1  10 -14 213.358 42.7590   3
   1  10 -13 499.029 47.4916   3
   1  10 -12 233.277 42.6288   3
   1  10 -11 752.560 51.0909   3
   1  10 -10 250.126 41.5435   3
  -1  10  10 373.315 38.2458   3
   1  10  -9 884.745 50.5033   3
  -1  10   9 920.653 44.8021   3
   1  10  -8 351.508 42.8978   3
  -1  10   8 320.213 38.5500   3
  -1  10   7 4.25761 31.9207   3
   1  10  -7 100.933 39.9890   3
   1  10  -6 1137.77 53.8466   3
  -1  10   6 1134.21 49.8159   3
   1  10  -5 46.3223 36.8750   3
  -1  10   5 78.4336 35.3568   3
  -1  10   4 158.755 36.8672   3
   1  10  -4 137.248 36.9274   3
  -1  10   3 172.737 37.5707   3
   1  10  -3 201.316 38.5089   3
   1  10  -2 268.727 38.9175   3
  -1  10   2 231.714 36.7445   3
  -1  10   1 947.979 49.5968   3
   1  10  -1 1011.59 51.0940   3
   1  10   0 325.838 40.7570   3
  -1  10   0 347.706 41.6226   3
  -1  10  -1 418.897 41.8619   3
   1  10   1 326.684 39.7723   3
   1  10   2 230.283 36.4589   3
  -1  10  -2 232.620 38.7967   3
  -1  10  -3 584.092 46.0547   3
   1  10   3 495.944 40.2932   3
   1  10   4 103.760 35.6997   3
  -1  10  -4 162.240 40.8083   3
   1  10   5 1398.89 53.3290   3
  -1  10  -5 1327.39 55.8779   3
   1  10   6 40.0500 32.7038   3
  -1  10  -6 22.1778 37.2063   3
   1  10   7 710.199 42.7853   3
  -1  10  -7 724.919 47.9153   3
  -1  10  -8 682.897 47.4227   3
   1  10   8 611.506 41.8590   3
  -1  10  -9 126.030 38.5601   3
  -1  10 -10 151.707 39.7517   3
  -1  10 -11 723.106 50.7034   3
  -1  10 -12 656.851 51.3696   3
  -1  10 -13 1173.37 56.5125   3
  -1  10 -14 618.058 51.2648   3
  -1  10 -15-28.0740 38.9011   3
  -1  10 -16 329.464 45.5867   3
  -1  10 -17 462.831 48.2579   3
  -1  10 -18 228.602 44.5716   3
  -1  10 -19 482.630 49.5169   3
  -1  10 -20 508.081 51.2583   3
   1  11 -15 89.9696 45.6330   3
   1  11 -14 89.8952 46.4781   3
   1  11 -13 220.557 46.5929   3
   1  11 -12 50.1772 45.0229   3
   1  11 -11 466.077 50.6058   3
   1  11 -10 362.022 47.3649   3
   1  11  -9 415.182 48.4036   3
   1  11  -8 150.398 44.6295   3
  -1  11   8 61.9593 36.8953   3
   1  11  -7 337.774 48.1877   3
  -1  11   7 368.347 42.7802   3
  -1  11   6 416.961 43.5987   3
   1  11  -6 282.418 43.3909   3
  -1  11   5 474.861 44.3710   3
   1  11  -5 318.524 44.7040   3
   1  11  -4 665.149 50.1646   3
  -1  11   4 704.253 47.7569   3
   1  11  -3 475.630 46.0002   3
  -1  11   3 503.838 45.5010   3
   1  11  -2 301.658 43.9626   3
  -1  11   2 241.935 42.2047   3
  -1  11   1 148.197 41.7600   3
   1  11  -1 8.90787 39.5474   3
  -1  11   0 144.754 41.8013   3
   1  11   0 167.275 40.8760   3
   1  11   1 391.173 44.6527   3
  -1  11  -1 366.934 43.2498   3
   1  11   2 111.987 40.1959   3
  -1  11  -2 153.538 42.3651   3
  -1  11  -3 40.8116 38.7692   3
   1  11   3 108.556 40.7508   3
  -1  11  -4 296.028 42.7365   3
   1  11   4 331.518 41.7689   3
  -1  11  -5 352.475 47.3419   3
   1  11   5 211.078 40.7912   3
   1  11   6 465.912 44.4980   3
  -1  11  -6 562.292 50.7870   3
   1  11   7 644.231 46.2810   3
  -1  11  -7 810.357 54.1036   3
  -1  11  -8 808.688 54.4620   3
  -1  11  -9 283.826 47.8885   3
  -1  11 -10 498.555 51.6144   3
  -1  11 -11 317.430 48.5660   3
  -1  11 -12 66.1522 43.5726   3
  -1  11 -13 38.9597 43.6345   3
  -1  11 -14 599.429 51.8354   3
  -1  11 -15 33.8885 45.2051   3
   1  12  -8 735.445 58.5128   3
   1  12  -7 208.645 47.6513   3
  -1  12   7 298.457 46.0590   3
  -1  12   6 166.436 43.1872   3
   1  12  -6 179.022 44.6564   3
  -1  12   5 380.278 47.8848   3
   1  12  -5 296.431 47.9643   3
  -1  12   4 521.001 49.5345   3
   1  12  -4 392.496 50.2264   3
  -1  12   3 325.315 47.2791   3
   1  12  -3 456.891 51.0066   3
  -1  12   2 49.8673 42.3599   3
   1  12  -2 66.1300 42.2515   3
   1  12  -1 182.341 45.1923   3
  -1  12   1 228.413 45.1031   3
   1  12   0 125.800 43.2267   3
  -1  12   0 214.454 48.7479   3
  -1  12  -1 43.4528 42.9028   3
   1  12   1 51.6870 42.2738   3
  -1  12  -2-10.4033 43.8691   3
   1  12   2 34.0791 42.9733   3
   1  12   3 353.231 47.0778   3
  -1  12  -3 383.690 52.2230   3
  -1  12  -4 144.004 47.3112   3
   1  12   4 160.483 41.5125   3
   1  12   5 519.720 48.7305   3
  -1  12  -5 433.130 52.0479   3
   1  12   6 263.983 43.7537   3
  -1  12  -6 314.440 51.3062   3
  -1  12  -7 933.507 62.0615   3
  -1  12  -8 625.281 56.1523   3
   1  13   5 10.5936 43.5975   3
   2 -12  -9 142.093 54.6914   2
   2 -12  -8-0.13062 52.6262   2
   2 -12  -7 26.6133 53.9455   2
   2 -12  -6 65.7702 53.1860   2
   2 -12  -5 170.039 54.4249   2
   2 -12  -4-26.2050 52.6378   2
   2 -12  -3 116.389 53.0779   2
   2 -12  -2 238.059 55.8768   2
   2 -12  -1 72.9711 50.3736   2
   2 -12   0 73.2029 52.3313   2
   2 -12   1 23.7900 50.4785   2
   2 -12   2 172.123 54.3469   2
   2 -12   3 317.610 54.5071   2
  -2 -12  -3 360.597 51.8135   2
   2 -12   4 184.571 52.2200   2
  -2 -12  -4 193.872 49.8790   2
   2 -12   5 45.0157 50.6818   2
  -2 -12  -5 8.48383 47.2197   2
   2 -12   6 204.056 50.9982   2
  -2 -12  -6 179.666 48.2748   2
   2 -12   7 541.826 56.1363   2
  -2 -12  -7 476.900 53.4161   2
  -2 -12  -8 81.3129 48.0444   2
   2 -12   8 111.994 50.2406   2
  -2 -12  -9 163.699 50.6671   2
   2 -12   9 144.735 50.4473   2
  -2 -12 -10 194.392 51.1745   2
   2 -12  10 200.698 49.6271   2
   2 -12  11 50.2202 48.7300   2
  -2 -12 -11 33.1096 49.5985   2
   2 -12  12 195.933 51.5812   2
   2 -11 -14 285.990 58.1011   2
   2 -11 -13 10.2672 52.0362   2
   2 -11 -12 110.435 52.6508   2
   2 -11 -11 200.511 53.9747   2
   2 -11 -10 459.606 57.9483   2
   2 -11  -9 343.268 54.3639   2
   2 -11  -8 345.366 55.4916   2
   2 -11  -7 142.456 51.4593   2
   2 -11  -6 90.9978 51.8163   2
   2 -11  -5-7.98652 50.2173   2
   2 -11  -4 93.2868 48.5410   2
   2 -11  -3 298.344 54.4301   2
   2 -11  -2 461.984 54.9673   2
   2 -11  -1 47.6220 46.9341   2
  -2 -11   1 9.78970 41.2563   2
   2 -11   0 1398.43 64.4733   2
  -2 -11   0 1489.31 59.6477   2
  -2 -11  -1 239.659 44.9500   2
   2 -11   1 209.126 48.6951   2
   2 -11   2 84.4854 47.1279   2
  -2 -11  -2 68.7911 43.4763   2
   2 -11   3 19.0711 46.4253   2
  -2 -11  -3 53.1547 43.8898   2
  -2 -11  -4 342.685 47.7595   2
   2 -11   4 319.547 47.8446   2
   2 -11   5 284.393 50.1051   2
  -2 -11  -5 354.497 47.6595   2
   2 -11   6 99.2464 45.8681   2
  -2 -11  -6 118.134 46.2841   2
  -2 -11  -7-1.94511 45.2497   2
   2 -11   7 89.0182 45.7179   2
   2 -11   8 153.665 48.4424   2
  -2 -11  -8 186.809 47.2960   2
  -2 -11  -9 200.297 48.6496   2
   2 -11   9 302.197 51.0469   2
   2 -11  10 754.466 55.4393   2
  -2 -11 -10 647.399 56.0421   2
   2 -11  11 218.269 48.4306   2
  -2 -11 -11 66.5554 47.5428   2
   2 -11  12 521.657 50.5107   2
  -2 -11 -12 514.151 53.8528   2
   2 -11  13 281.593 47.9486   2
  -2 -11 -13 340.892 53.1135   2
   2 -11  14 81.6388 46.9374   2
  -2 -11 -14 64.6513 48.3481   2
  -2 -11 -15 39.4306 50.1327   2
   2 -11  15-12.5316 45.2644   2
   2 -11  16 76.6388 47.8035   2
   2 -10 -17 19.1783 50.2865   2
   2 -10 -16 149.450 53.6905   2
   2 -10 -15 10.8344 51.1323   2
   2 -10 -14 330.510 54.2062   2
   2 -10 -13 197.999 49.8389   2
   2 -10 -12 29.4008 45.4854   2
   2 -10 -11 209.790 49.7760   2
   2 -10 -10 642.717 56.6428   2
   2 -10  -9 30.9599 43.6668   2
   2 -10  -8 96.2682 47.0364   2
   2 -10  -7 62.3918 45.2103   2
   2 -10  -6 1271.24 61.1706   2
   2 -10  -5 108.177 45.1510   2
  -2 -10   5 240.805 38.7034   2
   2 -10  -4 125.467 43.7748   2
  -2 -10   4 216.785 37.7302   2
   2 -10  -3 473.761 49.0862   2
  -2 -10   3 537.826 43.2283   2
  -2 -10   2 145.744 36.4391   2
   2 -10  -2 88.4834 41.1649   2
   2 -10  -1 125.800 44.4024   2
  -2 -10   1 126.007 38.2782   2
  -2 -10   0 250.014 40.3034   2
   2 -10   0 265.566 43.7991   2
   2 -10   1 119.589 41.9279   2
  -2 -10  -1 226.649 41.1281   2
   2 -10   2 237.986 45.4389   2
  -2 -10  -2 243.436 40.9129   2
   2 -10   3 223.347 44.8920   2
  -2 -10  -3 300.147 43.0623   2
  -2 -10  -4 508.694 45.7577   2
   2 -10   4 573.396 49.6184   2
  -2 -10  -5 283.274 43.6254   2
   2 -10   5 322.781 44.4615   2
  -2 -10  -6 205.565 41.5638   2
   2 -10   6 296.049 44.8158   2
   2 -10   7 299.913 42.3919   2
  -2 -10  -7 296.208 44.6226   2
   2 -10   8 313.367 44.8551   2
  -2 -10  -8 233.941 44.3937   2
  -2 -10  -9 87.8829 43.0641   2
   2 -10   9 86.7142 39.3698   2
  -2 -10 -10-6.96176 44.0586   2
   2 -10  11 714.066 51.5525   2
  -2 -10 -11 705.172 53.8899   2
   2 -10  12 66.8127 40.7931   2
  -2 -10 -12 67.2426 43.6098   2
   2 -10  13 122.215 43.8986   2
  -2 -10 -13 180.505 47.1005   2
  -2 -10 -14 13.0573 45.8359   2
   2 -10  14 179.991 45.5605   2
   2 -10  15 43.6290 41.8228   2
  -2 -10 -15 79.1159 48.3995   2
   2 -10  16 131.467 43.4007   2
  -2 -10 -16 16.1806 46.7142   2
   2 -10  17 88.4963 44.2247   2
  -2 -10 -17 160.323 52.3624   2
   2 -10  18 240.226 47.2194   2
  -2 -10 -18 277.720 52.6378   2
   2 -10  19 461.066 52.2674   2
   2 -10  20 210.086 49.3115   2
  -2  -9  22 215.720 42.9026   3
  -2  -9  21-39.4482 38.6098   3
   2  -9 -20 48.2916 48.2814   2
  -2  -9  20 144.444 40.8998   3
   2  -9 -19 112.065 49.1587   2
   2  -9 -18 412.901 52.7323   2
   2  -9 -17 309.195 51.3612   2
   2  -9 -16 51.4220 48.9447   2
   2  -9 -15 90.6724 46.1553   2
   2  -9 -14 99.7660 44.0136   2
   2  -9 -13 182.061 47.8412   2
   2  -9 -12 247.398 45.3422   2
   2  -9 -11 727.175 53.8476   2
   2  -9 -10 84.3344 43.3263   2
  -2  -9   9 316.426 34.8563   2
   2  -9  -9 393.703 46.6576   2
  -2  -9   8 232.153 34.1905   2
   2  -9  -8 273.635 44.3321   2
  -2  -9   7 1258.00 46.8809   2
   2  -9  -7 1205.45 57.4723   2
  -2  -9   6 124.894 32.8160   2
   2  -9  -6 105.153 43.2365   2
   2  -9  -5 77.1878 43.1990   2
  -2  -9   5 194.597 35.1387   2
  -2  -9   4 69.7076 33.5497   2
   2  -9  -4 42.9736 40.9625   2
   2  -9  -3 1468.98 58.2921   2
  -2  -9   3 1517.94 50.0555   2
   2  -9  -2 263.649 42.3252   2
  -2  -9   2 250.145 37.0553   2
   2  -9  -1 1158.68 52.6144   2
  -2  -9   1 1192.26 47.6147   2
   2  -9   0 1181.92 52.2565   2
  -2  -9   0 1242.46 48.8432   2
   2  -9   1 285.989 41.2156   2
  -2  -9  -1 349.395 39.5293   2
  -2  -9  -2 826.795 45.1061   2
   2  -9   2 782.176 48.3390   2
  -2  -9  -3 64.4618 36.2413   2
   2  -9   3 31.5691 34.7415   2
  -2  -9  -4 723.724 46.2761   2
   2  -9   4 639.605 46.2544   2
  -2  -9  -5 1129.05 48.6048   2
   2  -9   5 1127.72 48.5984   2
  -2  -9  -6 2797.78 66.4971   2
   2  -9   6 2890.21 67.5231   2
   2  -9   7 761.549 47.0633   2
  -2  -9  -7 821.240 46.2980   2
  -2  -9  -8 1294.73 53.9209   2
   2  -9   8 1193.25 52.3203   2
   2  -9   9 112.435 36.0195   2
  -2  -9  -9 118.675 37.8616   2
   2  -9  10 83.7037 37.6916   2
  -2  -9 -10 20.5119 39.8548   2
   2  -9  11 126.261 37.2930   2
  -2  -9 -11 87.3917 41.3639   2
   2  -9  12 895.593 49.3027   2
  -2  -9 -12 779.661 51.3085   2
   2  -9  13 220.034 39.7878   2
  -2  -9 -13 179.123 43.9639   2
   2  -9  14 40.5165 38.8217   2
  -2  -9 -14 47.0672 42.2731   2
   2  -9  15 53.3283 38.1971   2
  -2  -9 -15 87.7144 43.0589   2
  -2  -9 -16 53.8148 44.0385   2
   2  -9  16 119.599 40.2716   2
   2  -9  17 251.015 42.3455   2
  -2  -9 -17 307.122 49.6344   2
   2  -9  18 225.767 42.6647   2
  -2  -9 -18 348.076 51.1146   2
   2  -9  19 106.851 41.3391   2
  -2  -9 -19 116.264 49.1280   2
   2  -9  20 60.1589 42.7664   2
  -2  -9 -20 187.497 50.4112   2
   2  -9  21 183.862 45.1862   2
   2  -9  22 186.053 46.3362   2
   2  -9  23 259.631 49.5037   2
   2  -8 -23 2.36240 48.8577   2
  -2  -8  22 263.606 39.8513   3
   2  -8 -22 217.613 53.0174   2
   2  -8 -21-69.4987 48.5168   2
  -2  -8  21 47.9463 38.1042   3
   2  -8 -20 50.5681 45.8419   2
  -2  -8  20 12.1427 35.8782   3
  -2  -8  19 186.098 38.1407   3
   2  -8 -19 210.547 48.7844   2
   2  -8 -18 1314.06 61.5718   2
   2  -8 -17 72.9252 43.7216   2
   2  -8 -16 10.9440 42.9769   2
   2  -8 -15 831.055 52.4587   2
   2  -8 -14 456.460 47.3951   2
   2  -8 -13 476.126 48.9915   2
   2  -8 -12 637.349 48.9310   2
  -2  -8  12 659.448 37.1417   2
   2  -8 -11 250.655 43.3481   2
  -2  -8  11 213.961 31.2536   2
  -2  -8  10 862.912 38.7480   2
   2  -8 -10 734.007 50.7716   2
   2  -8  -9 63.4157 40.4555   2
  -2  -8   9 31.5607 27.7639   2
   2  -8  -8 4032.66 77.9086   2
  -2  -8   8 3974.38 62.9033   2
   2  -8  -7 1522.76 54.8564   2
  -2  -8   7 1599.83 45.7239   2
  -2  -8   6 1414.06 43.1800   2
   2  -8  -6 1355.92 53.2101   2
   2  -8  -5 2037.54 59.7924   2
  -2  -8   5 2140.20 49.7824   2
  -2  -8   4 1083.14 41.6706   2
   2  -8  -4 962.627 48.1904   2
   2  -8  -3 294.728 40.0547   2
  -2  -8   3 254.316 32.0768   2
   2  -8  -2-39.7740 35.2430   2
  -2  -8   2-7.37238 29.1495   2
  -2  -8   1 948.263 40.5666   2
   2  -8  -1 1032.17 48.2940   2
  -2  -8   0 849.152 41.0328   2
   2  -8   0 918.298 44.6857   2
  -2  -8  -1 42.7777 31.7054   2
   2  -8   1 12.6972 35.1631   2
   2  -8   2 58.7988 32.9067   2
  -2  -8  -2 24.5600 31.9069   2
   2  -8   3 1763.19 51.7571   2
  -2  -8  -3 1774.79 51.2510   2
   2  -8   4 1271.14 46.6393   2
  -2  -8  -4 1297.45 46.6901   2
  -2  -8  -5 1652.31 49.2505   2
   2  -8   6 1996.30 56.3462   2
  -2  -8  -6 1944.20 53.4918   2
   2  -8   7 1263.75 48.7364   2
  -2  -8  -7 1108.45 45.4856   2
   2  -8   8 142.463 35.0884   2
  -2  -8  -8 111.723 35.3283   2
   2  -8   9 978.640 46.4350   2
  -2  -8  -9 976.502 48.1087   2
   2  -8  10 588.112 41.6563   2
  -2  -8 -10 658.344 42.5889   2
   2  -8  11 679.422 42.0676   2
  -2  -8 -11 715.253 47.9361   2
   2  -8  12 425.337 39.5484   2
  -2  -8 -12 426.664 44.4664   2
   2  -8  13 133.389 36.2663   2
  -2  -8 -13 78.7923 38.8893   2
   2  -8  14 104.988 35.4270   2
  -2  -8 -14 69.5418 38.2137   2
   2  -8  15 141.977 36.6249   2
  -2  -8 -15 279.627 43.5469   2
   2  -8  16 333.015 41.2963   2
  -2  -8 -16 349.491 47.0733   2
   2  -8  17 438.333 43.7720   2
  -2  -8 -17 422.896 49.2521   2
   2  -8  18 62.5044 37.3716   2
  -2  -8 -18 48.9541 44.1177   2
   2  -8  19 3.76765 37.2023   2
  -2  -8 -19 30.0332 43.7513   2
   2  -8  20 733.554 50.9068   2
  -2  -8 -20 742.169 58.1455   2
   2  -8  21 534.412 48.0083   2
  -2  -8 -21 362.638 50.0043   2
   2  -8  22 251.358 43.6400   2
  -2  -8 -22 242.286 51.9432   2
   2  -8  23 47.8252 42.4050   2
  -2  -8 -23-11.9753 49.2511   2
   2  -8  24 12.1185 41.0705   2
   2  -8  25 163.634 45.9807   2
   2  -7 -25 235.161 51.3052   2
   2  -7 -24-9.69060 46.6695   2
   2  -7 -23 264.179 50.5156   2
   2  -7 -22 370.688 51.7384   2
  -2  -7  21 17.0720 32.3797   3
   2  -7 -21 23.3508 45.3543   2
  -2  -7  20 246.455 36.6375   3
   2  -7 -20 276.501 46.0471   2
  -2  -7  19 181.861 35.0270   3
   2  -7 -19 228.695 44.1819   2
   2  -7 -18 427.170 46.7224   2
   2  -7 -17 85.5749 39.3701   2
   2  -7 -16 356.311 43.8756   2
   2  -7 -15 1364.90 57.0825   2
  -2  -7  15 1475.24 44.2621   2
  -2  -7  14 1492.42 43.5127   2
   2  -7 -14 1481.44 56.6215   2
  -2  -7  13 244.251 28.3968   2
   2  -7 -13 193.031 40.7656   2
  -2  -7  12 1006.50 37.5666   2
   2  -7 -12 913.734 48.5190   2
  -2  -7  11 238.998 27.9779   2
   2  -7 -11 230.971 40.6752   2
  -2  -7  10 2919.44 52.4177   2
   2  -7 -10 2804.01 65.1191   2
  -2  -7   9 8320.30 80.7696   2
   2  -7  -9 8425.24 97.5624   2
  -2  -7   8 9870.28 85.7896   2
   2  -7  -8 9837.19 105.236   2
  -2  -7   7 2357.18 47.0030   2
   2  -7  -7 2508.08 61.8803   2
  -2  -7   6 1248.45 38.3774   2
   2  -7  -6 1210.77 49.9181   2
  -2  -7   5 54.4768 26.5893   2
   2  -7  -5 83.6475 38.1240   2
   2  -7  -4 415.531 41.1821   2
  -2  -7   4 393.573 30.8332   2
   2  -7  -3 288.456 37.4737   2
  -2  -7   3 301.817 31.0128   2
  -2  -7   2 173.730 29.6417   2
   2  -7  -2 193.442 36.0828   2
   2  -7  -1 2427.32 55.9255   2
  -2  -7   1 2376.36 49.1509   2
  -2  -7   0 647.183 36.5741   2
   2  -7   0 768.053 41.8773   2
   2  -7   1 1385.09 48.1069   2
  -2  -7  -1 1342.37 42.5236   2
   2  -7   2 1451.25 47.5001   2
  -2  -7  -2 1468.91 45.0130   2
   2  -7   3 2069.82 52.2612   2
  -2  -7  -3 1985.23 49.8489   2
   2  -7   4 742.217 38.9772   2
  -2  -7  -4 822.369 41.2896   2
   2  -7   5 363.949 35.8142   2
  -2  -7  -5 442.592 37.4364   2
   2  -7   6 2093.95 51.0414   2
  -2  -7  -6 2099.25 52.4728   2
   2  -7   7 1995.03 51.0813   2
  -2  -7  -7 1865.72 51.2435   2
   2  -7   8 3075.63 62.1775   2
  -2  -7  -8 3074.57 61.1250   2
   2  -7   9 1714.36 49.3070   2
  -2  -7  -9 1616.25 51.3078   2
  -2  -7 -10 5289.14 78.2773   2
   2  -7  10 5196.71 77.4476   2
  -2  -7 -11 696.630 42.1056   2
   2  -7  11 716.307 39.8702   2
  -2  -7 -12 1606.72 53.7319   2
   2  -7  12 1718.81 52.1171   2
  -2  -7 -13 1627.41 55.1443   2
   2  -7  13 1672.22 51.8223   2
  -2  -7 -14 152.414 39.1260   2
   2  -7  14 108.545 32.1037   2
   2  -7  15 225.831 36.6376   2
  -2  -7 -15 169.774 39.0798   2
   2  -7  16 624.801 41.5371   2
  -2  -7 -16 514.695 45.8698   2
   2  -7  17 1069.43 47.7756   2
  -2  -7 -17 1147.74 55.0172   2
   2  -7  18 264.874 38.6261   2
  -2  -7 -18 237.952 44.1412   2
   2  -7  19-2.12519 35.5699   2
  -2  -7 -19 79.9169 40.6245   2
   2  -7  20 494.522 44.2797   2
  -2  -7 -20 566.701 50.8883   2
   2  -7  21 385.668 42.4342   2
  -2  -7 -21 485.591 50.7399   2
   2  -7  22 24.3628 37.3765   2
  -2  -7 -22 0.83314 44.8424   2
   2  -7  23 175.939 42.3148   2
  -2  -7 -23 218.210 47.7297   2
   2  -7  24 113.490 40.9762   2
  -2  -7 -24 79.6707 47.9911   2
   2  -7  25 281.150 46.8152   2
   2  -7  26 444.379 49.3918   2
  -2  -6  27 480.351 48.7527   1
  -2  -6  26 2155.17 68.4527   1
   2  -6 -26 2221.77 77.1935   2
  -2  -6  25 864.490 49.3549   1
   2  -6 -25 996.757 61.7963   2
  -2  -6  24 40.5415 37.0638   1
   2  -6 -24 107.509 45.9346   2
   2  -6 -23 1393.25 62.7329   2
   2  -6 -22 435.300 49.2935   2
   2  -6 -21 137.911 43.5882   2
  -2  -6  21 87.9849 30.3531   3
   2  -6 -20 329.496 43.1836   2
  -2  -6  20 408.933 35.8351   3
   2  -6 -19 708.559 49.5572   2
  -2  -6  19 577.253 38.4883   3
  -2  -6  18 12.7362 27.8540   3
  -2  -6  18 1.97467 26.0607   2
   2  -6 -18-21.1480 37.5633   2
   2  -6 -17 537.051 46.1503   2
  -2  -6  17 445.868 32.2046   2
   2  -6 -16 669.580 46.2499   2
  -2  -6  16 798.856 35.7947   2
   2  -6 -15 671.827 45.1596   2
  -2  -6  15 718.750 33.2582   2
  -2  -6  14 1337.47 39.2627   2
   2  -6 -14 1289.25 51.4522   2
  -2  -6  13 443.570 28.4027   2
   2  -6 -13 512.439 40.8192   2
  -2  -6  12 4095.93 57.4876   2
   2  -6 -12 4049.24 70.1516   2
  -2  -6  11 1622.62 39.2910   2
   2  -6 -11 1715.72 53.1330   2
  -2  -6  10 255.624 25.1534   2
   2  -6 -10 294.797 37.8925   2
   2  -6  -9 255.214 39.0475   2
  -2  -6   9 244.442 25.1951   2
  -2  -6   8 5975.98 62.4461   2
   2  -6  -8 5962.21 79.1173   2
  -2  -6   7 1944.10 39.8168   2
   2  -6  -7 1946.66 53.2123   2
  -2  -6   6 2470.23 42.7062   2
   2  -6  -6 2658.90 57.4023   2
   2  -6  -5 6416.59 77.0123   2
  -2  -6   5 6158.16 61.2535   2
   2  -6  -4 660.860 36.9406   2
  -2  -6   4 584.437 28.4818   2
   2  -6  -3 2859.28 56.0115   2
  -2  -6   3 2822.50 45.0020   2
   2  -6  -2 562.412 35.7543   2
  -2  -6   2 637.961 30.3442   2
  -2  -6   1 3719.71 51.3202   2
   2  -6  -1 3595.46 58.0838   2
   2  -6   0 479.224 33.1566   2
  -2  -6   0 429.164 28.9451   2
   2  -6   1 210.284 28.8878   2
  -2  -6  -1 240.623 28.8727   2
  -2  -6  -2 4011.84 54.5782   2
   2  -6   2 3934.59 58.9145   2
  -2  -6  -3 4114.28 56.5512   2
   2  -6   3 4241.51 61.3426   2
   2  -6   4 11.3013 26.2735   2
  -2  -6  -4 33.0581 28.3763   2
   2  -6   5 940.606 38.0292   2
  -2  -6  -5 955.850 38.6538   2
   2  -6   6 1040.52 39.3642   2
  -2  -6  -6 1032.43 40.7907   2
   2  -6   7 4110.68 61.5789   2
  -2  -6  -7 4091.29 62.0460   2
   2  -6   8 3604.62 60.0875   2
  -2  -6  -8 3428.19 59.8352   2
   2  -6   9 12181.9 103.525   2
  -2  -6  -9 11870.4 101.585   2
   2  -6  10 2522.25 54.2315   2
  -2  -6 -10 2721.01 55.9808   2
   2  -6  11 686.824 37.6614   2
  -2  -6 -11 683.027 40.5624   2
   2  -6  12 2413.62 54.0208   2
  -2  -6 -12 2308.02 57.8272   2
   2  -6  13 1107.60 43.7198   2
  -2  -6 -13 1029.30 45.4421   2
   2  -6  14 1404.83 46.3426   2
  -2  -6 -14 1398.07 50.0678   2
   2  -6  15 433.973 35.1041   2
  -2  -6 -15 485.526 42.5591   2
   2  -6  16 792.407 42.0748   2
  -2  -6 -16 777.754 45.8418   2
  -2  -6 -17 48.5111 35.3883   2
  -2  -6 -18 1807.49 59.9425   2
  -2  -6 -19 751.175 49.0154   2
  -2  -6 -20 65.3509 38.6091   2
  -2  -6 -21-0.31765 43.2650   2
  -2  -6 -22 751.361 52.9557   2
  -2  -6 -23 61.7888 43.6672   2
  -2  -6 -24 543.198 55.4876   2
  -2  -6 -25-17.7242 48.6406   2
  -2  -6 -26 2169.60 77.3603   2
  -2  -5  29 3.00578 40.7242   1
  -2  -5  28 5.35396 41.2899   1
   2  -5 -28 39.1927 45.1019   2
  -2  -5  27 424.776 47.7285   1
   2  -5 -27 476.673 51.9306   2
  -2  -5  26 756.425 50.3682   1
   2  -5 -26 694.304 55.3304   2
  -2  -5  25 805.169 49.0893   1
   2  -5 -25 945.239 58.0642   2
  -2  -5  24 188.268 37.4644   1
   2  -5 -24 228.250 45.1089   2
   2  -5 -23 459.703 46.2055   2
   2  -5 -22 1044.73 53.3316   2
   2  -5 -21 405.018 43.4113   2
  -2  -5  21 316.183 32.2787   3
   2  -5 -20 344.995 41.2733   2
  -2  -5  20 316.912 31.5766   3
   2  -5 -19 21.5011 37.5252   2
  -2  -5  19 68.4666 27.5311   3
   2  -5 -18 4398.46 77.1564   2
  -2  -5  18 4615.36 68.9945   3
   2  -5 -17 1018.10 48.7249   2
  -2  -5  17 925.591 38.7343   3
   2  -5 -16 836.585 45.5782   2
  -2  -5  16 735.876 34.8216   3
   2  -5 -15 862.406 45.9027   2
   2  -5 -14 465.847 38.9227   2
  -2  -5  13 2615.62 45.4035   2
   2  -5 -13 2600.22 59.5753   2
  -2  -5  12 11937.0 85.7135   2
   2  -5 -12 11312.7 101.911   2
  -2  -5  11 2951.30 44.9451   2
   2  -5 -11 2830.29 57.7914   2
  -2  -5  10 213.744 21.4148   2
   2  -5 -10 251.633 35.8005   2
  -2  -5   9 3446.46 45.0413   2
   2  -5  -9 3313.51 59.0562   2
  -2  -5   8 2774.64 40.0053   2
   2  -5  -8 2640.37 52.6545   2
  -2  -5   7 8357.74 64.6521   2
   2  -5  -7 8163.51 81.2419   2
  -2  -5   6 3369.24 42.1148   2
   2  -5  -6 3500.91 55.9891   2
   2  -5  -5 5730.08 66.8496   2
  -2  -5   5 5811.56 52.9352   2
   2  -5  -4 5168.42 62.4400   2
  -2  -5   4 4706.24 47.3648   2
   2  -5  -3 10468.4 85.2128   2
  -2  -5   3 9982.02 67.9431   2
  -2  -5   2 4963.38 49.6148   2
   2  -5  -2 5093.18 61.0028   2
  -2  -5   1 2554.66 38.5203   2
   2  -5  -1 2645.34 46.4382   2
   2  -5   0 12118.4 87.7699   2
  -2  -5   0 11770.5 75.4179   2
   2  -5   1 852.303 32.0156   2
  -2  -5  -1 848.523 28.6145   2
   2  -5   2 9871.41 80.8285   2
  -2  -5  -2 9950.20 72.3776   2
   2  -5   3 3924.43 53.7259   2
  -2  -5  -3 3913.97 48.6664   2
   2  -5   4 1168.71 33.4011   2
  -2  -5  -4 1101.28 33.6630   2
   2  -5   5 2305.08 42.9478   2
   2  -5   5 2372.22 20.5893   1
  -2  -5  -5 2193.40 41.7050   2
   2  -5   6 2243.46 44.6284   2
   2  -5   6 2221.22 23.0199   1
  -2  -5  -6 2155.90 43.6513   2
   2  -5   7 4352.97 57.8510   2
   2  -5   7 4478.84 34.8076   1
  -2  -5  -7 4386.87 58.0900   2
   2  -5   8 4286.74 37.4863   1
   2  -5   8 4282.74 59.9266   2
  -2  -5  -8 4259.18 60.3349   2
   2  -5   9 3423.22 37.0493   1
   2  -5   9 3322.38 55.2898   2
  -2  -5  -9 3351.38 54.7010   2
   2  -5  10 3577.70 40.3802   1
   2  -5  10 3584.74 56.9602   2
  -2  -5 -10 3533.19 58.2015   2
   2  -5  11 1608.72 31.4952   1
   2  -5  11 1600.21 43.2197   2
  -2  -5 -11 1516.70 45.5335   2
  -2  -5 -12 1023.32 43.9358   2
   2  -5  12 1010.86 28.5753   1
  -2  -5 -13 1075.79 44.1306   2
   2  -5  13 1064.19 30.9057   1
  -2  -5 -14 487.315 39.2261   2
   2  -5  14 443.079 25.8314   1
  -2  -5 -15 545.369 40.4060   2
   2  -5  15 484.344 27.8869   1
  -2  -5 -16 427.424 38.7163   2
   2  -5  16 421.405 28.7393   1
  -2  -5 -17 69.5927 34.6263   2
   2  -5  17-0.17344 24.4284   1
  -2  -5 -18 345.109 40.6005   2
   2  -5  18 468.708 32.9592   1
  -2  -5 -19 98.4882 36.5856   2
   2  -5  19 131.533 29.9189   1
  -2  -5 -20 2126.83 65.4465   2
   2  -5  20 2116.41 53.0271   1
  -2  -5 -21 278.704 40.5048   2
   2  -5  21 200.924 32.7105   1
  -2  -5 -22 48.4470 39.5961   2
   2  -5  22 75.5556 32.5345   1
  -2  -5 -23 253.800 44.7755   2
   2  -5  23 179.857 34.1799   1
  -2  -5 -24 887.409 57.1299   2
  -2  -5 -25 33.5277 43.4185   2
  -2  -5 -26 690.758 54.1327   2
  -2  -5 -27 425.782 49.6820   2
   2  -4 -29 364.034 49.5984   2
  -2  -4  29 204.504 45.9944   1
   2  -4 -28 421.845 48.9976   2
  -2  -4  28 380.326 46.0581   1
   2  -4 -27 309.672 46.9214   2
  -2  -4  27 324.691 44.6466   1
   2  -4 -26 997.811 55.4685   2
  -2  -4  26 992.315 53.4875   1
   2  -4 -25 76.0513 38.5281   2
  -2  -4  25 70.7010 36.8108   1
   2  -4 -24 240.491 41.6408   2
  -2  -4  24 280.215 39.7293   1
   2  -4 -23 449.002 44.2736   2
  -2  -4  23 465.201 40.5315   1
   2  -4 -22 392.480 43.3966   2
   2  -4 -21 2295.84 61.9900   2
  -2  -4  20 172.198 27.1943   3
   2  -4 -20 152.552 34.0845   2
  -2  -4  19 386.782 29.3913   3
   2  -4 -19 415.491 40.3452   2
  -2  -4  18 137.434 25.1849   3
   2  -4 -18 157.167 33.7567   2
  -2  -4  17 1736.09 42.3460   3
   2  -4 -17 1892.21 53.0522   2
  -2  -4  16 360.154 28.4119   3
   2  -4 -16 327.107 37.3257   2
  -2  -4  15 319.902 27.6972   3
   2  -4 -15 359.970 36.3798   2
   2  -4 -14 817.205 40.9282   2
   2  -4 -13 2720.65 53.8519   2
   2  -4 -12 873.305 38.5569   2
   2  -4 -11 2431.19 49.8067   2
   2  -4 -10 6024.92 68.0998   2
  -2  -4   9 2192.10 33.7727   2
   2  -4  -9 2124.29 45.6701   2
  -2  -4   8 10017.1 63.3875   2
   2  -4  -8 9886.14 80.4409   2
  -2  -4   7 15578.8 75.5934   2
   2  -4  -7 15271.3 97.2836   2
  -2  -4   6 6809.29 50.3709   2
   2  -4  -6 7156.26 66.9269   2
   2  -4  -5 2649.90 44.3532   2
  -2  -4   5 2638.63 32.7489   2
   2  -4  -4 8504.52 70.6219   2
  -2  -4   4 8304.28 53.5941   2
  -2  -4   3 6643.78 48.3230   2
   2  -4  -3 6729.89 64.2843   2
  -2  -4   2 1094.66 24.8835   2
   2  -4  -2 1144.72 32.9916   2
  -2  -4   1 22623.9 88.2118   2
   2  -4  -1 22937.9 107.194   2
  -2  -4   0 3296.05 38.2256   2
   2  -4   0 3156.97 44.9185   2
   2  -4   1 8334.35 67.0454   2
  -2  -4  -1 8549.62 58.0873   2
   2  -4   2 700.977 28.5664   2
  -2  -4  -2 695.163 25.7343   2
   2  -4   3 7449.56 63.1309   2
  -2  -4  -3 7324.32 58.1203   2
   2  -4   4 56.7409 19.5242   2
   2  -4   4 59.9279 7.55075   1
  -2  -4  -4 43.7391 20.1471   2
   2  -4   5 5763.63 57.8952   2
   2  -4   5 5691.38 31.0498   1
  -2  -4  -5 5748.35 54.8936   2
   2  -4   6 10620.1 78.9624   2
   2  -4   6 10766.7 47.8292   1
  -2  -4  -6 10772.8 75.0663   2
   2  -4   7 985.241 19.3037   1
   2  -4   7 1002.61 30.6959   2
  -2  -4  -7 889.154 31.5363   2
  -2  -4  -8 6808.79 65.9378   2
   2  -4   8 6961.11 47.1411   1
  -2  -4  -9 5963.29 64.6499   2
   2  -4   9 5915.22 47.2841   1
  -2  -4 -10 8627.91 78.5217   2
   2  -4  10 8227.27 58.6009   1
  -2  -4 -11 669.434 35.9626   2
   2  -4  11 622.043 23.5550   1
  -2  -4 -12 368.952 33.7435   2
   2  -4  12 359.314 22.1041   1
  -2  -4 -13 3073.88 57.8661   2
   2  -4  13 2958.79 44.6344   1
  -2  -4 -14 198.400 34.7289   2
   2  -4  14 122.723 22.8989   1
  -2  -4 -15 697.955 39.3563   2
   2  -4  15 746.453 31.2885   1
  -2  -4 -16 513.195 38.5920   2
   2  -4  16 485.882 30.1894   1
  -2  -4 -17 4703.17 76.3559   2
   2  -4  17 4686.20 65.8183   1
  -2  -4 -18 1675.90 53.5707   2
   2  -4  18 1601.15 45.4292   1
  -2  -4 -19 30.8552 35.3705   2
   2  -4  19 46.5622 27.7240   1
  -2  -4 -20 341.949 41.3847   2
   2  -4  20 340.604 33.5452   1
  -2  -4 -21 249.529 40.1139   2
   2  -4  21 230.983 33.1775   1
  -2  -4 -22 175.778 39.0582   2
   2  -4  22 71.7500 31.1386   1
  -2  -4 -23 196.449 39.1081   2
   2  -4  23 124.427 34.6545   1
  -2  -4 -24 232.024 41.6995   2
   2  -4  24 232.834 38.0394   1
  -2  -4 -25 170.673 42.4150   2
   2  -4  25 153.903 38.6149   1
  -2  -4 -26 664.718 52.0756   2
   2  -4  26 662.202 48.5782   1
  -2  -4 -27 65.9485 43.6692   2
   2  -4  27 110.960 40.3714   1
  -2  -4 -28 45.9634 44.8992   2
   2  -4  28 43.0019 41.5259   1
   2  -4  29 543.200 51.8549   1
   2  -4  30 402.511 52.5883   1
   2  -3 -30 6.69575 41.9304   2
  -2  -3  30 48.8094 44.7139   1
   2  -3 -29 157.776 43.6848   2
  -2  -3  29 224.788 47.4902   1
   2  -3 -28-24.0571 38.9842   2
  -2  -3  28 10.4768 40.7367   1
   2  -3 -27 271.539 43.5372   2
  -2  -3  27 337.128 43.8944   1
   2  -3 -26 43.8060 38.7933   2
  -2  -3  26-19.4476 38.7541   1
   2  -3 -25 21.6656 37.9741   2
  -2  -3  25 119.906 37.0838   1
   2  -3 -24 176.593 35.5721   2
  -2  -3  24 231.879 38.4291   1
   2  -3 -23 182.525 36.9328   2
  -2  -3  23 176.056 35.1483   1
   2  -3 -22 247.244 38.3309   2
  -2  -3  22 267.038 35.7233   1
   2  -3 -21 69.9860 34.9564   2
   2  -3 -20 905.583 45.7059   2
  -2  -3  19 3287.01 52.0269   3
   2  -3 -19 3409.11 64.7693   2
  -2  -3  18 1044.65 33.7717   3
   2  -3 -18 1060.90 43.7291   2
  -2  -3  17 2032.52 41.9496   3
   2  -3 -17 2029.81 52.4130   2
  -2  -3  16 194.949 23.7118   3
   2  -3 -16 270.705 35.8974   2
  -2  -3  15 465.575 26.7920   3
   2  -3 -15 426.036 36.4769   2
  -2  -3  14 1971.79 39.3337   3
   2  -3 -14 1998.81 47.1758   2
   2  -3 -13 59.8532 27.9639   2
  -2  -3  13 78.7599 20.7197   3
  -2  -3  12 2463.74 40.4639   3
   2  -3 -12 2397.41 47.2748   2
   2  -3 -11 759.923 33.2695   2
   2  -3 -10 5786.66 61.1884   2
   2  -3  -9 20978.5 106.462   2
   2  -3  -8 561.688 31.3141   2
   2  -3  -7 17143.6 92.7314   2
  -2  -3   6 19159.1 71.2955   2
   2  -3  -6 19408.9 96.4122   2
  -2  -3   5 14676.5 60.0815   2
   2  -3  -5 14866.3 82.5759   2
   2  -3  -4 869.525 26.8552   2
  -2  -3   4 822.439 17.5055   2
  -2  -3   3 12821.3 53.5555   2
   2  -3  -3 13636.2 76.2232   2
   2  -3  -2 9192.86 62.0332   2
  -2  -3   2 8592.88 44.8748   2
   2  -3  -1 1651.58 30.7866   2
  -2  -3   1 1605.43 23.4392   2
   2  -3   0 5397.48 48.5455   2
  -2  -3   0 5476.59 38.6684   2
  -2  -3  -1 10723.7 54.8802   2
   2  -3   1 11042.7 67.6025   2
   2  -3   2 3047.05 38.6518   2
  -2  -3  -2 2978.50 32.9023   2
   2  -3   3 2618.13 36.0640   2
   2  -3   3 2634.58 15.2243   1
  -2  -3  -3 2537.39 32.1152   2
   2  -3   4 4123.40 44.8698   2
   2  -3   4 4164.68 23.7215   1
   2  -3   5 185.470 10.8668   1
   2  -3   5 201.225 20.4355   2
  -2  -3  -5 188.649 22.6331   2
  -2  -3  -6 4213.98 46.7536   2
   2  -3   6 4208.36 31.8961   1
  -2  -3  -7 1176.75 31.5764   2
   2  -3   7 1240.86 21.7332   1
  -2  -3  -8 11746.0 78.2470   2
   2  -3   8 11351.0 60.6340   1
  -2  -3  -9 12033.4 82.8722   2
   2  -3   9 12417.9 67.8434   1
  -2  -3 -10 10.1898 22.4382   2
   2  -3  10 1.12425 15.9779   1
  -2  -3 -10 12.8152 7.98754   3
  -2  -3 -11 212.103 26.4725   2
   2  -3  11 192.014 19.3094   1
  -2  -3 -11 225.239 8.87689   3
  -2  -3 -12 7132.06 73.2751   2
   2  -3  12 6897.21 61.8448   1
  -2  -3 -13 525.711 32.8909   2
   2  -3  13 527.761 26.4205   1
  -2  -3 -14 883.757 39.2759   2
   2  -3  14 820.880 31.8147   1
  -2  -3 -15 1180.44 43.3525   2
   2  -3  15 1128.38 36.1538   1
  -2  -3 -16 719.973 41.1138   2
   2  -3  16 836.705 35.0386   1
  -2  -3 -17 627.371 39.0000   2
   2  -3  17 600.636 33.6252   1
  -2  -3 -18 519.384 38.7348   2
   2  -3  18 422.535 32.3270   1
  -2  -3 -19 223.111 35.2986   2
   2  -3  19 258.393 30.9287   1
  -2  -3 -20 160.157 34.4748   2
   2  -3  20 205.277 31.9805   1
  -2  -3 -21 70.8079 35.7042   2
   2  -3  21 59.0714 30.6712   1
  -2  -3 -22 11.7261 36.0907   2
   2  -3  22 38.6487 32.5234   1
  -2  -3 -23 166.617 38.3097   2
   2  -3  23 133.863 35.2395   1
  -2  -3 -24 487.077 45.5198   2
   2  -3  24 471.889 42.1167   1
  -2  -3 -25 185.789 41.7260   2
   2  -3  25 142.037 39.2821   1
  -2  -3 -26 698.327 49.8380   2
   2  -3  26 578.664 47.2250   1
  -2  -3 -27 212.451 46.4139   2
   2  -3  27 338.114 45.6804   1
  -2  -3 -28 480.117 51.5136   2
   2  -3  28 512.040 49.6666   1
  -2  -3 -29 550.694 53.3187   2
   2  -3  29 507.808 51.7452   1
   2  -3  30 401.384 52.9351   1
   2  -2 -30 45.7947 41.5382   2
  -2  -2  30 8.60122 44.5113   1
   2  -2 -29 366.987 46.5585   2
  -2  -2  29 337.190 49.5221   1
   2  -2 -28 740.692 51.1070   2
  -2  -2  28 748.640 53.3915   1
   2  -2 -27 401.234 44.2733   2
  -2  -2  27 290.920 42.4235   1
   2  -2 -26 563.999 45.0282   2
  -2  -2  26 451.405 43.6122   1
   2  -2 -25 445.029 42.3740   2
  -2  -2  25 509.811 42.7873   1
   2  -2 -24 559.715 42.4990   2
  -2  -2  24 500.324 41.2731   1
   2  -2 -23 382.515 37.7901   2
  -2  -2  23 350.306 38.2070   1
   2  -2 -22 202.553 35.9354   2
  -2  -2  22 154.462 35.5666   1
   2  -2 -21 2468.47 59.6235   2
  -2  -2  21 2445.83 59.2058   1
   2  -2 -20 374.538 34.0485   2
  -2  -2  19 369.340 25.4104   3
   2  -2 -19 449.587 35.1435   2
  -2  -2  18 1538.28 35.6434   3
   2  -2 -18 1593.14 45.5393   2
  -2  -2  17 403.763 24.8899   3
   2  -2 -17 366.791 34.2510   2
  -2  -2  16 3269.57 45.1999   3
   2  -2 -16 3259.85 56.5925   2
  -2  -2  15 5152.43 54.2136   3
   2  -2 -15 4928.69 65.2322   2
  -2  -2  14 745.869 25.9392   3
   2  -2 -14 680.454 34.4960   2
  -2  -2  13 2271.54 36.3585   3
   2  -2 -13 2350.17 43.7972   2
  -2  -2  12 560.941 22.3134   3
   2  -2 -12 470.088 27.2860   2
  -2  -2  11 926.736 25.6781   3
   2  -2 -11 938.738 30.4331   2
  -2  -2  10 14451.0 77.8546   3
   2  -2 -10 13957.3 82.4504   2
  -2  -2   9 17003.5 83.1909   3
   2  -2  -9 17729.5 90.1437   2
  -2  -2   8 1090.09 25.1148   3
   2  -2  -8 968.210 27.8341   2
   2  -2  -7 4934.70 47.2924   2
   2  -2  -7 4987.29 44.7226   1
  -2  -2   6 32830.4 107.191   3
   2  -2  -6 32578.4 99.9188   1
   2  -2  -6 32352.7 107.110   2
   2  -2  -5 30055.5 88.4597   1
   2  -2  -5 30214.0 101.370   2
   2  -2  -4 1050.75 19.0672   1
   2  -2  -4 1127.72 25.7697   2
   2  -2  -3 14983.7 50.0086   1
   2  -2  -3 14609.4 68.9192   2
   2  -2  -2 8266.19 32.0024   1
   2  -2  -2 8286.72 51.2879   2
   2  -2  -1 7183.26 24.3692   1
   2  -2  -1 6938.81 47.0880   2
  -2  -2   1 6994.93 31.1674   2
   2  -2   0 19900.9 75.4450   2
  -2  -2   0 19895.8 54.0956   2
   2  -2   1 90.2030 16.6599   2
  -2  -2  -1 67.2793 13.3358   2
   2  -2   2 18262.1 73.8544   2
  -2  -2  -2 18068.4 61.6998   2
   2  -2   3 1931.00 16.0788   1
  -2  -2  -3 1748.80 25.3896   2
  -2  -2  -4 3058.34 25.6892   3
   2  -2   4 3145.12 23.3682   1
  -2  -2  -5 2332.01 22.0554   3
   2  -2   5 2214.28 23.3465   1
  -2  -2  -5 2288.33 30.8532   2
  -2  -2  -6 2847.89 22.2361   3
   2  -2   6 2785.45 27.8894   1
  -2  -2  -6 2769.23 36.1072   2
  -2  -2  -7 18951.5 49.8967   3
   2  -2   7 19222.6 74.1108   1
  -2  -2  -7 18907.7 88.2446   2
  -2  -2  -8 12835.2 37.2868   3
   2  -2   8 12997.1 66.9644   1
  -2  -2  -8 12788.8 77.6341   2
  -2  -2  -9 6407.06 22.2901   3
  -2  -2  -9 6492.23 58.8017   2
   2  -2  10 150.820 18.6654   1
  -2  -2 -10 112.309 22.4921   2
   2  -2  11 3000.68 42.2283   1
  -2  -2 -11 3142.32 48.0327   2
   2  -2  12 139.154 20.1576   1
  -2  -2 -12 155.349 24.7782   2
   2  -2  13 1147.10 33.2966   1
  -2  -2 -13 1204.79 37.8788   2
   2  -2  14 995.564 33.4224   1
  -2  -2 -14 1074.14 37.9276   2
   2  -2  15 2318.79 46.6658   1
  -2  -2 -15 2304.34 50.3519   2
   2  -2  16 1229.62 38.9584   1
  -2  -2 -16 1267.05 43.3529   2
   2  -2  17 1209.19 39.9366   1
  -2  -2 -17 1312.46 45.5526   2
   2  -2  18 46.5079 28.1690   1
  -2  -2 -18 17.8389 31.8907   2
   2  -2  19 296.548 32.8817   1
  -2  -2 -19 425.187 36.6421   2
   2  -2  20 871.831 42.1198   1
  -2  -2 -20 883.900 45.3142   2
   2  -2  21 202.223 33.1046   1
  -2  -2 -21 249.686 37.6174   2
   2  -2  22 198.939 35.8760   1
  -2  -2 -22 283.331 37.4602   2
   2  -2  23 123.301 35.3170   1
  -2  -2 -23 153.512 37.1085   2
   2  -2  24 432.683 41.9102   1
  -2  -2 -24 450.202 41.8222   2
   2  -2  25 1004.99 51.1289   1
  -2  -2 -25 991.332 53.8593   2
   2  -2  26 117.377 40.8416   1
  -2  -2 -26 46.1880 38.2761   2
   2  -2  27 3199.27 81.5002   1
  -2  -2 -27 2778.51 78.0428   2
   2  -2  28 660.812 53.3431   1
  -2  -2 -28 920.760 56.0281   2
   2  -2  29 283.919 50.2450   1
  -2  -2 -29 261.792 48.1397   2
   2  -2  30 0.93373 45.8439   1
   2  -1 -31 105.000 41.9811   2
  -2  -1  30 54.1687 44.3922   1
   2  -1 -30 43.7420 39.6046   2
  -2  -1  29 327.485 48.5373   1
   2  -1 -29 322.706 43.3911   2
  -2  -1  28 119.988 43.3154   1
   2  -1 -28-11.2569 37.3671   2
  -2  -1  27 48.8882 38.4772   1
   2  -1 -27 69.6923 36.4758   2
  -2  -1  26 44.8839 36.1957   1
   2  -1 -26 21.1353 32.7702   2
  -2  -1  25 363.985 40.6093   1
   2  -1 -25 370.934 37.2443   2
  -2  -1  24 221.990 37.1160   1
   2  -1 -24 188.655 33.4324   2
  -2  -1  23 31.7115 33.7770   1
   2  -1 -23 48.9287 30.3078   2
  -2  -1  22 177.971 35.6835   1
   2  -1 -22 203.493 31.6220   2
  -2  -1  21 459.331 37.7951   1
   2  -1 -21 463.560 36.4164   2
  -2  -1  20 545.925 36.8203   1
   2  -1 -20 535.292 36.8144   2
   2  -1 -19 1198.46 40.9433   2
  -2  -1  18 168.640 21.2430   3
   2  -1 -18 132.013 30.8779   2
  -2  -1  17 12246.6 76.6454   3
   2  -1 -17 12363.4 98.6296   2
  -2  -1  16 651.535 24.4489   3
   2  -1 -16 594.946 31.5802   2
  -2  -1  15 3504.75 41.6711   3
   2  -1 -15 3511.44 52.6455   2
  -2  -1  14 775.309 24.0924   3
   2  -1 -14 769.681 32.0175   2
  -2  -1  13 2495.59 34.9084   3
   2  -1 -13 2491.51 46.9835   1
   2  -1 -13 2585.81 42.1628   2
  -2  -1  12 1621.60 28.2566   3
   2  -1 -12 1737.02 38.7695   1
   2  -1 -12 1591.72 33.5886   2
  -2  -1  11 5506.70 46.3200   3
   2  -1 -11 5431.93 57.0032   1
   2  -1 -11 5286.86 52.9918   2
   2  -1 -10 16680.2 92.4888   1
   2  -1 -10 17068.6 85.1733   2
   2  -1  -9 4406.39 47.7729   1
  -2  -1   9 4398.18 39.8058   3
  -2  -1   8 2880.24 33.6529   3
   2  -1  -8 3012.50 37.4735   1
   2  -1  -8 2927.86 35.1637   2
  -2  -1   7 7947.69 50.1407   3
   2  -1  -7 8080.96 51.3889   2
   2  -1  -7 7979.17 54.2237   1
   2  -1  -6 4316.60 38.5946   1
   2  -1  -6 4263.03 36.9534   2
  -2  -1   6 4318.38 36.2727   3
   2  -1  -5 10816.9 54.4742   1
  -2  -1   5 10719.8 53.4127   3
   2  -1  -4 43068.0 95.3004   1
   2  -1  -4 42726.7 96.1010   2
  -2  -1   4 42554.5 101.497   3
   2  -1  -3 21863.5 62.0974   1
   2  -1  -3 21474.3 66.0975   2
  -2  -1   3 21948.6 71.0656   3
   2  -1  -2 35422.8 70.0076   1
  -2  -1   2 35486.9 86.0819   3
   2  -1  -2 35587.1 80.3981   2
  -2  -1   1 16948.9 58.1102   3
   2  -1  -1 17103.6 55.3863   2
   2  -1  -1 16745.1 43.4386   1
  -2  -1   0 105610. 138.003   3
   2  -1   0 104778. 135.576   2
   2  -1   0 105963. 98.8366   1
  -2  -1  -1 11910.6 45.7356   3
   2  -1   1 12243.2 49.0257   2
  -2  -1  -1 12067.4 37.3517   2
   2  -1   1 12334.6 34.8820   1
   2  -1   2 31791.0 61.2888   1
  -2  -1  -2 31573.2 70.5409   3
  -2  -1  -3 35640.8 84.6841   2
   2  -1   3 35845.9 73.5601   1
  -2  -1  -3 36208.7 70.5281   3
  -2  -1  -4 2987.86 29.8689   2
   2  -1   4 2992.99 26.1901   1
  -2  -1  -4 2975.81 21.3655   3
  -2  -1  -5 7807.69 30.0433   3
   2  -1   5 7906.40 44.0774   1
  -2  -1  -5 7747.96 48.2170   2
  -2  -1  -6 16999.4 39.7209   3
   2  -1   6 17144.2 68.2978   1
  -2  -1  -6 17000.3 74.7162   2
  -2  -1  -7 12171.7 29.6590   3
  -2  -1  -7 12593.6 69.3340   2
   2  -1   8 4870.35 44.0072   1
  -2  -1  -8 4845.79 47.9464   2
   2  -1   9 17306.9 84.5834   1
  -2  -1  -9 17111.5 89.2562   2
   2  -1  10 25465.2 107.161   1
  -2  -1 -10 26051.6 114.533   2
   2  -1  11 6459.77 59.6173   1
  -2  -1 -11 6445.55 62.2197   2
   2  -1  12 7884.96 68.3778   1
  -2  -1 -12 7827.54 71.1092   2
   2  -1  13 432.304 26.6209   1
  -2  -1 -13 493.613 28.8527   2
   2  -1  14 3782.13 54.7188   1
  -2  -1 -14 3614.63 55.4998   2
   2  -1  15 1531.36 41.3434   1
  -2  -1 -15 1549.93 42.8524   2
   2  -1  16 3839.92 58.9830   1
  -2  -1 -16 3725.79 61.3271   2
   2  -1  17-32.9785 27.2591   1
  -2  -1 -17 4.06437 29.5011   2
   2  -1  18 987.204 40.4800   1
  -2  -1 -18 991.085 42.3350   2
   2  -1  19 543.267 37.4700   1
  -2  -1 -19 597.706 38.7464   2
   2  -1  20 690.402 40.6152   1
  -2  -1 -20 624.205 39.0751   2
   2  -1  21 147.061 33.3236   1
  -2  -1 -21 126.823 33.1934   2
   2  -1  22 298.901 38.5102   1
  -2  -1 -22 219.264 35.5173   2
   2  -1  23 1341.52 52.6661   1
  -2  -1 -23 1333.25 51.9829   2
   2  -1  24 588.963 44.9919   1
  -2  -1 -24 566.072 44.3474   2
   2  -1  25 24.4139 36.8430   1
  -2  -1 -25 19.9653 37.4014   2
   2  -1  26 1104.32 56.6503   1
  -2  -1 -26 1108.54 54.3275   2
   2  -1  27 370.470 47.1325   1
  -2  -1 -27 432.059 45.7268   2
   2  -1  28 100.129 43.3952   1
  -2  -1 -28 67.3136 42.4807   2
   2  -1  29 847.901 58.9778   1
  -2  -1 -29 836.173 56.0062   2
   2  -1  30 39.4067 47.7829   1
  -2  -1 -30-2.21941 42.0218   2
   2   0 -31 191.107 43.0387   2
  -2   0  30-8.14962 43.2764   1
   2   0 -30 51.1292 37.5219   2
  -2   0  29 165.920 44.5315   1
   2   0 -29 236.895 40.2924   2
  -2   0  28 331.110 47.5336   1
   2   0 -28 267.036 41.1247   2
  -2   0  27 32.7777 40.8947   1
   2   0 -27-4.05173 33.4961   2
  -2   0  26 75.0304 38.5940   1
   2   0 -26 87.3858 34.9192   2
  -2   0  25 83.6350 36.6576   1
   2   0 -25 110.861 33.2723   2
  -2   0  24 186.748 37.7691   1
   2   0 -24 238.344 34.8890   2
  -2   0  23 182.410 36.7379   1
   2   0 -23 220.946 33.4594   2
  -2   0  22 35.4558 29.9564   1
   2   0 -22-2.72767 28.3228   2
  -2   0  21 1257.11 48.0004   1
   2   0 -21 1214.61 44.3465   2
  -2   0  20 64.0276 31.5591   1
   2   0 -20 82.2309 28.3180   2
  -2   0  19 4339.73 70.5332   1
   2   0 -19 4298.48 63.4102   2
  -2   0  18 5430.26 75.6343   1
   2   0 -18 5641.82 70.3110   2
   2   0 -17 993.484 37.4754   2
  -2   0  17 1024.90 40.9494   1
   2   0 -16 3235.17 57.7001   1
  -2   0  16 3004.34 37.7304   3
   2   0 -16 3110.71 50.7389   2
   2   0 -15 182.533 29.1583   1
  -2   0  15 162.781 18.1907   3
   2   0 -15 175.256 25.0209   2
   2   0 -14 630.298 31.5387   1
   2   0 -14 593.397 28.6398   2
  -2   0  14 659.362 22.0148   3
   2   0 -13 518.635 25.4821   2
   2   0 -13 488.344 29.1367   1
  -2   0  13 525.738 20.0682   3
   2   0 -12 445.436 22.4976   2
   2   0 -12 393.911 26.2102   1
  -2   0  12 403.813 18.2054   3
   2   0 -11 1701.08 30.6662   2
   2   0 -11 1671.90 35.7021   1
  -2   0  11 1697.13 26.9146   3
   2   0 -10 3131.78 37.6999   2
   2   0 -10 3234.04 43.9500   1
  -2   0  10 3060.22 32.8080   3
   2   0  -9 7994.55 53.0063   2
   2   0  -9 7969.35 62.3847   1
  -2   0   9 8019.34 48.6110   3
   2   0  -8 24152.3 82.5519   2
   2   0  -8 24429.6 99.0399   1
  -2   0   8 24616.1 80.4361   3
   2   0  -7 8221.43 46.0468   2
   2   0  -7 8227.79 55.5368   1
  -2   0   7 8361.99 46.6744   3
   2   0  -6 70631.5 119.620   2
   2   0  -6 71108.3 147.495   1
   2   0  -5 3030.92 24.9968   2
   2   0  -5 2914.94 31.9478   1
  -2   0   5 3079.26 29.2386   3
   2   0  -4 36491.4 68.8542   2
  -2   0   4 36909.1 87.2537   3
  -2   0   3 8839.10 43.3848   3
   2   0  -3 8699.73 30.2750   2
   2   0  -3 8745.83 43.8363   1
  -2   0   2 14917.5 53.2461   3
   2   0  -2 14639.5 51.1084   1
   2   0  -2 14635.7 35.9223   2
  -2   0   1 45549.3 90.0060   3
   2   0  -1 45811.7 84.2650   1
  -2   0   0 1238.95 13.5808   2
   2   0   0 1319.62 17.3941   1
  -2   0   0 1319.65 18.0009   3
  -2   0  -1 7961.82 33.2005   2
   2   0   1 8125.59 36.2499   1
  -2   0  -2 76278.1 110.288   2
   2   0   2 76284.8 113.137   1
  -2   0  -3 9036.80 43.7100   2
   2   0   3 8810.57 43.5183   1
  -2   0  -3 8944.25 36.5852   3
  -2   0  -4 15652.7 62.1108   2
   2   0   4 15522.2 61.1496   1
  -2   0  -4 15617.9 46.0018   3
  -2   0  -5 20559.2 75.8917   2
   2   0   5 20543.4 74.6485   1
  -2   0  -5 20191.7 51.1055   3
  -2   0  -6 949.637 23.2230   2
   2   0   6 980.411 23.5535   1
  -2   0  -6 965.455 13.7724   3
  -2   0  -7 10045.6 34.8619   3
   2   0   7 10210.3 60.8544   1
  -2   0  -7 10101.0 61.9656   2
  -2   0  -8 4447.09 23.6153   3
   2   0   8 4410.98 44.1333   1
  -2   0  -8 4406.00 45.1301   2
  -2   0  -9 16339.7 43.4926   3
   2   0   9 16090.8 84.1858   1
  -2   0  -9 16436.2 85.9389   2
  -2   0 -10 5414.58 25.3851   3
   2   0  10 5283.16 53.1143   1
  -2   0 -11 1691.21 14.8343   3
   2   0  11 1719.39 36.4488   1
  -2   0 -12 1504.03 13.7195   3
  -2   0 -12 1541.14 36.1020   2
   2   0  12 1596.89 36.8083   1
  -2   0 -13-25.8281 22.8828   2
   2   0  13 11.5243 21.6054   1
   2   0  14 103.137 23.7464   1
   2   0  14 119.957 5.98261   3
   2   0  15 206.602 26.9195   1
  -2   0 -15 236.045 28.8558   2
   2   0  16 11899.6 101.207   1
  -2   0 -16 11855.8 99.3747   2
   2   0  17 7727.48 85.2292   1
  -2   0 -17 7329.04 83.5655   2
   2   0  18 3850.89 66.1344   1
  -2   0 -18 3509.67 63.2552   2
   2   0  19 16194.1 128.922   1
  -2   0 -19 16084.6 127.306   2
   2   0  20 3.30071 31.7391   1
  -2   0 -20-0.30014 29.9748   2
   2   0  21 520.757 39.8034   1
  -2   0 -21 404.214 37.6599   2
   2   0  22-22.3407 32.7856   1
  -2   0 -22 33.8277 33.4923   2
   2   0  23 849.737 48.0118   1
  -2   0 -23 852.578 45.6798   2
   2   0  24 264.324 41.5736   1
  -2   0 -24 275.839 37.5927   2
   2   0  25 5455.49 95.7513   1
  -2   0 -25 5668.31 95.9792   2
   2   0  26 17.3025 41.2864   1
  -2   0 -26-31.1779 38.1704   2
   2   0  27-40.0765 42.1065   1
  -2   0 -27 26.7175 39.5778   2
   2   0  28 421.580 52.7019   1
  -2   0 -28 485.098 49.3419   2
   2   0  29 14.1671 44.7249   1
  -2   0 -29 63.4975 42.9156   2
   2   0  30 18.5419 47.0034   1
  -2   0 -30-1.93322 42.7416   2
  -2   1  30 53.0559 44.8522   1
   2   1 -30 69.8256 38.3017   2
  -2   1  29 240.054 47.0154   1
   2   1 -29 249.491 39.6530   2
  -2   1  28 97.3463 41.3377   1
   2   1 -28-7.25610 35.1666   2
  -2   1  27 16.3855 40.0668   1
   2   1 -27 129.742 35.8338   2
  -2   1  26 7.13555 37.3247   1
   2   1 -26-12.3857 31.8682   2
  -2   1  25 265.715 38.9636   1
   2   1 -25 385.273 37.2471   2
  -2   1  24 160.854 37.6336   1
   2   1 -24 214.032 33.5814   2
  -2   1  23 35.0125 32.1770   1
   2   1 -23 67.4798 30.1088   2
  -2   1  22 206.048 36.2851   1
   2   1 -22 206.990 31.1817   2
  -2   1  21 498.095 38.4107   1
   2   1 -21 361.480 32.5939   2
  -2   1  20 525.464 38.0675   1
   2   1 -20 581.484 33.7963   2
  -2   1  19 1008.51 41.5157   1
   2   1 -19 1099.37 37.9599   2
   2   1 -18 180.297 34.2501   1
  -2   1  18 127.202 31.1234   1
   2   1 -18 155.668 27.4700   2
   2   1 -17 12161.0 107.476   1
   2   1 -17 12153.4 93.6707   2
  -2   1  17 12501.2 104.471   1
   2   1 -16 636.657 35.2295   1
  -2   1  16 654.921 22.2948   3
   2   1 -16 619.460 29.9367   2
  -2   1  16 651.113 34.5436   1
   2   1 -15 3415.02 56.6289   1
  -2   1  15 3506.96 36.5666   3
   2   1 -15 3467.95 49.1007   2
  -2   1  15 3521.64 56.4427   1
   2   1 -14 819.134 32.7541   1
  -2   1  14 801.744 22.2105   3
   2   1 -14 834.954 28.9741   2
   2   1 -13 2510.09 39.2761   2
  -2   1  13 2642.67 31.9567   3
   2   1 -13 2542.09 46.7248   1
   2   1 -12 1646.01 30.8089   2
  -2   1  12 1670.24 26.0284   3
   2   1 -12 1632.48 37.0472   1
   2   1 -11 5270.79 47.2627   2
  -2   1  11 5384.10 41.2896   3
   2   1 -11 5178.09 57.4058   1
   2   1 -10 16784.1 76.9947   2
  -2   1  10 16882.2 68.1396   3
   2   1 -10 16809.2 93.7383   1
   2   1  -9 4239.89 37.9083   2
  -2   1   9 4338.89 36.3930   3
   2   1  -9 4334.40 47.5406   1
   2   1  -8 3031.39 30.3066   2
  -2   1   8 2971.42 30.4205   3
   2   1  -8 3035.33 39.4328   1
   2   1  -7 7925.77 42.2504   2
  -2   1   7 8177.19 45.9172   3
   2   1  -7 8105.96 56.4549   1
   2   1  -6 4123.74 28.1836   2
  -2   1   6 4182.36 33.7167   3
   2   1  -6 4186.98 40.7367   1
   2   1  -5 10793.6 38.6042   2
   2   1  -5 10629.1 58.5817   1
   2   1  -4 42400.7 105.944   1
  -2   1   4 42144.9 96.6087   3
   2   1  -4 41699.5 62.4717   2
  -2   1   3 22031.5 69.2268   3
   2   1  -3 21414.7 73.1606   1
  -2   1   2 36142.5 85.9529   3
   2   1  -2 34832.7 88.0299   1
  -2   1   1 16866.4 59.4826   3
   2   1  -1 16207.6 60.3244   1
  -2   1   0 103216. 142.939   3
   2   1   0 99704.9 143.799   1
  -2   1  -1 12424.7 50.7400   3
   2   1   1 11762.0 50.7464   1
  -2   1  -2 31692.7 86.8042   2
  -2   1  -2 31393.9 79.0328   3
   2   1   2 31323.7 85.1680   1
  -2   1  -3 36085.1 85.1676   3
   2   1   3 35697.9 95.3769   1
  -2   1  -4 2988.85 33.8556   2
   2   1   4 2962.51 34.2996   1
  -2   1  -4 3048.77 27.7936   3
  -2   1  -5 8008.90 41.8553   3
   2   1   5 7857.93 52.3726   1
  -2   1  -5 7905.47 52.0132   2
  -2   1  -6 17111.0 60.2380   3
   2   1   6 16879.7 77.6251   1
  -2   1  -6 17131.1 78.0732   2
  -2   1  -7 12780.7 53.0467   3
   2   1   7 12850.6 71.5391   1
  -2   1  -7 12884.2 71.5594   2
  -2   1  -8 4831.29 34.0095   3
   2   1   8 5013.92 48.9889   1
  -2   1  -8 4861.21 48.8188   2
  -2   1  -9 17083.8 62.6025   3
   2   1   9 17362.0 92.7329   1
  -2   1  -9 16833.0 89.5665   2
  -2   1 -10 25995.6 77.5084   3
   2   1  10 25672.4 117.799   1
   2   1  11 6246.11 64.7202   1
  -2   1 -11 6163.73 61.6368   2
  -2   1 -12 7891.09 44.4383   3
   2   1  12 7830.09 72.0502   1
  -2   1 -12 7802.21 71.2434   2
  -2   1 -13 477.528 15.2996   3
   2   1  13 548.823 28.8006   1
  -2   1 -13 470.202 27.4728   2
  -2   1 -14 3541.86 31.2517   3
   2   1  14 3719.12 57.4857   1
  -2   1 -14 3606.67 54.6274   2
  -2   1 -15 1575.18 22.6457   3
   2   1  15 1586.41 42.4866   1
  -2   1 -16 3796.39 60.8336   2
   2   1  16 3844.96 61.9517   1
  -2   1 -17 6.02229 28.6822   2
   2   1  17 11.9342 27.9183   1
  -2   1 -18 960.939 41.6091   2
   2   1  18 931.142 43.7591   1
  -2   1 -19 557.717 37.4310   2
   2   1  19 621.440 38.7735   1
  -2   1 -20 735.022 41.0690   2
   2   1  20 647.696 41.9352   1
  -2   1 -21 154.205 33.5280   2
   2   1  21 111.858 36.8563   1
  -2   1 -22 173.166 35.1639   2
   2   1  22 223.230 39.6528   1
  -2   1 -23 1349.09 52.1572   2
   2   1  23 1324.24 56.1910   1
  -2   1 -24 556.941 42.1382   2
   2   1  24 481.756 47.1215   1
  -2   1 -25 43.1058 36.7862   2
   2   1  25-25.4555 41.4790   1
  -2   1 -26 1134.89 53.6545   2
   2   1  26 1196.23 58.9366   1
  -2   1 -27 517.444 47.0741   2
   2   1  27 477.602 52.2711   1
  -2   1 -28 107.742 42.1467   2
   2   1  28 56.7020 44.3153   1
  -2   1 -29 921.993 55.4638   2
   2   1  29 811.873 60.0695   1
  -2   1 -30 121.906 43.0236   2
  -2   2  29 256.361 48.1710   1
   2   2 -28 703.263 47.2899   2
  -2   2  28 770.785 53.7997   1
   2   2 -27 327.175 39.3498   2
  -2   2  27 293.616 45.5253   1
   2   2 -26 470.646 40.0385   2
  -2   2  26 418.148 45.7509   1
   2   2 -25 458.530 38.3972   2
  -2   2  25 551.977 46.0429   1
   2   2 -24 543.644 37.5381   2
  -2   2  24 407.225 42.2377   1
   2   2 -23 393.456 35.1889   2
  -2   2  23 356.298 39.5979   1
   2   2 -22 149.110 30.2336   2
  -2   2  22 161.359 34.6151   1
   2   2 -21 2346.17 52.9688   2
  -2   2  21 2340.70 58.7974   1
   2   2 -20 378.844 30.8251   2
  -2   2  20 410.853 35.7805   1
   2   2 -20 397.354 37.6740   1
   2   2 -19 394.867 29.8916   2
  -2   2  19 373.726 34.8190   1
   2   2 -19 400.669 37.0016   1
   2   2 -18 1525.26 41.0046   2
  -2   2  18 1550.57 47.4714   1
   2   2 -18 1492.00 48.5722   1
   2   2 -17 392.125 27.9849   2
  -2   2  17 402.994 33.5417   1
   2   2 -17 375.349 34.7386   1
   2   2 -16 3267.21 51.0248   2
  -2   2  16 3210.76 56.3400   1
   2   2 -16 3224.73 58.9692   1
  -2   2  15 5164.26 42.7586   3
   2   2 -15 5216.39 58.9829   2
  -2   2  15 5108.86 65.9933   1
   2   2 -15 5081.20 66.1671   1
   2   2 -14 629.645 26.1478   2
  -2   2  14 713.195 32.1064   1
   2   2 -14 687.490 33.1268   1
  -2   2  13 2324.63 30.4854   3
   2   2 -13 2323.63 38.2142   2
  -2   2  13 2268.78 42.7160   1
   2   2 -13 2354.24 45.8836   1
  -2   2  12 590.589 19.3423   3
   2   2 -12 543.393 22.4715   2
  -2   2  12 499.388 24.6687   1
   2   2 -12 543.619 27.9940   1
  -2   2  11 939.325 21.8276   3
   2   2 -11 944.825 24.6424   2
  -2   2  11 902.627 28.2411   1
   2   2 -11 983.227 30.8777   1
  -2   2  10 14383.7 66.1524   3
   2   2 -10 14369.7 72.7147   2
  -2   2  10 14298.5 84.1521   1
   2   2 -10 13952.8 85.9833   1
  -2   2   9 17476.1 71.9917   3
   2   2  -9 17201.7 74.6573   2
  -2   2   9 17536.8 87.2535   1
   2   2  -9 17087.6 91.3390   1
   2   2  -8 997.902 26.7375   1
   2   2  -8 1096.71 21.8231   2
  -2   2   8 1033.35 22.8083   3
   2   2  -7 5102.91 37.0375   2
   2   2  -7 4976.13 47.6676   1
  -2   2   7 5124.82 40.5232   3
   2   2  -6 32619.3 81.8714   2
   2   2  -6 32812.7 109.197   1
  -2   2   6 32830.3 94.9341   3
   2   2  -5 30481.9 73.9655   2
   2   2  -5 29798.0 100.711   1
  -2   2   5 30308.1 91.6497   3
  -2   2   4 1116.47 23.4176   3
   2   2  -4 1122.97 23.8355   1
   2   2  -4 1130.22 24.8056   3
  -2   2   3 14516.2 64.5480   3
   2   2  -3 14694.8 65.6170   1
   2   2  -3 14952.6 68.4158   3
  -2   2   2 8243.74 50.0957   3
   2   2  -2 8255.10 50.6316   3
  -2   2   1 7191.39 47.3536   3
   2   2  -1 6899.34 45.8575   1
   2   2  -1 7157.94 46.4020   3
   2   2   0 19281.2 72.6491   1
   2   2   0 19635.2 72.3570   3
  -2   2  -1 83.7162 17.5427   3
   2   2   1 103.311 18.5466   1
   2   2   1 67.6821 14.7705   3
  -2   2  -2 18169.9 72.9505   3
   2   2   2 18104.8 72.4739   1
   2   2   2 18140.3 64.6393   3
  -2   2  -3 1798.05 27.0276   3
   2   2   3 1735.90 27.9372   1
  -2   2  -4 3027.19 33.2758   3
   2   2   4 3052.42 36.2310   1
  -2   2  -5 2205.52 29.9073   3
   2   2   5 2271.26 33.2162   1
  -2   2  -6 2769.23 32.7745   3
   2   2   6 2715.52 38.2038   1
  -2   2  -6 2565.45 37.5487   2
  -2   2  -7 18832.4 78.2875   3
   2   2   7 19198.8 92.6650   1
  -2   2  -7 19003.9 92.4008   2
   2   2   8 12704.2 79.1516   1
  -2   2  -8 12325.4 80.2813   2
  -2   2  -9 6535.62 49.2812   3
   2   2   9 6676.50 61.3008   1
  -2   2  -9 6573.38 61.5703   2
  -2   2 -10 126.271 15.4696   3
   2   2  10 133.847 23.5171   1
  -2   2 -10 175.039 21.1482   2
  -2   2 -11 3077.69 35.2998   3
   2   2  11 3005.98 47.1710   1
  -2   2 -11 3155.74 47.2427   2
  -2   2 -12 158.552 15.3954   3
   2   2  12 184.629 25.3860   1
  -2   2 -12 156.923 22.5900   2
  -2   2 -13 1199.77 25.9394   3
   2   2  13 1197.36 38.1889   1
  -2   2 -13 1180.08 36.4867   2
  -2   2 -14 1114.95 25.4556   3
   2   2  14 1087.15 37.6642   1
  -2   2 -14 1029.95 35.3310   2
  -2   2 -15 2313.20 33.6182   3
   2   2  15 2302.72 52.3322   1
  -2   2 -15 2190.83 48.4035   2
  -2   2 -16 1270.76 26.9544   3
  -2   2 -16 1285.28 42.2776   2
   2   2  16 1273.36 44.7828   1
  -2   2 -17 1377.55 45.6444   2
   2   2  17 1249.01 47.1263   1
  -2   2 -18 45.7387 29.9070   2
   2   2  18 41.2467 32.1872   1
  -2   2 -19 320.260 34.5927   2
   2   2  19 255.821 35.9456   1
  -2   2 -20 992.131 42.5077   2
   2   2  20 883.105 46.6482   1
  -2   2 -21 225.408 36.5369   2
   2   2  21 248.649 39.4945   1
  -2   2 -22 202.719 35.7270   2
   2   2  22 245.432 42.0088   1
  -2   2 -23 151.733 34.5238   2
   2   2  23 103.552 38.5647   1
  -2   2 -24 546.384 41.2295   2
   2   2  24 467.418 45.5739   1
  -2   2 -25 1009.78 49.9642   2
   2   2  25 985.815 55.1574   1
  -2   2 -26 122.344 40.1022   2
   2   2  26 17.2267 42.9389   1
  -2   2 -27 3109.51 79.4736   2
   2   2  27 3281.64 85.6762   1
   2   2  28 742.439 58.5695   1
  -2   2 -28 768.488 52.8218   2
   2   2  29 358.772 52.7556   1
  -2   2 -29 289.568 46.7881   2
  -2   2 -30 111.568 45.2258   2
  -2   3  29 170.298 45.7941   1
  -2   3  28 45.8925 42.8910   1
  -2   3  27 394.351 47.4310   1
  -2   3  26 45.8068 39.8014   1
  -2   3  25 54.0422 37.8413   1
   2   3 -25 132.017 34.3891   2
  -2   3  24 172.022 37.9567   1
   2   3 -24 212.181 34.6036   2
  -2   3  23 277.148 38.1475   1
   2   3 -23 231.163 32.7191   2
  -2   3  22 251.130 37.3500   1
   2   3 -22 336.658 33.0765   2
   2   3 -21 60.9289 33.3078   1
   2   3 -21 94.6134 28.9330   2
  -2   3  21 68.1379 33.7147   1
   2   3 -20 917.606 38.0134   2
   2   3 -20 944.388 46.5886   1
  -2   3  20 874.158 42.5837   1
   2   3 -19 3419.48 57.9602   2
  -2   3  19 3336.68 64.8166   1
   2   3 -18 1074.69 37.6743   2
   2   3 -18 1062.65 42.2626   1
  -2   3  18 1044.67 43.0313   1
   2   3 -17 2025.43 45.3469   2
   2   3 -17 1995.63 51.8566   1
  -2   3  17 2095.30 51.0229   1
   2   3 -16 212.116 25.7831   2
  -2   3  16 171.371 28.6699   1
   2   3 -16 216.793 31.1301   1
   2   3 -15 424.767 26.9247   2
   2   3 -15 510.156 33.0333   1
  -2   3  15 481.766 32.4246   1
  -2   3  15 459.492 20.4881   3
   2   3 -14 1915.51 38.4467   2
   2   3 -14 1936.38 45.2587   1
  -2   3  14 1963.07 43.1656   1
  -2   3  14 2012.14 30.8207   3
   2   3 -13 106.375 19.9761   2
   2   3 -13 89.2014 24.5379   1
  -2   3  13 94.6528 22.4395   1
  -2   3  13 112.746 17.0650   3
   2   3 -12 2487.47 39.1951   2
   2   3 -12 2486.43 45.5064   1
  -2   3  12 2319.88 41.8109   1
  -2   3  12 2404.89 32.7981   3
   2   3 -11 780.420 24.9951   2
   2   3 -11 820.640 29.2054   1
  -2   3  11 782.704 27.2306   1
  -2   3  11 799.447 22.7649   3
  -2   3  10 6014.21 48.3550   3
   2   3 -10 5895.92 59.0253   1
   2   3 -10 5798.70 50.5323   2
  -2   3  10 6037.74 57.5389   1
  -2   3   9 20842.5 85.9838   3
   2   3  -9 20932.0 103.624   1
   2   3  -9 20885.6 88.7923   2
  -2   3   9 20530.8 95.3686   1
   2   3  -9 21120.4 102.294   3
  -2   3   8 513.725 21.2146   3
   2   3  -8 523.583 24.0502   1
   2   3  -8 525.067 20.2655   2
  -2   3   8 460.984 20.7158   1
   2   3  -8 554.611 24.9029   3
  -2   3   7 17133.2 78.6850   3
   2   3  -7 17054.1 86.6761   1
   2   3  -7 16828.2 72.9057   2
  -2   3   7 16913.2 77.4271   1
   2   3  -7 16966.3 90.1555   3
   2   3  -6 19626.9 89.3725   1
  -2   3   6 19042.6 76.1486   1
  -2   3   6 19096.7 82.9181   3
   2   3  -6 19321.2 92.9339   3
  -2   3   5 14805.0 73.8871   3
  -2   3   5 14851.3 62.1057   1
   2   3  -5 15164.3 75.8804   1
   2   3  -5 15369.4 83.1685   3
  -2   3   4 798.484 23.3002   3
  -2   3   4 862.602 17.3906   1
   2   3  -4 876.139 23.6263   1
   2   3  -4 796.912 25.1900   3
  -2   3   3 13014.0 68.6821   3
  -2   3   3 12980.8 46.4310   1
   2   3  -3 12772.8 66.1751   1
   2   3  -3 12562.9 73.1849   3
  -2   3   2 8767.98 58.2461   3
   2   3  -2 8587.37 55.0964   1
   2   3  -2 8889.77 60.1771   3
   2   3  -1 1537.12 27.4359   1
   2   3  -1 1628.73 28.6316   3
  -2   3   1 1650.84 29.6731   3
   2   3   0 5452.63 44.4117   1
  -2   3   0 5553.47 47.9511   3
   2   3   1 10833.0 62.1295   1
   2   3   1 10695.6 61.2691   3
  -2   3  -1 10624.5 64.6152   3
   2   3   2 3107.09 37.0841   1
  -2   3  -2 3217.88 38.3774   3
   2   3   2 3148.33 34.2199   3
   2   3   3 2512.23 34.9025   1
   2   3   3 2412.93 30.6574   3
  -2   3  -3 2566.29 35.4381   3
   2   3   4 4142.27 44.3104   1
   2   3   4 3910.80 36.2468   3
  -2   3  -4 4133.56 44.5299   3
   2   3   5 219.479 15.3803   3
  -2   3  -5 245.545 19.4472   3
   2   3   6 4258.34 47.6017   1
  -2   3  -6 4349.92 45.1070   3
   2   3   6 4188.17 34.5930   3
  -2   3  -6 4086.03 50.3936   2
   2   3   7 1277.20 31.9426   1
   2   3   7 1175.19 20.0246   3
  -2   3  -7 1252.46 28.5447   3
   2   3   8 11564.2 79.9047   1
  -2   3  -8 11691.5 73.0729   3
   2   3   8 11372.7 50.0144   3
  -2   3  -8 11188.6 82.7940   2
   2   3   9 12061.6 84.9772   1
  -2   3  -9 12214.1 75.4728   3
  -2   3  -9 12188.3 87.8569   2
   2   3  10 20.4792 21.6378   1
  -2   3 -10 11.4174 21.1833   2
  -2   3 -10 4.94716 17.1320   3
   2   3  11 198.945 26.7574   1
  -2   3 -11 194.556 19.3874   3
  -2   3 -11 193.034 25.0760   2
   2   3  12 6886.94 72.7270   1
  -2   3 -12 7055.82 60.3287   3
   2   3  13 486.976 31.8033   1
  -2   3 -13 481.932 23.4962   3
  -2   3 -13 452.370 30.1390   2
  -2   3 -14 905.958 28.4038   3
  -2   3 -14 972.017 37.0597   2
   2   3  15 1127.27 43.4833   1
  -2   3 -15 1116.90 30.4187   3
  -2   3 -15 1138.40 41.4053   2
   2   3  16 783.078 41.5798   1
  -2   3 -16 808.221 28.0911   3
  -2   3 -16 858.695 39.5162   2
   2   3  17 605.603 39.0877   1
  -2   3 -17 589.259 25.0356   3
  -2   3 -17 589.569 36.4234   2
   2   3  18 480.101 39.6941   1
  -2   3 -18 456.099 36.3420   2
   2   3  19 249.040 37.4101   1
  -2   3 -19 286.307 34.8494   2
   2   3  20 225.076 39.1906   1
  -2   3 -20 156.495 32.5001   2
   2   3  21 44.6507 36.4120   1
  -2   3 -21 47.5136 31.2225   2
   2   3  22 9.77933 36.5388   1
  -2   3 -22 85.1500 33.7183   2
   2   3  23 79.7615 38.6683   1
  -2   3 -23 110.432 35.2618   2
   2   3  24 508.310 48.4327   1
  -2   3 -24 544.088 44.9852   2
   2   3  25 168.968 42.7811   1
  -2   3 -25 173.426 37.4015   2
  -2   3 -26 622.037 48.2705   2
   2   3  26 619.490 51.4345   1
  -2   3 -27 237.648 43.8306   2
   2   3  27 280.961 49.4285   1
  -2   3 -28 575.091 50.2708   2
   2   3  28 471.216 53.4971   1
  -2   3 -29 499.059 49.9398   2
   2   3  29 555.931 56.2910   1
  -2   4  28 370.460 51.0751   1
  -2   4  27 203.488 43.6375   1
  -2   4  26 962.719 55.6538   1
  -2   4  25 31.6544 39.1270   1
  -2   4  24 213.193 39.6215   1
   2   4 -23 417.089 35.1038   2
  -2   4  23 419.095 43.3625   1
   2   4 -22 412.161 34.5469   2
  -2   4  22 346.769 39.6390   1
   2   4 -21 2195.03 53.6466   2
  -2   4  21 2228.68 61.2109   1
  -2   4  20 111.880 32.8079   1
   2   4 -20 143.662 28.4313   2
   2   4 -20 214.780 35.6495   1
   2   4 -19 358.871 30.9997   2
  -2   4  19 372.124 36.3167   1
   2   4 -19 333.543 35.5514   1
   2   4 -18 162.518 26.9052   2
  -2   4  18 165.349 31.3121   1
   2   4 -18 220.895 33.2690   1
   2   4 -17 1765.99 43.9691   2
  -2   4  17 1738.86 49.2724   1
   2   4 -17 1879.36 49.3887   1
   2   4 -16 396.104 28.6121   2
  -2   4  16 355.568 31.7850   1
   2   4 -16 335.870 32.4041   1
   2   4 -15 388.037 28.4301   2
  -2   4  15 413.035 31.6564   1
   2   4 -15 432.445 33.0029   1
   2   4 -14 797.556 31.3043   2
  -2   4  14 713.181 33.4753   1
  -2   4  14 820.244 25.1659   3
   2   4 -14 769.309 35.0070   1
   2   4 -13 2556.83 44.2231   2
  -2   4  13 2668.55 48.5238   1
  -2   4  13 2690.66 37.1963   3
   2   4 -13 2638.64 49.5724   1
   2   4 -12 895.404 30.4693   2
  -2   4  12 906.406 32.3277   1
  -2   4  12 881.740 25.8403   3
   2   4 -12 892.706 33.1887   3
   2   4 -12 948.534 33.8771   1
   2   4 -11 2473.73 39.8907   2
  -2   4  11 2397.80 42.3587   1
   2   4 -11 2589.33 45.3988   3
  -2   4  11 2405.60 35.9359   3
   2   4 -11 2433.66 43.9790   1
   2   4 -10 6017.32 55.9206   2
   2   4 -10 6085.14 64.0717   3
  -2   4  10 6057.59 53.3464   3
   2   4 -10 6053.33 61.5630   1
  -2   4  10 5819.59 57.9229   1
  -2   4   9 2190.08 34.8165   3
   2   4  -9 2270.99 41.6906   3
   2   4  -9 2239.53 39.7907   1
  -2   4   9 2108.67 35.6523   1
   2   4  -8 9577.39 76.1777   3
   2   4  -8 9699.24 71.9273   1
  -2   4   8 9816.20 65.8404   1
   2   4  -7 15152.9 94.5817   3
   2   4  -7 15414.3 86.4198   1
  -2   4   7 15363.4 76.6120   1
  -2   4   6 7126.13 49.4908   1
   2   4  -6 7120.77 58.5617   1
  -2   4   6 7149.46 58.0185   3
   2   4  -6 7111.85 64.3162   3
  -2   4   5 2664.95 30.2475   1
   2   4  -5 2601.59 37.3890   1
  -2   4   5 2657.27 38.1861   3
   2   4  -5 2639.93 41.7171   3
  -2   4   4 8622.60 45.3944   1
   2   4  -4 8488.86 59.8965   1
   2   4  -4 8387.85 68.2407   3
  -2   4   4 8542.36 63.2766   3
  -2   4   3 6935.45 36.5740   1
   2   4  -3 6953.36 54.3271   1
  -2   4   3 6804.37 58.5416   3
  -2   4   2 1182.03 15.5896   1
   2   4  -2 1089.21 27.2146   1
   2   4  -2 1090.19 30.3366   3
  -2   4   2 1174.99 29.7108   3
  -2   4   1 23291.5 44.2208   1
   2   4  -1 22232.6 92.4422   1
  -2   4   1 22895.1 104.417   3
   2   4  -1 22296.3 103.093   3
   2   4   0 3140.36 39.1776   1
   2   4   0 3025.14 42.1134   3
  -2   4   0 3158.50 43.7020   3
   2   4   1 8627.35 61.3273   1
   2   4   1 8720.82 63.9292   3
  -2   4  -1 8471.64 67.1486   3
   2   4   2 706.242 26.1760   1
   2   4   2 728.275 24.8526   3
   2   4   3 7692.85 59.8689   1
  -2   4  -3 7688.57 65.0329   3
   2   4   3 7436.48 57.5053   3
   2   4   4 59.6212 21.1163   1
  -2   4  -4 111.430 21.6014   3
   2   4   4 93.2821 18.3865   3
   2   4   5 5615.49 55.1506   1
   2   4   5 5714.78 48.5799   3
  -2   4  -5 5720.11 58.0505   3
   2   4   6 10988.1 76.8929   1
   2   4   6 10870.7 64.1180   3
  -2   4  -6 10963.1 78.0261   3
   2   4   7 967.031 32.6517   1
  -2   4  -7 957.465 30.4275   3
   2   4   7 927.573 22.8860   3
   2   4   8 7024.14 67.5825   1
   2   4   8 6971.86 49.2697   3
  -2   4  -8 6918.20 65.2408   3
   2   4   9 6001.10 65.6592   1
  -2   4  -9 5956.11 62.1549   3
   2   4   9 5776.39 43.8681   3
   2   4  10 8451.16 78.3408   1
  -2   4 -10 8770.34 74.3354   3
   2   4  10 8734.96 50.9913   3
  -2   4 -10 8774.08 81.0914   2
   2   4  11 597.209 34.0736   1
  -2   4 -11 668.706 29.0268   3
   2   4  11 705.018 18.0726   3
  -2   4 -11 648.509 32.9504   2
   2   4  12 319.112 31.5938   1
  -2   4 -12 367.865 25.3926   3
  -2   4 -12 323.492 31.9240   2
   2   4  13 2975.18 57.2600   1
  -2   4 -13 2885.01 47.2366   3
  -2   4 -13 2805.81 55.8190   2
   2   4  14 128.491 33.5602   1
  -2   4 -14 158.920 24.1236   3
  -2   4 -14 172.435 28.7122   2
   2   4  15 797.755 41.6194   1
  -2   4 -15 697.012 29.9821   3
  -2   4 -15 741.984 37.2121   2
   2   4  16 423.463 38.7523   1
  -2   4 -16 432.072 27.2824   3
  -2   4 -16 466.494 35.7942   2
   2   4  17 4507.39 75.7768   1
  -2   4 -17 4534.95 73.5757   2
   2   4  18 1477.27 49.7807   1
  -2   4 -18 1566.02 52.2088   2
   2   4  19 11.4328 34.7714   1
  -2   4 -19 45.8923 32.6492   2
   2   4  20 249.277 39.8811   1
  -2   4 -20 412.254 37.1645   2
   2   4  21 241.824 40.7344   1
  -2   4 -21 285.347 37.7287   2
   2   4  22 126.322 39.8565   1
  -2   4 -22 46.3020 33.8836   2
   2   4  23 158.085 41.0093   1
  -2   4 -23 156.855 37.1349   2
   2   4  24 256.971 44.4375   1
  -2   4 -24 140.930 37.9437   2
   2   4  25 217.409 45.1288   1
  -2   4 -25 165.226 38.3926   2
   2   4  26 568.151 54.3110   1
  -2   4 -26 685.521 50.6635   2
   2   4  27 89.3629 46.3847   1
  -2   4 -27 122.629 40.8673   2
   2   4  28 63.5861 47.6059   1
  -2   4 -28 20.6425 39.6074   2
  -2   4 -29 323.761 48.8726   2
  -2   5  28-13.5951 43.6951   1
  -2   5  27 449.142 50.8055   1
  -2   5  26 853.577 57.3078   1
  -2   5  25 740.900 53.1485   1
  -2   5  24 160.413 40.8608   1
  -2   5  23 469.600 44.8154   1
   2   5 -22 1121.71 50.7523   1
  -2   5  22 1034.99 50.9001   1
   2   5 -21 434.922 40.1927   1
  -2   5  21 374.684 38.9635   1
   2   5 -20 468.241 38.9325   1
  -2   5  20 476.572 39.5061   1
   2   5 -20 405.408 34.1510   2
   2   5 -19 76.1595 31.4757   1
  -2   5  19 87.4506 32.9661   1
   2   5 -19 65.5773 28.3059   2
   2   5 -18 4514.80 72.6058   1
  -2   5  18 4365.96 72.5329   1
   2   5 -18 4451.89 67.9902   2
   2   5 -17 958.738 41.2829   1
  -2   5  17 911.314 41.3020   1
   2   5 -17 930.179 38.1958   2
   2   5 -16 666.833 36.9165   1
  -2   5  16 696.438 36.4450   1
   2   5 -16 738.570 34.1629   2
   2   5 -15 838.983 34.1101   2
   2   5 -15 856.269 37.7651   1
   2   5 -15 761.675 36.5556   3
  -2   5  15 800.135 36.2386   1
   2   5 -14 544.438 33.0766   1
   2   5 -14 453.881 32.6447   3
  -2   5  14 456.791 24.3414   3
  -2   5  14 451.576 31.5158   1
   2   5 -13 2550.88 49.2780   1
   2   5 -13 2521.16 50.9205   3
  -2   5  13 2671.66 41.8029   3
  -2   5  13 2614.32 50.2313   1
   2   5 -12 11525.0 91.0965   1
   2   5 -12 11364.6 95.0940   3
  -2   5  12 11286.8 88.6410   1
   2   5 -11 2862.35 49.2489   1
   2   5 -11 2846.02 51.7707   3
  -2   5  11 2850.96 43.0484   3
  -2   5  11 2854.92 47.1493   1
   2   5 -10 241.246 25.1208   1
   2   5 -10 247.103 27.2603   3
  -2   5  10 224.874 22.6048   3
  -2   5  10 189.861 23.5528   1
   2   5  -9 3433.96 49.2793   1
  -2   5   9 3332.95 46.4638   3
   2   5  -9 3389.86 54.9395   3
  -2   5   9 3473.63 45.6818   1
   2   5  -8 2765.55 43.3315   1
   2   5  -8 2784.63 49.2648   3
  -2   5   8 2641.82 42.2810   3
  -2   5   8 2663.05 38.2603   1
   2   5  -7 7984.10 66.3132   1
   2   5  -7 7948.42 76.7553   3
  -2   5   7 8117.03 69.5444   3
  -2   5   7 8043.19 58.5806   1
  -2   5   6 3465.69 37.6144   1
   2   5  -6 3404.55 52.6441   3
  -2   5   6 3418.77 48.0751   3
   2   5  -6 3372.24 44.1436   1
  -2   5   5 5680.93 43.4487   1
  -2   5   5 5767.07 60.2684   3
   2   5  -5 5792.63 65.2541   3
   2   5  -5 5754.80 54.4547   1
  -2   5   4 4954.96 37.5111   1
   2   5  -4 4870.21 59.3183   3
  -2   5   4 4830.16 54.9146   3
   2   5  -4 4979.83 49.6874   1
  -2   5   3 10368.9 47.4125   1
  -2   5   3 9984.65 78.1629   3
   2   5  -3 10237.3 81.3110   3
   2   5  -3 9995.06 67.9087   1
   2   5  -2 5155.05 59.5684   3
  -2   5   2 4939.05 57.3295   3
   2   5  -2 5026.39 49.9445   1
   2   5  -1 2586.82 44.2081   3
  -2   5   1 2657.87 44.2869   3
  -2   5   1 2755.91 19.5045   1
   2   5  -1 2598.35 38.5816   1
  -2   5   0 12278.8 87.5827   3
   2   5   0 11959.2 84.8989   3
   2   5   0 12048.3 74.3677   1
  -2   5  -1 941.168 31.6797   3
   2   5   1 928.305 29.6741   3
   2   5   1 839.321 27.4151   1
  -2   5  -2 9811.72 79.5285   3
   2   5   2 9706.95 75.0662   3
  -2   5  -3 3970.07 53.3639   3
   2   5   3 3938.77 49.2800   3
   2   5   3 3780.61 46.9717   1
   2   5   4 1214.52 30.2626   3
  -2   5  -4 1149.73 34.2025   3
   2   5   4 1118.63 31.9330   1
   2   5   5 2322.37 38.0497   3
  -2   5  -5 2341.51 44.8032   3
   2   5   5 2389.27 42.3222   1
   2   5   6 2320.23 37.8743   3
  -2   5  -6 2301.37 44.3302   3
   2   5   6 2280.89 42.5563   1
   2   5   7 4536.23 48.9654   3
  -2   5  -7 4426.59 58.3498   3
   2   5   7 4531.25 57.1504   1
   2   5   8 4342.32 46.7713   3
  -2   5  -8 4390.67 59.5884   3
   2   5   8 4443.81 58.8050   1
   2   5   9 3395.38 41.4456   3
  -2   5  -9 3294.91 53.4194   3
  -2   5 -10 3697.49 54.8822   3
   2   5  10 3688.11 41.4638   3
  -2   5 -11 1627.88 41.9486   3
   2   5  11 1638.62 29.6007   3
   2   5  11 1568.57 45.2789   1
  -2   5 -12 1044.85 36.5033   3
   2   5  12 1011.46 43.2897   1
  -2   5 -13 1105.57 42.0543   2
  -2   5 -13 1104.71 37.8500   3
  -2   5 -14 412.073 33.3825   2
  -2   5 -14 475.513 30.0144   3
   2   5  14 440.992 37.9732   1
  -2   5 -15 484.458 37.3970   2
  -2   5 -15 446.591 30.1786   3
   2   5  15 408.635 38.4765   1
  -2   5 -16 478.041 37.7696   2
  -2   5 -16 472.207 30.7398   3
   2   5  16 459.023 39.0070   1
  -2   5 -17 17.8412 31.5733   2
  -2   5 -17 38.8608 25.7361   3
   2   5  17 71.0676 33.9395   1
  -2   5 -18 425.004 38.9327   2
  -2   5 -18 355.938 30.5551   3
   2   5  18 331.468 39.0861   1
   2   5  19 94.4345 35.7394   1
  -2   5 -19 94.2712 33.2294   2
   2   5  20 1917.07 63.5545   1
  -2   5 -20 2047.92 60.5500   2
   2   5  21 162.881 41.2538   1
  -2   5 -21 191.033 36.1608   2
   2   5  22 55.7501 39.0257   1
  -2   5 -22 66.0734 36.6391   2
   2   5  23 154.795 44.4687   1
  -2   5 -23 295.907 41.7985   2
   2   5  24 734.382 55.0704   1
  -2   5 -24 913.604 53.0216   2
   2   5  25 85.1553 45.1527   1
  -2   5 -25 60.5211 39.2401   2
   2   5  26 536.875 55.1142   1
  -2   5 -26 671.269 51.1872   2
   2   5  27 514.027 55.8017   1
  -2   5 -27 390.716 48.6711   2
  -2   5 -28 421.124 48.9134   2
  -2   6  27 419.832 51.8314   1
  -2   6  26 2030.50 71.5456   1
  -2   6  25 831.864 55.6500   1
  -2   6  24-0.21692 40.7150   1
  -2   6  23 1370.47 57.3859   1
   2   6 -22 404.280 42.2444   1
  -2   6  22 331.229 41.4270   1
   2   6 -21 140.023 35.5026   1
  -2   6  21 134.403 36.8640   1
   2   6 -20 410.799 38.3877   1
  -2   6  20 365.638 38.7665   1
   2   6 -19 617.862 39.7658   1
  -2   6  19 515.929 40.2007   1
   2   6 -18 17.0634 29.2555   1
  -2   6  18 7.09305 30.6465   1
   2   6 -17 496.596 35.4997   1
  -2   6  17 482.501 36.7057   1
   2   6 -16 746.516 37.4701   1
   2   6 -16 641.813 38.5579   3
  -2   6  16 707.035 38.0320   1
   2   6 -15 773.437 37.3749   1
   2   6 -15 791.068 38.7673   3
   2   6 -14 1360.73 41.9885   1
   2   6 -14 1274.41 44.3686   3
  -2   6  14 1338.21 41.9910   1
   2   6 -13 426.202 29.5690   1
  -2   6  13 478.395 27.7302   3
   2   6 -13 514.300 35.4455   3
  -2   6  13 488.055 31.4083   1
   2   6 -12 3997.84 58.2372   1
  -2   6  12 4026.59 53.7519   3
  -2   6  12 3995.58 57.9345   1
   2   6 -11 1590.54 41.0909   1
  -2   6  11 1646.93 39.6339   3
   2   6 -11 1532.67 46.1253   3
  -2   6  11 1584.95 39.5212   1
   2   6 -10 276.618 26.6967   1
   2   6 -10 335.489 31.8911   3
  -2   6  10 245.873 26.4950   3
  -2   6  10 262.041 25.9773   1
   2   6  -9 256.112 26.4682   1
  -2   6   9 257.692 27.7106   3
   2   6  -9 174.002 30.9305   3
  -2   6   9 218.053 24.0974   1
   2   6  -8 6111.29 63.6850   1
   2   6  -8 5914.97 74.5092   3
  -2   6   8 6022.55 67.2598   3
  -2   6   8 5876.40 56.1635   1
   2   6  -7 1992.56 39.1607   1
  -2   6   7 2027.16 43.8399   3
   2   6  -7 1968.63 47.9899   3
  -2   6   7 1941.63 34.4730   1
  -2   6   6 2530.12 35.4297   1
  -2   6   6 2525.29 46.4665   3
   2   6  -6 2407.05 50.9185   3
   2   6  -6 2542.23 42.5649   1
  -2   6   5 6486.23 48.6743   1
  -2   6   5 6453.46 69.9437   3
   2   6  -5 6181.56 73.2044   3
   2   6  -5 6372.33 60.1893   1
  -2   6   4 673.091 31.8444   3
   2   6  -4 737.105 35.2841   3
   2   6  -4 702.008 26.9435   1
  -2   6   4 711.716 20.5350   1
  -2   6   3 2809.34 48.9692   3
   2   6  -3 2933.16 52.8677   3
   2   6  -3 2829.65 41.8444   1
  -2   6   3 2901.66 29.0292   1
   2   6  -2 600.516 32.3568   3
  -2   6   2 623.607 32.4295   3
  -2   6   2 664.323 16.4460   1
   2   6  -1 3626.22 55.9230   3
  -2   6   1 3583.08 55.7109   3
   2   6  -1 3672.48 47.4526   1
   2   6   0 485.688 30.0777   3
  -2   6   0 482.681 31.1026   3
   2   6   0 433.015 25.9827   1
   2   6   1 239.290 26.0714   3
  -2   6  -1 224.240 28.2570   3
   2   6   1 246.919 24.7617   1
   2   6   2 4078.49 57.1869   3
  -2   6  -2 4047.37 61.0027   3
   2   6   2 4001.80 51.7609   1
  -2   6  -3 4137.91 61.3564   3
   2   6   3 4203.00 57.2387   3
   2   6   3 4201.38 54.7906   1
   2   6   4-0.47631 21.4402   3
  -2   6  -4 38.4575 26.9774   3
   2   6   4-11.3268 25.0185   1
  -2   6  -5 941.102 37.7540   3
   2   6   5 955.320 33.5747   3
   2   6   5 895.439 34.7299   1
   2   6   6 1029.76 33.3600   3
  -2   6  -6 1038.17 39.7364   3
   2   6   6 1069.14 37.1523   1
  -2   6  -7 4175.44 63.9809   3
   2   6   7 4170.65 53.6641   3
   2   6   7 4190.81 59.5199   1
  -2   6  -8 3492.76 59.6904   3
   2   6   8 3400.39 48.7817   3
   2   6   8 3500.70 56.8487   1
   2   6   9 12114.6 83.7725   3
  -2   6  -9 12055.5 102.725   3
   2   6   9 11789.7 96.9360   1
  -2   6 -10 2704.39 54.8629   3
   2   6  10 2783.22 43.4512   3
   2   6  10 2681.45 55.9710   1
  -2   6 -11 659.531 36.9247   3
   2   6  11 721.476 27.0106   3
   2   6  11 646.027 39.0823   1
  -2   6 -12 2330.20 52.4840   3
   2   6  12 2232.54 53.7449   1
  -2   6 -13 1011.28 40.8580   3
   2   6  13 967.088 44.3006   1
  -2   6 -14 1350.09 44.5917   3
   2   6  14 1359.87 49.2133   1
  -2   6 -15 358.122 32.1673   3
   2   6  15 471.261 40.2683   1
  -2   6 -16 712.417 37.5983   3
   2   6  16 771.314 44.8119   1
  -2   6 -17 76.5219 29.1079   3
   2   6  17 82.8044 36.1140   1
  -2   6 -18 1800.94 50.0571   3
   2   6  18 1790.33 59.1148   1
  -2   6 -19 722.219 46.1538   2
  -2   6 -19 774.812 38.9326   3
   2   6  19 784.064 49.0442   1
   2   6  20 60.1974 39.8162   1
  -2   6 -20 35.0561 34.4012   2
   2   6  21 138.784 42.4820   1
  -2   6 -21 112.990 38.0755   2
   2   6  22 646.915 51.2378   1
  -2   6 -22 773.948 50.1437   2
   2   6  23 76.5597 43.9130   1
  -2   6 -23 41.4272 37.6106   2
   2   6  24 379.549 51.2267   1
  -2   6 -24 511.171 49.1998   2
   2   6  25 64.5219 46.9289   1
  -2   6 -25 43.3286 41.3529   2
   2   6  26 1909.05 75.2368   1
  -2   6 -26 2166.40 73.3778   2
  -2   6 -27 375.714 50.0997   2
  -2   7  26 96.7628 45.2387   1
  -2   7  25 215.083 45.7043   1
  -2   7  24-17.6069 40.9012   1
  -2   7  23 418.889 45.9141   1
  -2   7  22 347.073 43.0053   1
  -2   7  21-23.3943 38.0554   1
  -2   7  20 237.682 37.8661   1
  -2   7  19 219.320 35.5078   1
   2   7 -19 185.060 33.8460   1
  -2   7  18 405.844 38.8673   1
   2   7 -18 493.979 36.7874   1
  -2   7  17 99.4235 32.5164   1
   2   7 -17 112.833 32.9037   3
   2   7 -17 150.317 30.5673   1
  -2   7  16 349.306 34.4495   1
   2   7 -16 388.241 37.2968   3
   2   7 -16 406.492 35.2322   1
  -2   7  15 1322.37 43.9674   1
   2   7 -15 1460.32 50.9138   3
   2   7 -15 1403.30 44.9103   1
  -2   7  14 1461.56 44.0475   1
   2   7 -14 1548.72 49.8310   3
   2   7 -14 1514.32 43.9370   1
  -2   7  13 255.347 30.2063   1
  -2   7  13 263.848 27.4937   3
   2   7 -13 313.495 35.8705   3
   2   7 -13 275.159 29.3106   1
  -2   7  12 890.631 36.1320   1
   2   7 -12 894.135 43.8680   3
   2   7 -12 902.401 35.6052   1
  -2   7  11 134.735 25.9126   1
   2   7 -11 194.775 27.2911   1
  -2   7  11 196.200 27.4186   3
   2   7 -11 175.637 33.3738   3
   2   7 -10 2861.95 50.5157   1
   2   7 -10 2735.04 58.9790   3
  -2   7  10 2957.11 53.7110   3
   2   7  -9 8438.97 78.1638   1
  -2   7   9 8484.06 84.4485   3
   2   7  -9 8487.22 94.7782   3
   2   7  -8 9843.98 81.8306   1
   2   7  -8 9661.94 100.091   3
  -2   7   8 9929.62 90.7493   3
   2   7  -7 2438.78 44.4432   1
  -2   7   7 2395.49 50.3476   3
   2   7  -7 2418.95 55.8101   3
   2   7  -6 1313.03 35.2374   1
   2   7  -6 1236.62 43.5323   3
  -2   7   6 1303.37 42.5410   3
   2   7  -5 38.2492 22.3376   1
  -2   7   5 16.9928 25.6924   3
   2   7  -5 41.5424 29.7421   3
   2   7  -4 444.020 27.0921   1
   2   7  -4 415.277 34.2440   3
  -2   7   4 446.333 33.4673   3
   2   7  -3 325.511 25.7142   1
   2   7  -3 324.004 33.8463   3
  -2   7   3 376.796 32.5005   3
   2   7  -2 155.534 25.0253   1
   2   7  -2 113.563 29.1320   3
  -2   7   2 165.125 29.7054   3
   2   7  -1 2347.41 42.4957   1
   2   7  -1 2470.90 52.9121   3
  -2   7   1 2523.78 53.7426   3
   2   7   0 779.619 31.4034   1
  -2   7   0 736.514 37.4127   3
   2   7   1 1329.21 36.2837   1
  -2   7  -1 1334.20 44.5178   3
   2   7   1 1343.87 42.6839   3
   2   7   2 1591.15 39.6024   1
  -2   7  -2 1430.32 45.5517   3
   2   7   2 1494.42 44.3407   3
   2   7   3 2216.65 45.0075   1
  -2   7  -3 2210.17 53.7698   3
   2   7   3 2137.99 49.2486   3
   2   7   4 875.201 37.6561   1
   2   7   4 834.047 36.7194   3
  -2   7  -4 830.682 39.6975   3
   2   7   5 366.259 31.6591   1
  -2   7  -5 405.371 35.4829   3
   2   7   5 360.433 30.9069   3
  -2   7  -6 2130.64 53.9699   3
   2   7   6 2133.91 45.7667   3
   2   7   7 1816.33 46.3498   1
  -2   7  -7 1881.66 51.1348   3
   2   7   7 1860.80 44.0028   3
   2   7   8 3039.10 56.2749   1
  -2   7  -8 3084.49 60.6885   3
   2   7   8 3109.02 52.1470   3
   2   7   9 1585.46 47.0163   1
  -2   7  -9 1612.76 48.8572   3
   2   7   9 1664.10 41.0298   3
   2   7  10 5221.62 72.6126   1
  -2   7 -10 5392.91 78.0436   3
   2   7  10 5119.95 62.0003   3
   2   7  11 684.628 40.0212   1
  -2   7 -11 712.420 38.2948   3
   2   7  12 1721.85 52.1849   1
  -2   7 -12 1820.44 53.4508   3
   2   7  13 1559.68 51.7447   1
  -2   7 -13 1807.52 51.8703   3
   2   7  14 160.271 36.0804   1
  -2   7 -14 169.553 33.1616   3
   2   7  15 130.697 36.6446   1
  -2   7 -15 210.411 34.5303   3
   2   7  16 637.113 45.1690   1
  -2   7 -16 634.001 39.5732   3
   2   7  17 1051.89 51.0040   1
  -2   7 -17 1055.70 45.5442   3
   2   7  18 364.118 43.5263   1
  -2   7 -18 287.581 36.0829   3
   2   7  19 35.3985 40.4274   1
  -2   7 -19 2.34342 31.0795   3
   2   7  20 483.965 47.3580   1
   2   7  21 441.958 50.0549   1
   2   7  22-33.2046 43.8500   1
   2   7  23 176.575 48.4821   1
   2   7  24 141.400 47.9665   1
   2   7  25 222.000 53.1460   1
   2   8 -18 1348.91 54.2405   3
   2   8 -17 83.9189 35.1043   3
   2   8 -16 15.4894 33.6342   3
   2   8 -15 831.319 46.1434   3
   2   8 -14 465.991 40.3103   3
   2   8 -13 592.892 42.9483   3
   2   8 -12 644.185 43.1210   3
  -2   8  12 684.757 35.8693   3
  -2   8  11 289.717 31.7351   3
   2   8 -11 258.239 36.4726   3
  -2   8  10 898.360 38.8912   3
   2   8 -10 830.618 43.6794   3
  -2   8   9 30.3117 27.9355   3
   2   8  -9 23.3681 32.5052   3
   2   8  -8 4318.15 74.9233   3
  -2   8   8 4175.95 67.0527   3
   2   8  -7 1564.97 51.2066   3
  -2   8   7 1653.13 47.5527   3
  -2   8   6 1402.49 45.2728   3
   2   8  -6 1376.68 49.1460   3
  -2   8   5 2165.16 52.8233   3
   2   8  -5 2265.32 57.9982   3
  -2   8   4 1022.27 42.0583   3
   2   8  -4 1008.41 43.7531   3
   2   8  -3 280.354 25.2918   1
   2   8  -3 340.973 34.5116   3
  -2   8   3 281.744 33.6228   3
   2   8  -2 21.9476 22.0698   1
   2   8  -2 46.1106 30.4487   3
   2   8  -1 1028.36 33.6084   1
   2   8  -1 1054.73 44.0489   3
  -2   8   1 971.463 43.5985   3
   2   8   0 940.838 33.2910   1
   2   8   0 1006.53 42.0350   3
  -2   8   0 913.983 43.8897   3
   2   8   1 47.1553 24.5480   1
   2   8   1 44.1449 30.0883   3
  -2   8  -1 4.04562 30.6458   3
   2   8   2 76.0502 25.2026   1
  -2   8  -2 80.4896 31.4125   3
   2   8   2 136.980 31.1458   3
   2   8   3 1774.84 42.4920   1
  -2   8  -3 1712.12 51.8485   3
   2   8   3 1721.59 49.2262   3
  -2   8  -4 1460.36 48.7355   3
   2   8   4 1417.51 46.0094   3
   2   8   5 1835.79 45.7686   1
  -2   8  -5 1742.50 51.6454   3
   2   8   5 1762.86 47.6392   3
   2   8   6 2057.09 48.7764   1
  -2   8  -6 2007.51 55.9730   3
   2   8   6 2119.26 50.3957   3
   2   8   7 1129.37 41.3690   1
  -2   8  -7 1171.85 48.3713   3
   2   8   7 1277.45 41.3267   3
   2   8   8 109.312 30.1262   1
  -2   8  -8 113.888 31.3596   3
   2   8   8 92.0514 26.6890   3
   2   8   9 998.396 42.6669   1
  -2   8  -9 947.870 46.0000   3
   2   8   9 1053.52 38.4784   3
   2   8  10 700.339 40.7090   1
  -2   8 -10 687.860 43.2123   3
   2   8  10 714.271 34.1698   3
   2   8  11 703.385 40.8547   1
  -2   8 -11 804.171 43.5321   3
   2   8  12 526.261 40.7996   1
  -2   8 -12 453.140 39.5164   3
  -2   8 -13 140.108 34.4396   3
   2   8  13 117.395 36.6965   1
  -2   8 -14 90.9923 34.0844   3
   2   8  14 122.702 36.9974   1
  -2   8 -15 255.992 36.8645   3
   2   8  15 143.563 37.0280   1
  -2   8 -16 319.279 38.5003   3
   2   8  16 281.523 42.3519   1
  -2   8 -17 405.946 40.8245   3
   2   8  17 380.927 44.8469   1
  -2   8 -18 36.0170 35.1632   3
   2   8  18 24.5791 40.8717   1
  -2   8 -19 33.9749 35.7172   3
   2   8  19 35.7419 42.4549   1
  -2   8 -20 842.934 47.1971   3
   2   8  20 681.157 53.3988   1
   2   8  21 369.753 49.7399   1
   2   8  22 296.410 49.8250   1
   2   8  23 62.4202 47.8769   1
   2   8  24 21.2042 48.2626   1
   2   9 -18 471.391 46.9868   3
   2   9 -17 347.936 42.2300   3
   2   9 -16 116.959 41.8352   3
   2   9 -15 141.321 38.4799   3
   2   9 -14 122.718 39.6457   3
   2   9 -13 207.890 39.2520   3
   2   9 -12 285.753 39.4727   3
  -2   9  11 854.817 41.8345   3
   2   9 -11 752.356 45.8657   3
   2   9 -10 171.922 36.4337   3
  -2   9  10 177.755 31.9223   3
   2   9  -9 389.500 40.9492   3
  -2   9   9 370.703 35.6534   3
  -2   9   8 232.667 34.9929   3
   2   9  -8 222.830 38.5704   3
  -2   9   7 1315.26 49.1119   3
   2   9  -7 1253.32 51.2491   3
  -2   9   6 133.560 34.0855   3
   2   9  -6 153.885 36.7610   3
  -2   9   5 137.848 33.7405   3
   2   9  -5 206.747 37.1837   3
  -2   9   4 51.5131 32.6772   3
   2   9  -4 105.801 35.4725   3
  -2   9   3 1570.30 52.9405   3
   2   9  -3 1495.38 52.8126   3
   2   9  -2 287.263 37.8435   3
  -2   9   2 236.750 33.8194   3
  -2   9   1 1181.39 49.5044   3
   2   9  -1 1180.74 47.2505   3
  -2   9   0 1140.33 47.4973   3
   2   9   0 1276.14 50.1593   3
  -2   9  -1 316.996 37.6063   3
   2   9   1 420.513 37.2230   3
  -2   9  -2 820.626 45.1161   3
   2   9   2 829.504 41.5471   3
  -2   9  -3 78.7209 34.5439   3
   2   9   3 49.4187 30.5360   3
  -2   9  -4 710.968 45.5162   3
   2   9   4 703.182 41.8625   3
  -2   9  -5 1287.65 51.2774   3
   2   9   5 1195.92 45.6765   3
  -2   9  -6 3054.93 69.9537   3
   2   9   6 2851.94 61.6199   3
  -2   9  -7 904.670 47.3509   3
   2   9   7 849.775 41.6233   3
  -2   9  -8 1298.66 52.7201   3
   2   9   8 1346.48 46.3162   3
   2   9   9 86.7247 29.6772   3
  -2   9  -9 58.3688 35.7414   3
  -2   9 -10 83.9822 34.2490   3
  -2   9 -11 250.962 40.9020   3
  -2   9 -12 845.662 48.3660   3
  -2   9 -13 220.698 37.5024   3
  -2   9 -14 12.4048 36.8693   3
  -2   9 -15-6.44504 36.6974   3
  -2   9 -16 78.3261 37.0669   3
  -2   9 -17 340.031 42.8513   3
  -2   9 -18 330.174 43.9790   3
  -2   9 -19 68.0429 38.7308   3
  -2   9 -20 5.97334 37.1489   3
   2  10 -18 357.526 46.9060   3
   2  10 -17 47.4049 42.8194   3
   2  10 -16 74.1952 42.6699   3
   2  10 -15 19.5289 39.6988   3
   2  10 -14 363.230 46.6453   3
   2  10 -13 136.548 43.2543   3
   2  10 -12 108.369 41.4812   3
   2  10 -11 210.179 42.7736   3
  -2  10  10 764.645 44.8036   3
   2  10 -10 714.445 49.1046   3
  -2  10   9 39.4622 33.5873   3
   2  10  -9 31.9360 38.2841   3
  -2  10   8 80.5818 34.7041   3
   2  10  -8 67.9778 38.3554   3
   2  10  -7-27.0226 38.8777   3
  -2  10   7-5.19117 33.9044   3
  -2  10   6 1407.25 52.9046   3
   2  10  -6 1447.85 57.1330   3
  -2  10   5 127.960 36.6413   3
   2  10  -5 148.265 36.5161   3
  -2  10   4 115.369 37.2952   3
   2  10  -4 104.163 36.3264   3
  -2  10   3 545.028 42.8961   3
   2  10  -3 563.318 45.1876   3
  -2  10   2 57.7107 36.8245   3
   2  10  -2 105.950 38.2057   3
  -2  10   1 27.7419 33.6387   3
   2  10  -1 124.625 37.8883   3
  -2  10   0 306.800 41.3253   3
   2  10   0 339.406 41.8896   3
  -2  10  -1 220.951 40.1747   3
   2  10   1 123.865 36.4828   3
  -2  10  -2 221.219 39.3168   3
   2  10   2 228.405 38.2011   3
  -2  10  -3 284.751 40.8477   3
   2  10   3 230.178 38.0995   3
  -2  10  -4 549.005 46.0201   3
   2  10   4 651.888 43.6079   3
  -2  10  -5 381.638 42.0322   3
   2  10   5 327.105 39.0166   3
   2  10   6 281.188 36.6650   3
  -2  10  -6 295.510 42.6627   3
   2  10   7 452.395 39.8685   3
  -2  10  -7 407.691 46.1568   3
   2  10   8 355.272 37.7243   3
  -2  10  -8 390.027 45.3301   3
  -2  10  -9 10.7698 39.1845   3
  -2  10 -10 62.0737 39.8679   3
  -2  10 -11 778.962 49.1857   3
  -2  10 -12 95.1836 42.0965   3
  -2  10 -13 124.614 40.5711   3
  -2  10 -14 102.054 43.1419   3
  -2  10 -15 59.0201 41.5062   3
  -2  10 -16 76.6258 40.2357   3
  -2  10 -17 85.2863 40.5182   3
  -2  10 -18 260.111 45.6345   3
  -2  10 -19 562.659 50.3561   3
   2  11 -14 367.176 51.3887   3
   2  11 -13-30.0286 44.9175   3
   2  11 -12 228.679 46.6019   3
   2  11 -11 261.220 46.0256   3
   2  11 -10 591.855 53.3508   3
   2  11  -9 368.674 47.3395   3
  -2  11   9 376.437 42.7265   3
  -2  11   8 327.755 41.8345   3
   2  11  -8 430.457 51.4550   3
  -2  11   7 252.695 39.9654   3
   2  11  -7 129.083 44.0244   3
  -2  11   6 76.8595 37.5137   3
   2  11  -6 78.8021 40.4621   3
  -2  11   5 56.3368 39.4715   3
   2  11  -5 34.8000 39.2435   3
  -2  11   4 171.435 41.0472   3
   2  11  -4 58.4834 42.4469   3
   2  11  -3 276.794 44.8124   3
  -2  11   3 152.494 39.5725   3
  -2  11   2 430.443 46.8988   3
   2  11  -2 499.800 46.3019   3
  -2  11   1 21.9380 39.2743   3
   2  11  -1 32.3742 40.6142   3
  -2  11   0 1521.42 62.4613   3
   2  11   0 1325.53 57.7359   3
   2  11   1 251.848 40.5481   3
  -2  11  -1 213.849 43.5622   3
  -2  11  -2 18.4482 40.7417   3
   2  11   2 77.7684 37.7909   3
  -2  11  -3-28.2661 40.8173   3
   2  11   3 24.8082 35.9094   3
   2  11   4 266.005 42.7455   3
  -2  11  -4 352.718 48.4531   3
   2  11   5 367.877 41.6789   3
  -2  11  -5 392.561 46.6047   3
   2  11   6 88.1108 36.1669   3
  -2  11  -6 106.166 44.1402   3
  -2  11  -7 8.54772 39.3866   3
   2  11   7 61.9644 36.0095   3
  -2  11  -8 220.316 43.7392   3
  -2  11  -9 261.503 46.6309   3
  -2  11 -10 836.398 58.0590   3
  -2  11 -11 149.843 44.4158   3
  -2  11 -12 579.939 52.1786   3
  -2  11 -13 381.831 50.5477   3
  -2  11 -14 126.499 46.2677   3
  -2  12   8 68.3027 41.8500   3
   2  12  -8 52.8202 46.1479   3
  -2  12   7 62.0965 40.2713   3
   2  12  -7 5.88509 46.0317   3
  -2  12   6 79.3020 41.6336   3
   2  12  -6 130.249 46.2387   3
  -2  12   5 149.538 44.8555   3
   2  12  -5 264.189 49.9939   3
  -2  12   4 52.1901 42.1054   3
   2  12  -4 84.5832 43.9390   3
   2  12  -3 237.391 47.3016   3
  -2  12   3 245.326 46.3466   3
  -2  12   2 138.915 45.2030   3
   2  12  -2 122.151 45.3156   3
  -2  12   1-15.5523 43.6001   3
   2  12  -1 40.5088 44.1406   3
   2  12   0 97.9375 41.6576   3
  -2  12   0 139.202 46.1562   3
   2  12   1 83.5201 41.9776   3
  -2  12  -1 170.668 46.2413   3
   2  12   2 203.465 43.5655   3
  -2  12  -2 227.531 48.3023   3
   2  12   3 353.541 46.8729   3
  -2  12  -3 406.831 52.1999   3
   2  12   4 124.827 41.6028   3
  -2  12  -4 150.204 46.5269   3
  -2  12  -5 77.7524 43.9912   3
   2  12   5 58.5461 40.0937   3
   2  12   6 130.848 41.1402   3
  -2  12  -6 241.319 47.9789   3
  -2  12  -7 497.185 54.1388   3
   3 -12  -7 343.775 58.0357   2
   3 -12  -6 120.546 54.4699   2
   3 -12  -5 439.138 59.8378   2
   3 -12  -4 751.658 65.7419   2
   3 -12  -3 111.193 53.5312   2
   3 -12  -2 13.7420 52.0154   2
   3 -12  -1 592.619 61.8181   2
   3 -12   0 137.598 51.6008   2
   3 -12   1 311.863 56.2935   2
   3 -12   2 813.596 64.0395   2
   3 -12   3 106.408 50.6742   2
   3 -12   4 574.788 61.4846   2
   3 -12   5 509.412 59.9224   2
   3 -12   6 30.4361 50.1095   2
   3 -12   7 186.223 52.0919   2
   3 -12   8 160.918 52.6425   2
  -3 -12  -9 123.364 47.5652   2
   3 -12   9 144.079 50.3375   2
   3 -12  10 647.967 60.8454   2
  -3 -12 -10 701.111 58.4388   2
  -3 -12 -11 49.9670 48.4006   2
   3 -11 -13 308.146 56.9431   2
   3 -11 -12 476.383 58.9757   2
   3 -11 -11 145.383 53.3386   2
   3 -11 -10 647.454 59.2939   2
   3 -11  -9 682.884 59.4620   2
   3 -11  -8-33.4082 50.8267   2
   3 -11  -7 258.556 54.0640   2
   3 -11  -6 298.421 54.1789   2
   3 -11  -5 569.972 57.2818   2
   3 -11  -4 172.165 51.3113   2
   3 -11  -3 287.894 53.3847   2
   3 -11  -2 427.068 55.9621   2
   3 -11  -1 624.731 57.9677   2
   3 -11   0 347.530 52.5648   2
   3 -11   1 425.550 49.8194   2
   3 -11   2 449.275 55.9648   2
   3 -11   3-21.9310 48.3290   2
  -3 -11  -4 850.551 53.4273   2
   3 -11   4 819.689 56.8877   2
   3 -11   5 87.2256 48.3006   2
  -3 -11  -5 154.497 44.0415   2
  -3 -11  -6 406.757 48.6886   2
   3 -11   6 332.803 50.3677   2
  -3 -11  -7 277.696 45.6805   2
   3 -11   7 411.675 50.8418   2
  -3 -11  -8-6.60171 45.5636   2
   3 -11   8 96.3241 48.4380   2
   3 -11   9 363.924 52.3610   2
  -3 -11  -9 347.550 49.5665   2
   3 -11  10 32.3286 44.6077   2
  -3 -11 -10 79.5017 45.9822   2
  -3 -11 -11-27.5235 45.3397   2
   3 -11  11-6.58812 44.8715   2
   3 -11  12 372.432 52.3356   2
  -3 -11 -12 496.883 54.3183   2
   3 -11  13 252.199 51.7167   2
  -3 -11 -13 271.308 52.2036   2
   3 -11  14 223.906 49.9459   2
  -3 -11 -14 253.238 52.7463   2
  -3 -11 -15 132.956 49.4006   2
   3 -11  15 112.389 47.5943   2
  -3 -10  19 37.7356 41.5812   3
  -3 -10  18 115.682 45.0555   3
   3 -10 -17 29.5801 51.5545   2
  -3 -10  17 5.72893 39.1548   3
   3 -10 -16 112.229 50.9506   2
   3 -10 -15 226.364 52.4779   2
   3 -10 -14 286.010 55.0596   2
   3 -10 -13-45.2772 50.6491   2
   3 -10 -12 529.665 56.0969   2
   3 -10 -11 368.836 53.6113   2
   3 -10 -10 552.966 56.2987   2
   3 -10  -9 45.0035 45.2527   2
   3 -10  -8 300.367 51.1211   2
   3 -10  -7 71.5518 46.9945   2
   3 -10  -6 445.268 50.6797   2
   3 -10  -5 351.260 50.7018   2
   3 -10  -4 75.4643 43.2572   2
   3 -10  -3 174.203 45.8786   2
   3 -10  -2 507.094 50.6033   2
  -3 -10   1 98.3945 36.6969   2
   3 -10  -1 48.8651 43.0063   2
   3 -10   0 188.935 47.0506   2
  -3 -10   0 140.239 38.3802   2
  -3 -10  -1 269.743 38.0510   2
   3 -10   1 316.848 47.9203   2
  -3 -10  -2 348.655 41.0479   2
   3 -10   2 353.601 47.2759   2
  -3 -10  -3 151.549 39.5479   2
   3 -10   3 148.625 42.9458   2
   3 -10   4 452.656 47.9497   2
  -3 -10  -4 529.020 44.1003   2
   3 -10   5 85.5621 42.2288   2
  -3 -10  -5 74.7560 37.7422   2
   3 -10   6 123.584 43.3652   2
  -3 -10  -6 154.815 40.3136   2
   3 -10   7 865.895 52.1100   2
  -3 -10  -7 882.824 50.8759   2
   3 -10   8 372.919 45.3299   2
  -3 -10  -8 364.769 43.9078   2
   3 -10   9 15.1727 41.5329   2
  -3 -10  -9 70.1267 41.3319   2
   3 -10  10 493.773 49.2943   2
  -3 -10 -10 455.299 46.6129   2
   3 -10  11 351.160 48.1141   2
  -3 -10 -11 286.984 46.7565   2
   3 -10  12 51.3980 42.5996   2
  -3 -10 -12 124.187 44.3309   2
   3 -10  13 89.9966 43.7463   2
  -3 -10 -13 95.9772 44.0081   2
   3 -10  14 7.90376 42.5439   2
  -3 -10 -14 1.01282 46.0203   2
   3 -10  15 78.2582 42.8401   2
  -3 -10 -15 70.8165 46.4742   2
   3 -10  16 336.141 48.9479   2
  -3 -10 -16 166.454 50.2090   2
   3 -10  17 15.9819 42.8994   2
  -3 -10 -17-61.1455 49.4855   2
   3 -10  18 207.079 48.2972   2
  -3 -10 -18 267.617 51.9609   2
   3 -10  19 131.983 47.5229   2
  -3  -9  22 110.146 41.9560   3
  -3  -9  21 23.7741 39.7369   3
  -3  -9  20 79.0209 40.4385   3
   3  -9 -20 88.6303 50.8917   2
  -3  -9  19 35.5275 38.8720   3
   3  -9 -19-11.1900 50.2443   2
  -3  -9  18 87.5869 40.9991   3
   3  -9 -18 49.9504 50.0875   2
  -3  -9  17 39.3278 36.7246   3
   3  -9 -17 10.2044 47.2472   2
   3  -9 -16 13.0959 46.9317   2
   3  -9 -15 95.0963 46.9971   2
   3  -9 -14 28.5696 43.6064   2
   3  -9 -13 13.6285 46.4756   2
   3  -9 -12 726.562 54.2466   2
   3  -9 -11 353.292 48.0630   2
   3  -9 -10 249.813 47.0319   2
   3  -9  -9 370.727 49.7225   2
   3  -9  -8 405.464 47.7005   2
   3  -9  -7 29.8943 40.4545   2
   3  -9  -6 152.391 44.3727   2
   3  -9  -5 125.175 43.4708   2
  -3  -9   4 1828.74 50.5139   2
   3  -9  -4 1921.02 64.3784   2
   3  -9  -3 145.282 42.5576   2
  -3  -9   3 166.500 33.4308   2
   3  -9  -2 303.452 42.7053   2
  -3  -9   2 270.148 35.3843   2
  -3  -9   1 88.3348 33.3687   2
   3  -9  -1 161.612 41.1445   2
   3  -9   0 1397.94 56.7246   2
  -3  -9   0 1298.56 47.9960   2
  -3  -9  -1 1108.21 45.4961   2
   3  -9   1 1032.84 52.2796   2
   3  -9   2 343.691 41.0209   2
  -3  -9  -2 304.562 38.6761   2
  -3  -9  -3 278.511 36.5682   2
   3  -9   3 378.018 44.1936   2
   3  -9   4 73.4637 37.8598   2
  -3  -9  -4 74.3553 36.0713   2
   3  -9   5 648.833 43.4151   2
  -3  -9  -5 563.758 41.4707   2
  -3  -9  -6 557.901 42.3883   2
   3  -9   7 271.929 38.5875   2
  -3  -9  -7 283.987 40.3019   2
  -3  -9  -8 271.325 40.7956   2
   3  -9   8 434.651 43.5750   2
   3  -9   9 8.14625 37.9271   2
  -3  -9  -9-5.96970 37.7265   2
   3  -9  10 835.029 48.8598   2
  -3  -9 -10 869.507 48.7820   2
   3  -9  11 461.914 44.3963   2
  -3  -9 -11 383.208 44.4130   2
   3  -9  12 394.809 45.0847   2
  -3  -9 -12 493.224 46.6982   2
   3  -9  13 133.767 39.7931   2
  -3  -9 -13 195.677 44.7531   2
   3  -9  14 401.164 44.6880   2
  -3  -9 -14 364.772 46.5471   2
   3  -9  15 12.2088 39.5872   2
  -3  -9 -15 85.2529 43.4583   2
   3  -9  16 551.910 48.4275   2
  -3  -9 -16 508.317 51.6453   2
  -3  -9 -17 400.162 51.7517   2
   3  -9  17 429.522 45.8156   2
  -3  -9 -18 19.9533 47.3450   2
   3  -9  18 118.210 43.1075   2
  -3  -9 -19-25.6059 47.4360   2
   3  -9  19 71.4372 42.6391   2
  -3  -9 -20 120.528 48.0780   2
   3  -9  20 166.466 46.5713   2
   3  -9  21 124.760 46.4037   2
   3  -8 -22 70.9075 49.6442   2
  -3  -8  22 5.62592 36.7290   3
   3  -8 -21 154.593 49.0530   2
  -3  -8  21 181.310 40.5124   3
  -3  -8  20 86.2843 36.9316   3
   3  -8 -20 244.409 49.2417   2
  -3  -8  19 41.6764 35.3198   3
   3  -8 -19-14.1301 46.1347   2
  -3  -8  18 168.433 39.1196   3
   3  -8 -18 125.247 45.7968   2
  -3  -8  17 28.4589 34.4725   3
   3  -8 -17 56.9795 42.3292   2
  -3  -8  16 256.056 37.0589   3
   3  -8 -16 373.298 49.9699   2
   3  -8 -15 549.287 49.2229   2
   3  -8 -14 385.136 45.9821   2
   3  -8 -13 397.578 46.5093   2
   3  -8 -12 37.2081 42.5307   2
   3  -8 -11 643.171 49.3517   2
   3  -8 -10 1565.30 59.2575   2
   3  -8  -9 1505.09 57.0803   2
   3  -8  -8 118.934 41.4523   2
   3  -8  -7-8.18600 40.7147   2
  -3  -8   7-13.2176 26.1573   2
  -3  -8   6 3742.66 59.6155   2
   3  -8  -6 3893.05 75.2932   2
   3  -8  -5 1294.29 52.8085   2
  -3  -8   5 1326.88 42.1352   2
   3  -8  -4 903.048 49.4527   2
  -3  -8   4 826.489 36.5228   2
  -3  -8   3 1188.49 40.4806   2
   3  -8  -3 1135.22 49.6741   2
   3  -8  -2 186.259 41.1376   2
  -3  -8   2 237.069 31.8725   2
   3  -8  -1 1416.86 52.7087   2
  -3  -8   1 1349.09 43.2605   2
   3  -8   0 1183.89 48.9239   2
  -3  -8   0 1211.41 43.0270   2
  -3  -8  -1 180.566 32.5555   2
   3  -8   1 139.587 36.9463   2
   3  -8   2 1474.39 52.8632   2
  -3  -8  -2 1640.78 48.0733   2
   3  -8   3 946.874 46.6944   2
  -3  -8  -3 1017.69 42.4847   2
  -3  -8  -4 528.453 37.5137   2
   3  -8   5 518.741 39.6058   2
  -3  -8  -5 522.833 38.8739   2
  -3  -8  -6 647.713 40.7922   2
   3  -8   6 737.988 44.1446   2
   3  -8   7 62.8408 34.2532   2
  -3  -8  -7 82.8861 34.4651   2
   3  -8   8 72.7193 34.2758   2
  -3  -8  -8 54.2681 35.8525   2
   3  -8   9 1787.00 57.2554   2
  -3  -8  -9 1744.95 53.0693   2
   3  -8  10 108.210 35.7560   2
  -3  -8 -10 88.5624 37.3763   2
   3  -8  11 166.856 37.0007   2
  -3  -8 -11 230.481 40.9517   2
   3  -8  12 164.144 36.4570   2
  -3  -8 -12 127.381 39.0937   2
   3  -8  13 664.910 44.9760   2
  -3  -8 -13 680.264 46.0225   2
   3  -8  14 27.4190 35.7014   2
  -3  -8 -14 124.308 39.0922   2
   3  -8  15 47.8816 35.9707   2
  -3  -8 -15 61.1433 40.3438   2
   3  -8  16 248.099 40.4280   2
  -3  -8 -16 239.666 45.1890   2
   3  -8  17 1742.40 61.8979   2
  -3  -8 -17 1774.94 63.2770   2
   3  -8  18 197.496 39.4932   2
  -3  -8 -18 109.185 45.9004   2
   3  -8  19 330.654 45.2642   2
  -3  -8 -19 385.675 48.4581   2
   3  -8  20 119.542 41.2439   2
  -3  -8 -20 197.595 46.5451   2
   3  -8  21 223.439 44.8022   2
  -3  -8 -21 257.605 51.9615   2
   3  -8  22-7.64601 41.6698   2
  -3  -8 -22-5.12222 46.9862   2
   3  -8  23 169.412 45.0437   2
   3  -8  24 212.016 48.2606   2
   3  -7 -24 603.357 56.9940   2
   3  -7 -23 123.750 48.7614   2
  -3  -7  22 84.2509 36.6757   3
   3  -7 -22 120.422 47.3518   2
   3  -7 -21 5.36157 42.4362   2
  -3  -7  21 17.8763 33.5155   3
  -3  -7  20 86.4945 34.4691   3
   3  -7 -20 175.455 47.0983   2
   3  -7 -19 153.686 43.2606   2
  -3  -7  19 137.997 35.6742   3
   3  -7 -18 112.131 42.7964   2
  -3  -7  18 151.207 35.7258   3
   3  -7 -17 123.713 40.2245   2
  -3  -7  17 83.2736 33.8459   3
  -3  -7  16 1761.06 54.0640   3
   3  -7 -16 1681.63 61.1272   2
   3  -7 -15 243.906 44.3635   2
   3  -7 -14 310.814 43.2944   2
   3  -7 -13 180.954 39.3788   2
   3  -7 -12 553.649 44.3744   2
   3  -7 -11 422.009 43.0002   2
   3  -7 -10 894.545 48.1824   2
  -3  -7  10 938.860 33.8356   2
  -3  -7   9 702.102 30.9127   2
   3  -7  -9 610.613 45.8415   2
  -3  -7   8 2789.94 47.7654   2
   3  -7  -8 3033.88 67.4267   2
  -3  -7   7 3016.88 49.7245   2
   3  -7  -7 3160.01 67.1787   2
  -3  -7   6 23.2742 24.6993   2
   3  -7  -6-24.7206 36.0667   2
   3  -7  -5 1137.87 49.7341   2
  -3  -7   5 1132.36 37.2143   2
   3  -7  -4 5117.58 78.4946   2
  -3  -7   4 5332.50 63.2185   2
  -3  -7   3 4769.78 59.9610   2
   3  -7  -3 4569.64 75.5138   2
  -3  -7   2 2167.43 45.3890   2
   3  -7  -2 2065.35 56.2365   2
   3  -7  -1 786.130 43.3366   2
  -3  -7   1 661.109 34.6459   2
   3  -7   0 72.1209 34.9302   2
  -3  -7   0 154.448 29.9438   2
   3  -7   1 304.086 36.1651   2
  -3  -7  -1 286.304 31.6531   2
   3  -7   2 3670.97 65.5303   2
  -3  -7  -2 3794.67 57.9987   2
   3  -7   3 689.981 39.5469   2
  -3  -7  -3 744.730 37.1284   2
  -3  -7  -4 759.021 38.6740   2
   3  -7   4 796.476 42.7188   2
   3  -7   5 4188.16 70.4069   2
  -3  -7  -5 4034.75 62.0247   2
  -3  -7  -6 1960.28 50.1329   2
   3  -7   6 2018.74 54.7197   2
   3  -7   7 5870.80 81.9863   2
  -3  -7  -7 5952.82 76.0695   2
  -3  -7  -8 1308.19 45.2273   2
   3  -7   8 1326.88 47.7674   2
   3  -7   9 1914.33 52.1049   2
  -3  -7  -9 1884.42 52.1155   2
   3  -7  10 1110.31 44.9107   2
  -3  -7 -10 1088.19 44.6526   2
   3  -7  11 1040.60 46.3788   2
  -3  -7 -11 1005.01 46.3305   2
   3  -7  12 1404.80 50.7599   2
  -3  -7 -12 1475.37 52.6896   2
   3  -7  13 562.880 40.3721   2
  -3  -7 -13 492.882 42.8100   2
   3  -7  14 604.470 42.4425   2
  -3  -7 -14 589.070 45.3070   2
   3  -7  15 28.2589 31.8655   2
  -3  -7 -15 66.5698 37.0006   2
   3  -7  16 6.10437 33.5318   2
  -3  -7 -16 95.5153 39.3000   2
   3  -7  17 210.651 37.3657   2
  -3  -7 -17 175.351 41.0918   2
   3  -7  18 574.994 44.4761   2
  -3  -7 -18 444.990 45.4126   2
   3  -7  19 228.383 41.0797   2
  -3  -7 -19 361.690 45.7650   2
   3  -7  20 514.750 46.2176   2
  -3  -7 -20 364.640 48.6484   2
   3  -7  21 64.9371 38.5572   2
  -3  -7 -21 12.3260 43.5604   2
   3  -7  22 119.315 40.1051   2
  -3  -7 -22 82.4596 44.7413   2
   3  -7  23 246.650 45.0674   2
  -3  -7 -23 287.519 51.7498   2
   3  -7  24 70.5263 42.4618   2
  -3  -7 -24 113.238 49.6795   2
   3  -7  25 474.725 51.7334   2
  -3  -6  28 50.5375 41.8701   1
  -3  -6  27 196.944 42.0818   1
   3  -6 -26 253.633 50.6679   2
  -3  -6  26 126.766 40.8333   1
   3  -6 -25 414.067 50.8533   2
   3  -6 -24 255.953 48.1004   2
   3  -6 -23 820.383 54.3062   2
   3  -6 -22 312.512 44.5653   2
  -3  -6  21 548.328 40.1025   3
   3  -6 -21 530.905 49.3832   2
  -3  -6  20 134.140 31.3872   3
   3  -6 -20 141.646 42.0956   2
  -3  -6  19 170.379 32.8942   3
   3  -6 -19 277.253 43.6972   2
  -3  -6  18 54.8408 30.5898   3
   3  -6 -18 61.3592 37.7990   2
  -3  -6  17 21.5647 29.1123   3
   3  -6 -17 30.8195 37.2344   2
  -3  -6  16 122.682 31.1910   3
   3  -6 -16 108.707 38.6544   2
  -3  -6  15 402.127 34.1223   3
   3  -6 -15 448.616 42.0452   2
   3  -6 -14 427.855 40.8582   2
  -3  -6  13 1088.61 33.7856   2
   3  -6 -13 1025.99 48.6041   2
  -3  -6  12 2958.05 46.8924   2
   3  -6 -12 3006.70 64.8138   2
  -3  -6  11 4616.92 55.2784   2
   3  -6 -11 4627.03 73.4620   2
  -3  -6  10 1894.18 38.2633   2
   3  -6 -10 1991.30 56.5507   2
   3  -6  -9 5468.13 79.3139   2
  -3  -6   9 5359.64 56.9882   2
  -3  -6   8 1851.54 37.1463   2
   3  -6  -8 1848.50 53.9218   2
  -3  -6   7 1071.26 30.7139   2
   3  -6  -7 1060.33 46.0430   2
  -3  -6   6 70.8094 21.6597   2
   3  -6  -6 87.4493 34.6450   2
   3  -6  -5 1872.26 51.3649   2
  -3  -6   5 1937.02 37.5180   2
   3  -6  -4 2123.12 52.6348   2
  -3  -6   4 2247.54 39.3766   2
  -3  -6   3 1148.82 33.0001   2
   3  -6  -3 1085.36 43.2965   2
  -3  -6   2 328.957 26.0351   2
   3  -6  -2 274.035 33.2593   2
   3  -6  -1 2969.94 56.6385   2
  -3  -6   1 2840.92 44.7836   2
   3  -6   0 411.375 33.6721   2
  -3  -6   0 410.728 27.9395   2
   3  -6   1 1484.76 43.4239   2
  -3  -6  -1 1415.32 37.6175   2
  -3  -6  -2 3140.08 49.4781   2
   3  -6   2 3215.12 56.6034   2
   3  -6   3 1447.09 43.0608   2
  -3  -6  -3 1462.35 38.9900   2
  -3  -6  -4 338.224 30.7517   2
   3  -6   4 317.821 31.5384   2
  -3  -6  -5 620.049 34.5208   2
   3  -6   5 598.200 35.2316   2
  -3  -6  -6 3042.57 52.4083   2
   3  -6   6 2961.68 56.4801   2
   3  -6   7 1313.43 42.8776   2
  -3  -6  -7 1349.16 43.5308   2
   3  -6   8 1079.64 42.3337   2
  -3  -6  -8 1068.79 42.1193   2
   3  -6   9 10490.9 100.580   2
  -3  -6  -9 10664.5 95.4189   2
   3  -6  10 340.937 34.1034   2
  -3  -6 -10 308.020 36.4575   2
   3  -6  11 273.145 31.6624   2
  -3  -6 -11 314.831 35.1408   2
   3  -6  12 4567.65 74.1146   2
  -3  -6 -12 4937.41 74.2474   2
   3  -6  13 68.0125 31.5184   2
  -3  -6 -13 16.4175 33.1228   2
   3  -6  14 785.470 41.7764   2
  -3  -6 -14 802.830 43.8098   2
   3  -6  15 1969.40 55.7177   2
  -3  -6 -15 2039.00 58.4280   2
   3  -6  16 217.800 32.4345   2
  -3  -6 -16 193.792 40.3088   2
   3  -6  17 171.684 34.1795   2
  -3  -6 -17 241.761 37.7231   2
  -3  -6 -18 19.9549 38.2582   2
  -3  -6 -19 878.558 51.5867   2
  -3  -6 -20 331.429 44.0339   2
  -3  -6 -21 145.449 42.3896   2
  -3  -6 -22 291.482 47.0011   2
  -3  -6 -23 553.718 52.4566   2
  -3  -6 -24 511.374 53.5023   2
  -3  -6 -25 575.369 56.5865   2
   3  -5 -28 120.834 45.2332   2
  -3  -5  28 246.055 46.5369   1
   3  -5 -27 582.792 54.1201   2
  -3  -5  27 556.517 50.1656   1
   3  -5 -26 778.191 56.0147   2
  -3  -5  26 757.323 51.0112   1
   3  -5 -25 49.5776 43.9895   2
   3  -5 -24 1909.79 67.2069   2
   3  -5 -23 100.113 41.1936   2
   3  -5 -22 103.446 39.6324   2
  -3  -5  21 1172.44 45.9793   3
   3  -5 -21 1237.32 54.3414   2
  -3  -5  20 282.195 32.7604   3
   3  -5 -20 334.283 42.3752   2
   3  -5 -19 51.1359 36.3335   2
  -3  -5  19 84.9975 28.4067   3
  -3  -5  18 485.361 33.9167   3
   3  -5 -18 534.605 42.0228   2
   3  -5 -17 24.9577 32.8497   2
  -3  -5  17 132.697 28.9436   3
   3  -5 -16 1299.55 48.1540   2
  -3  -5  16 1267.40 43.2793   3
   3  -5 -15 430.377 39.7614   2
  -3  -5  15 320.635 31.1973   3
  -3  -5  14 517.409 26.1077   2
   3  -5 -14 569.760 40.8335   2
  -3  -5  14 485.343 33.3696   3
  -3  -5  13 2290.78 40.5583   2
   3  -5 -13 2216.89 55.8832   2
  -3  -5  12 3811.95 48.7363   2
   3  -5 -12 3718.12 65.4673   2
  -3  -5  11 5983.63 56.6471   2
   3  -5 -11 5878.55 76.2667   2
  -3  -5  10 174.559 20.1274   2
   3  -5 -10 142.591 36.0857   2
  -3  -5   9 4041.65 44.6230   2
   3  -5  -9 3989.43 64.3822   2
  -3  -5   8 1640.49 30.9652   2
   3  -5  -8 1641.74 47.3734   2
  -3  -5   7 7739.24 57.5635   2
   3  -5  -7 8075.09 81.9182   2
   3  -5  -6 1194.63 41.3275   2
  -3  -5   5 5957.47 50.3683   2
   3  -5  -5 6113.48 69.9300   2
   3  -5  -4 333.513 31.2498   2
  -3  -5   4 303.178 19.9547   2
   3  -5  -3 3210.72 52.4977   2
  -3  -5   3 3243.96 40.0348   2
  -3  -5   2 8202.05 58.8815   2
   3  -5  -2 8079.45 77.1781   2
   3  -5  -1 736.445 32.4833   2
  -3  -5   1 744.354 25.1981   2
   3  -5   0 1900.15 41.7738   2
  -3  -5   0 1820.62 33.6208   2
  -3  -5  -1 7380.60 59.4407   2
   3  -5   1 7448.10 74.3913   2
   3  -5   2 4601.84 59.3795   2
  -3  -5  -2 4468.57 48.9299   2
   3  -5   3 2311.21 45.5851   2
  -3  -5  -3 2424.31 39.8462   2
  -3  -5  -4 3869.56 48.8090   2
   3  -5   4 3756.15 55.8169   2
   3  -5   5 1403.15 38.4011   2
  -3  -5  -5 1479.36 36.9600   2
   3  -5   6 2723.86 21.5996   1
   3  -5   6 2715.01 49.7582   2
  -3  -5  -6 2712.24 47.5960   2
   3  -5   7 1471.45 20.2108   1
   3  -5   7 1446.11 39.2679   2
  -3  -5  -7 1530.73 38.9212   2
   3  -5   8 1198.15 21.0728   1
   3  -5   8 1297.95 39.0391   2
  -3  -5  -8 1221.06 37.8645   2
   3  -5   9 1228.17 23.7574   1
   3  -5   9 1255.88 40.2495   2
  -3  -5  -9 1154.62 39.7331   2
   3  -5  10 3852.48 40.1716   1
   3  -5  10 3746.46 60.5372   2
  -3  -5 -10 3615.54 59.8957   2
   3  -5  11 707.580 24.0536   1
   3  -5  11 761.186 36.6139   2
  -3  -5 -11 670.609 39.3923   2
  -3  -5 -12 367.877 35.9855   2
   3  -5  12 362.634 22.2716   1
  -3  -5 -13 2649.04 58.1813   2
   3  -5  13 2706.70 42.4041   1
  -3  -5 -14 595.944 40.2985   2
   3  -5  14 566.111 27.3790   1
  -3  -5 -15 606.314 38.9159   2
   3  -5  15 713.809 30.6601   1
  -3  -5 -16 909.458 46.2964   2
   3  -5  16 840.686 33.7046   1
  -3  -5 -17 286.605 37.8731   2
   3  -5  17 293.285 28.7666   1
  -3  -5 -18 1743.21 58.2474   2
   3  -5  18 1680.44 45.0653   1
  -3  -5 -19 1277.32 54.0917   2
  -3  -5 -20 375.953 42.8735   2
  -3  -5 -21 726.036 48.9710   2
  -3  -5 -22 212.558 42.1336   2
  -3  -5 -23 354.597 45.4465   2
  -3  -5 -24 83.5539 44.3750   2
  -3  -5 -25 247.253 48.5962   2
  -3  -5 -26 438.321 53.9605   2
  -3  -5 -27 10.3962 49.4997   2
   3  -4 -29 510.178 53.2914   2
  -3  -4  29 361.045 48.4717   1
   3  -4 -28 512.762 51.1126   2
  -3  -4  28 383.951 48.4368   1
   3  -4 -27 275.819 45.6418   2
  -3  -4  27 165.978 43.4355   1
   3  -4 -26 1222.44 58.1791   2
  -3  -4  26 1123.42 56.0515   1
   3  -4 -25 485.290 45.3366   2
  -3  -4  25 423.289 43.7023   1
   3  -4 -24 87.0149 38.4201   2
   3  -4 -23 1237.18 52.9377   2
   3  -4 -22 679.972 44.9367   2
   3  -4 -21 35.1333 35.6870   2
  -3  -4  20 6.44705 26.4514   3
   3  -4 -20 61.5491 34.2431   2
  -3  -4  19 64.5803 26.3298   3
   3  -4 -19 75.3843 35.4510   2
  -3  -4  18 1116.07 38.2475   3
   3  -4 -18 1073.78 46.8705   2
  -3  -4  17 1459.76 41.7141   3
   3  -4 -17 1418.78 49.7032   2
  -3  -4  16 2234.20 48.5196   3
   3  -4 -16 2139.35 54.8302   2
  -3  -4  15 296.839 28.4470   3
   3  -4 -15 316.080 35.8606   2
  -3  -4  14 897.061 34.8261   3
   3  -4 -14 789.073 41.3667   2
  -3  -4  13 520.112 30.1778   3
   3  -4 -13 582.879 38.6333   2
  -3  -4  12 3168.10 52.4628   3
   3  -4 -12 3168.27 55.9265   2
  -3  -4  11 5855.58 66.7172   3
   3  -4 -11 6020.03 70.6715   2
  -3  -4  10 1707.35 39.3688   3
  -3  -4  10 1742.92 29.9727   2
   3  -4 -10 1762.15 44.9873   2
  -3  -4   9 2816.98 34.4585   2
   3  -4  -9 2659.41 50.0708   2
  -3  -4   8 2596.00 31.9655   2
   3  -4  -8 2631.87 48.0260   2
  -3  -4   7 1149.06 22.2803   2
   3  -4  -7 1149.65 37.7515   2
   3  -4  -6 2075.38 42.0951   2
  -3  -4   6 2148.77 28.0056   2
   3  -4  -5 2894.81 47.1979   2
  -3  -4   5 2767.70 30.5188   2
   3  -4  -4 6652.36 66.2701   2
  -3  -4   4 6450.82 44.2664   2
  -3  -4   3 12099.4 59.2701   2
   3  -4  -3 12039.6 84.4137   2
  -3  -4   2 435.743 18.9535   2
   3  -4  -2 477.229 27.6539   2
   3  -4  -1 11338.4 79.5674   2
  -3  -4   1 11247.8 59.3743   2
  -3  -4   0 886.144 23.6148   2
   3  -4   0 909.507 31.2962   2
  -3  -4  -1 11488.6 63.2366   2
   3  -4   1 12157.1 83.1443   2
   3  -4   2 795.262 29.0859   2
  -3  -4  -2 777.810 24.7101   2
   3  -4   3 2048.52 38.9272   2
  -3  -4  -3 1976.14 32.9897   2
   3  -4   4 1480.32 11.9130   1
   3  -4   4 1463.90 34.6337   2
  -3  -4  -4 1550.17 31.5134   2
   3  -4   5 1181.25 14.7592   1
   3  -4   5 1128.13 32.2656   2
  -3  -4  -5 1160.96 30.2008   2
   3  -4   6 3541.70 27.4328   1
   3  -4   6 3612.12 51.0240   2
  -3  -4  -6 3559.06 46.7007   2
   3  -4   7 2732.28 27.7266   1
  -3  -4  -7 2691.32 42.7293   2
   3  -4   7 2829.27 46.8144   2
  -3  -4  -8 1841.50 39.4865   2
   3  -4   8 1759.44 25.6522   1
  -3  -4  -8 1787.03 28.1451   3
  -3  -4  -9 1301.65 38.5782   2
   3  -4   9 1316.44 25.1646   1
  -3  -4  -9 1262.89 24.0491   3
  -3  -4 -10 186.571 28.2632   2
   3  -4  10 194.650 17.7445   1
  -3  -4 -10 173.004 14.1869   3
  -3  -4 -11 1737.41 44.2140   2
   3  -4  11 1736.83 32.3507   1
  -3  -4 -11 1729.14 24.4309   3
  -3  -4 -12 2759.05 54.4746   2
   3  -4  12 2630.34 40.7106   1
  -3  -4 -13 84.7891 30.0071   2
   3  -4  13 69.3393 20.8157   1
  -3  -4 -14 1891.60 50.7556   2
   3  -4  14 1930.73 40.6102   1
  -3  -4 -15 708.302 39.9852   2
   3  -4  15 694.101 31.1775   1
  -3  -4 -16 773.036 42.2005   2
   3  -4  16 917.099 34.6336   1
  -3  -4 -17 360.609 37.4630   2
   3  -4  17 370.015 30.1456   1
  -3  -4 -18 387.268 40.7477   2
   3  -4  18 452.266 32.8134   1
  -3  -4 -19 33.1579 34.8868   2
   3  -4  19 32.9483 28.6166   1
  -3  -4 -20 927.476 49.6752   2
   3  -4  20 791.268 39.7185   1
  -3  -4 -21 380.881 43.7590   2
   3  -4  21 359.642 36.6278   1
  -3  -4 -22 408.507 45.5399   2
   3  -4  22 455.372 37.8876   1
  -3  -4 -23 42.6949 39.8401   2
   3  -4  23 7.41223 33.0965   1
  -3  -4 -24 206.064 43.2565   2
   3  -4  24 94.1208 35.5073   1
  -3  -4 -25 558.386 50.3260   2
   3  -4  25 676.655 47.6231   1
  -3  -4 -26 46.9671 43.9993   2
   3  -4  26-4.28284 39.7576   1
  -3  -4 -27 121.930 47.2948   2
   3  -4  27 126.012 41.7700   1
   3  -3 -30 183.952 45.6629   2
   3  -3 -29 646.392 51.2869   2
  -3  -3  29 624.556 52.6338   1
   3  -3 -28 69.8010 41.2803   2
  -3  -3  28 85.7103 41.1168   1
   3  -3 -27 1327.00 57.5695   2
  -3  -3  27 1352.47 60.5623   1
   3  -3 -26 555.401 47.4813   2
  -3  -3  26 473.805 45.2430   1
   3  -3 -25 328.526 42.8456   2
  -3  -3  25 320.953 42.3371   1
   3  -3 -24 815.436 45.8977   2
  -3  -3  24 839.465 47.4682   1
   3  -3 -23 206.830 35.4363   2
   3  -3 -22 70.2986 33.5525   2
   3  -3 -21 329.728 36.9995   2
  -3  -3  20 57.4554 24.8579   3
   3  -3 -20 71.9193 32.8676   2
  -3  -3  19 473.023 31.0488   3
   3  -3 -19 562.703 37.9091   2
  -3  -3  18 1980.53 44.5501   3
   3  -3 -18 2116.48 53.3977   2
  -3  -3  17 478.649 29.3146   3
   3  -3 -17 549.915 38.3515   2
  -3  -3  16 1852.20 42.6727   3
   3  -3 -16 1800.62 50.0461   2
  -3  -3  15 631.157 30.1151   3
   3  -3 -15 565.928 35.5920   2
  -3  -3  14 1786.25 39.5455   3
   3  -3 -14 1773.06 45.8235   2
  -3  -3  13 894.891 31.1374   3
   3  -3 -13 934.324 36.3657   2
  -3  -3  12 99.9685 21.4153   3
   3  -3 -12 120.582 29.3770   2
  -3  -3  11 928.650 30.4374   3
   3  -3 -11 915.729 35.5057   2
  -3  -3  10 1138.25 30.8770   3
   3  -3 -10 1136.25 34.0103   2
  -3  -3   9 6892.51 64.6011   3
   3  -3  -9 7386.76 67.2746   2
  -3  -3   8 15940.7 93.4650   3
   3  -3  -8 15545.7 91.4299   2
  -3  -3   7 5752.85 57.5100   3
  -3  -3   7 5959.12 38.0996   2
  -3  -3   6 1043.19 29.2403   3
   3  -3  -6 1117.38 32.9166   2
  -3  -3   6 1130.20 18.2247   2
  -3  -3   5 239.559 20.6128   3
  -3  -3   5 235.281 11.9283   2
   3  -3  -5 259.967 24.0596   2
  -3  -3   4 1055.33 28.2491   3
  -3  -3   4 1002.82 16.3220   2
   3  -3  -4 1037.91 31.6982   2
   3  -3  -4 1003.11 18.8855   1
  -3  -3   3 10100.5 68.4110   3
  -3  -3   3 10221.9 42.9976   2
   3  -3  -3 10349.5 70.7291   2
   3  -3  -3 10409.5 43.8638   1
  -3  -3   2 7773.89 38.2957   2
   3  -3  -2 7667.25 60.4249   2
   3  -3  -2 7678.24 32.7406   1
   3  -3  -1 780.370 25.0974   2
  -3  -3   1 768.699 17.0657   2
   3  -3  -1 812.538 10.4580   1
  -3  -3   0 1121.07 20.0099   2
   3  -3   0 1194.70 28.5502   2
  -3  -3  -1 3092.98 37.9818   3
  -3  -3  -1 3009.22 29.9157   2
   3  -3   1 3136.29 40.6945   2
  -3  -3  -2 7786.59 54.5217   3
  -3  -3  -2 7674.12 48.5255   2
   3  -3   2 7739.99 61.5345   2
  -3  -3  -3 2965.05 34.8412   3
   3  -3   3 2956.37 17.5546   1
  -3  -3  -3 2797.30 33.3316   2
   3  -3   3 2840.05 40.5903   2
  -3  -3  -4 9642.53 57.4871   3
   3  -3   4 9665.57 36.4453   1
  -3  -3  -4 9422.44 58.9629   2
   3  -3   4 9552.14 69.1980   2
  -3  -3  -5 7729.52 50.3186   3
   3  -3   5 7430.38 37.1373   1
  -3  -3  -5 7559.57 56.8385   2
   3  -3   5 7650.31 63.6354   2
  -3  -3  -6 5600.83 41.7788   3
   3  -3   6 5689.35 36.8766   1
  -3  -3  -6 5649.69 52.9182   2
  -3  -3  -7 4051.91 34.6846   3
   3  -3   7 4075.84 35.2619   1
  -3  -3  -7 4073.80 48.1045   2
  -3  -3  -8 9729.88 49.6906   3
   3  -3   8 9887.40 56.9794   1
  -3  -3  -8 9867.01 73.4528   2
  -3  -3  -9 223.640 12.2625   3
   3  -3   9 239.346 17.2805   1
  -3  -3  -9 239.239 24.9444   2
  -3  -3 -10 901.483 16.2278   3
   3  -3  10 960.255 25.5070   1
  -3  -3 -10 917.396 31.8738   2
  -3  -3 -11 372.367 11.8898   3
   3  -3  11 388.791 22.1164   1
  -3  -3 -11 387.081 29.6921   2
   3  -3  12 4848.16 53.7344   1
  -3  -3 -12 4648.97 61.8999   2
   3  -3  13 2281.49 41.8274   1
  -3  -3 -13 2447.26 49.5025   2
   3  -3  14 146.706 24.5422   1
  -3  -3 -14 117.020 28.9643   2
   3  -3  15 81.8709 24.7583   1
  -3  -3 -15 65.5535 29.7630   2
   3  -3  16 255.214 28.2041   1
  -3  -3 -16 222.888 34.3556   2
   3  -3  17 956.616 37.2057   1
  -3  -3 -17 918.382 42.6506   2
   3  -3  18 286.669 31.2738   1
  -3  -3 -18 296.126 36.0502   2
   3  -3  19 692.277 38.3277   1
  -3  -3 -19 703.629 42.4491   2
   3  -3  20 781.607 40.6297   1
  -3  -3 -20 847.546 45.1592   2
   3  -3  21 175.051 33.8435   1
  -3  -3 -21 176.268 38.0083   2
   3  -3  22 47.9866 33.1595   1
  -3  -3 -22 100.307 37.4046   2
   3  -3  23 135.400 35.7969   1
  -3  -3 -23 178.162 39.8264   2
   3  -3  24 77.2664 36.1570   1
  -3  -3 -24 90.3347 39.5272   2
   3  -3  25 488.726 45.5860   1
  -3  -3 -25 610.868 47.3764   2
   3  -3  26 976.715 54.5132   1
  -3  -3 -26 1058.40 58.3493   2
   3  -3  27-21.5806 42.4729   1
  -3  -3 -27 46.2911 42.2906   2
   3  -3  28 429.129 51.4525   1
  -3  -3 -28 485.658 53.4359   2
   3  -3  29 53.9503 44.5149   1
   3  -3  30 221.491 48.9504   1
   3  -2 -30 0.11713 41.2419   2
  -3  -2  29 176.312 44.7308   1
   3  -2 -29 165.665 41.1003   2
  -3  -2  28 430.952 48.4982   1
   3  -2 -28 515.600 46.1077   2
  -3  -2  27 82.9031 40.4751   1
   3  -2 -27 14.5621 36.4444   2
  -3  -2  26 883.208 53.0689   1
   3  -2 -26 632.611 45.9030   2
  -3  -2  25 316.769 40.9883   1
   3  -2 -25 341.955 39.3276   2
  -3  -2  24 258.822 38.4804   1
   3  -2 -24 270.387 38.5285   2
  -3  -2  23 489.267 41.5684   1
   3  -2 -23 473.020 39.9065   2
   3  -2 -22 561.075 38.4152   2
   3  -2 -21 560.510 37.9839   2
   3  -2 -20 277.262 33.8881   2
  -3  -2  19 2798.27 47.2338   3
   3  -2 -19 2886.04 56.6873   2
  -3  -2  18 2411.77 44.7036   3
   3  -2 -18 2403.47 53.4753   2
  -3  -2  17 1560.50 38.2291   3
   3  -2 -17 1570.07 43.7167   2
  -3  -2  16 1365.79 35.4464   3
   3  -2 -16 1422.32 41.6976   2
  -3  -2  15 2453.00 42.7291   3
   3  -2 -15 2592.72 48.9651   2
  -3  -2  14 923.609 30.4185   3
   3  -2 -14 805.284 35.5335   2
  -3  -2  13 387.056 23.9264   3
   3  -2 -13 391.364 29.5200   2
  -3  -2  12 340.428 21.4899   3
   3  -2 -12 383.730 26.8270   1
   3  -2 -12 357.630 25.9363   2
  -3  -2  11 4676.97 51.4759   3
   3  -2 -11 4690.18 52.0342   2
   3  -2 -11 4764.46 55.2131   1
  -3  -2  10 5927.72 55.1976   3
   3  -2 -10 5811.78 56.9166   2
   3  -2 -10 5790.78 57.4208   1
  -3  -2   9 7961.29 62.6729   3
   3  -2  -9 8047.41 64.1235   2
   3  -2  -9 7910.91 62.4707   1
  -3  -2   8 13752.1 79.2171   3
   3  -2  -8 13680.0 78.1558   2
   3  -2  -8 13521.4 76.0893   1
  -3  -2   7 22828.6 98.3337   3
   3  -2  -7 22496.1 96.0013   2
   3  -2  -7 22563.1 91.1076   1
  -3  -2   6 11462.8 69.8947   3
   3  -2  -6 11151.8 61.0838   1
  -3  -2   5 4751.88 45.7247   3
   3  -2  -5 4626.15 38.0900   1
  -3  -2   4 2693.58 35.1949   3
  -3  -2   4 2553.68 15.3596   2
   3  -2  -4 2655.20 35.1876   2
  -3  -2   3 4946.65 44.7872   3
   3  -2  -3 5100.73 44.3303   2
   3  -2  -3 5115.58 32.9956   1
  -3  -2   2 4773.96 43.1136   3
  -3  -2   2 4734.58 19.5972   2
   3  -2  -2 4867.88 29.2000   1
  -3  -2   1 14261.0 69.8210   3
   3  -2  -1 14721.0 69.3245   2
  -3  -2   1 14433.9 38.0603   2
   3  -2  -1 14625.4 44.0180   1
   3  -2   0 4057.86 39.5499   2
  -3  -2   0 4059.61 37.5734   3
  -3  -2   0 4140.34 24.8316   2
   3  -2   0 4236.95 22.7333   1
  -3  -2  -1 28019.7 90.5976   3
   3  -2   1 27914.2 97.1923   2
  -3  -2  -1 28100.0 69.3606   2
   3  -2   1 28452.0 55.8717   1
  -3  -2  -2 4786.15 38.0682   3
   3  -2   2 4788.96 42.9893   2
  -3  -2  -2 4598.11 33.1220   2
   3  -2   2 4846.25 25.7403   1
  -3  -2  -3 8639.43 48.0184   2
   3  -2   3 8886.46 37.3311   1
  -3  -2  -3 8909.98 49.4254   3
  -3  -2  -4 921.574 21.4443   2
   3  -2   4 952.551 16.8854   1
  -3  -2  -4 932.150 18.9066   3
  -3  -2  -5 6165.92 47.5464   2
   3  -2   5 6175.18 38.1762   1
  -3  -2  -5 6152.37 39.0618   3
  -3  -2  -6 46.5886 18.4235   2
   3  -2   6 45.9450 13.2094   1
  -3  -2  -6 54.4085 11.8275   3
  -3  -2  -7 597.213 24.7888   2
   3  -2   7 578.042 19.3183   1
  -3  -2  -7 521.311 14.3150   3
  -3  -2  -8 15383.3 86.0924   2
   3  -2   8 15352.0 74.3776   1
  -3  -2  -8 15020.5 50.9499   3
  -3  -2  -9 18707.8 52.7586   3
   3  -2   9 19074.6 88.2082   1
  -3  -2  -9 18913.7 98.8398   2
  -3  -2 -10 1909.95 16.1557   3
   3  -2  10 1944.04 33.7786   1
  -3  -2 -10 1994.33 38.7256   2
   3  -2  11 937.484 27.7650   1
  -3  -2 -11 851.556 31.6574   2
   3  -2  12 4172.81 50.8787   1
  -3  -2 -12 4321.35 57.8244   2
   3  -2  13 6367.37 64.7095   1
  -3  -2 -13 6260.75 70.5950   2
   3  -2  14 98.8105 23.3758   1
  -3  -2 -14 75.3720 28.5409   2
   3  -2  15 1188.13 37.1642   1
  -3  -2 -15 1192.89 42.1486   2
   3  -2  16 978.280 37.1676   1
  -3  -2 -16 919.419 40.8587   2
   3  -2  17 493.724 33.4798   1
  -3  -2 -17 463.168 36.1163   2
   3  -2  18 2088.51 51.1310   1
  -3  -2 -18 2209.87 55.4606   2
   3  -2  19 824.635 39.5231   1
  -3  -2 -19 853.629 42.7482   2
   3  -2  20 92.7158 31.2960   1
  -3  -2 -20 140.833 36.5908   2
   3  -2  21 43.4421 31.0981   1
  -3  -2 -21 43.3803 32.5000   2
   3  -2  22 434.961 39.3380   1
  -3  -2 -22 370.302 38.6023   2
   3  -2  23 60.9864 36.3090   1
  -3  -2 -23 49.0877 36.1517   2
   3  -2  24 318.686 41.5174   1
  -3  -2 -24 350.426 43.3419   2
   3  -2  25 414.337 44.4483   1
  -3  -2 -25 379.406 43.1554   2
   3  -2  26 161.800 43.3430   1
  -3  -2 -26 202.345 43.0370   2
   3  -2  27 1113.42 58.7287   1
  -3  -2 -27 1062.54 59.0674   2
   3  -2  28 75.2092 45.1131   1
  -3  -2 -28 131.626 43.1161   2
   3  -2  29 87.1605 45.0532   1
   3  -2  30 257.804 49.6592   1
  -3  -1  30 46.4736 43.5092   1
   3  -1 -30-15.7187 39.0630   2
  -3  -1  29 237.858 46.3011   1
   3  -1 -29 208.685 41.2559   2
  -3  -1  28 306.987 46.3634   1
   3  -1 -28 398.513 42.2666   2
  -3  -1  27 208.504 42.5735   1
   3  -1 -27 165.527 38.1686   2
  -3  -1  26 473.376 45.7988   1
   3  -1 -26 489.496 40.9503   2
  -3  -1  25 1009.77 51.8092   1
   3  -1 -25 1036.73 47.4058   2
  -3  -1  24 107.292 34.7303   1
   3  -1 -24 183.872 35.3024   2
  -3  -1  23 23.3780 32.6148   1
   3  -1 -23 18.8109 30.7172   2
  -3  -1  22 391.680 39.4346   1
   3  -1 -22 357.446 34.4500   2
   3  -1 -21 691.466 39.5039   2
   3  -1 -20 1167.03 41.7613   2
   3  -1 -19 457.755 32.9896   2
  -3  -1  18 3534.81 49.4234   3
   3  -1 -18 3588.56 59.0421   2
  -3  -1  17 3087.78 46.1181   3
   3  -1 -17 3067.73 54.5311   2
  -3  -1  16 1143.51 31.4322   3
   3  -1 -16 1070.12 41.2915   1
   3  -1 -16 1082.64 35.8533   2
  -3  -1  15 846.284 28.4590   3
   3  -1 -15 955.358 37.9838   1
   3  -1 -15 875.855 34.3253   2
  -3  -1  14 1559.61 33.3469   3
   3  -1 -14 1703.82 43.5219   1
   3  -1 -14 1614.55 37.8431   2
  -3  -1  13 2915.81 40.4196   3
   3  -1 -13 2752.89 49.2380   1
   3  -1 -13 2791.86 44.1195   2
  -3  -1  12 727.119 24.0551   3
   3  -1 -12 770.097 30.7427   1
   3  -1 -12 719.194 28.5166   2
  -3  -1  11 1623.78 31.0834   3
   3  -1 -11 1683.24 35.8730   1
   3  -1 -11 1752.32 33.3895   2
  -3  -1  10 4016.79 43.7492   3
   3  -1 -10 3868.07 48.7056   1
   3  -1 -10 4013.98 43.5620   2
  -3  -1   9 3640.37 40.9384   3
   3  -1  -9 3559.33 39.9641   2
   3  -1  -9 3738.40 44.9555   1
   3  -1  -8 31549.2 115.141   1
   3  -1  -8 31547.8 103.372   2
  -3  -1   8 31698.8 110.143   3
   3  -1  -7 5781.79 49.2262   1
   3  -1  -7 5620.94 43.4313   2
  -3  -1   7 5663.05 47.7123   3
   3  -1  -6 12335.2 64.8739   1
   3  -1  -6 12339.1 59.6228   2
  -3  -1   6 12388.0 66.7286   3
   3  -1  -5 53.1125 14.9774   1
   3  -1  -5 47.4719 14.8345   2
  -3  -1   5 48.1024 15.7226   3
   3  -1  -4 8774.72 49.0498   1
   3  -1  -4 8956.06 48.0784   2
  -3  -1   4 8809.71 54.9578   3
   3  -1  -3 4854.25 35.0534   1
  -3  -1   3 4890.06 41.2971   3
   3  -1  -3 4799.61 36.0446   2
  -3  -1   2 32572.6 98.2744   3
   3  -1  -2 33049.7 80.4449   1
   3  -1  -2 32978.3 84.8924   2
  -3  -1   1 4107.72 36.5024   3
   3  -1  -1 4159.61 33.2288   2
   3  -1  -1 4269.92 29.6039   1
  -3  -1   0 10866.9 54.7078   3
   3  -1   0 11069.8 50.7130   2
  -3  -1   0 11049.5 33.5357   2
   3  -1   0 11149.2 44.6391   1
  -3  -1  -1 5733.83 39.4926   3
   3  -1   1 5765.10 39.2460   2
  -3  -1  -1 5690.73 29.4078   2
   3  -1   1 5806.37 33.8938   1
  -3  -1  -2 8147.42 39.0481   2
   3  -1   2 8281.28 40.3554   1
  -3  -1  -2 7991.52 44.5084   3
  -3  -1  -3 1801.12 23.3499   2
   3  -1   3 1797.14 23.1219   1
  -3  -1  -3 1803.32 23.5077   3
  -3  -1  -4 5996.04 36.5460   3
   3  -1   4 6033.00 39.2038   1
  -3  -1  -4 6010.00 41.6326   2
  -3  -1  -5 1091.01 18.3224   3
   3  -1   5 1132.21 22.0640   1
  -3  -1  -5 1112.85 23.0549   2
  -3  -1  -6 4100.75 28.6555   3
   3  -1   6 4131.53 37.5777   1
  -3  -1  -6 4200.76 40.9161   2
  -3  -1  -7 6702.51 34.0384   3
   3  -1   7 6877.40 50.4698   1
  -3  -1  -7 6933.28 54.2587   2
  -3  -1  -8 11639.6 41.2274   3
   3  -1   8 11859.8 68.9184   1
  -3  -1  -8 12085.1 74.5256   2
  -3  -1  -9 16226.0 44.5239   3
  -3  -1  -9 16675.9 91.4802   2
  -3  -1 -10 3965.22 20.1719   3
  -3  -1 -10 4082.22 50.6943   2
   3  -1  10 4119.45 47.6350   1
  -3  -1 -11 3536.80 48.8546   2
   3  -1  11 3504.24 47.4361   1
  -3  -1 -12 4601.71 57.6721   2
   3  -1  12 4491.05 54.0796   1
  -3  -1 -13 186.177 26.4043   2
   3  -1  13 161.284 23.3230   1
  -3  -1 -14 1435.71 41.3031   2
   3  -1  14 1520.58 39.8527   1
  -3  -1 -15 1251.67 41.6352   2
   3  -1  15 1185.16 38.1996   1
  -3  -1 -16 1183.46 41.8002   2
   3  -1  16 1190.92 40.6479   1
  -3  -1 -17 213.047 32.4507   2
   3  -1  17 210.145 29.5886   1
  -3  -1 -18 1324.96 46.6294   2
   3  -1  18 1328.22 46.0520   1
  -3  -1 -19 655.572 40.4230   2
   3  -1  19 683.516 38.6005   1
  -3  -1 -20 1195.91 47.7253   2
   3  -1  20 1225.63 47.6182   1
  -3  -1 -21 614.952 41.0892   2
   3  -1  21 554.968 41.4274   1
  -3  -1 -22 206.972 36.6069   2
   3  -1  22 167.595 37.9314   1
  -3  -1 -23 130.822 36.4011   2
   3  -1  23 164.865 38.3329   1
  -3  -1 -24 82.0784 35.6059   2
   3  -1  24 113.715 37.4381   1
  -3  -1 -25 50.6481 35.6905   2
   3  -1  25 85.0657 39.6285   1
  -3  -1 -26 316.754 42.3209   2
   3  -1  26 348.310 47.3872   1
  -3  -1 -27 93.4375 38.1065   2
   3  -1  27 165.432 46.2990   1
  -3  -1 -28 384.392 48.1184   2
   3  -1  28 274.287 49.8307   1
  -3  -1 -29 111.181 43.8983   2
   3  -1  29 192.514 49.0358   1
   3  -1  30 94.4598 47.9752   1
  -3   0  30 334.713 51.4513   1
   3   0 -29 73.6360 37.5103   2
  -3   0  29-17.9065 46.2791   1
   3   0 -28-25.2522 34.9242   2
  -3   0  28 2.52579 41.0736   1
   3   0 -27 159.246 35.7871   2
  -3   0  27 148.375 41.0512   1
   3   0 -26-25.0027 33.0351   2
  -3   0  26-38.8987 38.0761   1
   3   0 -25 215.504 34.3117   2
  -3   0  25 206.644 38.7051   1
   3   0 -24 753.840 41.4765   2
  -3   0  24 739.350 47.1746   1
   3   0 -23 1421.54 47.4167   2
  -3   0  23 1352.74 53.0681   1
   3   0 -22 128.090 30.2137   2
  -3   0  22 141.576 35.0629   1
   3   0 -21 35.2200 26.6426   2
  -3   0  21 16.0895 31.6285   1
   3   0 -20 22.1352 25.6501   2
  -3   0  20 45.4274 28.7627   1
   3   0 -19 944.292 44.7826   1
   3   0 -19 904.627 36.3904   2
   3   0 -18 3271.16 64.7086   1
  -3   0  18 3204.60 44.9931   3
   3   0 -17 163.737 32.6877   1
  -3   0  17 148.779 23.5018   3
   3   0 -17 163.220 26.5587   2
   3   0 -16 2525.19 53.2379   1
  -3   0  16 2396.71 39.4968   3
   3   0 -16 2387.30 45.0868   2
   3   0 -15 2436.47 49.7978   1
  -3   0  15 2497.55 38.9144   3
   3   0 -15 2383.12 42.3633   2
   3   0 -14 7125.82 74.5177   1
  -3   0  14 6960.79 57.8983   3
   3   0 -14 7159.86 64.2219   2
   3   0 -13 807.000 35.5773   1
  -3   0  13 746.579 24.4869   3
   3   0 -13 699.430 26.5281   2
  -3   0  12 5199.87 48.8861   3
   3   0 -12 5294.75 50.1350   2
   3   0 -11 282.565 23.8608   1
   3   0 -11 258.698 19.1992   2
  -3   0  11 250.525 18.7751   3
   3   0 -10 11906.0 65.1496   2
  -3   0  10 11840.3 68.5448   3
   3   0 -10 11953.8 81.6988   1
   3   0  -9 2385.02 30.9374   2
  -3   0   9 2423.65 34.2724   3
   3   0  -9 2353.46 37.8670   1
   3   0  -8 175.774 15.7293   2
  -3   0   8 160.121 17.1783   3
   3   0  -8 206.421 20.6290   1
  -3   0   7 1136.84 25.1457   3
   3   0  -7 1033.16 26.7136   1
   3   0  -6 949.394 17.6308   2
   3   0  -6 918.721 24.2381   1
   3   0  -5 21.8460 10.5877   2
   3   0  -5 17.0578 16.5013   1
  -3   0   5 26.6121 16.3551   3
  -3   0   4 6317.35 45.7302   3
   3   0  -4 6442.97 45.4386   1
   3   0  -4 6334.35 30.7758   2
  -3   0   3 7877.37 49.9590   3
   3   0  -3 7682.49 46.9433   1
   3   0  -3 7686.72 31.7713   2
  -3   0   2 91345.7 155.315   3
   3   0  -2 90934.2 102.080   2
   3   0  -2 91287.5 146.686   1
   3   0  -1 58941.8 85.6671   2
   3   0  -1 58992.5 117.339   1
  -3   0   1 58889.1 123.179   3
  -3   0   0 20799.3 57.2138   2
   3   0   0 20753.1 69.9464   1
  -3   0   0 21014.9 73.1935   3
  -3   0  -1 91566.2 126.481   2
   3   0   1 91522.7 145.537   1
  -3   0  -1 90963.3 147.148   3
  -3   0  -2 55875.5 110.372   2
   3   0   2 56190.5 115.666   1
  -3   0  -2 56254.0 112.232   3
  -3   0  -3 35344.3 88.1404   3
   3   0   3 35198.0 95.3586   1
  -3   0  -4 1431.15 24.4689   2
  -3   0  -4 1328.44 21.0926   3
   3   0   4 1323.22 24.9319   1
  -3   0  -5 1482.47 25.8568   2
  -3   0  -5 1456.44 21.1191   3
   3   0   5 1465.40 26.3539   1
  -3   0  -6 11875.0 66.1500   2
   3   0   6 12066.3 66.3658   1
  -3   0  -7 15856.2 80.0580   2
  -3   0  -7 15730.8 55.2923   3
   3   0   7 15970.8 79.6095   1
  -3   0  -8 24595.7 104.718   2
  -3   0  -8 24311.4 67.4574   3
   3   0   8 24446.1 102.990   1
  -3   0  -9 22646.4 63.2546   3
   3   0   9 22710.6 103.644   1
  -3   0  -9 23150.9 106.607   2
  -3   0 -10 1335.67 17.5080   3
   3   0  10 1353.48 33.2752   1
  -3   0 -10 1366.69 33.2685   2
  -3   0 -11 482.353 11.9666   3
   3   0  11 538.092 25.9153   1
  -3   0 -11 503.012 26.7083   2
  -3   0 -12 1067.88 14.9265   3
  -3   0 -12 1059.92 33.1259   2
  -3   0 -13 3147.49 21.7362   3
  -3   0 -13 2995.86 50.7157   2
   3   0  14 178.083 28.8592   1
  -3   0 -14 174.687 27.8642   2
   3   0  15 366.931 30.4889   1
  -3   0 -15 376.370 31.3799   2
   3   0  16 591.583 37.1271   1
  -3   0 -16 555.350 35.5107   2
   3   0  17 1287.99 46.1807   1
  -3   0 -17 1298.28 45.0245   2
   3   0  18 223.286 35.7772   1
  -3   0 -18 274.463 34.6547   2
   3   0  19 1491.69 48.6989   1
  -3   0 -19 1507.46 48.7408   2
   3   0  20 407.078 40.1082   1
  -3   0 -20 405.264 36.4756   2
   3   0  21-0.69574 33.4478   1
  -3   0 -21 0.41636 33.6066   2
   3   0  22 2522.80 65.9493   1
  -3   0 -22 2395.48 62.4194   2
   3   0  23 244.544 41.0243   1
  -3   0 -23 142.119 37.3309   2
   3   0  24 5.48543 38.3714   1
  -3   0 -24-2.67284 33.5845   2
   3   0  25 480.086 47.1474   1
  -3   0 -25 500.046 45.5241   2
   3   0  26 114.836 42.2606   1
  -3   0 -26 20.7672 38.0902   2
   3   0  27 461.987 49.6813   1
  -3   0 -27 533.157 47.8081   2
   3   0  28 81.2733 46.7379   1
  -3   0 -28 52.8421 40.5961   2
   3   0  29 333.919 51.7130   1
  -3   0 -29 266.622 47.6016   2
  -3   1  29 177.179 45.8864   1
  -3   1  28 455.637 49.3979   1
  -3   1  27 166.266 43.7269   1
   3   1 -27 226.076 37.5013   2
  -3   1  26 388.994 44.7260   1
   3   1 -26 499.436 40.6204   2
  -3   1  25 1034.85 51.2211   1
   3   1 -25 1088.39 46.7816   2
  -3   1  24 119.568 37.3862   1
   3   1 -24 122.935 31.1341   2
  -3   1  23 99.4795 34.0552   1
   3   1 -23 36.7657 28.2280   2
  -3   1  22 289.413 36.4464   1
   3   1 -22 328.523 31.8479   2
  -3   1  21 740.048 43.4754   1
   3   1 -21 791.717 36.7412   2
   3   1 -20 1124.39 47.8633   1
  -3   1  20 1097.24 45.5816   1
   3   1 -20 1134.79 39.2215   2
   3   1 -19 443.640 36.7371   1
  -3   1  19 516.831 37.7493   1
   3   1 -19 469.131 30.4454   2
   3   1 -18 3613.41 66.0976   1
   3   1 -18 3496.93 54.9459   2
  -3   1  18 3509.36 63.3725   1
   3   1 -17 3197.39 50.8681   2
  -3   1  17 3193.61 42.5558   3
   3   1 -16 1058.37 32.9175   2
  -3   1  16 1158.75 29.8255   3
   3   1 -16 1091.22 41.2562   1
   3   1 -15 932.268 29.8477   2
  -3   1  15 843.677 27.2355   3
   3   1 -15 901.799 37.1452   1
   3   1 -14 1667.74 34.1269   2
  -3   1  14 1636.14 31.6308   3
   3   1 -14 1601.03 41.6543   1
   3   1 -13 2909.46 39.6710   2
   3   1 -13 2890.77 49.3747   1
   3   1 -12 758.393 23.2659   2
  -3   1  12 712.855 23.4215   3
   3   1 -12 711.061 31.1453   1
   3   1 -11 1602.47 27.8454   2
  -3   1  11 1616.22 29.3564   3
   3   1 -11 1588.82 37.3639   1
   3   1 -10 3851.28 37.3099   2
  -3   1  10 4006.81 41.2095   3
   3   1 -10 3820.53 48.8487   1
   3   1  -9 3558.09 33.5848   2
  -3   1   9 3736.53 39.1301   3
   3   1  -9 3571.33 45.8097   1
   3   1  -8 31276.9 84.5678   2
  -3   1   8 31680.1 103.442   3
   3   1  -8 31223.3 120.518   1
   3   1  -7 5637.14 33.6390   2
  -3   1   7 5763.22 45.4243   3
   3   1  -7 5561.72 51.8073   1
   3   1  -6 12399.8 42.4046   2
  -3   1   6 12736.8 64.6000   3
   3   1  -5 33.9920 17.8194   1
  -3   1   5 39.9537 17.1223   3
   3   1  -5 54.6667 7.46635   2
  -3   1   4 8817.45 53.6437   3
   3   1  -4 8820.41 55.4908   1
  -3   1   3 4825.04 41.3859   3
   3   1  -3 4966.23 42.1681   1
  -3   1   2 33310.8 97.6900   3
   3   1  -2 32922.5 98.2403   1
  -3   1   1 4064.81 38.3372   3
   3   1  -1 4149.33 38.3862   1
  -3   1   0 11123.7 57.4284   3
   3   1   0 10850.8 58.8698   1
  -3   1  -1 5800.82 42.4780   3
   3   1   1 5574.30 44.8458   1
  -3   1  -2 8214.86 48.7438   3
   3   1   2 7993.11 51.8411   1
  -3   1  -3 1772.97 26.7666   3
   3   1   3 1803.04 29.8056   1
  -3   1  -3 1752.42 28.2807   2
  -3   1  -4 5951.22 46.5440   2
  -3   1  -4 5997.25 41.8349   3
   3   1   4 5920.15 47.5261   1
  -3   1  -5 1066.93 26.2282   2
   3   1   5 1056.37 27.2586   1
  -3   1  -5 1127.89 22.1397   3
   3   1   6 4070.05 44.4314   1
  -3   1  -6 4126.44 35.9607   3
  -3   1  -7 7000.93 57.5144   2
   3   1   7 6892.84 58.2913   1
  -3   1  -7 6836.05 44.3132   3
  -3   1  -8 12060.4 57.5177   3
   3   1   8 12045.4 77.9683   1
  -3   1  -8 12236.8 77.6956   2
  -3   1  -9 16808.2 67.6249   3
   3   1   9 16951.9 94.0040   1
  -3   1  -9 17061.7 94.8207   2
  -3   1 -10 4163.23 35.1545   3
   3   1  10 3930.13 50.4488   1
  -3   1 -10 4141.80 50.9266   2
  -3   1 -11 3543.55 32.7719   3
   3   1  11 3575.10 50.9895   1
  -3   1 -11 3507.97 49.5370   2
  -3   1 -12 4631.91 37.0330   3
   3   1  12 4534.36 58.7302   1
  -3   1 -12 4609.32 58.2211   2
  -3   1 -13 370.536 15.7529   3
  -3   1 -13 322.201 28.2327   2
  -3   1 -14 1497.35 22.9226   3
  -3   1 -14 1471.09 41.2088   2
   3   1  14 1451.38 42.7401   1
  -3   1 -15 1214.34 40.9311   2
   3   1  15 1205.62 42.5746   1
  -3   1 -16 1119.26 41.0924   2
   3   1  16 1173.33 42.2002   1
  -3   1 -17 192.424 31.4554   2
   3   1  17 200.648 34.3420   1
  -3   1 -18 1272.67 45.0011   2
   3   1  18 1353.19 49.4925   1
  -3   1 -19 638.103 37.9644   2
   3   1  19 693.914 43.0837   1
  -3   1 -20 1147.08 47.7912   2
   3   1  20 1237.70 49.9969   1
  -3   1 -21 528.757 41.1465   2
   3   1  21 595.577 43.1006   1
  -3   1 -22 126.942 35.0206   2
   3   1  22 172.046 39.2005   1
  -3   1 -23 187.624 36.7208   2
   3   1  23 201.901 40.3794   1
  -3   1 -24 103.838 36.8990   2
   3   1  24 99.3202 39.2834   1
  -3   1 -25 124.374 37.2241   2
   3   1  25 29.3151 39.7087   1
  -3   1 -26 340.898 43.5916   2
   3   1  26 334.448 47.7359   1
  -3   1 -27 204.008 42.8144   2
   3   1  27 100.504 46.2175   1
  -3   1 -28 446.771 49.1489   2
   3   1  28 443.745 54.0334   1
  -3   1 -29 132.631 43.6718   2
   3   1  29 195.846 50.4653   1
  -3   2  29 197.177 47.9700   1
  -3   2  28 507.252 49.1730   1
  -3   2  27 75.7376 41.2748   1
  -3   2  26 713.616 49.8011   1
  -3   2  25 257.447 41.0983   1
   3   2 -24 263.929 32.6125   2
  -3   2  24 237.865 39.2065   1
   3   2 -23 444.911 33.8942   2
  -3   2  23 448.756 38.7932   1
   3   2 -22 577.348 34.9784   2
  -3   2  22 504.004 40.6341   1
   3   2 -22 609.989 44.0014   1
   3   2 -21 523.998 33.5645   2
  -3   2  21 514.976 38.8518   1
   3   2 -21 543.318 41.3906   1
   3   2 -20 269.552 28.4793   2
  -3   2  20 227.161 33.7205   1
   3   2 -20 245.540 36.4565   1
   3   2 -19 2887.86 51.9842   2
   3   2 -19 2826.81 62.8713   1
   3   2 -18 2498.45 47.4603   2
  -3   2  18 2370.19 54.5113   1
   3   2 -18 2536.62 58.8370   1
   3   2 -17 1537.54 38.3817   2
  -3   2  17 1605.62 46.0180   1
   3   2 -17 1532.28 46.5945   1
  -3   2  16 1354.11 31.0762   3
   3   2 -16 1339.81 35.1626   2
  -3   2  16 1395.45 42.7105   1
   3   2 -16 1360.04 45.4766   1
  -3   2  15 2523.29 37.6068   3
   3   2 -15 2478.94 41.3659   2
  -3   2  15 2470.56 49.1103   1
  -3   2  14 899.205 27.0183   3
   3   2 -14 954.999 28.3677   2
  -3   2  14 843.187 32.6699   1
   3   2 -14 998.220 37.0380   1
   3   2 -13 425.406 30.6849   1
  -3   2  13 373.240 21.8559   3
   3   2 -13 444.964 22.0856   2
   3   2 -12 388.660 27.7117   1
  -3   2  12 385.697 21.4737   3
   3   2 -12 419.685 19.5950   2
   3   2 -11 4708.90 56.7226   1
  -3   2  11 4607.20 44.7630   3
   3   2 -11 4726.14 43.0986   2
   3   2 -10 5903.69 60.0200   1
  -3   2  10 5801.20 49.2948   3
   3   2 -10 5884.86 44.5080   2
   3   2  -9 7945.48 67.7621   1
  -3   2   9 8124.07 57.1938   3
   3   2  -9 7937.77 47.9121   2
   3   2  -8 13821.6 83.3280   1
   3   2  -8 13665.2 56.9451   2
  -3   2   8 13736.5 71.7318   3
  -3   2   7 22547.3 91.3147   3
   3   2  -7 22473.8 102.600   1
   3   2  -7 22334.9 66.0927   2
   3   2  -6 11394.9 42.9523   2
   3   2  -6 11343.2 70.9338   1
  -3   2   6 11225.8 65.2265   3
   3   2  -5 4624.48 45.9595   1
  -3   2   5 4729.03 43.7976   3
   3   2  -4 2608.52 36.0356   1
  -3   2   4 2668.32 35.4627   3
   3   2  -3 5133.32 46.3658   1
  -3   2   3 5094.24 45.2467   3
   3   2  -2 4691.14 43.8930   1
  -3   2   2 4605.95 43.2396   3
   3   2  -1 13913.1 70.3008   1
  -3   2   1 14548.9 71.7647   3
   3   2   0 3935.94 41.8245   1
  -3   2   0 4008.48 40.3085   3
   3   2   1 27754.9 101.202   1
  -3   2  -1 28239.0 98.3089   3
   3   2   2 4440.12 42.9164   1
  -3   2  -2 4701.70 42.7065   3
   3   2   3 8815.86 60.1454   1
  -3   2  -3 8998.79 58.5906   3
   3   2   4 892.270 26.0494   1
  -3   2  -4 901.925 27.1252   2
  -3   2  -4 956.284 24.7561   3
   3   2   5 6152.46 54.7570   1
  -3   2  -5 6316.98 54.8935   2
  -3   2  -5 6245.00 48.2007   3
  -3   2  -6 56.1121 17.1736   3
   3   2   6 61.1125 21.1244   1
  -3   2  -6 38.1608 20.8788   2
  -3   2  -7 586.565 21.5905   3
   3   2   7 507.908 25.8340   1
  -3   2  -7 601.815 26.2571   2
  -3   2  -8 15299.7 75.6455   3
   3   2   8 15225.4 90.5679   1
  -3   2  -8 14969.5 90.8956   2
  -3   2  -9 19356.7 85.2151   3
   3   2   9 18808.3 104.366   1
  -3   2  -9 19081.0 105.719   2
  -3   2 -10 2051.68 31.0021   3
   3   2  10 1893.06 40.6454   1
  -3   2 -10 1981.63 40.9407   2
  -3   2 -11 959.552 24.1022   3
   3   2  11 1016.89 34.1177   1
  -3   2 -11 981.681 33.1960   2
  -3   2 -12 4149.22 42.6146   3
   3   2  12 4198.24 59.2862   1
  -3   2 -12 4011.35 58.0894   2
  -3   2 -13 6452.02 52.4624   3
   3   2  13 6285.52 72.2573   1
  -3   2 -13 6426.79 72.2409   2
  -3   2 -14 90.0412 16.7726   3
   3   2  14 83.3682 30.0330   1
  -3   2 -14 112.169 27.7846   2
  -3   2 -15 1189.19 27.0064   3
   3   2  15 1271.31 43.8387   1
  -3   2 -16 970.389 39.8763   2
   3   2  16 973.240 42.0377   1
  -3   2 -17 485.381 36.1200   2
   3   2  17 480.185 39.7410   1
  -3   2 -18 2086.56 54.3242   2
   3   2  18 2229.85 55.6711   1
  -3   2 -19 822.457 41.8705   2
   3   2  19 747.251 43.4313   1
  -3   2 -20 84.1473 33.2224   2
   3   2  20 25.1370 34.3484   1
  -3   2 -21 19.2485 30.8760   2
   3   2  21 5.05037 33.4532   1
  -3   2 -22 354.229 39.7048   2
   3   2  22 329.233 42.5908   1
  -3   2 -23 11.8272 34.2029   2
   3   2  23 15.2201 37.7230   1
  -3   2 -24 294.676 40.4256   2
   3   2  24 418.320 47.8837   1
  -3   2 -25 485.674 44.3047   2
   3   2  25 444.790 48.5029   1
   3   2  26 137.329 44.6206   1
  -3   2 -26 237.069 42.2342   2
   3   2  27 1070.63 60.3910   1
  -3   2 -27 1193.31 59.3641   2
   3   2  28 150.496 48.7844   1
  -3   2 -28 103.264 43.4095   2
   3   2  29 36.4787 47.1990   1
  -3   2 -29-8.04982 42.6321   2
  -3   3  29 649.170 54.2716   1
  -3   3  28 8.82604 42.7192   1
  -3   3  27 1326.26 61.0478   1
  -3   3  26 504.382 48.3759   1
  -3   3  25 324.141 41.3857   1
  -3   3  24 764.820 47.3950   1
  -3   3  23 184.716 35.8162   1
   3   3 -23 249.613 40.8461   1
   3   3 -22 112.644 36.4637   1
   3   3 -22 49.4537 28.0550   2
  -3   3  22 33.8859 31.7883   1
   3   3 -21 384.791 38.7153   1
  -3   3  21 327.939 35.8794   1
   3   3 -21 346.506 31.0214   2
   3   3 -20 97.8003 33.2734   1
   3   3 -20 50.5752 25.5042   2
  -3   3  20 102.684 30.9917   1
   3   3 -19 522.080 31.2685   2
   3   3 -19 544.148 37.7585   1
  -3   3  19 535.213 35.7817   1
   3   3 -18 2069.30 45.1673   2
   3   3 -18 2018.17 53.3820   1
  -3   3  18 2049.09 50.6759   1
   3   3 -17 495.353 28.3382   2
  -3   3  17 519.400 33.5103   1
   3   3 -17 434.023 35.1907   1
   3   3 -16 1909.32 40.6685   2
   3   3 -16 1907.21 50.1258   1
  -3   3  16 1857.48 45.6615   1
  -3   3  16 1818.57 34.3987   3
   3   3 -15 562.267 27.0224   2
   3   3 -15 629.859 37.1866   1
  -3   3  15 578.635 31.5222   1
  -3   3  15 594.420 25.7032   3
   3   3 -14 1770.03 35.6394   2
   3   3 -14 1860.05 45.6928   1
  -3   3  14 1797.05 42.0802   1
  -3   3  14 1824.55 33.9235   3
   3   3 -13 862.504 35.2776   1
  -3   3  13 788.166 31.4792   1
  -3   3  13 849.892 26.8783   3
   3   3 -12 88.4576 17.7464   2
   3   3 -12 159.168 25.7380   1
  -3   3  12 99.8446 21.7699   1
  -3   3  12 98.2295 19.6805   3
   3   3 -11 1039.80 25.4501   2
   3   3 -11 1007.30 34.1882   1
  -3   3  11 935.998 29.7774   1
  -3   3  11 876.935 26.6045   3
   3   3 -10 1122.00 24.4116   2
   3   3 -10 1136.17 33.8967   1
  -3   3  10 1130.81 29.6579   1
  -3   3  10 1113.93 27.7555   3
   3   3  -9 7435.65 50.1721   2
   3   3  -9 7202.55 66.4475   1
  -3   3   9 7088.25 58.0838   1
  -3   3   9 7119.68 56.9955   3
   3   3  -8 15877.8 67.7206   2
  -3   3   8 15794.8 79.9680   1
   3   3  -8 15730.2 91.7412   1
  -3   3   8 16015.8 83.2492   3
  -3   3   7 5874.50 47.2632   1
   3   3  -7 5818.44 57.7159   1
  -3   3   7 5849.17 52.0865   3
  -3   3   6 1106.74 27.8538   3
   3   3  -6 1078.82 30.2541   1
  -3   3   5 270.001 22.0085   3
   3   3  -5 217.788 21.8929   1
  -3   3   4 1087.24 27.6546   3
   3   3  -4 1032.38 28.5482   1
  -3   3   3 10524.4 67.9344   3
   3   3  -3 10108.3 66.7094   1
  -3   3   2 7533.98 59.3163   3
   3   3  -2 7747.87 59.2159   1
  -3   3   1 810.902 26.0688   3
   3   3  -1 733.373 24.8930   1
  -3   3   0 1061.58 28.1001   3
   3   3   0 1105.67 29.0331   1
  -3   3  -1 3063.12 40.3832   3
   3   3   1 3175.57 41.3858   1
  -3   3  -2 7813.50 60.1865   3
   3   3   2 7522.75 58.5218   1
   3   3   3 2780.82 40.5495   1
  -3   3  -3 2893.30 39.6043   3
   3   3   4 9559.43 68.9089   1
  -3   3  -4 9539.23 66.5082   3
  -3   3  -5 7595.44 60.5547   3
   3   3   5 7301.19 63.0114   1
  -3   3  -6 5591.20 53.3617   3
   3   3   6 5582.24 58.3569   1
  -3   3  -7 3922.91 46.2483   3
   3   3   7 4067.74 51.5834   1
  -3   3  -7 4044.42 52.4733   2
  -3   3  -8 9591.13 68.3794   3
   3   3   8 9944.33 78.6933   1
  -3   3  -9 240.681 20.4839   3
   3   3   9 182.876 25.5918   1
  -3   3  -9 236.209 24.7779   2
  -3   3 -10 999.982 27.8571   3
   3   3  10 889.608 35.1732   1
  -3   3 -10 894.391 33.2464   2
  -3   3 -11 363.445 22.5437   3
   3   3  11 382.522 30.9078   1
  -3   3 -11 382.763 29.8335   2
  -3   3 -12 4777.52 52.4089   3
   3   3  12 4810.02 65.2336   1
  -3   3 -13 2250.95 38.4825   3
   3   3  13 2206.37 51.2861   1
  -3   3 -13 2291.56 48.8251   2
  -3   3 -14 108.588 20.4496   3
   3   3  14 109.064 31.5330   1
  -3   3 -14 97.8204 27.6714   2
  -3   3 -15 58.6654 19.6576   3
  -3   3 -15 51.3202 29.0775   2
   3   3  15 61.4758 30.7103   1
  -3   3 -16 187.729 21.4609   3
   3   3  16 196.353 35.9729   1
  -3   3 -16 196.696 30.8178   2
   3   3  17 906.870 43.5055   1
  -3   3 -17 910.524 41.8226   2
   3   3  18 249.150 36.3933   1
  -3   3 -18 237.340 35.5421   2
   3   3  19 621.059 44.3053   1
  -3   3 -19 682.784 40.9210   2
   3   3  20 782.576 47.5285   1
  -3   3 -20 778.756 43.1425   2
   3   3  21 269.637 41.4569   1
  -3   3 -21 226.905 36.0273   2
  -3   3 -22 45.9227 32.7202   2
   3   3  22 21.0252 38.0335   1
   3   3  23 158.160 40.4747   1
  -3   3 -23 164.122 38.2084   2
  -3   3 -24 92.6059 38.2662   2
   3   3  24 6.46448 40.6375   1
   3   3  25 495.795 49.1205   1
  -3   3 -25 527.210 46.6393   2
   3   3  26 879.091 58.2755   1
  -3   3 -26 1092.55 56.5558   2
  -3   3 -27 48.2611 39.4184   2
   3   3  27 28.5296 45.4011   1
   3   3  28 339.838 51.6995   1
  -3   3 -28 422.055 48.8014   2
  -3   3 -29-27.9056 41.8215   2
  -3   4  28 365.871 50.3727   1
  -3   4  27 161.009 42.9311   1
  -3   4  26 1124.18 56.8574   1
  -3   4  25 441.177 46.3154   1
   3   4 -24 73.8563 38.3283   1
  -3   4  24 35.9197 37.1534   1
   3   4 -23 1159.53 53.0604   1
  -3   4  23 1108.47 51.2470   1
   3   4 -22 640.768 44.4809   1
  -3   4  22 615.437 43.6286   1
   3   4 -21 37.3629 33.3856   1
  -3   4  21-8.69110 32.8138   1
   3   4 -20 6.86860 31.6444   1
  -3   4  20-0.48289 29.2643   1
   3   4 -19 122.215 25.5120   2
   3   4 -19 65.2431 31.5380   1
  -3   4  19 76.9386 30.1662   1
   3   4 -18 1027.02 36.9109   2
   3   4 -18 1153.71 45.9957   1
  -3   4  18 1090.85 42.9951   1
   3   4 -17 1458.69 38.9800   2
   3   4 -17 1480.45 47.4898   1
  -3   4  17 1360.25 43.7383   1
   3   4 -16 2254.01 45.1702   2
  -3   4  16 2186.33 50.8595   1
   3   4 -16 2299.47 53.7981   1
   3   4 -15 237.063 24.5017   2
   3   4 -15 297.141 32.8409   1
  -3   4  15 283.612 30.1467   1
  -3   4  15 228.518 22.6486   3
   3   4 -14 795.550 29.3908   2
   3   4 -14 807.459 35.6937   1
  -3   4  14 876.194 35.1428   1
  -3   4  14 848.370 28.6501   3
   3   4 -13 551.045 25.3797   2
   3   4 -13 580.652 32.7521   1
  -3   4  13 536.761 29.7032   1
  -3   4  13 526.442 26.2162   3
   3   4 -12 3205.26 43.5479   2
   3   4 -12 3146.57 53.2288   1
  -3   4  12 3087.15 48.4587   1
  -3   4  12 3061.16 44.0073   3
   3   4 -11 6026.52 54.3117   2
  -3   4  11 6003.58 61.3584   1
   3   4 -11 6275.34 69.0657   1
  -3   4  11 5963.03 57.9982   3
  -3   4  10 1674.20 34.6778   1
   3   4 -10 1740.51 39.6160   1
  -3   4  10 1739.29 35.0082   3
  -3   4   9 2722.48 38.9985   1
   3   4  -9 2697.60 45.3207   1
  -3   4   9 2588.89 40.8080   3
   3   4  -8 2533.04 42.6648   1
  -3   4   8 2487.16 35.3264   1
  -3   4   8 2373.90 38.6432   3
   3   4  -8 2368.12 44.8972   3
  -3   4   7 1188.91 30.2252   3
  -3   4   7 1217.41 25.3913   1
   3   4  -7 1234.54 32.8630   1
   3   4  -7 1149.39 33.7104   3
  -3   4   6 2004.71 37.2470   3
  -3   4   6 2134.78 29.2100   1
   3   4  -6 2085.87 37.6432   1
   3   4  -6 2134.92 40.8479   3
  -3   4   5 2806.44 41.9995   3
  -3   4   5 2802.68 29.3879   1
   3   4  -5 2890.76 42.8288   1
   3   4  -5 2924.90 45.5999   3
  -3   4   4 6516.78 59.8793   3
  -3   4   4 6318.78 37.7904   1
   3   4  -4 6431.67 58.1278   1
  -3   4   3 11852.4 79.2109   3
   3   4  -3 11622.6 75.2827   1
  -3   4   3 11760.3 44.0419   1
   3   4  -2 426.729 24.5757   3
  -3   4   2 419.350 25.0518   3
   3   4  -2 432.014 24.0603   1
  -3   4   2 455.317 10.1166   1
   3   4  -1 10957.6 73.9292   1
   3   4  -1 11146.3 76.9426   3
  -3   4   1 11190.4 77.9466   3
   3   4   0 939.073 29.6054   1
  -3   4   0 931.251 30.9007   3
   3   4   0 893.520 29.2450   3
   3   4   1 12174.3 78.5727   1
   3   4   1 12031.0 76.9503   3
  -3   4  -1 12172.2 81.2413   3
   3   4   2 749.246 29.4094   1
   3   4   2 701.580 25.6256   3
  -3   4  -2 778.836 28.6704   3
   3   4   3 2081.86 38.2791   1
  -3   4  -3 2012.39 38.3964   3
   3   4   3 2051.07 34.9277   3
   3   4   4 1689.26 31.1414   3
  -3   4  -4 1549.29 35.3846   3
   3   4   5 1139.86 33.4571   1
   3   4   5 1121.36 26.3216   3
  -3   4  -5 1047.45 31.2932   3
   3   4   6 3610.06 40.2037   3
  -3   4  -6 3586.23 48.6978   3
   3   4   6 3458.54 49.7294   1
  -3   4  -7 2759.27 44.8010   3
   3   4   7 2650.18 47.4119   1
  -3   4  -8 1721.90 38.3205   3
   3   4   8 1803.87 41.6301   1
  -3   4  -9 1312.22 34.5646   3
   3   4   9 1341.66 40.0402   1
  -3   4 -10 139.595 22.4454   3
   3   4  10 171.848 31.0651   1
  -3   4 -10 189.715 27.5670   2
  -3   4 -11 1767.67 39.5266   3
   3   4  11 1629.69 46.7108   1
  -3   4 -11 1790.95 46.3477   2
  -3   4 -12 2642.25 46.2979   3
   3   4  12 2593.34 56.3082   1
  -3   4 -12 2731.39 55.3224   2
  -3   4 -13 83.3550 22.9354   3
   3   4  13 35.8156 32.3421   1
  -3   4 -13 36.6652 29.2497   2
  -3   4 -14 1794.63 40.5606   3
   3   4  14 1934.30 53.5850   1
  -3   4 -14 1891.10 49.7250   2
  -3   4 -15 619.295 29.3841   3
   3   4  15 664.860 41.7524   1
  -3   4 -15 680.416 37.6625   2
  -3   4 -16 803.468 31.6798   3
   3   4  16 849.170 42.7946   1
  -3   4 -16 847.136 40.4862   2
  -3   4 -17 356.824 26.4582   3
   3   4  17 381.985 39.1425   1
  -3   4 -17 379.352 36.1537   2
   3   4  18 380.898 39.5608   1
  -3   4 -18 417.651 38.3532   2
   3   4  19 24.1776 37.0237   1
  -3   4 -19-20.7102 32.1555   2
   3   4  20 707.674 47.6496   1
  -3   4 -20 829.859 45.4870   2
   3   4  21 405.490 45.7111   1
  -3   4 -21 376.823 39.9619   2
   3   4  22 354.269 44.9415   1
  -3   4 -22 485.221 43.3186   2
   3   4  23 29.2919 41.8484   1
  -3   4 -23 27.8448 37.8966   2
   3   4  24 176.612 45.2283   1
  -3   4 -24 141.960 40.0522   2
   3   4  25 601.193 52.6293   1
  -3   4 -25 561.273 48.1374   2
   3   4  26 117.301 49.7319   1
  -3   4 -26 22.5268 41.6101   2
   3   4  27 152.400 48.6676   1
  -3   4 -27 145.770 43.1109   2
  -3   4 -28 50.9891 43.8920   2
  -3   5  28 236.670 48.8156   1
  -3   5  27 524.049 50.5886   1
  -3   5  26 672.295 52.1141   1
  -3   5  25 38.3942 39.8928   1
  -3   5  24 1704.69 61.9761   1
   3   5 -24 1859.63 63.9164   1
  -3   5  23 9.11805 35.8911   1
   3   5 -23 45.1981 37.5899   1
  -3   5  22 74.3154 35.0663   1
   3   5 -22 83.2485 35.8239   1
  -3   5  21 1051.73 48.5943   1
   3   5 -21 1261.92 51.2231   1
  -3   5  20 272.461 36.1090   1
   3   5 -20 313.925 37.3188   1
  -3   5  19-0.31469 30.8807   1
   3   5 -19 45.2055 31.9589   1
  -3   5  18 507.792 36.5274   1
   3   5 -18 453.984 35.7750   1
  -3   5  17 100.059 29.6308   1
   3   5 -17 70.9670 31.2748   1
  -3   5  16 1270.93 42.4399   1
   3   5 -16 1313.43 37.5136   2
   3   5 -16 1392.87 45.9509   1
  -3   5  15 396.603 30.6186   1
   3   5 -15 384.514 32.2056   1
  -3   5  14 560.260 27.0868   3
  -3   5  14 573.784 31.9015   1
   3   5 -14 584.432 35.0657   1
  -3   5  13 2342.08 41.9178   3
  -3   5  13 2229.77 46.0793   1
   3   5 -13 2263.42 50.0359   1
  -3   5  12 3707.67 51.0294   3
  -3   5  12 3608.48 53.3648   1
  -3   5  11 5982.20 62.3392   3
   3   5 -11 5983.26 74.1887   3
  -3   5  11 5887.94 62.6421   1
   3   5 -11 6177.45 70.9893   1
  -3   5  10 145.310 23.7948   3
   3   5 -10 129.994 28.1039   3
  -3   5  10 183.033 21.8508   1
   3   5 -10 169.934 26.1550   1
   3   5  -9 4064.20 60.1154   3
  -3   5   9 4031.19 52.6912   3
  -3   5   9 3970.18 46.7548   1
   3   5  -9 4132.54 56.2602   1
  -3   5   8 1637.03 38.3772   3
   3   5  -8 1697.36 43.2719   3
  -3   5   8 1660.52 31.5109   1
   3   5  -8 1541.93 37.8932   1
   3   5  -7 7939.05 78.3906   3
  -3   5   7 7922.73 70.3283   3
  -3   5   7 7962.68 57.0963   1
   3   5  -7 8003.79 71.2772   1
  -3   5   6 1195.33 33.6754   3
   3   5  -6 1126.88 36.5194   3
  -3   5   6 1233.78 24.9945   1
   3   5  -6 1196.23 33.8211   1
   3   5  -5 6137.55 68.0504   3
  -3   5   5 5973.91 63.0418   3
  -3   5   5 5981.66 41.8946   1
   3   5  -5 6113.49 61.0469   1
   3   5  -4 374.910 27.4925   3
  -3   5   4 351.565 25.0471   3
  -3   5   4 376.453 14.3606   1
   3   5  -4 404.340 25.5614   1
   3   5  -3 3178.84 50.3731   3
  -3   5   3 3191.40 48.8808   3
  -3   5   3 3325.13 24.9368   1
   3   5  -3 3148.36 45.7755   1
  -3   5   2 8141.08 73.5523   3
   3   5  -2 8179.62 74.6587   3
  -3   5   2 8444.48 28.2926   1
   3   5  -2 8113.38 68.1294   1
  -3   5   1 742.198 30.5683   3
   3   5  -1 752.736 30.0288   3
   3   5  -1 755.538 28.8384   1
   3   5   0 1823.13 39.0845   3
  -3   5   0 1875.18 40.7656   3
   3   5   0 1834.27 38.2923   1
   3   5   1 7186.53 67.4741   3
   3   5   1 7259.06 65.4123   1
   3   5   2 4714.91 54.4485   3
  -3   5  -2 4626.47 59.1716   3
   3   5   2 4586.62 55.6928   1
  -3   5  -3 2333.47 45.2412   3
   3   5   3 2380.88 41.3189   3
   3   5   3 2434.26 44.2001   1
  -3   5  -4 4023.96 55.8155   3
   3   5   4 3876.52 49.5078   3
   3   5   4 3892.22 52.4591   1
  -3   5  -5 1470.86 39.6288   3
   3   5   5 1548.48 33.2435   3
   3   5   5 1453.42 39.1801   1
   3   5   6 2705.62 40.6794   3
  -3   5  -6 2685.55 48.6181   3
   3   5   6 2562.48 47.7114   1
   3   5   7 1527.99 32.7251   3
  -3   5  -7 1422.31 38.9213   3
   3   5   7 1418.95 41.3581   1
   3   5   8 1204.58 39.6445   1
   3   5   8 1342.50 30.3490   3
  -3   5  -8 1239.30 37.8023   3
   3   5   9 1117.11 41.1436   1
   3   5   9 1249.89 29.0350   3
  -3   5  -9 1189.04 39.4630   3
   3   5  10 3674.47 62.1473   1
  -3   5 -10 3675.10 57.3300   3
   3   5  11 648.632 39.6624   1
  -3   5 -11 770.161 35.3644   3
   3   5  12 317.493 36.0706   1
  -3   5 -12 383.660 30.1374   3
  -3   5 -13 2711.04 59.0536   2
  -3   5 -13 2818.11 52.4129   3
  -3   5 -14 559.832 38.1452   2
  -3   5 -14 573.000 32.2689   3
  -3   5 -15 744.556 42.9377   2
   3   5  15 753.052 44.4661   1
  -3   5 -15 729.833 34.0836   3
  -3   5 -16 833.495 43.4970   2
  -3   5 -16 904.090 36.4312   3
  -3   5 -17 246.628 36.5337   2
   3   5  17 330.448 41.4488   1
  -3   5 -17 323.876 28.5178   3
  -3   5 -18 1657.47 57.4646   2
   3   5  18 1691.48 56.6549   1
  -3   5 -18 1715.97 45.2491   3
   3   5  19 1359.83 55.3374   1
  -3   5 -19 1423.33 54.1115   2
   3   5  20 340.954 44.8080   1
  -3   5 -20 370.546 41.2470   2
   3   5  21 747.430 50.7953   1
  -3   5 -21 720.468 48.6901   2
   3   5  22 212.276 45.5578   1
  -3   5 -22 186.726 38.5611   2
   3   5  23 488.181 51.6204   1
  -3   5 -23 435.597 46.9609   2
   3   5  24 152.989 47.3664   1
  -3   5 -24 124.360 42.4095   2
   3   5  25 132.602 48.4818   1
  -3   5 -25 95.1497 42.5670   2
   3   5  26 433.257 55.5084   1
  -3   5 -26 371.296 48.9986   2
   3   5  27 49.4027 51.9206   1
  -3   5 -27 40.7590 41.7715   2
  -3   6  27 257.715 46.8888   1
  -3   6  26 171.939 45.2146   1
  -3   6  25 479.409 49.0014   1
  -3   6  24 208.824 43.4260   1
   3   6 -24 223.527 43.0876   1
  -3   6  23 761.205 49.7956   1
   3   6 -23 823.355 50.2738   1
  -3   6  22 430.473 43.9833   1
   3   6 -22 387.604 42.8645   1
  -3   6  21 411.101 42.0506   1
   3   6 -21 557.018 41.5516   1
  -3   6  20 174.380 35.4665   1
   3   6 -20 220.831 36.4241   1
  -3   6  19 175.400 33.6720   1
   3   6 -19 200.743 33.8612   1
  -3   6  18 58.4942 31.8901   1
   3   6 -18 12.8528 30.8933   1
  -3   6  17-22.9823 29.7141   1
   3   6 -17 66.4516 30.6216   1
  -3   6  16 129.577 30.1781   1
   3   6 -16 150.047 30.5096   1
  -3   6  15 489.920 33.0157   1
   3   6 -15 539.636 34.6976   1
  -3   6  14 327.379 26.3593   3
  -3   6  14 361.163 30.5834   1
   3   6 -14 398.618 32.5584   1
   3   6 -13 1004.09 40.7606   3
  -3   6  13 1109.38 35.9684   3
  -3   6  13 1125.16 37.5425   1
   3   6 -13 1043.65 39.6269   1
   3   6 -12 3144.23 61.1841   3
  -3   6  12 3204.15 52.3473   3
   3   6 -12 3130.63 55.7686   1
   3   6 -11 4326.87 67.8551   3
  -3   6  11 4506.51 56.5422   1
   3   6 -11 4554.59 63.8840   1
  -3   6  10 1882.54 43.2784   3
  -3   6  10 1910.93 38.7706   1
   3   6 -10 1920.68 46.1389   1
   3   6  -9 5465.73 73.7376   3
  -3   6   9 5449.26 65.6320   3
  -3   6   9 5284.12 55.0823   1
   3   6  -9 5473.63 66.0312   1
   3   6  -8 1975.44 49.4334   3
  -3   6   8 1986.32 43.9254   3
  -3   6   8 1848.69 33.8926   1
   3   6  -8 1877.83 42.5083   1
  -3   6   7 1099.08 38.2197   3
   3   6  -7 1125.70 35.8231   1
  -3   6   7 1069.66 26.7449   1
   3   6  -6 109.375 29.3709   3
   3   6  -6 77.8474 23.5755   1
  -3   6   6 66.9004 16.9625   1
  -3   6   6 31.8208 25.0605   3
   3   6  -5 1907.69 47.1504   3
  -3   6   5 2031.77 44.8166   3
   3   6  -5 1880.28 40.9057   1
  -3   6   4 2420.93 49.1500   3
   3   6  -4 2334.90 50.1325   3
   3   6  -4 2276.20 43.1489   1
   3   6  -3 1110.09 38.2237   3
  -3   6   3 1071.92 38.3180   3
   3   6  -3 1047.15 33.8225   1
  -3   6   2 333.101 29.9182   3
   3   6  -2 287.322 28.4406   3
   3   6  -2 313.358 26.5559   1
   3   6  -1 2759.31 51.4210   3
  -3   6   1 2815.11 52.1334   3
   3   6  -1 2828.86 46.6192   1
  -3   6   0 361.483 30.1147   3
   3   6   0 368.910 28.9960   3
   3   6   0 411.219 28.6989   1
  -3   6  -1 1504.37 42.8025   3
   3   6   1 1509.69 39.5548   3
   3   6   1 1405.23 38.5226   1
  -3   6  -2 3209.65 56.2448   3
   3   6   2 3219.66 51.9714   3
   3   6   2 3015.39 49.6538   1
  -3   6  -3 1445.61 42.6923   3
   3   6   3 1472.24 39.7135   3
   3   6   3 1444.16 40.7813   1
   3   6   4 278.602 26.6566   3
  -3   6  -4 316.594 31.4429   3
   3   6   4 294.608 31.2107   1
   3   6   5 586.639 30.2621   3
  -3   6  -5 574.772 34.5184   3
   3   6   5 585.866 33.5390   1
   3   6   6 3296.89 49.7984   3
  -3   6  -6 3170.07 58.1441   3
   3   6   7 1328.62 36.2875   3
  -3   6  -7 1304.08 44.2246   3
   3   6   7 1242.56 42.2235   1
   3   6   8 1182.41 33.7739   3
  -3   6  -8 1228.33 42.5076   3
   3   6   8 1101.98 42.6405   1
   3   6   9 10570.2 79.3036   3
  -3   6  -9 10673.9 99.7862   3
   3   6   9 10552.5 97.2308   1
  -3   6 -10 319.930 32.1671   3
   3   6  10 320.290 24.0157   3
   3   6  10 324.459 37.0961   1
  -3   6 -11 245.315 29.7661   3
   3   6  11 293.300 37.1762   1
  -3   6 -12 4898.38 70.3701   3
   3   6  12 4778.22 73.7751   1
  -3   6 -13 35.9375 27.3167   3
   3   6  13 31.5117 32.7827   1
  -3   6 -14 755.527 38.2196   3
   3   6  14 802.166 44.1176   1
  -3   6 -15 2059.65 51.5934   3
   3   6  15 1970.02 58.7834   1
  -3   6 -16 217.359 31.2087   3
   3   6  16 203.971 38.0735   1
  -3   6 -17 245.623 30.6000   3
   3   6  17 267.842 40.5967   1
  -3   6 -18 25.6967 28.7775   3
   3   6  18 62.7998 39.5420   1
   3   6  19 862.469 52.6567   1
   3   6  20 243.961 44.0535   1
  -3   6 -20 310.759 39.7581   2
   3   6  21 125.726 42.8824   1
  -3   6 -21 219.779 41.0997   2
   3   6  22 255.294 47.2129   1
  -3   6 -22 286.360 43.1968   2
   3   6  23 506.542 52.0548   1
  -3   6 -23 596.034 50.6797   2
   3   6  24 514.518 55.4358   1
  -3   6 -24 594.332 51.4713   2
   3   6  25 395.457 54.4001   1
  -3   6 -25 316.430 47.3404   2
   3   6  26 596.370 58.7871   1
  -3   6 -26 833.937 57.6864   2
   3   7 -23 65.0234 39.1864   1
   3   7 -22 92.2988 38.3235   1
   3   7 -21 68.0048 36.3772   1
   3   7 -20 104.471 34.5616   1
   3   7 -19 144.545 34.7457   1
   3   7 -18 123.117 32.7188   1
   3   7 -17 119.672 32.4129   1
   3   7 -16 1930.91 52.2569   1
   3   7 -15 225.167 32.4576   1
   3   7 -14 341.961 37.2746   3
   3   7 -14 327.186 32.6541   1
  -3   7  13 241.577 28.0018   3
   3   7 -13 295.966 36.6912   3
   3   7 -13 286.246 31.6098   1
  -3   7  12 635.948 33.4709   3
   3   7 -12 598.061 39.2626   3
   3   7 -12 548.022 33.6731   1
  -3   7  11 479.581 32.3851   3
   3   7 -11 459.569 37.8277   3
   3   7 -11 441.764 31.7028   1
   3   7 -10 935.264 43.8457   3
  -3   7  10 960.431 38.0920   3
   3   7 -10 953.196 37.3479   1
  -3   7   9 725.287 36.5748   3
   3   7  -9 699.995 39.2861   3
   3   7  -9 701.556 33.2611   1
  -3   7   8 3004.77 56.8608   3
   3   7  -8 2948.31 60.8625   3
   3   7  -8 3051.15 52.6966   1
   3   7  -7 3069.82 62.1159   3
  -3   7   7 3060.35 58.2260   3
   3   7  -7 3101.55 52.2726   1
   3   7  -6 16.6349 31.5484   3
  -3   7   6-6.36193 26.8713   3
   3   7  -6 26.8661 24.5602   1
  -3   7   5 1117.18 41.3760   3
   3   7  -5 1128.86 44.0757   3
   3   7  -5 1129.95 36.6617   1
   3   7  -4 5293.25 75.4462   3
  -3   7   4 5201.94 72.2254   3
   3   7  -4 5294.65 63.2739   1
  -3   7   3 4757.62 69.2232   3
   3   7  -3 4812.60 71.7066   3
   3   7  -3 4732.18 60.0519   1
  -3   7   2 2207.88 51.2361   3
   3   7  -2 2221.60 52.0127   3
   3   7  -2 2227.51 45.8210   1
   3   7  -1 691.008 36.6065   3
  -3   7   1 680.392 38.5031   3
   3   7  -1 712.211 33.2345   1
  -3   7   0 118.741 30.3484   3
   3   7   0 133.591 28.8781   3
   3   7   0 141.876 28.4156   1
   3   7   1 278.080 31.3985   3
  -3   7  -1 294.166 33.6911   3
   3   7   1 313.695 29.8036   1
   3   7   2 3839.05 60.8534   3
  -3   7  -2 4011.97 67.2986   3
   3   7   2 3770.58 58.2182   1
   3   7   3 836.782 36.2082   3
  -3   7  -3 837.326 40.9730   3
   3   7   3 717.111 35.1435   1
   3   7   4 768.279 35.2648   3
  -3   7  -4 880.358 42.0325   3
   3   7   4 841.507 37.7750   1
   3   7   5 4071.56 61.0826   3
  -3   7  -5 4219.29 69.6650   3
   3   7   5 4078.18 63.5180   1
   3   7   6 2096.53 45.9302   3
  -3   7  -6 1915.70 52.5764   3
   3   7   6 1965.56 49.3008   1
  -3   7  -7 5765.17 80.7286   3
   3   7   7 5952.52 70.0211   3
   3   7   7 5819.92 74.1858   1
  -3   7  -8 1305.96 47.3694   3
   3   7   8 1279.15 38.2548   3
   3   7   8 1344.16 45.9540   1
  -3   7  -9 2026.93 54.9112   3
   3   7   9 2004.55 43.3172   3
   3   7   9 1883.01 50.8487   1
   3   7  10 1036.63 34.8393   3
   3   7  10 1025.61 44.7141   1
  -3   7 -11 1055.66 42.7746   3
   3   7  11 923.950 44.7094   1
   3   7  12 1483.69 51.2905   1
  -3   7 -12 1408.82 49.2969   3
   3   7  13 518.864 41.0885   1
  -3   7 -13 535.171 37.2467   3
   3   7  14 610.263 43.8074   1
  -3   7 -14 599.581 38.7514   3
   3   7  15 73.3029 38.0653   1
  -3   7 -15 44.9880 30.1949   3
   3   7  16 91.6274 38.3513   1
  -3   7 -16 52.0319 30.6351   3
   3   7  17 163.680 40.9627   1
  -3   7 -17 164.355 32.1388   3
   3   7  18 467.707 46.3693   1
  -3   7 -18 528.301 38.5823   3
   3   7  19 244.812 45.4976   1
  -3   7 -19 310.347 36.6917   3
   3   7  20 498.121 50.7378   1
   3   7  21 24.3096 44.7977   1
   3   7  22 113.313 46.2591   1
   3   7  23 193.874 50.4060   1
   3   7  24 170.673 50.2631   1
   3   8 -15 545.196 43.1815   3
   3   8 -14 332.450 38.2654   3
   3   8 -13 476.445 41.0992   3
   3   8 -12 36.2691 34.5433   3
  -3   8  12 50.2806 28.9900   3
   3   8 -11 564.173 40.7770   3
  -3   8  11 665.227 37.4345   3
   3   8 -11 633.733 34.8483   1
   3   8 -10 1458.42 53.0701   3
  -3   8  10 1554.47 47.4274   3
   3   8 -10 1588.59 44.5405   1
   3   8  -9 1729.96 54.7351   3
  -3   8   9 1641.34 48.7689   3
   3   8  -9 1666.63 44.4097   1
   3   8  -8 61.5263 26.5707   1
  -3   8   8 41.1468 28.5658   3
   3   8  -8 67.1490 34.4801   3
   3   8  -7 40.7028 25.2309   1
  -3   8   7-3.43196 29.2051   3
   3   8  -7 7.93574 31.9512   3
   3   8  -6 3793.17 57.8992   1
   3   8  -6 3835.64 72.4765   3
  -3   8   6 3892.49 68.1949   3
   3   8  -5 1335.97 39.1242   1
   3   8  -5 1238.74 48.0321   3
  -3   8   5 1374.23 45.4500   3
   3   8  -4 905.692 35.5056   1
   3   8  -4 811.707 43.1012   3
  -3   8   4 867.649 42.5471   3
   3   8  -3 1119.47 36.9163   1
   3   8  -3 1246.12 47.6109   3
  -3   8   3 1143.06 45.7841   3
   3   8  -2 182.824 27.1736   1
   3   8  -2 178.161 32.0488   3
   3   8  -1 1440.51 41.3127   1
   3   8  -1 1472.32 48.9326   3
  -3   8   1 1426.28 49.1298   3
   3   8   0 1200.26 39.0983   1
   3   8   0 1306.15 44.8333   3
  -3   8   0 1312.05 47.2334   3
   3   8   1 140.783 28.4344   1
   3   8   1 140.545 29.8365   3
  -3   8  -1 158.227 33.9289   3
   3   8   2 1589.83 43.8452   1
   3   8   2 1593.32 46.6392   3
  -3   8  -2 1577.07 50.8906   3
   3   8   3 1088.90 39.3801   1
   3   8   3 996.344 41.4275   3
  -3   8  -3 1072.18 45.4184   3
   3   8   4 637.515 36.0665   1
   3   8   4 604.417 35.2448   3
  -3   8  -4 651.943 40.4993   3
   3   8   5 482.392 35.0131   1
  -3   8  -5 445.244 39.6140   3
   3   8   5 473.020 34.4677   3
   3   8   6 644.235 39.3878   1
  -3   8  -6 694.936 43.2343   3
   3   8   6 655.860 35.5244   3
   3   8   7 68.8096 32.1858   1
  -3   8  -7 83.0337 31.8636   3
   3   8   7 52.3695 27.3363   3
   3   8   8 120.655 34.1219   1
   3   8   8 154.661 27.9634   3
  -3   8  -8 95.7551 33.4097   3
   3   8   9 1828.62 53.1014   1
  -3   8  -9 1818.26 55.5894   3
   3   8   9 1799.38 46.3239   3
   3   8  10 52.2405 34.7135   1
  -3   8 -10 73.9304 33.2620   3
   3   8  11 55.7940 35.6707   1
  -3   8 -11 167.970 34.5976   3
   3   8  12 197.317 38.2722   1
  -3   8 -12 151.315 33.9055   3
   3   8  13 636.218 45.1671   1
  -3   8 -13 699.001 44.0441   3
   3   8  14 52.8079 38.5110   1
  -3   8 -14 92.8152 35.0213   3
   3   8  15 40.3390 39.0261   1
  -3   8 -15 13.0877 32.3281   3
   3   8  16 240.979 42.5677   1
  -3   8 -16 204.733 36.9376   3
   3   8  17 1625.92 61.1784   1
  -3   8 -17 1748.60 59.7984   3
   3   8  18 124.631 43.5378   1
  -3   8 -18 117.007 36.3500   3
   3   8  19 365.826 49.0755   1
  -3   8 -19 365.230 41.0806   3
   3   8  20 176.483 47.2183   1
   3   8  21 240.130 49.2620   1
   3   8  22-12.7949 47.4825   1
   3   8  23 183.672 51.8466   1
   3   9 -15 105.780 37.7425   3
   3   9 -14 16.4392 36.2674   3
   3   9 -13 16.2240 37.7837   3
   3   9 -12 736.931 48.2591   3
   3   9 -11 373.612 41.4416   3
  -3   9  11 399.797 36.3385   3
   3   9 -10 268.953 39.3409   3
  -3   9  10 223.900 33.2643   3
   3   9  -9 257.666 39.7527   3
  -3   9   9 378.384 36.6265   3
   3   9  -8 348.597 39.0178   3
  -3   9   8 420.398 37.4851   3
  -3   9   7 94.1012 32.8348   3
   3   9  -7 53.4104 36.3125   3
   3   9  -6 153.888 38.2778   3
  -3   9   6 117.974 32.3192   3
   3   9  -5 152.871 37.4874   3
  -3   9   5 166.548 34.9482   3
   3   9  -4 1907.46 59.6608   3
  -3   9   4 1789.33 56.3354   3
  -3   9   3 178.395 36.3203   3
   3   9  -3 155.387 36.2588   3
   3   9  -2 253.156 36.0777   3
  -3   9   2 206.422 35.1625   3
  -3   9   1 169.597 35.3544   3
   3   9  -1 113.576 35.3211   3
  -3   9   0 1515.77 54.4647   3
   3   9   0 1351.63 51.2265   3
   3   9   1 1292.01 49.8350   3
  -3   9  -1 1306.17 53.2240   3
  -3   9  -2 239.336 36.9991   3
   3   9   2 366.159 37.5544   3
  -3   9  -3 329.450 41.6878   3
   3   9   3 354.442 37.9613   3
  -3   9  -4 41.4134 33.5121   3
   3   9   4 54.3218 31.8505   3
  -3   9  -5 580.951 42.8684   3
   3   9   5 753.780 40.8873   3
   3   9   6 545.578 36.2464   1
  -3   9  -6 616.607 42.4670   3
   3   9   6 534.887 37.7286   3
   3   9   7 310.247 36.0238   1
  -3   9  -7 330.606 38.8910   3
   3   9   7 339.289 34.4873   3
   3   9   8 394.863 39.5329   1
  -3   9  -8 394.403 41.3461   3
   3   9   8 395.464 35.3660   3
   3   9   9 5.77830 34.5540   1
  -3   9  -9 62.8268 35.6891   3
   3   9  10 802.391 45.2652   1
  -3   9 -10 857.976 48.9180   3
   3   9  11 403.649 41.5416   1
  -3   9 -11 389.250 39.9963   3
   3   9  12 353.071 41.7132   1
  -3   9 -12 425.889 42.1819   3
   3   9  13 129.965 40.0882   1
  -3   9 -13 111.208 39.6976   3
   3   9  14 280.852 42.2498   1
  -3   9 -14 365.787 43.5749   3
   3   9  15 32.5600 41.5301   1
  -3   9 -15 25.0566 37.0581   3
   3   9  16 575.778 50.4188   1
  -3   9 -16 606.393 47.0017   3
   3   9  17 415.430 49.9705   1
  -3   9 -17 502.381 46.4315   3
   3   9  18-8.12541 44.4015   1
  -3   9 -18 18.1538 38.6665   3
   3   9  19-13.3940 45.4300   1
  -3   9 -19 7.11621 39.4524   3
   3   9  20 125.134 47.9458   1
   3   9  21 125.175 49.9567   1
   3   9  22 14.7460 48.2857   1
   3  10 -15 259.678 45.9411   3
   3  10 -14 473.296 49.1540   3
   3  10 -13 25.8873 41.0858   3
   3  10 -12 449.380 47.8899   3
  -3  10  11 424.882 40.5660   3
   3  10 -11 384.130 45.1754   3
  -3  10  10 610.925 43.9170   3
   3  10 -10 649.668 50.3512   3
  -3  10   9 22.8796 33.7638   3
   3  10  -9 95.4931 40.2250   3
  -3  10   8 360.875 39.4539   3
   3  10  -8 320.392 44.6659   3
   3  10  -7 121.553 39.7109   3
  -3  10   7 98.0252 37.8522   3
   3  10  -6 577.556 46.0029   3
  -3  10   6 538.770 44.6217   3
  -3  10   5 451.223 42.3857   3
   3  10  -5 461.592 44.4836   3
  -3  10   4 139.573 35.9120   3
   3  10  -4 108.471 40.4087   3
  -3  10   3 113.403 38.9518   3
   3  10  -3 157.526 39.4863   3
   3  10  -2 478.592 41.3076   3
  -3  10   2 548.530 44.2477   3
  -3  10   1 9.49724 34.7004   3
   3  10  -1 65.3823 36.8576   3
  -3  10   0 199.722 38.8047   3
   3  10   0 199.608 39.9029   3
  -3  10  -1 235.431 37.4656   3
   3  10   1 274.979 39.6457   3
  -3  10  -2 369.227 42.6121   3
   3  10   2 389.554 41.7407   3
  -3  10  -3 199.979 42.0293   3
   3  10   3 181.553 37.1173   3
  -3  10  -4 634.183 46.6771   3
   3  10   4 595.127 43.5477   3
   3  10   5 99.3652 34.3600   3
  -3  10  -5 42.3039 39.0608   3
  -3  10  -6 137.168 41.3415   3
   3  10   6 96.3649 33.5491   3
  -3  10  -7 875.659 52.0855   3
   3  10   7 901.552 46.1298   3
  -3  10  -8 241.857 43.2449   3
  -3  10  -9 82.6357 39.3945   3
  -3  10 -10 502.001 46.3139   3
  -3  10 -11 305.061 45.1028   3
  -3  10 -12 132.823 42.6484   3
  -3  10 -13 109.817 41.8056   3
  -3  10 -14-39.7743 37.7098   3
  -3  10 -15 157.587 41.9187   3
  -3  10 -16 231.421 43.3832   3
  -3  10 -17 30.2187 39.8965   3
  -3  10 -18 184.674 42.3152   3
  -3  10 -19 118.386 43.5554   3
   3  11 -13 341.046 48.7373   3
   3  11 -12 495.666 52.7699   3
   3  11 -11 68.6413 44.9104   3
   3  11 -10 631.342 54.4805   3
  -3  11   9 732.001 49.0695   3
   3  11  -9 782.258 56.2865   3
   3  11  -8 54.0197 43.6684   3
  -3  11   8 33.2351 38.6262   3
  -3  11   7 271.195 41.9129   3
   3  11  -7 258.308 46.4752   3
  -3  11   6 273.716 42.7065   3
   3  11  -6 314.053 46.1520   3
  -3  11   5 526.718 48.1259   3
   3  11  -5 546.103 50.3554   3
  -3  11   4 193.570 39.8829   3
   3  11  -4 202.868 44.1494   3
  -3  11   3 236.885 43.0055   3
   3  11  -3 416.994 46.6463   3
  -3  11   2 481.852 47.2780   3
   3  11  -2 510.148 48.4627   3
  -3  11   1 732.716 52.4585   3
   3  11  -1 712.180 52.2661   3
  -3  11   0 296.818 45.1015   3
   3  11   0 360.420 45.7878   3
  -3  11  -1 517.404 48.2478   3
   3  11   1 535.377 48.1109   3
  -3  11  -2 460.022 49.0686   3
   3  11   2 466.040 47.0796   3
  -3  11  -3-1.51240 41.6406   3
  -3  11  -4 1060.72 57.6268   3
   3  11   4 987.022 52.2304   3
  -3  11  -5 95.7356 42.4161   3
   3  11   5 102.734 39.7675   3
  -3  11  -6 324.768 46.8389   3
   3  11   6 427.468 44.0906   3
  -3  11  -7 353.920 48.9611   3
  -3  11  -8 2.76737 43.8524   3
  -3  11  -9 419.368 49.4522   3
  -3  11 -10 19.7501 42.6932   3
  -3  11 -11 52.6817 43.6778   3
  -3  11 -12 464.249 51.9473   3
  -3  11 -13 283.799 47.6475   3
  -3  11 -14 197.963 47.0306   3
  -3  12   8 208.957 44.0841   3
  -3  12   7 463.150 48.8335   3
   3  12  -7 528.216 54.6500   3
  -3  12   6 156.917 43.6956   3
   3  12  -6 112.426 46.2204   3
  -3  12   5 377.035 48.4377   3
   3  12  -5 395.267 52.6749   3
  -3  12   4 747.439 54.3782   3
   3  12  -4 653.198 55.0289   3
   3  12  -3 249.315 48.7991   3
  -3  12   3 152.467 43.2886   3
  -3  12   2 4.60541 42.5503   3
   3  12  -2 54.0233 43.8741   3
  -3  12   1 733.035 55.2275   3
   3  12  -1 736.908 55.8781   3
  -3  12   0 159.883 46.5446   3
   3  12   0 114.743 46.0583   3
   3  12   1 413.819 50.3624   3
  -3  12  -1 310.224 49.8225   3
   3  12   2 696.894 53.1588   3
  -3  12  -2 842.849 57.6249   3
  -3  12  -3 118.635 47.3860   3
   3  12   3 75.2859 42.9905   3
   3  12   4 533.911 49.4302   3
  -3  12  -4 615.154 55.6555   3
   3  12   5 330.261 46.3288   3
  -3  12  -5 467.621 54.7546   3
  -3  12  -6 25.3185 43.2093   3
   4 -12  -5 166.152 59.0417   2
   4 -12  -4 208.519 59.5794   2
   4 -12  -3 562.015 61.7790   2
   4 -12  -2 64.9517 55.2000   2
   4 -12  -1 507.640 61.7288   2
   4 -12   0 850.863 66.2010   2
   4 -12   1 1670.02 74.9584   2
   4 -12   2 385.994 59.4682   2
   4 -12   3 277.114 58.0951   2
   4 -12   4 136.222 52.9890   2
   4 -12   5 286.898 54.7711   2
   4 -12   6 305.934 55.0766   2
   4 -12   7 97.7798 52.5991   2
   4 -11 -12 633.614 62.5680   2
  -4 -11  12 499.137 51.5335   3
   4 -11 -11 303.199 56.0251   2
   4 -11 -10 867.285 63.2758   2
   4 -11  -9 386.629 56.4474   2
   4 -11  -8 35.6230 50.8562   2
   4 -11  -7 456.706 57.9244   2
   4 -11  -6 63.0410 51.2910   2
   4 -11  -5 331.037 55.6557   2
   4 -11  -4 94.1728 52.0214   2
   4 -11  -3 1036.15 64.3376   2
   4 -11  -2 628.910 59.0591   2
   4 -11  -1 722.218 60.0973   2
   4 -11   0 112.274 47.2964   2
   4 -11   1 438.452 55.2101   2
   4 -11   2 118.291 50.8521   2
   4 -11   3 59.2764 45.4916   2
   4 -11   4 391.547 54.5147   2
   4 -11   5 130.074 48.1153   2
   4 -11   6 89.3064 46.4900   2
   4 -11   7 75.9462 49.1101   2
   4 -11   8 194.316 51.5620   2
   4 -11   9 1183.48 65.5571   2
   4 -11  10 71.4778 46.6809   2
  -4 -11 -10 144.622 46.5167   2
   4 -11  11 169.577 48.7399   2
  -4 -11 -11 153.737 47.4978   2
  -4 -11 -12 56.9497 46.2128   2
   4 -11  13 89.2856 50.6802   2
  -4 -11 -13 90.5337 47.1730   2
   4 -11  14 192.686 50.0423   2
  -4 -11 -14 177.381 49.3145   2
  -4 -11 -15 32.3900 48.5143   2
  -4 -10  18 305.575 46.8485   3
  -4 -10  17 508.552 51.9148   3
   4 -10 -16 334.039 54.4170   2
  -4 -10  16 114.572 43.7997   3
   4 -10 -15 298.088 55.2200   2
  -4 -10  15 221.441 45.1867   3
   4 -10 -14-7.78466 51.7623   2
  -4 -10  14 38.1005 41.8207   3
   4 -10 -13 445.432 57.6421   2
  -4 -10  13 480.919 48.5688   3
   4 -10 -12 508.102 54.7043   2
   4 -10 -11 843.954 62.6994   2
   4 -10 -10 137.098 51.8022   2
   4 -10  -9 1426.54 66.3194   2
   4 -10  -8 147.001 51.8582   2
   4 -10  -7-11.8384 44.9335   2
   4 -10  -6 4.54113 47.5854   2
   4 -10  -5 113.875 48.1791   2
   4 -10  -4-5.58575 44.4004   2
   4 -10  -3 113.444 47.0098   2
   4 -10  -2 181.497 45.5004   2
   4 -10  -1 108.388 45.2938   2
   4 -10   0 583.703 53.0803   2
   4 -10   1 388.662 48.8048   2
   4 -10   2 561.217 51.4475   2
   4 -10   3 906.765 56.1598   2
  -4 -10  -4 106.620 36.5768   2
   4 -10   4 176.623 45.2110   2
  -4 -10  -5 316.121 41.3090   2
   4 -10   5 351.867 45.9394   2
  -4 -10  -6 327.311 42.6745   2
   4 -10   6 223.380 45.1989   2
  -4 -10  -7 42.3747 38.4694   2
   4 -10   7-34.7242 40.3802   2
   4 -10   8 105.286 40.6779   2
  -4 -10  -8 109.737 39.4419   2
   4 -10   9 1012.26 59.3002   2
  -4 -10  -9 1148.27 54.2701   2
   4 -10  10 28.2544 43.8739   2
  -4 -10 -10 114.591 42.2517   2
   4 -10  11 100.700 45.1430   2
  -4 -10 -11 96.1778 43.5597   2
   4 -10  12 374.493 49.5483   2
  -4 -10 -12 514.500 50.7140   2
   4 -10  13 131.699 44.2007   2
  -4 -10 -13 154.030 45.1852   2
   4 -10  14-3.79512 43.9582   2
  -4 -10 -14-5.23465 46.0460   2
   4 -10  15 60.4013 44.6597   2
  -4 -10 -15-1.52179 45.1766   2
   4 -10  16 228.085 48.5168   2
  -4 -10 -16 175.562 47.4013   2
   4 -10  17 44.7996 45.4845   2
  -4 -10 -17 5.91155 47.8714   2
  -4 -10 -18 38.2211 48.8191   2
  -4  -9  22 60.1011 40.2033   3
  -4  -9  21 1.12009 41.1325   3
   4  -9 -20 5.70634 48.5652   2
  -4  -9  20 29.3263 41.0776   3
   4  -9 -19 101.697 49.4870   2
  -4  -9  19 12.6941 40.8661   3
   4  -9 -18 186.055 52.2235   2
  -4  -9  18 171.044 41.5769   3
   4  -9 -17 678.246 56.6270   2
  -4  -9  17 441.868 49.8373   3
   4  -9 -16 128.146 49.2375   2
  -4  -9  16 30.7628 39.1850   3
   4  -9 -15 222.685 49.3922   2
  -4  -9  15 275.582 42.6858   3
   4  -9 -14 391.774 53.0096   2
  -4  -9  14 302.476 42.0472   3
   4  -9 -13-32.6710 44.2351   2
  -4  -9  13-14.3726 36.1597   3
   4  -9 -12 209.528 49.1974   2
   4  -9 -11 815.513 56.3301   2
   4  -9 -10 164.205 44.7843   2
   4  -9  -9 852.202 56.4546   2
   4  -9  -8 64.1994 46.9702   2
   4  -9  -7 942.975 56.7737   2
   4  -9  -6 918.249 53.9398   2
   4  -9  -5-0.38323 39.8762   2
   4  -9  -4 299.375 46.4905   2
   4  -9  -3 63.2937 43.0350   2
   4  -9  -2 405.004 47.8484   2
   4  -9  -1 930.939 51.5372   2
   4  -9   0 2401.94 68.9019   2
  -4  -9  -1 240.976 35.3650   2
   4  -9   1 205.202 43.0826   2
  -4  -9  -2 282.896 36.9937   2
   4  -9   2 274.937 42.8064   2
   4  -9   3 77.1095 38.4802   2
  -4  -9  -3 104.301 33.9978   2
   4  -9   4 267.615 42.1769   2
  -4  -9  -4 208.917 35.0949   2
  -4  -9  -5 1136.44 47.4280   2
   4  -9   5 1128.69 53.6317   2
  -4  -9  -6 115.641 37.0799   2
   4  -9   6 54.4552 38.9076   2
   4  -9   7 1461.55 56.9203   2
  -4  -9  -7 1588.90 53.4566   2
   4  -9   8 84.2097 39.2920   2
  -4  -9  -8 81.5286 36.1210   2
   4  -9   9 752.952 48.4445   2
  -4  -9  -9 706.171 45.8649   2
   4  -9  10 124.140 39.4226   2
  -4  -9 -10 58.4085 39.0586   2
   4  -9  11 175.404 42.1695   2
  -4  -9 -11 235.145 40.9654   2
   4  -9  12 98.2707 39.3627   2
  -4  -9 -12 43.8927 40.5217   2
   4  -9  13-30.6116 41.3805   2
  -4  -9 -13 61.5863 41.6659   2
   4  -9  14 183.346 42.0080   2
  -4  -9 -14 99.9075 43.4296   2
  -4  -9 -15 62.6429 43.3580   2
   4  -9  15 26.4253 41.9004   2
  -4  -9 -16 858.673 56.1839   2
   4  -9  16 849.470 55.5147   2
  -4  -9 -17 145.754 48.3210   2
   4  -9  17 104.611 42.7078   2
  -4  -9 -18 631.947 54.7269   2
   4  -9  18 534.374 51.0542   2
  -4  -9 -19 96.4732 47.8637   2
   4  -9  19 191.073 46.8037   2
  -4  -9 -20-62.2010 47.9812   2
   4  -9  20-10.2689 43.6146   2
   4  -8 -22 88.5567 50.2472   2
  -4  -8  22 140.272 41.2987   3
  -4  -8  21 200.691 40.8674   3
   4  -8 -21 303.903 52.2381   2
  -4  -8  20 594.822 48.4898   3
   4  -8 -20 567.076 55.4226   2
   4  -8 -19 182.748 48.7751   2
  -4  -8  19 164.352 38.6447   3
  -4  -8  18 543.768 47.0131   3
   4  -8 -18 554.687 52.3581   2
   4  -8 -17 190.734 47.4248   2
  -4  -8  17 144.650 36.7490   3
   4  -8 -16 237.831 45.7655   2
  -4  -8  16 195.520 40.3043   3
   4  -8 -15 183.015 45.0498   2
  -4  -8  15 147.783 37.1852   3
   4  -8 -14 724.337 51.8877   2
  -4  -8  14 613.905 42.3819   3
   4  -8 -13 45.2442 42.2337   2
  -4  -8  13 76.2558 33.2261   3
   4  -8 -12 1597.35 61.0591   2
  -4  -8  12 1600.25 54.4036   3
   4  -8 -11 1529.46 60.7140   2
   4  -8 -10 310.585 47.1604   2
   4  -8  -9 1964.99 64.8122   2
   4  -8  -8 652.764 48.8744   2
   4  -8  -7 624.034 46.7913   2
   4  -8  -6 776.325 49.8257   2
   4  -8  -5 238.269 41.7865   2
   4  -8  -4 581.734 45.1671   2
   4  -8  -3 374.023 44.0680   2
  -4  -8   3 353.958 30.9451   2
   4  -8  -2 882.784 48.5581   2
  -4  -8   2 950.084 38.1930   2
   4  -8  -1 1166.22 50.7386   2
  -4  -8   1 1030.88 38.7268   2
  -4  -8   0 158.000 31.0355   2
   4  -8   0 92.5148 36.1200   2
  -4  -8  -1 3617.84 58.5274   2
   4  -8   1 3771.57 73.9330   2
   4  -8   2 206.393 36.8602   2
  -4  -8  -2 169.858 32.0927   2
   4  -8   3 359.869 38.1169   2
  -4  -8  -3 427.304 34.2723   2
   4  -8   4 1359.58 53.8510   2
  -4  -8  -4 1345.88 45.0917   2
  -4  -8  -5 396.052 35.7366   2
   4  -8   5 514.472 41.5993   2
   4  -8   6 870.533 46.7897   2
  -4  -8  -6 921.463 43.0902   2
   4  -8   7 161.727 36.7881   2
  -4  -8  -7 219.679 34.3864   2
   4  -8   8 2165.28 61.7696   2
  -4  -8  -8 1980.73 55.6448   2
   4  -8   9 1407.56 52.6007   2
  -4  -8  -9 1388.19 51.1652   2
   4  -8  10 115.084 37.3762   2
  -4  -8 -10 136.279 36.9399   2
   4  -8  11 667.282 45.3373   2
  -4  -8 -11 675.902 43.5309   2
   4  -8  12 1160.77 52.1050   2
  -4  -8 -12 1223.60 52.2724   2
   4  -8  13 48.1014 37.1607   2
  -4  -8 -13 47.5574 39.1232   2
   4  -8  14 646.792 45.9218   2
  -4  -8 -14 584.551 44.7774   2
   4  -8  15 327.056 43.2548   2
  -4  -8 -15 364.407 45.1042   2
   4  -8  16 337.804 44.3680   2
  -4  -8 -16 321.523 45.9341   2
   4  -8  17 630.221 50.2043   2
  -4  -8 -17 545.525 47.8960   2
   4  -8  18 114.334 40.5757   2
  -4  -8 -18 63.8344 43.8970   2
   4  -8  19 900.078 55.7426   2
  -4  -8 -19 732.267 56.1326   2
   4  -8  20 855.293 55.5130   2
  -4  -8 -20 729.052 58.0083   2
   4  -8  21 458.834 50.5799   2
  -4  -8 -21 500.805 54.3200   2
   4  -8  22 599.888 54.3532   2
  -4  -8 -22 564.360 56.1391   2
   4  -7 -24 346.805 52.7657   2
   4  -7 -23 173.351 48.9833   2
  -4  -7  22 175.354 39.8334   3
   4  -7 -22 237.770 50.0668   2
  -4  -7  21 406.067 41.9017   3
   4  -7 -21 417.690 48.1620   2
   4  -7 -20 31.1962 44.0348   2
  -4  -7  20 40.3389 33.2125   3
  -4  -7  19 365.479 39.2592   3
   4  -7 -19 515.209 47.9045   2
  -4  -7  18 563.830 42.2504   3
   4  -7 -18 550.170 49.3536   2
  -4  -7  17 354.673 39.7243   3
   4  -7 -17 354.121 47.6751   2
   4  -7 -16 1363.60 58.5026   2
  -4  -7  16 1183.67 49.4949   3
   4  -7 -15 2198.19 65.6292   2
  -4  -7  15 2149.21 61.4510   3
   4  -7 -14 79.9679 40.6461   2
  -4  -7  14 77.5145 32.4909   3
   4  -7 -13 727.609 48.8870   2
  -4  -7  13 646.888 40.5521   3
   4  -7 -12 1667.13 56.8603   2
  -4  -7  12 1626.94 52.0181   3
   4  -7 -11 1190.97 54.2693   2
  -4  -7  11 1015.52 43.7597   3
   4  -7 -10 1609.79 55.2501   2
   4  -7  -9 65.9970 39.1426   2
   4  -7  -8 205.790 40.9779   2
   4  -7  -7 30.1133 37.6955   2
   4  -7  -6 944.613 46.5234   2
  -4  -7   5 124.567 25.2452   2
   4  -7  -5 116.104 37.6310   2
  -4  -7   4 1421.68 36.9239   2
   4  -7  -4 1476.56 53.0379   2
   4  -7  -3 803.311 45.4548   2
  -4  -7   3 711.863 32.0846   2
   4  -7  -2 1064.05 47.1638   2
  -4  -7   2 1093.31 36.2864   2
  -4  -7   1 1157.33 37.2620   2
   4  -7  -1 1178.57 47.5873   2
   4  -7   0 622.030 42.6517   2
  -4  -7   0 675.264 33.5255   2
   4  -7   1 151.969 35.1595   2
  -4  -7  -1 174.502 29.4150   2
   4  -7   2 7009.52 88.0585   2
  -4  -7  -2 6949.24 71.7574   2
  -4  -7  -3 560.338 35.0620   2
   4  -7   3 612.624 41.0598   2
   4  -7   4 2596.22 60.8763   2
  -4  -7  -4 2509.48 50.1619   2
  -4  -7  -5 1921.44 47.8950   2
   4  -7   5 1984.89 55.8170   2
  -4  -7  -6 631.558 36.7600   2
   4  -7   6 576.682 38.9646   2
  -4  -7  -7 1834.70 48.1905   2
   4  -7   7 1823.17 54.4259   2
  -4  -7  -8 4264.87 67.7074   2
   4  -7   8 4399.51 74.8370   2
  -4  -7  -9 4564.24 60.2224   3
   4  -7   9 4552.43 76.0181   2
  -4  -7  -9 4641.83 71.4686   2
   4  -7  10 2145.85 59.1338   2
  -4  -7 -10 2190.27 56.0602   2
   4  -7  11 2272.08 60.5349   2
  -4  -7 -11 2181.68 57.2668   2
   4  -7  12 68.2040 32.7178   2
  -4  -7 -12 33.5256 35.8282   2
   4  -7  13 203.572 35.0853   2
  -4  -7 -13 152.729 34.9259   2
   4  -7  14 138.785 35.2734   2
  -4  -7 -14 156.582 39.3786   2
   4  -7  15 52.3838 34.0149   2
  -4  -7 -15 156.645 38.2869   2
   4  -7  16 299.206 38.6162   2
  -4  -7 -16 363.419 43.1830   2
   4  -7  17 10.4095 34.9566   2
  -4  -7 -17 25.0694 40.1894   2
   4  -7  18 100.990 39.5833   2
  -4  -7 -18 113.299 41.7669   2
   4  -7  19 462.929 44.8581   2
  -4  -7 -19 490.011 48.5287   2
   4  -7  20 85.8964 40.4936   2
  -4  -7 -20 165.547 43.3762   2
   4  -7  21-33.9406 40.4284   2
  -4  -7 -21 74.6058 42.6503   2
   4  -7  22 151.351 43.2305   2
  -4  -7 -22 153.955 46.1542   2
   4  -7  23 1042.11 58.6458   2
  -4  -7 -23 1165.88 64.0583   2
   4  -7  24 179.450 48.2476   2
  -4  -7 -24 106.005 47.5155   2
   4  -6 -26 431.075 51.3051   2
   4  -6 -25 97.9300 45.4989   2
   4  -6 -24 149.943 45.8890   2
   4  -6 -23 53.2040 44.3160   2
  -4  -6  22 723.265 44.7384   3
   4  -6 -22 792.106 52.8780   2
   4  -6 -21 55.1523 42.6071   2
  -4  -6  21 35.2456 32.9079   3
  -4  -6  20 409.487 38.4798   3
   4  -6 -20 440.385 44.3155   2
  -4  -6  19 534.660 39.5830   3
   4  -6 -19 527.398 46.9258   2
  -4  -6  18 168.739 34.4541   3
   4  -6 -18 219.103 42.0035   2
  -4  -6  17 254.476 35.8883   3
   4  -6 -17 264.845 42.3204   2
   4  -6 -16 679.134 47.4873   2
  -4  -6  16 646.400 39.1043   3
   4  -6 -15 74.8784 37.1462   2
  -4  -6  15 43.9974 30.2704   3
   4  -6 -14 114.432 38.5194   2
  -4  -6  14 151.960 31.3428   3
   4  -6 -13 1955.01 57.3857   2
  -4  -6  13 1843.29 52.1937   3
   4  -6 -12 308.651 41.4304   2
  -4  -6  12 301.847 33.9424   3
   4  -6 -11 1293.35 50.6917   2
  -4  -6  11 1166.36 43.8918   3
   4  -6 -10 1833.42 56.3310   2
  -4  -6  10 1861.35 50.4318   3
   4  -6  -9 5014.92 76.9724   2
  -4  -6   8 3809.30 45.7490   2
   4  -6  -8 4144.15 70.4051   2
   4  -6  -7 629.413 43.7625   2
  -4  -6   7 677.736 26.4153   2
   4  -6  -6 1182.55 46.6201   2
  -4  -6   6 1003.38 29.0400   2
   4  -6  -5 280.842 36.0441   2
  -4  -6   5 267.738 23.5171   2
  -4  -6   4 607.742 26.5003   2
   4  -6  -4 657.008 41.6753   2
   4  -6  -3 1019.57 43.4344   2
  -4  -6   3 1055.65 30.8181   2
   4  -6  -2 2379.18 53.7258   2
  -4  -6   2 2463.01 40.1804   2
   4  -6  -1 6002.97 76.5699   2
  -4  -6   1 5788.18 56.7479   2
   4  -6   0-9.18087 29.7642   2
  -4  -6   0-4.46158 23.3805   2
   4  -6   1 2418.02 53.3004   2
  -4  -6  -1 2475.31 42.6069   2
  -4  -6  -2 2561.24 43.9379   2
   4  -6   2 2710.27 55.9328   2
   4  -6   3 1147.79 42.2020   2
  -4  -6  -3 1178.32 36.4465   2
  -4  -6  -4 2293.77 45.8498   2
   4  -6   4 2295.04 52.7514   2
   4  -6   5 2149.90 52.1584   2
  -4  -6  -5 2188.63 46.1025   2
   4  -6   6 1899.00 49.4652   2
  -4  -6  -6 1891.33 45.1376   2
  -4  -6  -7 1271.86 35.2667   3
   4  -6   7 1310.48 45.1190   2
  -4  -6  -7 1320.07 42.3642   2
  -4  -6  -8 189.228 22.6468   3
   4  -6   8 261.319 33.3536   2
  -4  -6  -8 187.321 32.8247   2
  -4  -6  -9 3473.48 49.2959   3
   4  -6   9 3379.83 64.6141   2
  -4  -6  -9 3338.65 58.7636   2
   4  -6  10 1025.08 43.2000   2
  -4  -6 -10 960.091 40.9653   2
   4  -6  11 37.6921 29.5013   2
  -4  -6 -11 27.0951 32.2761   2
   4  -6  12 716.607 40.0226   2
  -4  -6 -12 670.731 41.4168   2
   4  -6  13 783.885 41.8243   2
  -4  -6 -13 753.098 40.9902   2
   4  -6  14 2258.36 60.5641   2
  -4  -6 -14 2430.54 61.1756   2
   4  -6  15 1387.19 50.7750   2
  -4  -6 -15 1338.36 50.8226   2
   4  -6  16 680.537 42.3644   2
  -4  -6 -16 648.146 44.0168   2
   4  -6  17 1547.30 55.4928   2
  -4  -6 -17 1535.63 56.0787   2
  -4  -6 -18 107.769 39.4163   2
  -4  -6 -19 233.065 42.7533   2
  -4  -6 -20 1624.85 63.0502   2
  -4  -6 -21 55.0358 41.9382   2
  -4  -6 -22 134.597 47.0483   2
  -4  -6 -23 631.186 55.0177   2
  -4  -6 -24 424.345 53.5333   2
  -4  -6 -25 1282.84 65.5464   2
  -4  -5  28 438.433 49.8351   1
   4  -5 -27 421.299 48.6121   2
  -4  -5  27 395.716 46.5155   1
   4  -5 -26 263.814 45.4883   2
   4  -5 -25 648.462 51.8705   2
   4  -5 -24 746.560 50.6956   2
   4  -5 -23 279.345 44.5170   2
   4  -5 -22 94.6860 39.0365   2
  -4  -5  21 930.769 43.4751   3
   4  -5 -21 1038.52 53.2977   2
  -4  -5  20 141.766 31.7796   3
   4  -5 -20 203.704 38.2180   2
  -4  -5  19 204.124 32.6263   3
   4  -5 -19 192.444 38.9936   2
  -4  -5  18 1210.15 44.7149   3
   4  -5 -18 1430.06 53.5308   2
  -4  -5  17 613.704 38.2008   3
   4  -5 -17 561.253 42.2062   2
  -4  -5  16 940.809 41.5896   3
   4  -5 -16 867.775 45.3054   2
  -4  -5  15 63.5300 27.1958   3
   4  -5 -15 99.5912 37.1272   2
  -4  -5  14 2322.22 53.3864   3
   4  -5 -14 2237.88 57.1585   2
  -4  -5  13 294.350 30.5769   3
   4  -5 -13 287.792 37.6619   2
  -4  -5  12 7457.70 84.3169   3
   4  -5 -12 7742.65 89.1282   2
  -4  -5  11 642.822 35.6448   3
   4  -5 -11 577.404 39.4428   2
  -4  -5  11 553.357 22.8084   2
  -4  -5  10 337.984 20.0326   2
   4  -5 -10 348.241 39.4443   2
  -4  -5  10 301.971 30.7252   3
   4  -5  -9 112.999 35.1717   2
  -4  -5   9 176.694 17.2924   2
  -4  -5   9 141.827 28.0280   3
  -4  -5   8 2855.15 35.1270   2
   4  -5  -8 2796.95 56.9422   2
  -4  -5   8 2737.26 52.0774   3
   4  -5  -7 1178.03 43.2334   2
  -4  -5   7 1112.82 24.7459   2
  -4  -5   7 1083.60 37.8843   3
   4  -5  -6 2137.28 50.1515   2
  -4  -5   6 2036.68 30.0274   2
  -4  -5   6 2014.51 44.9822   3
   4  -5  -5 399.380 33.1173   2
  -4  -5   5 311.162 19.3341   2
  -4  -5   4 3305.05 36.5758   2
   4  -5  -4 3356.08 57.2255   2
   4  -5  -3 4216.00 61.2966   2
  -4  -5   3 4255.71 41.3040   2
  -4  -5   2 4798.17 44.3873   2
   4  -5  -2 4825.08 64.6683   2
   4  -5  -1 2078.97 45.3352   2
  -4  -5   1 2225.51 33.8352   2
   4  -5   0 2849.72 51.4902   2
  -4  -5   0 2796.73 37.8728   2
   4  -5   1 1871.82 44.7337   2
  -4  -5  -1 1900.74 33.8359   2
  -4  -5  -2 2260.13 37.3251   2
   4  -5   2 2231.57 47.7351   2
  -4  -5  -3 134.308 23.2514   2
   4  -5   3 104.723 26.5299   2
  -4  -5  -4 2482.25 41.8585   3
   4  -5   4 2523.60 48.7921   2
  -4  -5  -4 2481.55 41.0633   2
  -4  -5  -5 4397.43 52.8364   3
   4  -5   5 4467.66 62.5926   2
  -4  -5  -5 4458.32 53.9769   2
  -4  -5  -6 3421.40 46.8514   3
   4  -5   6 3525.46 57.5581   2
  -4  -5  -6 3495.96 51.1769   2
  -4  -5  -7 5819.74 57.5954   3
   4  -5   7 5742.85 71.2406   2
  -4  -5  -7 5850.66 64.4887   2
  -4  -5  -8 1243.10 30.1868   3
   4  -5   8 1239.58 40.7444   2
  -4  -5  -8 1215.28 39.4301   2
  -4  -5  -9 607.733 24.4671   3
   4  -5   9 599.741 35.4505   2
  -4  -5  -9 603.107 35.7353   2
  -4  -5 -10 41.5532 17.8436   3
  -4  -5 -10 81.0468 31.8912   2
   4  -5  11 238.241 31.5312   2
  -4  -5 -11 253.431 32.1859   2
  -4  -5 -12 365.058 35.9715   2
  -4  -5 -13 394.257 34.1763   2
  -4  -5 -14 904.944 42.7971   2
  -4  -5 -15 893.320 44.0818   2
  -4  -5 -16 1083.49 48.4868   2
  -4  -5 -17 2095.08 59.6588   2
  -4  -5 -18 377.285 41.4041   2
  -4  -5 -19 801.702 49.6659   2
  -4  -5 -20 695.362 48.3253   2
  -4  -5 -21 1724.04 62.0252   2
  -4  -5 -22 927.892 53.9004   2
  -4  -5 -23 279.405 47.4434   2
  -4  -5 -24 247.964 47.5861   2
  -4  -5 -25 60.5774 46.0787   2
  -4  -5 -26 467.492 53.5221   2
   4  -4 -29 646.452 53.2832   2
   4  -4 -28 35.9632 41.3242   2
  -4  -4  28 30.4110 40.6551   1
   4  -4 -27 681.149 52.3245   2
  -4  -4  27 565.397 48.6075   1
   4  -4 -26-0.64345 40.9143   2
   4  -4 -25 101.004 39.9238   2
   4  -4 -24 217.160 42.4617   2
   4  -4 -23 933.702 48.7924   2
   4  -4 -22 199.939 39.5162   2
  -4  -4  21 373.350 33.5503   3
   4  -4 -21 317.729 38.3227   2
  -4  -4  20 598.427 37.2941   3
   4  -4 -20 612.351 44.0842   2
  -4  -4  19 343.735 32.3971   3
   4  -4 -19 318.705 38.0843   2
  -4  -4  18 2690.17 55.6250   3
   4  -4 -18 2827.05 61.9901   2
  -4  -4  17 158.351 28.6636   3
   4  -4 -17 193.901 36.2251   2
  -4  -4  16 410.739 31.2444   3
   4  -4 -16 546.770 38.2561   2
  -4  -4  15 24.2318 24.0200   3
   4  -4 -15 70.1816 32.7912   2
  -4  -4  14 2223.13 49.6195   3
   4  -4 -14 2129.03 53.7476   2
  -4  -4  13 2069.14 46.8177   3
   4  -4 -13 1964.25 50.7772   2
  -4  -4  12 762.881 34.6220   3
   4  -4 -12 768.989 39.7655   2
  -4  -4  11 247.049 27.7223   3
   4  -4 -11 289.550 33.7652   2
  -4  -4  11 280.813 17.3977   2
  -4  -4  10 394.863 29.0764   3
   4  -4 -10 423.866 35.4231   2
  -4  -4  10 366.865 17.0597   2
  -4  -4   9 128.168 24.8880   3
   4  -4  -9 185.244 30.2282   2
  -4  -4   9 170.873 14.4046   2
  -4  -4   8 1897.00 25.4059   2
  -4  -4   8 1865.90 41.6466   3
  -4  -4   7 1188.76 20.6896   2
   4  -4  -7 1179.08 38.4545   2
  -4  -4   7 1155.09 34.9612   3
  -4  -4   6 16.9060 11.4154   2
   4  -4  -6 2.31353 24.8134   2
  -4  -4   6 3.56217 21.5703   3
   4  -4  -5 5704.07 62.8451   2
  -4  -4   5 5737.11 37.0952   2
  -4  -4   5 5763.95 62.8197   3
  -4  -4   4 1900.03 23.4145   2
  -4  -4   4 1793.41 38.7090   3
   4  -4  -3 4763.56 57.5635   2
  -4  -4   3 4903.72 35.2663   2
  -4  -4   3 4964.27 57.1840   3
   4  -4  -2 2469.52 43.6542   2
  -4  -4   2 2498.18 27.5287   2
  -4  -4   2 2554.69 42.9846   3
  -4  -4   1 3919.65 34.5097   2
   4  -4  -1 4100.88 53.4663   2
  -4  -4   1 4000.69 50.4504   3
   4  -4   0 942.068 31.1101   2
  -4  -4   0 858.262 21.1582   2
  -4  -4   0 861.452 27.9466   3
  -4  -4  -1 2185.84 37.7818   3
   4  -4   1 2098.39 40.6825   2
  -4  -4  -1 2199.80 30.7762   2
  -4  -4  -2 4291.81 49.0232   3
  -4  -4  -2 4101.73 40.4594   2
   4  -4   2 4064.30 52.8353   2
  -4  -4  -3 1240.05 29.1798   3
  -4  -4  -3 1352.89 28.4200   2
   4  -4   3 1284.62 34.0625   2
  -4  -4  -4 2819.89 39.4570   3
   4  -4   4 2911.91 17.7369   1
  -4  -4  -4 2856.44 38.6780   2
   4  -4   4 2746.46 46.5771   2
  -4  -4  -5 1430.69 29.6371   3
   4  -4   5 1441.62 17.0259   1
  -4  -4  -5 1313.73 31.2535   2
   4  -4   5 1395.83 36.2047   2
  -4  -4  -6 218.880 18.1569   3
   4  -4   6 209.901 12.9705   1
  -4  -4  -6 240.651 22.6923   2
   4  -4   6 217.602 23.7503   2
  -4  -4  -7 5595.17 49.9355   3
   4  -4   7 5712.48 38.9820   1
  -4  -4  -7 5627.73 59.4588   2
   4  -4   7 5895.79 67.1338   2
  -4  -4  -8 1446.53 27.9233   3
   4  -4   8 1382.59 24.4497   1
  -4  -4  -8 1465.69 36.5765   2
   4  -4   8 1472.74 39.6140   2
   4  -4   9 1380.96 26.3265   1
  -4  -4  -9 1431.39 27.3525   3
  -4  -4 -10 416.958 30.4088   2
   4  -4  10 407.879 21.1300   1
  -4  -4 -10 417.961 18.6395   3
  -4  -4 -11 579.256 34.9095   2
   4  -4  11 576.879 24.2650   1
  -4  -4 -12 1070.52 41.8414   2
   4  -4  12 1010.54 30.1614   1
  -4  -4 -13 115.809 32.8578   2
   4  -4  13 147.629 22.6109   1
  -4  -4 -14 14.7455 30.9668   2
   4  -4  14-9.54764 23.4826   1
  -4  -4 -15 2071.61 53.7519   2
   4  -4  15 2053.71 43.5323   1
  -4  -4 -16 216.412 35.9954   2
   4  -4  16 210.146 27.4945   1
  -4  -4 -17 282.957 35.6096   2
   4  -4  17 308.892 29.7813   1
  -4  -4 -18 635.931 42.3876   2
   4  -4  18 567.731 34.9349   1
  -4  -4 -19 108.359 36.5916   2
   4  -4  19 117.485 30.2632   1
  -4  -4 -20 2275.09 64.4853   2
   4  -4  20 2262.77 56.7514   1
  -4  -4 -21 22.8672 37.3953   2
   4  -4  21 42.7653 31.8859   1
  -4  -4 -22 682.667 49.3785   2
   4  -4  22 667.844 42.7166   1
  -4  -4 -23 253.654 41.4630   2
   4  -4  23 292.532 38.6624   1
  -4  -4 -24 105.789 43.5446   2
   4  -4  24 170.211 38.7898   1
  -4  -4 -25 221.352 44.3687   2
  -4  -4 -26-28.3960 46.1966   2
  -4  -4 -27 81.8012 45.7665   2
   4  -3 -30 534.312 50.6001   2
   4  -3 -29 272.180 45.3523   2
  -4  -3  29 189.711 44.8736   1
   4  -3 -28 176.367 42.2766   2
  -4  -3  28 270.935 46.0586   1
   4  -3 -27 207.850 41.8020   2
  -4  -3  27 203.468 44.0212   1
   4  -3 -26 990.222 51.7602   2
  -4  -3  26 932.652 52.8704   1
   4  -3 -25 152.897 38.4374   2
   4  -3 -24 1252.77 52.3823   2
   4  -3 -23 132.546 36.6068   2
   4  -3 -22 188.304 34.8723   2
   4  -3 -21 342.002 35.8004   2
  -4  -3  20 761.619 36.1255   3
   4  -3 -20 786.514 41.8865   2
  -4  -3  19 424.603 32.4859   3
   4  -3 -19 361.193 36.5982   2
  -4  -3  18 4426.00 64.2230   3
   4  -3 -18 4832.72 72.9025   2
  -4  -3  17 3560.74 57.8654   3
   4  -3 -17 3577.63 63.5983   2
  -4  -3  16 1842.43 44.5681   3
   4  -3 -16 1955.66 48.5032   2
  -4  -3  15 799.091 34.1712   3
   4  -3 -15 836.083 39.2368   2
  -4  -3  14 1897.56 44.0266   3
   4  -3 -14 1875.46 46.0147   2
  -4  -3  13 4228.02 57.3727   3
   4  -3 -13 4121.65 60.6656   2
  -4  -3  12 671.958 31.7185   3
   4  -3 -12 637.528 33.2145   2
  -4  -3  11 831.541 31.6983   3
   4  -3 -11 760.767 35.4846   2
   4  -3 -11 816.564 30.9043   1
  -4  -3  10 3272.33 49.5539   3
   4  -3 -10 3353.65 52.0400   2
   4  -3 -10 3269.85 46.4058   1
  -4  -3   9 2578.89 44.0170   3
   4  -3  -9 2514.04 44.6207   2
   4  -3  -9 2423.81 38.6839   1
  -4  -3   8 4412.35 54.0478   3
   4  -3  -8 4551.60 54.9588   2
   4  -3  -8 4501.66 46.7582   1
  -4  -3   8 4518.44 31.2929   2
  -4  -3   7 6890.54 64.8108   3
   4  -3  -7 6916.78 64.4785   2
  -4  -3   7 6859.17 34.4113   2
   4  -3  -7 6762.69 52.9727   1
  -4  -3   6 1760.82 36.4374   3
   4  -3  -6 1799.67 37.7434   2
  -4  -3   6 1798.97 17.4301   2
   4  -3  -6 1655.35 27.1425   1
  -4  -3   5 9558.16 72.9611   3
   4  -3  -5 9510.96 71.5560   2
  -4  -3   5 9301.77 33.6850   2
   4  -3  -5 9353.46 53.8873   1
   4  -3  -4 1099.92 30.9932   2
  -4  -3   4 1115.58 13.9215   2
   4  -3  -4 1151.07 20.8565   1
  -4  -3   3 355.649 22.7230   3
  -4  -3   3 430.420 11.3923   2
   4  -3  -3 387.070 24.6938   2
   4  -3  -3 460.743 14.5853   1
  -4  -3   2 560.518 24.8255   3
  -4  -3   2 644.864 13.6282   2
   4  -3  -2 675.385 26.1122   2
   4  -3  -2 631.278 13.9912   1
  -4  -3   1 642.679 24.6426   3
   4  -3  -1 653.728 25.9793   2
  -4  -3   1 642.055 15.1708   2
   4  -3  -1 628.654 12.7334   1
  -4  -3   0 610.810 24.0762   3
   4  -3   0 585.732 24.8594   2
  -4  -3   0 568.485 16.0911   2
   4  -3   0 582.351 11.6578   1
  -4  -3  -1 68.3380 18.6620   3
   4  -3   1 91.8544 20.6936   2
  -4  -3  -1 72.7605 14.0901   2
   4  -3   1 65.3500 8.39264   1
  -4  -3  -2 5164.04 49.3777   3
   4  -3   2 5264.04 54.2740   2
  -4  -3  -2 5211.50 40.5078   2
   4  -3   2 5321.05 26.4335   1
  -4  -3  -3 1543.88 29.1978   3
   4  -3   3 1606.25 33.8724   2
  -4  -3  -3 1571.34 26.6302   2
   4  -3   3 1704.27 18.4510   1
  -4  -3  -4 10651.0 65.2610   3
   4  -3   4 10845.6 77.5556   2
  -4  -3  -4 10702.2 63.5646   2
   4  -3   4 10600.9 43.7549   1
   4  -3   5 1873.27 37.1962   2
  -4  -3  -5 1911.46 32.1583   2
   4  -3   5 1905.89 23.1099   1
  -4  -3  -5 1933.62 30.2524   3
  -4  -3  -6 1477.33 31.2210   2
   4  -3   6 1446.54 22.9016   1
  -4  -3  -6 1483.08 26.6971   3
  -4  -3  -7 2722.23 41.1059   2
   4  -3   7 2682.24 31.0208   1
  -4  -3  -7 2746.74 32.9290   3
  -4  -3  -8 5566.39 57.8363   2
   4  -3   8 5409.91 44.7443   1
  -4  -3  -8 5418.90 42.2259   3
  -4  -3  -9 3811.25 51.2207   2
   4  -3   9 3724.94 40.6129   1
  -4  -3  -9 3839.11 35.0488   3
  -4  -3 -10 804.325 30.9476   2
   4  -3  10 829.936 25.4129   1
  -4  -3 -10 870.299 19.4506   3
  -4  -3 -11 226.856 14.1729   3
   4  -3  11 234.259 21.8025   1
  -4  -3 -11 220.308 28.3374   2
   4  -3  12 307.636 23.2959   1
  -4  -3 -12 240.217 28.7290   2
   4  -3  13 747.586 30.7643   1
  -4  -3 -13 848.848 38.4521   2
   4  -3  14 1857.09 41.4343   1
  -4  -3 -14 1883.58 48.2010   2
   4  -3  15 1624.20 42.2371   1
  -4  -3 -15 1587.76 48.3969   2
   4  -3  16 67.2432 27.6903   1
  -4  -3 -16 109.938 31.7726   2
   4  -3  17 926.130 39.3400   1
  -4  -3 -17 967.401 44.0062   2
   4  -3  18 516.941 35.7765   1
  -4  -3 -18 584.964 41.5316   2
   4  -3  19 887.790 41.9548   1
  -4  -3 -19 991.632 46.8888   2
   4  -3  20 2196.93 57.4911   1
  -4  -3 -20 2235.12 62.2017   2
   4  -3  21 27.2278 32.8503   1
  -4  -3 -21 20.6035 35.5448   2
   4  -3  22 144.302 36.1017   1
  -4  -3 -22 64.1092 36.5124   2
   4  -3  23 241.910 39.1452   1
  -4  -3 -23 243.359 42.9041   2
   4  -3  24 130.618 38.5035   1
  -4  -3 -24 128.591 42.3190   2
   4  -3  25 22.1525 37.4727   1
  -4  -3 -25 13.0423 38.8106   2
   4  -3  26 236.072 43.0637   1
  -4  -3 -26 350.190 49.3288   2
   4  -3  27 502.949 50.1859   1
  -4  -3 -27 561.368 53.9750   2
   4  -3  28 330.139 48.5076   1
  -4  -3 -28 335.859 49.2444   2
   4  -3  29 108.568 46.5833   1
  -4  -2  29 39.4885 42.3097   1
   4  -2 -29-33.5430 39.9555   2
  -4  -2  28 153.392 43.5556   1
   4  -2 -28 127.229 38.7995   2
  -4  -2  27 1702.59 66.2825   1
   4  -2 -27 1991.31 62.9280   2
  -4  -2  26 43.9338 37.8701   1
   4  -2 -26 105.761 38.2154   2
  -4  -2  25 593.873 46.4756   1
   4  -2 -25 566.543 42.7820   2
   4  -2 -24 76.0119 33.0925   2
   4  -2 -23 600.551 40.8560   2
   4  -2 -22 321.813 36.3091   2
   4  -2 -21 655.049 38.3086   2
  -4  -2  20 253.534 29.2696   3
   4  -2 -20 193.672 32.1254   2
  -4  -2  19 1511.40 40.7640   3
   4  -2 -19 1661.09 47.7128   2
  -4  -2  18 1444.76 39.9850   3
   4  -2 -18 1537.67 44.7526   2
  -4  -2  17 792.615 33.6687   3
   4  -2 -17 894.876 37.4626   2
  -4  -2  16 1152.32 36.9932   3
   4  -2 -16 1160.06 43.7811   1
   4  -2 -16 1216.18 41.1726   2
  -4  -2  15 3537.61 52.5653   3
   4  -2 -15 3515.93 59.8907   1
   4  -2 -15 3641.89 56.1457   2
  -4  -2  14 751.822 31.4483   3
   4  -2 -14 732.229 33.8976   1
   4  -2 -14 770.866 33.5780   2
  -4  -2  13 1891.63 39.1778   3
   4  -2 -13 1997.66 44.7723   1
   4  -2 -13 1902.28 41.9794   2
  -4  -2  12 1612.20 36.9162   3
   4  -2 -12 1727.06 38.6621   2
   4  -2 -12 1617.04 39.4181   1
  -4  -2  11 617.391 26.7809   3
   4  -2 -11 648.876 29.3520   2
   4  -2 -11 632.276 28.3987   1
  -4  -2  10 2982.37 44.2522   3
   4  -2 -10 3037.48 43.0679   2
   4  -2 -10 3059.87 44.2704   1
  -4  -2   9 12776.2 85.6173   3
   4  -2  -9 13113.9 79.3433   2
   4  -2  -9 12934.5 81.0343   1
  -4  -2   8 1244.65 31.8358   3
   4  -2  -8 1275.98 30.3323   2
   4  -2  -8 1266.50 28.5758   1
   4  -2  -7 528.748 24.5076   2
   4  -2  -7 536.025 21.8147   1
  -4  -2   6 827.162 27.5943   3
   4  -2  -6 830.593 25.7730   2
  -4  -2   5 2936.95 41.3631   3
   4  -2  -5 2881.48 37.1447   2
   4  -2  -5 2892.06 33.1209   1
  -4  -2   4 15138.8 84.7452   3
   4  -2  -4 15369.4 66.5326   1
  -4  -2   3 2705.78 37.7005   3
   4  -2  -3 2654.79 36.4084   2
   4  -2  -3 2609.74 28.2234   1
  -4  -2   2 4107.23 44.5113   3
   4  -2  -2 4237.79 42.2409   2
   4  -2  -2 4244.22 32.5496   1
   4  -2  -1 237.753 19.4962   2
  -4  -2   1 243.515 8.11717   2
   4  -2  -1 230.945 12.7568   1
  -4  -2   0 10626.8 64.8707   3
   4  -2   0 10486.4 63.4331   2
  -4  -2   0 10576.4 38.9270   2
   4  -2   0 10730.6 45.3280   1
  -4  -2  -1 16623.3 79.4592   3
   4  -2   1 16844.3 81.6302   2
   4  -2   1 16987.1 56.4009   1
  -4  -2  -2 86.7236 15.9296   3
   4  -2   2 94.1885 17.3898   2
  -4  -2  -2 47.1108 11.9616   2
   4  -2   2 80.6566 12.1278   1
  -4  -2  -3 4593.65 41.3000   3
   4  -2   3 4428.28 45.3686   2
  -4  -2  -3 4599.54 37.1867   2
   4  -2   3 4347.52 31.9460   1
  -4  -2  -4 11562.7 61.2239   2
   4  -2   4 11435.6 53.0629   1
  -4  -2  -4 11374.7 60.8228   3
  -4  -2  -5 54.4901 17.4391   2
   4  -2   5 24.6501 14.0024   1
  -4  -2  -5 50.9427 14.7563   3
  -4  -2  -6 1612.88 30.4859   2
   4  -2   6 1666.61 26.2910   1
  -4  -2  -6 1671.30 25.7352   3
  -4  -2  -7 5312.47 51.4738   2
   4  -2   7 5355.28 44.9968   1
  -4  -2  -7 5210.43 39.5763   3
  -4  -2  -8 1293.97 21.6930   3
   4  -2   8 1294.61 26.9944   1
  -4  -2  -8 1361.44 32.0948   2
  -4  -2  -9 3177.45 29.3442   3
   4  -2   9 3283.12 40.6385   1
  -4  -2  -9 3407.71 47.2908   2
  -4  -2 -10 4604.24 31.8818   3
   4  -2  10 4697.17 49.8044   1
  -4  -2 -10 4703.97 56.4678   2
  -4  -2 -11 882.529 15.7139   3
  -4  -2 -11 932.000 33.4450   2
   4  -2  11 883.074 29.2086   1
  -4  -2 -12 1968.21 44.3209   2
   4  -2  12 2085.17 40.2273   1
  -4  -2 -13 569.340 33.5469   2
   4  -2  13 648.336 30.0701   1
  -4  -2 -14 1079.62 39.8214   2
   4  -2  14 972.413 35.0306   1
  -4  -2 -15 570.364 35.8903   2
   4  -2  15 543.348 32.5038   1
  -4  -2 -16 4540.68 69.4573   2
   4  -2  16 4491.47 65.4702   1
  -4  -2 -17 992.296 42.5303   2
   4  -2  17 1031.30 40.4922   1
  -4  -2 -18 3012.69 62.8964   2
   4  -2  18 2974.26 59.2409   1
  -4  -2 -19 1472.58 51.5179   2
   4  -2  19 1358.02 47.5673   1
  -4  -2 -20 91.4938 34.5490   2
   4  -2  20 74.2019 32.2210   1
  -4  -2 -21 703.989 45.1242   2
   4  -2  21 651.031 42.5563   1
  -4  -2 -22 123.344 38.9644   2
   4  -2  22 48.2611 34.8340   1
  -4  -2 -23 119.467 39.0230   2
   4  -2  23 118.053 36.0711   1
  -4  -2 -24 59.7565 38.5662   2
   4  -2  24 65.6931 38.2880   1
  -4  -2 -25 46.6039 39.1883   2
   4  -2  25-6.03102 39.4588   1
  -4  -2 -26 719.642 50.0136   2
   4  -2  26 809.800 52.7089   1
  -4  -2 -27 503.176 50.8867   2
   4  -2  27 377.883 49.3773   1
  -4  -2 -28 102.254 44.3620   2
   4  -2  28-15.6432 45.0364   1
   4  -2  29 478.816 54.6417   1
  -4  -1  29 72.9221 42.5746   1
   4  -1 -28 118.426 37.3533   2
  -4  -1  28 127.406 43.4090   1
   4  -1 -27 11.4973 34.8095   2
  -4  -1  27 41.5679 41.8944   1
   4  -1 -26 1347.69 51.7399   2
  -4  -1  26 1365.97 58.1846   1
   4  -1 -25 379.048 38.5824   2
  -4  -1  25 287.751 40.4097   1
   4  -1 -24 1167.35 47.0810   2
  -4  -1  24 1087.88 52.4057   1
   4  -1 -23 198.800 33.0034   2
   4  -1 -22 274.992 33.3839   2
   4  -1 -21 41.9214 27.8282   2
   4  -1 -20 1748.79 47.0872   2
   4  -1 -19 609.412 41.2353   1
   4  -1 -19 637.524 34.2062   2
  -4  -1  19 650.754 31.9808   3
   4  -1 -18 3157.61 54.8476   2
  -4  -1  18 3220.07 51.7038   3
   4  -1 -18 3003.14 62.5451   1
   4  -1 -17 133.143 27.8795   2
  -4  -1  17 149.484 25.9587   3
   4  -1 -17 134.280 31.2472   1
   4  -1 -16 3349.17 52.4878   2
  -4  -1  16 3212.86 50.2266   3
   4  -1 -16 3308.86 59.6427   1
   4  -1 -15 1139.96 34.9350   2
  -4  -1  15 1017.08 33.1088   3
   4  -1 -15 1065.98 40.5358   1
   4  -1 -14 1533.07 37.2715   2
  -4  -1  14 1508.62 36.4979   3
   4  -1 -14 1402.84 41.0275   1
   4  -1 -13 3347.87 47.0107   2
  -4  -1  13 3321.83 47.9158   3
   4  -1 -13 3358.58 52.7203   1
   4  -1 -12 1780.59 35.0126   2
  -4  -1  12 1736.22 36.1174   3
   4  -1 -12 1796.73 40.7716   1
   4  -1 -11 167.273 19.9087   2
  -4  -1  11 191.122 21.1029   3
   4  -1 -11 185.502 23.2930   1
   4  -1 -10 1725.88 31.7136   2
  -4  -1  10 1863.83 35.0416   3
   4  -1 -10 1780.59 36.4945   1
   4  -1  -9 2007.70 32.7887   2
  -4  -1   9 1972.61 35.5631   3
   4  -1  -9 1996.23 36.8097   1
   4  -1  -8 2888.69 35.5206   2
  -4  -1   8 2825.67 40.0525   3
   4  -1  -8 2863.18 39.7700   1
   4  -1  -7 445.278 21.3025   2
  -4  -1   7 370.587 23.1425   3
   4  -1  -7 422.142 21.9157   1
   4  -1  -6 9445.44 55.0329   2
  -4  -1   6 9448.49 65.6090   3
   4  -1  -6 9197.06 61.1384   1
   4  -1  -5 6132.05 43.6684   2
  -4  -1   5 6251.29 52.9774   3
   4  -1  -5 6377.81 48.8781   1
  -4  -1   4 43.0675 17.5368   3
   4  -1  -4 55.8347 14.8492   1
   4  -1  -4 68.9538 14.6604   2
  -4  -1   3 3569.91 40.2836   3
   4  -1  -3 3528.24 34.1768   1
   4  -1  -3 3590.76 33.8424   2
  -4  -1   2 1742.54 30.2175   3
   4  -1  -2 1760.34 25.0947   1
   4  -1  -2 1754.08 25.0838   2
  -4  -1   1 4506.61 42.5180   3
   4  -1  -1 4351.68 36.0937   2
   4  -1  -1 4389.08 35.4166   1
   4  -1   0 55.5416 12.7842   2
   4  -1   0 50.4716 14.2318   1
  -4  -1   0 58.1721 9.19807   2
  -4  -1   0 80.0389 16.8443   3
   4  -1   1 1531.01 25.5311   2
  -4  -1  -1 1619.76 27.8103   3
   4  -1   1 1528.73 23.4569   1
  -4  -1  -1 1585.53 19.4700   2
  -4  -1  -2 3385.83 36.2976   3
  -4  -1  -2 3560.89 29.6271   2
   4  -1   2 3569.46 33.3660   1
  -4  -1  -3 30001.7 88.1259   2
   4  -1   3 30299.5 90.5057   1
  -4  -1  -3 30464.8 95.8902   3
  -4  -1  -4 9523.93 54.4087   2
   4  -1   4 9414.99 53.7532   1
  -4  -1  -4 9496.10 54.0480   3
  -4  -1  -5 5703.45 45.9934   2
   4  -1   5 5703.74 44.8660   1
  -4  -1  -5 5714.83 42.0456   3
  -4  -1  -6 6764.26 52.7534   2
   4  -1   6 6705.46 50.9333   1
  -4  -1  -6 6740.31 43.9159   3
  -4  -1  -7 12449.2 74.0774   2
   4  -1   7 12220.2 69.9939   1
  -4  -1  -8 10294.1 71.3102   2
   4  -1   8 10085.6 67.1552   1
  -4  -1  -8 9938.20 49.2317   3
  -4  -1  -9 2756.94 41.7339   2
   4  -1   9 2704.98 40.2315   1
  -4  -1  -9 2593.38 25.9514   3
  -4  -1 -10 458.289 25.3830   2
   4  -1  10 445.111 24.3772   1
  -4  -1 -10 427.486 14.3433   3
  -4  -1 -11 1440.31 36.4058   2
   4  -1  11 1492.37 35.3885   1
  -4  -1 -11 1372.89 18.0665   3
  -4  -1 -12 1029.65 14.4567   3
  -4  -1 -12 1050.91 34.8276   2
   4  -1  12 1074.26 32.9342   1
  -4  -1 -13 207.797 27.2441   2
   4  -1  13 241.433 26.3558   1
  -4  -1 -14 1247.49 40.6579   2
   4  -1  14 1350.47 40.1655   1
  -4  -1 -15 2374.93 52.2494   2
   4  -1  15 2486.14 51.1149   1
  -4  -1 -16 1097.08 43.4452   2
   4  -1  16 1178.29 42.5356   1
  -4  -1 -17 1337.45 46.9059   2
   4  -1  17 1243.81 43.0525   1
  -4  -1 -18 3116.41 63.0396   2
   4  -1  18 2972.01 60.0591   1
  -4  -1 -19 1468.24 51.3499   2
   4  -1  19 1340.41 47.4410   1
  -4  -1 -20 503.262 38.9107   2
   4  -1  20 543.582 39.2152   1
  -4  -1 -21 643.478 44.2556   2
   4  -1  21 647.374 43.6811   1
  -4  -1 -22 362.610 40.1515   2
   4  -1  22 336.712 38.9468   1
  -4  -1 -23 283.776 37.9701   2
   4  -1  23 254.372 39.5745   1
  -4  -1 -24 84.0726 38.4734   2
   4  -1  24 81.5708 39.4181   1
  -4  -1 -25 1359.80 59.7760   2
   4  -1  25 1154.36 57.0446   1
  -4  -1 -26 331.824 46.1843   2
   4  -1  26 310.017 45.8121   1
  -4  -1 -27 800.970 55.5892   2
   4  -1  27 733.695 56.1062   1
  -4  -1 -28 590.956 53.0057   2
   4  -1  28 483.895 53.6484   1
  -4  -1 -29 326.248 49.2475   2
   4  -1  29 381.298 52.8136   1
  -4   0  29 0.12804 42.0402   1
  -4   0  28 10.8481 39.3766   1
  -4   0  27 362.986 44.4403   1
   4   0 -26-9.48363 32.4440   2
  -4   0  26 10.3609 36.0665   1
   4   0 -25 41.2409 31.8289   2
  -4   0  25 41.8847 34.8245   1
   4   0 -24 129.232 30.9372   2
  -4   0  24 142.678 36.2326   1
   4   0 -23 804.108 39.2995   2
  -4   0  23 749.770 46.3205   1
   4   0 -22 173.366 29.3888   2
  -4   0  22 139.697 35.6487   1
   4   0 -21 4304.98 78.0671   1
   4   0 -21 4263.78 65.5143   2
   4   0 -20 368.087 40.3173   1
   4   0 -20 278.551 29.7722   2
   4   0 -19 1568.88 50.7609   1
   4   0 -19 1536.87 41.5487   2
   4   0 -18 3475.29 65.3935   1
  -4   0  18 3387.78 49.8103   3
   4   0 -18 3432.53 54.3196   2
   4   0 -17 2351.58 54.7851   1
   4   0 -17 2336.17 45.7570   2
  -4   0  17 2468.78 44.1048   3
  -4   0  16 61.1337 24.6648   3
   4   0 -16 36.0115 27.6880   1
   4   0 -16 56.0231 22.9975   2
   4   0 -15 104.338 28.9771   1
   4   0 -15 90.3011 22.4128   2
  -4   0  15 144.602 24.6739   3
  -4   0  14 11.0581 22.0696   3
   4   0 -14 6.55195 25.0131   1
   4   0 -14 36.9463 20.7072   2
  -4   0  13 32.0573 20.9104   3
   4   0 -13 58.9103 24.2021   1
   4   0 -13 28.7570 19.2465   2
  -4   0  12 33.8109 20.3398   3
   4   0 -12 52.8442 22.8127   1
   4   0 -12 31.7258 17.8716   2
   4   0 -11 857.583 30.1141   1
   4   0 -11 796.938 22.6303   2
  -4   0  11 759.711 26.7268   3
  -4   0  10 43.0622 19.7251   3
   4   0 -10 25.7684 14.9636   2
   4   0 -10 43.7148 20.1172   1
   4   0  -9 6327.27 45.7177   2
   4   0  -9 6452.05 60.9104   1
  -4   0   9 6320.44 55.2377   3
   4   0  -8 622.353 18.6621   2
   4   0  -8 638.428 25.7422   1
  -4   0   8 648.906 24.4171   3
   4   0  -7 3542.61 30.5405   2
  -4   0   7 3537.97 42.8829   3
   4   0  -7 3411.03 43.5035   1
   4   0  -6 267.059 14.3309   2
  -4   0   6 216.092 20.9684   3
   4   0  -6 247.689 20.6199   1
   4   0  -5 3654.75 27.0064   2
  -4   0   5 3598.28 41.9178   3
   4   0  -5 3760.68 41.1199   1
  -4   0   4 14242.3 75.5317   3
   4   0  -4 14046.0 71.4090   1
   4   0  -4 14351.5 48.3306   2
  -4   0   3 4554.64 44.6064   3
   4   0  -3 4415.96 40.9374   1
   4   0  -3 4464.42 27.8832   2
  -4   0   2 25767.9 96.5373   3
   4   0  -2 26018.8 91.2245   1
   4   0  -1 6345.64 33.9393   2
  -4   0   1 6441.21 49.7467   3
   4   0   0 50847.9 123.780   1
  -4   0   0 51512.0 131.485   3
  -4   0  -1 425.397 15.1182   2
   4   0   1 432.158 20.3288   1
  -4   0  -1 422.582 20.6214   3
  -4   0  -2 4075.40 35.1506   2
   4   0   2 4008.06 39.2491   1
  -4   0  -2 4024.09 38.4167   3
  -4   0  -3 1158.21 22.9218   2
   4   0   3 1132.46 25.2621   1
  -4   0  -3 1148.11 23.8494   3
  -4   0  -4 4137.86 39.9586   2
   4   0   4 4318.36 41.8828   1
  -4   0  -4 4277.27 38.4977   3
  -4   0  -5 458.839 20.4785   2
  -4   0  -5 486.499 19.0108   3
   4   0   5 473.706 21.7640   1
  -4   0  -6 6905.23 55.5798   2
  -4   0  -6 6931.72 45.9244   3
   4   0   6 7132.72 56.3646   1
  -4   0  -7 539.311 23.1487   2
  -4   0  -7 488.780 18.1895   3
   4   0   7 527.150 24.2861   1
  -4   0  -8 16.1082 20.1139   2
  -4   0  -8 27.3323 14.1543   3
   4   0   8-0.52562 20.6351   1
  -4   0  -9 494.529 24.8757   2
  -4   0  -9 577.893 17.2801   3
   4   0   9 552.276 26.0241   1
  -4   0 -10 150.501 22.1958   2
  -4   0 -10 156.542 12.9675   3
   4   0  10 195.709 23.2929   1
  -4   0 -11 3159.40 29.1549   3
   4   0  11 3190.70 49.4999   1
  -4   0 -11 3111.76 49.0663   2
  -4   0 -12 15467.9 59.0084   3
  -4   0 -12 15687.7 104.488   2
  -4   0 -13 907.590 17.0056   3
   4   0  13 906.565 35.6661   1
  -4   0 -13 940.691 36.2546   2
   4   0  14 2718.20 52.3414   1
  -4   0 -14 2902.77 54.0636   2
   4   0  15 39.4347 27.9703   1
  -4   0 -15 41.2740 27.4008   2
   4   0  16 22.5709 29.4378   1
  -4   0 -16 3.51100 29.0211   2
   4   0  17 2683.05 58.8975   1
  -4   0 -17 2819.23 59.3421   2
   4   0  18 1006.01 44.1326   1
  -4   0 -18 1059.31 44.7984   2
   4   0  19 4709.84 75.9300   1
  -4   0 -19 4718.39 76.7630   2
   4   0  20 14.4224 33.6733   1
  -4   0 -20 49.4650 33.6299   2
   4   0  21 3481.87 73.2148   1
  -4   0 -21 3508.44 73.1960   2
   4   0  22 97.3002 38.2956   1
  -4   0 -22 83.8499 36.8891   2
   4   0  23-8.11551 36.9822   1
  -4   0 -23-5.56933 33.6929   2
   4   0  24 212.388 41.6625   1
  -4   0 -24 255.618 42.1782   2
   4   0  25-65.2837 41.1187   1
  -4   0 -25-23.3808 37.9604   2
   4   0  26 13.8765 42.5029   1
  -4   0 -26 117.311 41.6120   2
   4   0  27 205.126 47.0777   1
  -4   0 -27 110.873 40.9546   2
   4   0  28 281.253 49.5723   1
  -4   0 -28 316.567 48.2314   2
   4   0  29 898.092 61.8272   1
  -4   0 -29 1040.96 61.8704   2
  -4   1  29 66.4262 42.3024   1
  -4   1  28 12.3721 41.4327   1
  -4   1  27 33.9115 40.3958   1
  -4   1  26 1235.25 56.2611   1
  -4   1  25 315.734 40.7191   1
  -4   1  24 1163.04 51.2361   1
  -4   1  23 211.121 36.5747   1
   4   1 -23 197.818 30.4365   2
   4   1 -22 290.125 40.3408   1
  -4   1  22 246.179 35.2527   1
   4   1 -22 311.652 30.9626   2
   4   1 -21 0.52917 34.0361   1
  -4   1  21-25.3321 30.7985   1
   4   1 -21 86.5310 27.0984   2
   4   1 -20 1877.75 55.1987   1
  -4   1  20 1770.55 51.9172   1
   4   1 -20 1767.67 44.0650   2
   4   1 -19 690.057 31.6609   2
   4   1 -19 728.382 42.1309   1
   4   1 -18 3129.61 50.6522   2
  -4   1  18 3131.02 47.1202   3
   4   1 -18 3184.29 63.1160   1
   4   1 -17 168.467 23.5357   2
  -4   1  17 177.791 25.3750   3
   4   1 -17 140.468 30.5081   1
   4   1 -16 3185.06 46.6164   2
  -4   1  16 3225.91 47.8363   3
   4   1 -16 3111.36 60.1842   1
   4   1 -15 997.450 30.0566   2
  -4   1  15 1038.67 32.8428   3
   4   1 -15 1033.42 41.2172   1
   4   1 -14 1517.66 31.7807   2
  -4   1  14 1490.37 34.9658   3
   4   1 -14 1368.64 43.0910   1
   4   1 -13 3310.94 40.4300   2
  -4   1  13 3280.61 44.7714   3
   4   1 -13 3268.19 53.8903   1
   4   1 -12 1805.91 29.6823   2
  -4   1  12 1741.79 34.7061   3
   4   1 -12 1745.04 42.0469   1
   4   1 -11 155.783 15.4961   2
  -4   1  11 157.576 21.5093   3
   4   1 -11 213.154 23.7090   1
   4   1 -10 1875.22 26.2674   2
  -4   1  10 1818.01 34.5195   3
   4   1 -10 1882.22 39.9549   1
   4   1  -9 1957.11 24.7225   2
  -4   1   9 1974.85 35.3604   3
   4   1  -9 1996.17 38.5777   1
   4   1  -8 2831.44 25.9809   2
  -4   1   8 2804.75 39.4369   3
   4   1  -8 2870.02 43.4556   1
   4   1  -7 409.778 12.5143   2
  -4   1   7 414.891 23.9086   3
   4   1  -7 405.193 25.0742   1
   4   1  -6 9444.23 67.5655   1
  -4   1   6 9552.74 64.6559   3
   4   1  -6 9659.66 33.9733   2
   4   1  -5 6190.85 53.6439   1
  -4   1   5 6326.62 52.8450   3
   4   1  -5 6266.82 22.0657   2
  -4   1   4 62.4861 19.0487   3
   4   1  -4 56.0025 18.2041   1
  -4   1   3 3597.22 40.8128   3
   4   1  -3 3657.62 40.5368   1
  -4   1   2 1794.19 31.6549   3
   4   1  -2 1807.54 30.5501   1
  -4   1   1 4399.73 43.7243   3
   4   1  -1 4345.84 43.7066   1
  -4   1   0 29.7289 18.4749   3
   4   1   0 80.7346 19.0556   1
  -4   1  -1 1532.51 28.7757   3
   4   1   1 1594.48 30.0900   1
  -4   1  -2 3509.12 37.9428   3
  -4   1  -2 3634.48 38.5970   2
  -4   1  -3 30487.5 101.826   3
   4   1   3 30556.1 108.512   1
  -4   1  -4 9532.14 58.9171   3
   4   1   4 9516.93 64.7951   1
  -4   1  -4 9771.88 62.8465   2
  -4   1  -5 5774.36 52.1443   2
  -4   1  -5 5657.95 46.9899   3
   4   1   5 5522.28 51.2778   1
  -4   1  -6 6804.40 57.8044   2
  -4   1  -6 6837.63 50.1054   3
   4   1   6 6780.28 59.8081   1
  -4   1  -7 12283.8 79.7958   2
   4   1   7 11978.4 78.7031   1
  -4   1  -7 12268.0 65.1951   3
  -4   1  -8 9896.48 74.5587   2
   4   1   8 10157.9 75.0348   1
  -4   1  -8 10128.6 59.4529   3
   4   1   9 2771.00 44.8311   1
  -4   1  -9 2688.17 32.6596   3
  -4   1 -10 424.973 17.7397   3
   4   1  10 431.921 28.4968   1
  -4   1 -10 449.098 26.5207   2
  -4   1 -11 1507.52 25.7225   3
   4   1  11 1541.17 39.4693   1
  -4   1 -11 1498.34 37.7744   2
  -4   1 -12 1084.33 23.0214   3
   4   1  12 980.884 35.5478   1
  -4   1 -12 1030.11 35.9491   2
  -4   1 -13 226.035 16.0177   3
   4   1  13 224.376 31.2100   1
  -4   1 -13 195.458 28.0139   2
  -4   1 -14 1263.55 23.7316   3
  -4   1 -14 1280.93 41.2912   2
   4   1  14 1340.31 43.2520   1
  -4   1 -15 2439.82 52.9669   2
   4   1  15 2506.89 53.9661   1
  -4   1 -16 1142.76 42.2327   2
   4   1  16 1129.16 44.2223   1
  -4   1 -17 1285.17 45.5106   2
   4   1  17 1325.89 45.8839   1
  -4   1 -18 2966.25 62.0107   2
   4   1  18 2926.22 64.0703   1
  -4   1 -19 1421.05 49.7533   2
   4   1  19 1430.96 49.4411   1
  -4   1 -20 421.668 38.5367   2
   4   1  20 492.658 40.5564   1
  -4   1 -21 586.226 40.8673   2
   4   1  21 687.947 44.7791   1
  -4   1 -22 331.902 39.2846   2
   4   1  22 352.124 40.6730   1
  -4   1 -23 290.840 39.5822   2
   4   1  23 240.632 42.5797   1
  -4   1 -24 127.859 37.9176   2
   4   1  24 88.9421 39.8441   1
  -4   1 -25 1473.51 59.9042   2
   4   1  25 1224.02 59.8988   1
  -4   1 -26 370.828 45.2665   2
   4   1  26 308.358 49.4398   1
  -4   1 -27 767.383 55.5864   2
   4   1  27 852.704 59.1319   1
  -4   1 -28 500.420 50.8836   2
   4   1  28 541.835 55.9827   1
  -4   1 -29 445.755 52.2034   2
   4   1  29 399.193 55.8295   1
  -4   2  29 5.82749 42.5516   1
  -4   2  28 213.901 46.7809   1
  -4   2  27 1806.41 66.9197   1
  -4   2  26 70.7376 40.5800   1
  -4   2  25 581.393 46.8842   1
  -4   2  24 7.48479 33.8865   1
   4   2 -24 16.1513 37.7071   1
  -4   2  23 550.302 43.8808   1
   4   2 -23 585.707 47.4102   1
  -4   2  22 285.270 36.2830   1
   4   2 -22 324.648 40.0342   1
  -4   2  21 537.142 38.4108   1
   4   2 -21 541.877 41.0309   1
   4   2 -20 195.270 26.5930   2
  -4   2  20 186.684 32.8595   1
   4   2 -19 1601.90 40.5551   2
  -4   2  19 1544.13 49.2453   1
   4   2 -19 1513.90 50.2907   1
   4   2 -18 1488.89 37.6998   2
  -4   2  18 1439.02 46.4873   1
   4   2 -18 1473.30 50.1530   1
  -4   2  17 895.647 31.6297   3
   4   2 -17 872.243 30.5378   2
  -4   2  17 813.556 38.6448   1
   4   2 -17 891.653 41.7670   1
  -4   2  16 1211.39 33.8333   3
   4   2 -16 1221.18 32.7079   2
   4   2 -15 3672.54 61.7534   1
  -4   2  15 3600.50 48.2910   3
   4   2 -15 3662.65 46.8201   2
   4   2 -14 692.910 35.6888   1
  -4   2  14 742.065 29.5070   3
   4   2 -14 777.173 25.8647   2
   4   2 -13 2000.57 45.0907   1
  -4   2  13 1849.51 36.9926   3
   4   2 -12 1570.93 40.5097   1
  -4   2  12 1713.78 35.5373   3
   4   2 -12 1725.74 28.7129   2
   4   2 -11 604.796 30.5021   1
  -4   2  11 657.905 26.2285   3
   4   2 -11 702.645 19.4485   2
   4   2 -10 3033.24 48.5608   1
  -4   2  10 2897.23 41.7747   3
   4   2 -10 3020.62 30.4318   2
   4   2  -9 12983.8 88.9209   1
   4   2  -9 12913.8 54.4204   2
  -4   2   9 12735.6 76.9883   3
  -4   2   8 1280.27 30.5406   3
   4   2  -8 1245.06 33.8111   1
   4   2  -8 1242.60 17.7281   2
  -4   2   7 468.763 24.6440   3
   4   2  -7 519.389 26.4372   1
   4   2  -7 508.428 11.4866   2
   4   2  -6 757.851 28.7129   1
  -4   2   6 872.511 27.5662   3
   4   2  -5 2948.14 41.3776   1
  -4   2   5 2840.77 39.3835   3
   4   2  -4 15517.9 84.6556   1
  -4   2   4 15618.3 81.8256   3
   4   2  -3 2585.51 39.0399   1
  -4   2   3 2612.89 38.0353   3
   4   2  -2 4095.27 45.1998   1
  -4   2   2 4122.34 45.7079   3
   4   2  -1 220.727 22.9712   1
  -4   2   1 212.421 21.8632   3
   4   2   0 10469.5 69.0494   1
  -4   2   0 10954.1 68.7871   3
   4   2   1 16407.3 85.9950   1
  -4   2  -1 17063.6 84.3269   3
   4   2   2 46.1584 21.6590   1
  -4   2  -2 49.5471 20.3028   3
   4   2   3 4538.54 49.8504   1
  -4   2  -3 4598.83 47.0070   3
   4   2   4 11461.1 75.9183   1
  -4   2  -4 11552.6 70.7532   3
  -4   2  -5 61.9318 21.1252   2
   4   2   5 82.3308 22.9656   1
  -4   2  -5 83.6753 19.0997   3
   4   2   6 1694.40 36.0959   1
  -4   2  -6 1552.06 34.7254   2
  -4   2  -6 1628.15 31.0076   3
   4   2   7 5353.60 57.8176   1
  -4   2  -7 5331.91 49.9140   3
  -4   2  -8 1367.95 28.4603   3
   4   2   8 1310.96 35.6889   1
  -4   2  -8 1309.27 33.8559   2
   4   2   9 3562.24 51.9019   1
  -4   2  -9 3479.94 50.8064   2
  -4   2 -10 4847.84 47.4827   3
   4   2  10 4788.21 62.4585   1
  -4   2 -10 4580.82 59.5781   2
  -4   2 -11 983.530 26.4343   3
   4   2  11 907.237 36.1115   1
  -4   2 -11 943.988 35.2129   2
  -4   2 -12 2029.72 33.8715   3
   4   2  12 2071.96 47.2178   1
  -4   2 -12 2024.49 46.7548   2
  -4   2 -13 630.719 23.3095   3
   4   2  13 606.969 36.5735   1
  -4   2 -13 572.016 32.6663   2
[truncated: 528,372 more chars]
