# Supplementary material for: Solvatomorphism of Moxidectin
Source: Molecules. 2021 Aug 11;26(16):4869. doi: 10.3390/molecules26164869 (PMC8398095; doi:10.3390/molecules26164869)
Supplement: Supplementary file 1 [file molecules-26-04869-s001.zip › molecules-1312668-supplementary/ESI/Moxi.2iPrOH_RT.cif]

 
data_vale25
# start Validation Reply Form
_vrf_PLAT869_vale25
;
RESPONSE:
The same crystal structure has been determined at lower temperature 
where the atomic sites could be determined reliably. This crystal 
structure was measured at room temperature, where all attempts to 
reasonably refine solvent molecules failed. Therefore, the SQUEEZE 
routine implemented in PLATON was applied and a squeezed electron 
count of 187 electrons per unit cell is obtained:
======================================================
N: Total Potential Solvent Accessible Void Vol 
(SOLV-Map Value) ...  659 Ang^3
N: Electron Count Voids / Cell =     129

This is in accordance with two loosely packed iso-propanol molecules 
per asymmetric unit.
;
_vrf_PLAT606_vale25
;
RESPONSE:
SQUEEZE was applied. See response above.
;
_vrf_PLAT420_vale25
;
RESPONSE:
Caused by applying SQUEEZE. There is a hydrogen bond the solvent mol-
ecule. For further details see the low-temperature measurement or the 
article.
;
_vrf_PLAT032_vale25
;
RESPONSE:
The absolute structure of the molecule is known and was not deter-
mined by anomalous-dispersion effects. The sample was a weak anoma-
lous scatterer. The absolute structure parameter was calculated to be 
0.2(3) which is meaningless for the determination of the absolute 
structure. It was thus deleted from the *.cif file.
;
_vrf_PLAT791_vale25
;
RESPONSE:
The absolute structure of the molecule is known and was not deter-
mined by anomalous-dispersion effects. The sample was a weak anoma-
lous scatterer. The absolute structure parameter was calculated to be 
0.2(3) which is meaningless for the determination of the absolute 
structure. It was thus deleted from the *.cif file.
;
# end Validation Reply Form
 
_audit_creation_method            'SHELXL-2018/3'
_shelx_SHELXL_version_number      '2018/3'
_chemical_name_systematic         ?
_chemical_name_common                   'Moxidectin.2iso-PrOH'
_chemical_melting_point                 'Not measured'
_chemical_formula_moiety                'C37 H53 N1 O8'
_chemical_formula_sum
 'C37 H53 N O8' 
_chemical_formula_weight          639.80

loop_
 _atom_type_symbol
 _atom_type_description
 _atom_type_scat_dispersion_real
 _atom_type_scat_dispersion_imag
 _atom_type_scat_source
 'C'  'C'   0.0033   0.0016
 'International Tables Vol C Tables 4.2.6.8 and 6.1.1.4'
 'H'  'H'   0.0000   0.0000
 'International Tables Vol C Tables 4.2.6.8 and 6.1.1.4'
 'N'  'N'   0.0061   0.0033
 'International Tables Vol C Tables 4.2.6.8 and 6.1.1.4'
 'O'  'O'   0.0106   0.0060
 'International Tables Vol C Tables 4.2.6.8 and 6.1.1.4'
 
_space_group_crystal_system       monoclinic
_space_group_IT_number            4
_space_group_name_H-M_alt         'P 21'
_space_group_name_Hall            'P 2yb'
 
_shelx_space_group_comment
;
The symmetry employed for this shelxl refinement is uniquely defined
by the following loop, which should always be used as a source of
symmetry information in preference to the above space-group names.
They are only intended as comments.
;
 
loop_
 _space_group_symop_operation_xyz
 'x, y, z'
 '-x, y+1/2, -z'
 
_cell_length_a                    11.5186(5)
_cell_length_b                    9.1524(4)
_cell_length_c                    21.8079(9)
_cell_angle_alpha                 90
_cell_angle_beta                  93.005(4)
_cell_angle_gamma                 90
_cell_volume                      2295.89(17)
_cell_formula_units_Z             2
_cell_measurement_temperature     293(2)
_cell_measurement_reflns_used   17060
_cell_measurement_theta_min     1.9110
_cell_measurement_theta_max     31.3470
 
_exptl_crystal_description                prism
_exptl_crystal_colour                     'colorless'
_exptl_crystal_density_meas       ?
_exptl_crystal_density_method     ?
_exptl_crystal_density_diffrn     0.925          
_exptl_crystal_F_000              692
_exptl_transmission_factor_min    ?
_exptl_transmission_factor_max    ?
_exptl_crystal_size_max                             0.150
_exptl_crystal_size_mid                             0.100
_exptl_crystal_size_min                             0.100
_exptl_absorpt_coefficient_mu     0.064
_shelx_estimated_absorpt_T_min    ?
_shelx_estimated_absorpt_T_max    ?
_exptl_absorpt_correction_type            multi-scan
_exptl_absorpt_correction_T_min                   0.88732
_exptl_absorpt_correction_T_max                   1.00000
_exptl_absorpt_process_details
;
CrysAlisPro 1.171.40.53 (Rigaku Oxford Diffraction, 2019)
Empirical absorption correction using spherical harmonics,
 implemented in SCALE3 ABSPACK scaling algorithm.
;
_exptl_absorpt_special_details    ?
_diffrn_ambient_temperature       293(2)
_diffrn_radiation_wavelength      0.71073
_diffrn_radiation_type            MoK\a
_diffrn_source 'fine-focus sealed X-ray tube'
_diffrn_measurement_device_type         'goniometer'
_diffrn_measurement_method '\w scans'
_diffrn_detector_area_resol_mean  ?
_diffrn_reflns_number             30751
_diffrn_reflns_av_unetI/netI      0.0185
_diffrn_reflns_av_R_equivalents   0.0181
_diffrn_reflns_limit_h_min        -15
_diffrn_reflns_limit_h_max        15
_diffrn_reflns_limit_k_min        -12
_diffrn_reflns_limit_k_max        12
_diffrn_reflns_limit_l_min        -29
_diffrn_reflns_limit_l_max        29
_diffrn_reflns_theta_min          1.770
_diffrn_reflns_theta_max          28.282
_diffrn_reflns_theta_full         25.242
_diffrn_measured_fraction_theta_max   1.000
_diffrn_measured_fraction_theta_full  1.000
_diffrn_reflns_Laue_measured_fraction_max    1.000
_diffrn_reflns_Laue_measured_fraction_full   1.000
_diffrn_reflns_point_group_measured_fraction_max   0.999
_diffrn_reflns_point_group_measured_fraction_full  1.000
_reflns_number_total              11396
_reflns_number_gt                 8779
_reflns_threshold_expression      'I > 2\s(I)'
_reflns_Friedel_coverage          0.883
_reflns_Friedel_fraction_max      0.999
_reflns_Friedel_fraction_full     1.000
 
_reflns_special_details
;
 Reflections were merged by SHELXL according to the crystal
 class for the calculation of statistics and refinement.
 
 Structure factors included contributions from the .fab file.
 
 _reflns_Friedel_fraction is defined as the number of unique
 Friedel pairs measured divided by the number that would be
 possible theoretically, ignoring centric projections and
 systematic absences.
;
 
_computing_data_collection     'APEX-II (Bruker, 2004)'
_computing_cell_refinement     'CrysAlisPro 1.171.40.53 (Rigaku OD, 2019)'
_computing_data_reduction      'CrysAlisPro 1.171.40.53 (Rigaku OD, 2019)'
_computing_structure_solution           'SHELXT 2014/5 (Sheldrick, 2014)'
_computing_structure_refinement 'SHELXL-2018/3 (Sheldrick, 2018)'
_computing_molecular_graphics     ?
_computing_publication_material   ?
_refine_special_details           ?
_refine_ls_structure_factor_coef  Fsqd
_refine_ls_matrix_type            full
_refine_ls_weighting_scheme       calc
_refine_ls_weighting_details
'w=1/[\s^2^(Fo^2^)+(0.0600P)^2^+0.0882P] where P=(Fo^2^+2Fc^2^)/3'
_atom_sites_solution_primary            'dual'
_atom_sites_solution_secondary    ?
_atom_sites_solution_hydrogens    geom
_refine_ls_hydrogen_treatment     constr
_refine_ls_extinction_method      none
_refine_ls_extinction_coef        .
_refine_ls_abs_structure_details
;
 Flack x determined using 3301 quotients [(I+)-(I-)]/[(I+)+(I-)]
 (Parsons, Flack and Wagner, Acta Cryst. B69 (2013) 249-259).
;
_chemical_absolute_configuration        rm
_refine_ls_number_reflns          11396
_refine_ls_number_parameters      426
_refine_ls_number_restraints      1
_refine_ls_R_factor_all           0.0572
_refine_ls_R_factor_gt            0.0413
_refine_ls_wR_factor_ref          0.1133
_refine_ls_wR_factor_gt           0.1057
_refine_ls_goodness_of_fit_ref    1.052
_refine_ls_restrained_S_all       1.051
_refine_ls_shift/su_max           0.005
_refine_ls_shift/su_mean          0.000
 
loop_
 _atom_site_label
 _atom_site_type_symbol
 _atom_site_fract_x
 _atom_site_fract_y
 _atom_site_fract_z
 _atom_site_U_iso_or_equiv
 _atom_site_adp_type
 _atom_site_occupancy
 _atom_site_site_symmetry_order  
 _atom_site_calc_flag
 _atom_site_refinement_flags_posn
 _atom_site_refinement_flags_adp
 _atom_site_refinement_flags_occupancy
 _atom_site_disorder_assembly
 _atom_site_disorder_group
C1 C 0.48324(17) 0.1740(2) 0.80121(9) 0.0469(4) Uani 1 1 d . . . . .
C2 C 0.49814(17) 0.2344(2) 0.86616(9) 0.0467(4) Uani 1 1 d . . . . .
H1 H 0.449687 0.322207 0.867449 0.056 Uiso 1 1 calc R U . . .
C3 C 0.6203(2) 0.2810(3) 0.88316(11) 0.0599(5) Uani 1 1 d . . . . .
H2 H 0.664076 0.318922 0.852236 0.072 Uiso 1 1 calc R U . . .
C4 C 0.6702(2) 0.2721(3) 0.93890(11) 0.0630(6) Uani 1 1 d . . . . .
C5 C 0.6143(2) 0.1901(3) 0.98940(10) 0.0597(5) Uani 1 1 d . . . . .
H3 H 0.652558 0.094702 0.993369 0.072 Uiso 1 1 calc R U . . .
C6 C 0.4862(2) 0.1632(3) 0.97748(9) 0.0553(5) Uani 1 1 d . . . . .
H4 H 0.461770 0.086068 1.005198 0.066 Uiso 1 1 calc R U . . .
C7 C 0.44696(17) 0.1219(2) 0.91145(9) 0.0467(4) Uani 1 1 d . . . . .
C8 C 0.31687(18) 0.1464(2) 0.91456(9) 0.0521(5) Uani 1 1 d . . . . .
C9 C 0.23437(18) 0.0709(2) 0.88523(10) 0.0540(5) Uani 1 1 d . . . . .
H5 H 0.258319 -0.004998 0.860524 0.065 Uiso 1 1 calc R U . . .
C10 C 0.1093(2) 0.0934(3) 0.88719(11) 0.0631(6) Uani 1 1 d . . . . .
H6 H 0.083289 0.168512 0.911681 0.076 Uiso 1 1 calc R U . . .
C11 C 0.0312(2) 0.0139(3) 0.85649(12) 0.0669(6) Uani 1 1 d . . . . .
H7 H 0.059342 -0.061462 0.832838 0.080 Uiso 1 1 calc R U . . .
C12 C -0.0987(2) 0.0311(4) 0.85528(13) 0.0744(7) Uani 1 1 d . . . . .
H8 H -0.115812 0.131711 0.867246 0.089 Uiso 1 1 calc R U . . .
C13 C -0.1524(2) 0.0064(4) 0.79072(13) 0.0789(8) Uani 1 1 d . . . . .
H9 H -0.138823 -0.094075 0.778896 0.095 Uiso 1 1 calc R U . . .
H10 H -0.235843 0.020496 0.791308 0.095 Uiso 1 1 calc R U . . .
C14 C -0.1047(2) 0.1071(3) 0.74272(13) 0.0721(7) Uani 1 1 d . . . . .
C15 C -0.04043(18) 0.0550(4) 0.69911(12) 0.0689(6) Uani 1 1 d . . . . .
H11 H -0.032397 -0.046056 0.697856 0.083 Uiso 1 1 calc R U . . .
C16 C 0.02115(19) 0.1394(3) 0.65138(11) 0.0677(7) Uani 1 1 d . . . . .
H12 H 0.007375 0.243107 0.656594 0.081 Uiso 1 1 calc R U . . .
H13 H -0.009337 0.111482 0.610753 0.081 Uiso 1 1 calc R U . . .
C17 C 0.15091(17) 0.1090(3) 0.65720(9) 0.0536(5) Uani 1 1 d . . . . .
H14 H 0.163566 0.003423 0.654232 0.064 Uiso 1 1 calc R U . . .
C18 C 0.20686(18) 0.1636(3) 0.71740(9) 0.0592(6) Uani 1 1 d . . . . .
H15 H 0.192728 0.267581 0.721317 0.071 Uiso 1 1 calc R U . . .
H16 H 0.172135 0.114427 0.751321 0.071 Uiso 1 1 calc R U . . .
C19 C 0.33558(17) 0.1355(2) 0.72031(9) 0.0492(4) Uani 1 1 d . . . . .
H17 H 0.350273 0.030264 0.723495 0.059 Uiso 1 1 calc R U . . .
C20 C 0.39085(18) 0.1958(2) 0.66418(9) 0.0512(5) Uani 1 1 d . . . . .
H18 H 0.471054 0.163593 0.663992 0.061 Uiso 1 1 calc R U . . .
H19 H 0.390464 0.301735 0.665711 0.061 Uiso 1 1 calc R U . . .
C21 C 0.32527(17) 0.1446(2) 0.60564(9) 0.0473(4) Uani 1 1 d . . . . .
C22 C 0.3716(2) 0.2206(3) 0.54936(9) 0.0588(5) Uani 1 1 d . . . . .
H20 H 0.337800 0.317466 0.545814 0.071 Uiso 1 1 calc R U . . .
H21 H 0.455166 0.231964 0.555486 0.071 Uiso 1 1 calc R U . . .
C23 C 0.34536(17) 0.1386(3) 0.49007(9) 0.0514(5) Uani 1 1 d . . . . .
C24 C 0.34716(19) -0.0268(3) 0.49282(9) 0.0549(5) Uani 1 1 d . . . . .
H22 H 0.427994 -0.058070 0.500474 0.066 Uiso 1 1 calc R U . . .
C25 C 0.27906(17) -0.0699(2) 0.54891(9) 0.0483(4) Uani 1 1 d . . . . .
H23 H 0.202207 -0.023985 0.544504 0.058 Uiso 1 1 calc R U . . .
C26 C 0.26186(19) -0.2295(2) 0.56070(11) 0.0567(5) Uani 1 1 d . . . . .
C27 C 0.1552(2) -0.2782(3) 0.56525(12) 0.0610(6) Uani 1 1 d . . . . .
H24 H 0.097118 -0.208859 0.557721 0.073 Uiso 1 1 calc R U . . .
C28 C 0.1126(2) -0.4273(3) 0.58062(13) 0.0752(7) Uani 1 1 d . . . . .
H25 H 0.175879 -0.481834 0.601897 0.090 Uiso 1 1 calc R U . . .
C29 C 0.0703(4) -0.5107(4) 0.52485(17) 0.1046(11) Uani 1 1 d . . . . .
H26 H 0.045825 -0.606403 0.536773 0.157 Uiso 1 1 calc R U . . .
H27 H 0.131936 -0.519281 0.497113 0.157 Uiso 1 1 calc R U . . .
H28 H 0.005862 -0.460005 0.504873 0.157 Uiso 1 1 calc R U . . .
C30 C 0.0104(4) -0.4104(5) 0.6243(2) 0.1357(16) Uani 1 1 d . . . . .
H29 H -0.013529 -0.505176 0.637609 0.203 Uiso 1 1 calc R U . . .
H30 H -0.053762 -0.362588 0.602787 0.203 Uiso 1 1 calc R U . . .
H31 H 0.035697 -0.353010 0.659346 0.203 Uiso 1 1 calc R U . . .
C31 C 0.7895(3) 0.3330(4) 0.95498(16) 0.0938(10) Uani 1 1 d . . . . .
H32 H 0.838571 0.256927 0.972159 0.141 Uiso 1 1 calc R U . . .
H33 H 0.783734 0.410251 0.984436 0.141 Uiso 1 1 calc R U . . .
H34 H 0.822319 0.370548 0.918604 0.141 Uiso 1 1 calc R U . . .
C32 C 0.3050(2) 0.2652(3) 0.96180(13) 0.0719(7) Uani 1 1 d . . . . .
H35 H 0.273358 0.353273 0.942632 0.086 Uiso 1 1 calc R U . . .
H36 H 0.253748 0.234033 0.993203 0.086 Uiso 1 1 calc R U . . .
C33 C -0.1525(3) -0.0708(5) 0.90097(18) 0.1084(12) Uani 1 1 d . . . . .
H37 H -0.235194 -0.056735 0.899501 0.163 Uiso 1 1 calc R U . . .
H38 H -0.120752 -0.049857 0.941598 0.163 Uiso 1 1 calc R U . . .
H39 H -0.135551 -0.170282 0.890669 0.163 Uiso 1 1 calc R U . . .
C34 C -0.1365(4) 0.2645(5) 0.7478(2) 0.1178(14) Uani 1 1 d . . . . .
H40 H -0.094576 0.306801 0.782627 0.177 Uiso 1 1 calc R U . . .
H41 H -0.218489 0.272995 0.752843 0.177 Uiso 1 1 calc R U . . .
H42 H -0.116775 0.314932 0.711169 0.177 Uiso 1 1 calc R U . . .
C35 C 0.3146(4) 0.4148(5) 0.38332(16) 0.1230(14) Uani 1 1 d . . . . .
H43 H 0.288557 0.513944 0.386607 0.184 Uiso 1 1 calc R U . . .
H44 H 0.256437 0.358425 0.360808 0.184 Uiso 1 1 calc R U . . .
H45 H 0.385665 0.412583 0.362195 0.184 Uiso 1 1 calc R U . . .
C36 C 0.2998(3) -0.1003(4) 0.43381(12) 0.0819(8) Uani 1 1 d . . . . .
H46 H 0.296287 -0.204020 0.439972 0.123 Uiso 1 1 calc R U . . .
H47 H 0.350144 -0.079303 0.401202 0.123 Uiso 1 1 calc R U . . .
H48 H 0.223293 -0.063739 0.423148 0.123 Uiso 1 1 calc R U . . .
C37 C 0.3692(2) -0.3225(3) 0.56893(19) 0.0920(10) Uani 1 1 d . . . . .
H49 H 0.429619 -0.267784 0.590425 0.138 Uiso 1 1 calc R U . . .
H50 H 0.394485 -0.351043 0.529426 0.138 Uiso 1 1 calc R U . . .
H51 H 0.351869 -0.408152 0.592182 0.138 Uiso 1 1 calc R U . . .
N1 N 0.32700(18) 0.1988(3) 0.43823(9) 0.0653(5) Uani 1 1 d . . . . .
O1 O 0.55428(13) 0.1043(2) 0.77575(7) 0.0671(4) Uani 1 1 d . . . . .
O2 O 0.63334(17) 0.2644(2) 1.04625(8) 0.0774(5) Uani 1 1 d . . . . .
H52 H 0.670218 0.211576 1.070586 0.116 Uiso 1 1 calc R U . . .
O3 O 0.42038(14) 0.29160(18) 0.98816(7) 0.0651(4) Uani 1 1 d . . . . .
O4 O 0.48067(13) -0.01873(15) 0.89417(6) 0.0524(3) Uani 1 1 d . . . . .
H53 H 0.454217 -0.078987 0.917517 0.079 Uiso 1 1 calc R U . . .
O5 O 0.20533(12) 0.18026(16) 0.60724(6) 0.0517(3) Uani 1 1 d . . . . .
O6 O 0.37866(12) 0.20841(17) 0.77705(6) 0.0534(3) Uani 1 1 d . . . . .
O7 O 0.33958(11) -0.00835(15) 0.60249(6) 0.0472(3) Uani 1 1 d . . . . .
O8 O 0.33414(18) 0.3548(2) 0.44284(8) 0.0823(5) Uani 1 1 d . . . . .
 
loop_
 _atom_site_aniso_label
 _atom_site_aniso_U_11
 _atom_site_aniso_U_22
 _atom_site_aniso_U_33
 _atom_site_aniso_U_23
 _atom_site_aniso_U_13
 _atom_site_aniso_U_12
C1 0.0510(11) 0.0493(11) 0.0409(9) 0.0019(8) 0.0063(8) -0.0026(9)
C2 0.0487(10) 0.0460(10) 0.0454(10) -0.0022(8) 0.0032(8) 0.0012(8)
C3 0.0601(13) 0.0613(13) 0.0588(13) -0.0088(11) 0.0061(10) -0.0130(11)
C4 0.0550(12) 0.0685(14) 0.0648(14) -0.0194(12) -0.0017(10) -0.0015(11)
C5 0.0710(14) 0.0574(13) 0.0493(11) -0.0134(10) -0.0092(10) 0.0150(11)
C6 0.0700(13) 0.0552(13) 0.0410(10) -0.0058(9) 0.0042(9) 0.0058(10)
C7 0.0535(11) 0.0466(10) 0.0404(9) -0.0030(8) 0.0048(8) 0.0045(8)
C8 0.0545(11) 0.0555(12) 0.0471(10) 0.0010(9) 0.0113(9) 0.0015(9)
C9 0.0554(12) 0.0558(13) 0.0514(11) 0.0021(10) 0.0087(9) -0.0013(10)
C10 0.0575(13) 0.0710(15) 0.0620(13) -0.0029(11) 0.0149(10) -0.0016(11)
C11 0.0547(13) 0.0766(17) 0.0706(15) 0.0002(12) 0.0137(11) -0.0004(11)
C12 0.0518(13) 0.0910(19) 0.0823(17) -0.0057(14) 0.0217(12) -0.0032(12)
C13 0.0400(11) 0.106(2) 0.0913(19) -0.0035(16) 0.0155(12) -0.0049(12)
C14 0.0469(12) 0.0907(19) 0.0794(16) -0.0050(14) 0.0102(11) 0.0052(12)
C15 0.0423(11) 0.0900(18) 0.0741(15) -0.0136(14) 0.0018(10) 0.0018(11)
C16 0.0468(11) 0.0996(19) 0.0564(12) -0.0113(13) 0.0015(9) 0.0119(12)
C17 0.0479(10) 0.0672(13) 0.0460(10) -0.0026(9) 0.0071(8) 0.0072(10)
C18 0.0502(11) 0.0847(17) 0.0431(10) -0.0040(11) 0.0062(8) 0.0028(11)
C19 0.0477(10) 0.0580(12) 0.0417(9) -0.0029(9) 0.0024(8) -0.0007(9)
C20 0.0533(11) 0.0527(12) 0.0480(10) -0.0033(9) 0.0070(8) -0.0059(9)
C21 0.0489(10) 0.0497(11) 0.0438(10) -0.0007(8) 0.0079(8) -0.0001(8)
C22 0.0744(14) 0.0576(12) 0.0452(11) 0.0007(9) 0.0100(10) -0.0104(11)
C23 0.0449(10) 0.0667(13) 0.0437(10) -0.0032(9) 0.0108(8) -0.0017(9)
C24 0.0520(11) 0.0646(13) 0.0487(11) -0.0081(10) 0.0076(9) 0.0035(10)
C25 0.0423(10) 0.0495(11) 0.0533(11) -0.0061(9) 0.0032(8) 0.0025(8)
C26 0.0543(12) 0.0499(12) 0.0652(13) -0.0073(10) -0.0023(10) 0.0040(10)
C27 0.0535(12) 0.0513(12) 0.0765(15) 0.0028(11) -0.0107(11) 0.0003(9)
C28 0.0764(16) 0.0595(15) 0.0877(18) 0.0115(13) -0.0147(14) -0.0102(12)
C29 0.126(3) 0.081(2) 0.104(2) 0.0010(19) -0.027(2) -0.034(2)
C30 0.156(4) 0.104(3) 0.152(4) 0.012(3) 0.057(3) -0.038(3)
C31 0.0678(17) 0.121(3) 0.091(2) -0.0399(19) -0.0030(14) -0.0156(16)
C32 0.0616(14) 0.0818(17) 0.0726(15) -0.0239(13) 0.0079(12) 0.0074(12)
C33 0.075(2) 0.137(3) 0.115(3) 0.021(2) 0.0352(19) -0.012(2)
C34 0.128(3) 0.109(3) 0.122(3) 0.006(2) 0.061(2) 0.035(2)
C35 0.168(4) 0.121(3) 0.077(2) 0.043(2) -0.019(2) 0.010(3)
C36 0.102(2) 0.0848(19) 0.0592(15) -0.0212(14) 0.0051(14) 0.0066(15)
C37 0.0609(15) 0.0654(17) 0.149(3) 0.0002(18) 0.0009(17) 0.0145(13)
N1 0.0679(12) 0.0770(14) 0.0511(10) 0.0030(10) 0.0027(9) 0.0033(10)
O1 0.0553(9) 0.0912(12) 0.0549(8) -0.0108(8) 0.0049(7) 0.0157(8)
O2 0.0909(13) 0.0857(13) 0.0531(9) -0.0210(9) -0.0210(8) 0.0208(10)
O3 0.0693(10) 0.0657(10) 0.0603(9) -0.0210(8) 0.0020(7) 0.0103(8)
O4 0.0680(9) 0.0441(7) 0.0457(7) -0.0024(6) 0.0082(6) 0.0017(7)
O5 0.0542(8) 0.0562(8) 0.0447(7) -0.0020(6) 0.0039(6) 0.0105(6)
O6 0.0516(8) 0.0661(9) 0.0423(7) -0.0047(7) -0.0001(6) 0.0075(7)
O7 0.0437(7) 0.0510(8) 0.0470(7) -0.0027(6) 0.0053(5) 0.0002(6)
O8 0.1022(15) 0.0826(13) 0.0622(10) 0.0171(9) 0.0042(9) 0.0007(11)
 
_geom_special_details
;
 All esds (except the esd in the dihedral angle between two l.s. planes)
 are estimated using the full covariance matrix.  The cell esds are taken
 into account individually in the estimation of esds in distances, angles
 and torsion angles; correlations between esds in cell parameters are only
 used when they are defined by crystal symmetry.  An approximate (isotropic)
 treatment of cell esds is used for estimating esds involving l.s. planes.
;
 
loop_
 _geom_bond_atom_site_label_1
 _geom_bond_atom_site_label_2
 _geom_bond_distance
 _geom_bond_site_symmetry_2
 _geom_bond_publ_flag
C1 O1 1.197(2) . ?
C1 O6 1.327(2) . ?
C1 C2 1.522(3) . ?
C2 C3 1.499(3) . ?
C2 C7 1.563(3) . ?
C2 H1 0.9800 . ?
C3 C4 1.320(3) . ?
C3 H2 0.9300 . ?
C4 C5 1.505(4) . ?
C4 C31 1.507(4) . ?
C5 O2 1.421(3) . ?
C5 C6 1.506(3) . ?
C5 H3 0.9800 . ?
C6 O3 1.424(3) . ?
C6 C7 1.534(3) . ?
C6 H4 0.9800 . ?
C7 O4 1.401(2) . ?
C7 C8 1.520(3) . ?
C8 C9 1.313(3) . ?
C8 C32 1.509(3) . ?
C9 C10 1.458(3) . ?
C9 H5 0.9300 . ?
C10 C11 1.313(4) . ?
C10 H6 0.9300 . ?
C11 C12 1.503(3) . ?
C11 H7 0.9300 . ?
C12 C33 1.521(4) . ?
C12 C13 1.525(4) . ?
C12 H8 0.9800 . ?
C13 C14 1.519(4) . ?
C13 H9 0.9700 . ?
C13 H10 0.9700 . ?
C14 C15 1.325(3) . ?
C14 C34 1.492(5) . ?
C15 C16 1.504(4) . ?
C15 H11 0.9300 . ?
C16 C17 1.519(3) . ?
C16 H12 0.9700 . ?
C16 H13 0.9700 . ?
C17 O5 1.441(3) . ?
C17 C18 1.516(3) . ?
C17 H14 0.9800 . ?
C18 C19 1.503(3) . ?
C18 H15 0.9700 . ?
C18 H16 0.9700 . ?
C19 O6 1.469(2) . ?
C19 C20 1.513(3) . ?
C19 H17 0.9800 . ?
C20 C21 1.523(3) . ?
C20 H18 0.9700 . ?
C20 H19 0.9700 . ?
C21 O7 1.412(3) . ?
C21 O5 1.422(2) . ?
C21 C22 1.531(3) . ?
C22 C23 1.512(3) . ?
C22 H20 0.9700 . ?
C22 H21 0.9700 . ?
C23 N1 1.265(3) . ?
C23 C24 1.516(3) . ?
C24 C36 1.527(3) . ?
C24 C25 1.539(3) . ?
C24 H22 0.9800 . ?
C25 O7 1.443(2) . ?
C25 C26 1.498(3) . ?
C25 H23 0.9800 . ?
C26 C27 1.316(3) . ?
C26 C37 1.504(3) . ?
C27 C28 1.494(3) . ?
C27 H24 0.9300 . ?
C28 C29 1.496(4) . ?
C28 C30 1.560(5) . ?
C28 H25 0.9800 . ?
C29 H26 0.9600 . ?
C29 H27 0.9600 . ?
C29 H28 0.9600 . ?
C30 H29 0.9600 . ?
C30 H30 0.9600 . ?
C30 H31 0.9600 . ?
C31 H32 0.9600 . ?
C31 H33 0.9600 . ?
C31 H34 0.9600 . ?
C32 O3 1.441(3) . ?
C32 H35 0.9700 . ?
C32 H36 0.9700 . ?
C33 H37 0.9600 . ?
C33 H38 0.9600 . ?
C33 H39 0.9600 . ?
C34 H40 0.9600 . ?
C34 H41 0.9600 . ?
C34 H42 0.9600 . ?
C35 O8 1.417(4) . ?
C35 H43 0.9600 . ?
C35 H44 0.9600 . ?
C35 H45 0.9600 . ?
C36 H46 0.9600 . ?
C36 H47 0.9600 . ?
C36 H48 0.9600 . ?
C37 H49 0.9600 . ?
C37 H50 0.9600 . ?
C37 H51 0.9600 . ?
N1 O8 1.433(3) . ?
O2 H52 0.8200 . ?
O4 H53 0.8200 . ?
 
loop_
 _geom_angle_atom_site_label_1
 _geom_angle_atom_site_label_2
 _geom_angle_atom_site_label_3
 _geom_angle
 _geom_angle_site_symmetry_1
 _geom_angle_site_symmetry_3
 _geom_angle_publ_flag
O1 C1 O6 124.80(18) . . ?
O1 C1 C2 125.38(18) . . ?
O6 C1 C2 109.82(16) . . ?
C3 C2 C1 113.10(17) . . ?
C3 C2 C7 114.31(17) . . ?
C1 C2 C7 108.72(16) . . ?
C3 C2 H1 106.7 . . ?
C1 C2 H1 106.7 . . ?
C7 C2 H1 106.7 . . ?
C4 C3 C2 124.6(2) . . ?
C4 C3 H2 117.7 . . ?
C2 C3 H2 117.7 . . ?
C3 C4 C5 121.5(2) . . ?
C3 C4 C31 122.6(3) . . ?
C5 C4 C31 115.7(2) . . ?
O2 C5 C4 110.3(2) . . ?
O2 C5 C6 109.50(18) . . ?
C4 C5 C6 114.11(18) . . ?
O2 C5 H3 107.5 . . ?
C4 C5 H3 107.5 . . ?
C6 C5 H3 107.5 . . ?
O3 C6 C5 111.22(18) . . ?
O3 C6 C7 102.95(16) . . ?
C5 C6 C7 116.11(17) . . ?
O3 C6 H4 108.8 . . ?
C5 C6 H4 108.8 . . ?
C7 C6 H4 108.8 . . ?
O4 C7 C8 115.79(17) . . ?
O4 C7 C6 114.01(16) . . ?
C8 C7 C6 99.44(16) . . ?
O4 C7 C2 108.41(15) . . ?
C8 C7 C2 109.65(16) . . ?
C6 C7 C2 109.18(17) . . ?
C9 C8 C32 128.5(2) . . ?
C9 C8 C7 126.2(2) . . ?
C32 C8 C7 105.17(18) . . ?
C8 C9 C10 127.0(2) . . ?
C8 C9 H5 116.5 . . ?
C10 C9 H5 116.5 . . ?
C11 C10 C9 124.0(2) . . ?
C11 C10 H6 118.0 . . ?
C9 C10 H6 118.0 . . ?
C10 C11 C12 127.3(3) . . ?
C10 C11 H7 116.3 . . ?
C12 C11 H7 116.3 . . ?
C11 C12 C33 111.3(3) . . ?
C11 C12 C13 110.9(2) . . ?
C33 C12 C13 110.8(3) . . ?
C11 C12 H8 107.9 . . ?
C33 C12 H8 107.9 . . ?
C13 C12 H8 107.9 . . ?
C14 C13 C12 113.7(2) . . ?
C14 C13 H9 108.8 . . ?
C12 C13 H9 108.8 . . ?
C14 C13 H10 108.8 . . ?
C12 C13 H10 108.8 . . ?
H9 C13 H10 107.7 . . ?
C15 C14 C34 123.3(3) . . ?
C15 C14 C13 120.8(3) . . ?
C34 C14 C13 115.8(2) . . ?
C14 C15 C16 127.9(3) . . ?
C14 C15 H11 116.1 . . ?
C16 C15 H11 116.1 . . ?
C15 C16 C17 110.2(2) . . ?
C15 C16 H12 109.6 . . ?
C17 C16 H12 109.6 . . ?
C15 C16 H13 109.6 . . ?
C17 C16 H13 109.6 . . ?
H12 C16 H13 108.1 . . ?
O5 C17 C18 108.87(18) . . ?
O5 C17 C16 108.61(18) . . ?
C18 C17 C16 112.56(17) . . ?
O5 C17 H14 108.9 . . ?
C18 C17 H14 108.9 . . ?
C16 C17 H14 108.9 . . ?
C19 C18 C17 110.72(17) . . ?
C19 C18 H15 109.5 . . ?
C17 C18 H15 109.5 . . ?
C19 C18 H16 109.5 . . ?
C17 C18 H16 109.5 . . ?
H15 C18 H16 108.1 . . ?
O6 C19 C18 104.29(16) . . ?
O6 C19 C20 112.21(17) . . ?
C18 C19 C20 111.06(17) . . ?
O6 C19 H17 109.7 . . ?
C18 C19 H17 109.7 . . ?
C20 C19 H17 109.7 . . ?
C19 C20 C21 110.78(16) . . ?
C19 C20 H18 109.5 . . ?
C21 C20 H18 109.5 . . ?
C19 C20 H19 109.5 . . ?
C21 C20 H19 109.5 . . ?
H18 C20 H19 108.1 . . ?
O7 C21 O5 110.18(15) . . ?
O7 C21 C20 106.98(16) . . ?
O5 C21 C20 110.40(16) . . ?
O7 C21 C22 111.41(17) . . ?
O5 C21 C22 107.20(17) . . ?
C20 C21 C22 110.71(17) . . ?
C23 C22 C21 113.43(19) . . ?
C23 C22 H20 108.9 . . ?
C21 C22 H20 108.9 . . ?
C23 C22 H21 108.9 . . ?
C21 C22 H21 108.9 . . ?
H20 C22 H21 107.7 . . ?
N1 C23 C22 124.4(2) . . ?
N1 C23 C24 118.1(2) . . ?
C22 C23 C24 117.40(19) . . ?
C23 C24 C36 113.8(2) . . ?
C23 C24 C25 106.30(17) . . ?
C36 C24 C25 112.5(2) . . ?
C23 C24 H22 108.0 . . ?
C36 C24 H22 108.0 . . ?
C25 C24 H22 108.0 . . ?
O7 C25 C26 107.71(17) . . ?
O7 C25 C24 107.40(16) . . ?
C26 C25 C24 117.61(18) . . ?
O7 C25 H23 107.9 . . ?
C26 C25 H23 107.9 . . ?
C24 C25 H23 107.9 . . ?
C27 C26 C25 118.4(2) . . ?
C27 C26 C37 124.3(2) . . ?
C25 C26 C37 117.2(2) . . ?
C26 C27 C28 130.2(2) . . ?
C26 C27 H24 114.9 . . ?
C28 C27 H24 114.9 . . ?
C27 C28 C29 112.4(2) . . ?
C27 C28 C30 108.3(3) . . ?
C29 C28 C30 108.8(3) . . ?
C27 C28 H25 109.1 . . ?
C29 C28 H25 109.1 . . ?
C30 C28 H25 109.1 . . ?
C28 C29 H26 109.5 . . ?
C28 C29 H27 109.5 . . ?
H26 C29 H27 109.5 . . ?
C28 C29 H28 109.5 . . ?
H26 C29 H28 109.5 . . ?
H27 C29 H28 109.5 . . ?
C28 C30 H29 109.5 . . ?
C28 C30 H30 109.5 . . ?
H29 C30 H30 109.5 . . ?
C28 C30 H31 109.5 . . ?
H29 C30 H31 109.5 . . ?
H30 C30 H31 109.5 . . ?
C4 C31 H32 109.5 . . ?
C4 C31 H33 109.5 . . ?
H32 C31 H33 109.5 . . ?
C4 C31 H34 109.5 . . ?
H32 C31 H34 109.5 . . ?
H33 C31 H34 109.5 . . ?
O3 C32 C8 106.15(19) . . ?
O3 C32 H35 110.5 . . ?
C8 C32 H35 110.5 . . ?
O3 C32 H36 110.5 . . ?
C8 C32 H36 110.5 . . ?
H35 C32 H36 108.7 . . ?
C12 C33 H37 109.5 . . ?
C12 C33 H38 109.5 . . ?
H37 C33 H38 109.5 . . ?
C12 C33 H39 109.5 . . ?
H37 C33 H39 109.5 . . ?
H38 C33 H39 109.5 . . ?
C14 C34 H40 109.5 . . ?
C14 C34 H41 109.5 . . ?
H40 C34 H41 109.5 . . ?
C14 C34 H42 109.5 . . ?
H40 C34 H42 109.5 . . ?
H41 C34 H42 109.5 . . ?
O8 C35 H43 109.5 . . ?
O8 C35 H44 109.5 . . ?
H43 C35 H44 109.5 . . ?
O8 C35 H45 109.5 . . ?
H43 C35 H45 109.5 . . ?
H44 C35 H45 109.5 . . ?
C24 C36 H46 109.5 . . ?
C24 C36 H47 109.5 . . ?
H46 C36 H47 109.5 . . ?
C24 C36 H48 109.5 . . ?
H46 C36 H48 109.5 . . ?
H47 C36 H48 109.5 . . ?
C26 C37 H49 109.5 . . ?
C26 C37 H50 109.5 . . ?
H49 C37 H50 109.5 . . ?
C26 C37 H51 109.5 . . ?
H49 C37 H51 109.5 . . ?
H50 C37 H51 109.5 . . ?
C23 N1 O8 111.37(19) . . ?
C5 O2 H52 109.5 . . ?
C6 O3 C32 106.51(18) . . ?
C7 O4 H53 109.5 . . ?
C21 O5 C17 112.11(14) . . ?
C1 O6 C19 119.08(15) . . ?
C21 O7 C25 111.94(15) . . ?
C35 O8 N1 108.4(2) . . ?
 
loop_
 _geom_torsion_atom_site_label_1
 _geom_torsion_atom_site_label_2
 _geom_torsion_atom_site_label_3
 _geom_torsion_atom_site_label_4
 _geom_torsion
 _geom_torsion_site_symmetry_1
 _geom_torsion_site_symmetry_2
 _geom_torsion_site_symmetry_3
 _geom_torsion_site_symmetry_4
 _geom_torsion_publ_flag
O1 C1 C2 C3 34.7(3) . . . . ?
O6 C1 C2 C3 -146.14(19) . . . . ?
O1 C1 C2 C7 -93.4(2) . . . . ?
O6 C1 C2 C7 85.7(2) . . . . ?
C1 C2 C3 C4 -147.0(2) . . . . ?
C7 C2 C3 C4 -21.8(3) . . . . ?
C2 C3 C4 C5 10.3(4) . . . . ?
C2 C3 C4 C31 -174.3(3) . . . . ?
C3 C4 C5 O2 -142.3(2) . . . . ?
C31 C4 C5 O2 42.0(3) . . . . ?
C3 C4 C5 C6 -18.5(3) . . . . ?
C31 C4 C5 C6 165.8(2) . . . . ?
O2 C5 C6 O3 47.0(2) . . . . ?
C4 C5 C6 O3 -77.2(2) . . . . ?
O2 C5 C6 C7 164.25(19) . . . . ?
C4 C5 C6 C7 40.0(3) . . . . ?
O3 C6 C7 O4 -167.12(17) . . . . ?
C5 C6 C7 O4 71.1(2) . . . . ?
O3 C6 C7 C8 -43.3(2) . . . . ?
C5 C6 C7 C8 -165.03(19) . . . . ?
O3 C6 C7 C2 71.5(2) . . . . ?
C5 C6 C7 C2 -50.3(2) . . . . ?
C3 C2 C7 O4 -85.2(2) . . . . ?
C1 C2 C7 O4 42.2(2) . . . . ?
C3 C2 C7 C8 147.48(18) . . . . ?
C1 C2 C7 C8 -85.10(19) . . . . ?
C3 C2 C7 C6 39.5(2) . . . . ?
C1 C2 C7 C6 166.93(16) . . . . ?
O4 C7 C8 C9 -23.4(3) . . . . ?
C6 C7 C8 C9 -146.0(2) . . . . ?
C2 C7 C8 C9 99.6(2) . . . . ?
O4 C7 C8 C32 152.07(19) . . . . ?
C6 C7 C8 C32 29.5(2) . . . . ?
C2 C7 C8 C32 -84.9(2) . . . . ?
C32 C8 C9 C10 6.1(4) . . . . ?
C7 C8 C9 C10 -179.5(2) . . . . ?
C8 C9 C10 C11 179.8(3) . . . . ?
C9 C10 C11 C12 -179.1(2) . . . . ?
C10 C11 C12 C33 -96.0(4) . . . . ?
C10 C11 C12 C13 140.2(3) . . . . ?
C11 C12 C13 C14 -57.2(3) . . . . ?
C33 C12 C13 C14 178.7(3) . . . . ?
C12 C13 C14 C15 112.0(3) . . . . ?
C12 C13 C14 C34 -68.8(4) . . . . ?
C34 C14 C15 C16 6.2(5) . . . . ?
C13 C14 C15 C16 -174.8(2) . . . . ?
C14 C15 C16 C17 120.7(3) . . . . ?
C15 C16 C17 O5 174.5(2) . . . . ?
C15 C16 C17 C18 -64.9(3) . . . . ?
O5 C17 C18 C19 -57.7(2) . . . . ?
C16 C17 C18 C19 -178.2(2) . . . . ?
C17 C18 C19 O6 173.71(18) . . . . ?
C17 C18 C19 C20 52.6(3) . . . . ?
O6 C19 C20 C21 -166.78(16) . . . . ?
C18 C19 C20 C21 -50.5(2) . . . . ?
C19 C20 C21 O7 -65.5(2) . . . . ?
C19 C20 C21 O5 54.4(2) . . . . ?
C19 C20 C21 C22 172.93(18) . . . . ?
O7 C21 C22 C23 39.4(3) . . . . ?
O5 C21 C22 C23 -81.2(2) . . . . ?
C20 C21 C22 C23 158.31(19) . . . . ?
C21 C22 C23 N1 147.7(2) . . . . ?
C21 C22 C23 C24 -35.4(3) . . . . ?
N1 C23 C24 C36 -12.8(3) . . . . ?
C22 C23 C24 C36 170.1(2) . . . . ?
N1 C23 C24 C25 -137.21(19) . . . . ?
C22 C23 C24 C25 45.7(2) . . . . ?
C23 C24 C25 O7 -61.5(2) . . . . ?
C36 C24 C25 O7 173.32(19) . . . . ?
C23 C24 C25 C26 176.91(18) . . . . ?
C36 C24 C25 C26 51.7(3) . . . . ?
O7 C25 C26 C27 113.9(2) . . . . ?
C24 C25 C26 C27 -124.7(2) . . . . ?
O7 C25 C26 C37 -63.8(3) . . . . ?
C24 C25 C26 C37 57.6(3) . . . . ?
C25 C26 C27 C28 -175.6(2) . . . . ?
C37 C26 C27 C28 2.0(5) . . . . ?
C26 C27 C28 C29 -100.8(4) . . . . ?
C26 C27 C28 C30 139.0(3) . . . . ?
C9 C8 C32 O3 169.0(2) . . . . ?
C7 C8 C32 O3 -6.4(3) . . . . ?
C22 C23 N1 O8 -0.1(3) . . . . ?
C24 C23 N1 O8 -176.90(18) . . . . ?
C5 C6 O3 C32 166.53(19) . . . . ?
C7 C6 O3 C32 41.5(2) . . . . ?
C8 C32 O3 C6 -22.1(3) . . . . ?
O7 C21 O5 C17 56.1(2) . . . . ?
C20 C21 O5 C17 -61.9(2) . . . . ?
C22 C21 O5 C17 177.47(17) . . . . ?
C18 C17 O5 C21 63.3(2) . . . . ?
C16 C17 O5 C21 -173.84(18) . . . . ?
O1 C1 O6 C19 12.3(3) . . . . ?
C2 C1 O6 C19 -166.91(16) . . . . ?
C18 C19 O6 C1 163.09(18) . . . . ?
C20 C19 O6 C1 -76.6(2) . . . . ?
O5 C21 O7 C25 59.02(19) . . . . ?
C20 C21 O7 C25 179.06(14) . . . . ?
C22 C21 O7 C25 -59.8(2) . . . . ?
C26 C25 O7 C21 -159.58(15) . . . . ?
C24 C25 O7 C21 72.83(19) . . . . ?
C23 N1 O8 C35 179.1(3) . . . . ?
 
_refine_diff_density_max    0.154
_refine_diff_density_min   -0.138
_refine_diff_density_rms    0.023

_shelx_res_file
;
TITL vale25
    shelx.res
    created by SHELXL-2018/3 at 16:25:44 on 30-Jul-2021
CELL  0.71073  11.5186   9.1524  21.8079   90.000   93.005   90.000
ZERR     2.00   0.0005   0.0004   0.0009    0.000    0.004    0.000
LATT  -1
SYMM  - X, 1/2 + Y, - Z
SFAC  C    H    N    O
UNIT  74 106 2 16
MERG   2
ABIN
SHEL 1000 0.75
FMAP   2
PLAN   20
ACTA
BOND   $H
CONF
L.S.   5    0   73
TEMP    20.10
WGHT    0.060000    0.088200
FVAR       3.62262   0.89000   0.87087
C1    1    0.483241    0.173970    0.801210    11.00000    0.05098    0.04927 =
         0.04087    0.00194    0.00631   -0.00258
C2    1    0.498142    0.234358    0.866162    11.00000    0.04873    0.04601 =
         0.04539   -0.00216    0.00323    0.00118
AFIX  13
H1    2    0.449687    0.322207    0.867449    11.00000   -1.20000
AFIX   0
C3    1    0.620318    0.281008    0.883160    11.00000    0.06011    0.06125 =
         0.05879   -0.00876    0.00611   -0.01296
AFIX  43
H2    2    0.664076    0.318922    0.852236    11.00000   -1.20000
AFIX   0
C4    1    0.670217    0.272103    0.938897    11.00000    0.05501    0.06854 =
         0.06484   -0.01938   -0.00172   -0.00152
C5    1    0.614318    0.190135    0.989399    11.00000    0.07095    0.05738 =
         0.04935   -0.01345   -0.00921    0.01503
AFIX  13
H3    2    0.652558    0.094702    0.993369    11.00000   -1.20000
AFIX   0
C6    1    0.486154    0.163203    0.977483    11.00000    0.07002    0.05520 =
         0.04096   -0.00577    0.00417    0.00581
AFIX  13
H4    2    0.461770    0.086068    1.005198    11.00000   -1.20000
AFIX   0
C7    1    0.446962    0.121862    0.911453    11.00000    0.05351    0.04659 =
         0.04036   -0.00297    0.00484    0.00448
C8    1    0.316869    0.146355    0.914561    11.00000    0.05454    0.05550 =
         0.04711    0.00103    0.01126    0.00151
C9    1    0.234365    0.070936    0.885226    11.00000    0.05545    0.05583 =
         0.05135    0.00206    0.00872   -0.00125
AFIX  43
H5    2    0.258319   -0.004998    0.860524    11.00000   -1.20000
AFIX   0
C10   1    0.109301    0.093358    0.887191    11.00000    0.05750    0.07101 =
         0.06200   -0.00287    0.01493   -0.00159
AFIX  43
H6    2    0.083289    0.168512    0.911681    11.00000   -1.20000
AFIX   0
C11   1    0.031165    0.013913    0.856493    11.00000    0.05471    0.07656 =
         0.07060    0.00017    0.01366   -0.00042
AFIX  43
H7    2    0.059342   -0.061462    0.832838    11.00000   -1.20000
AFIX   0
C12   1   -0.098700    0.031091    0.855283    11.00000    0.05183    0.09098 =
         0.08229   -0.00567    0.02174   -0.00322
AFIX  13
H8    2   -0.115812    0.131711    0.867246    11.00000   -1.20000
AFIX   0
C13   1   -0.152446    0.006391    0.790723    11.00000    0.04004    0.10650 =
         0.09130   -0.00350    0.01552   -0.00488
AFIX  23
H9    2   -0.138823   -0.094075    0.778896    11.00000   -1.20000
H10   2   -0.235843    0.020496    0.791308    11.00000   -1.20000
AFIX   0
C14   1   -0.104744    0.107099    0.742723    11.00000    0.04686    0.09074 =
         0.07937   -0.00495    0.01018    0.00523
C15   1   -0.040433    0.054992    0.699108    11.00000    0.04233    0.09002 =
         0.07409   -0.01360    0.00183    0.00181
AFIX  43
H11   2   -0.032397   -0.046056    0.697856    11.00000   -1.20000
AFIX   0
C16   1    0.021148    0.139401    0.651379    11.00000    0.04683    0.09959 =
         0.05645   -0.01133    0.00155    0.01185
AFIX  23
H12   2    0.007375    0.243107    0.656594    11.00000   -1.20000
H13   2   -0.009337    0.111482    0.610753    11.00000   -1.20000
AFIX   0
C17   1    0.150910    0.109015    0.657201    11.00000    0.04791    0.06721 =
         0.04602   -0.00264    0.00713    0.00719
AFIX  13
H14   2    0.163566    0.003423    0.654232    11.00000   -1.20000
AFIX   0
C18   1    0.206864    0.163603    0.717398    11.00000    0.05022    0.08468 =
         0.04312   -0.00402    0.00624    0.00277
AFIX  23
H15   2    0.192728    0.267581    0.721317    11.00000   -1.20000
H16   2    0.172135    0.114427    0.751321    11.00000   -1.20000
AFIX   0
C19   1    0.335585    0.135529    0.720313    11.00000    0.04774    0.05800 =
         0.04175   -0.00291    0.00244   -0.00065
AFIX  13
H17   2    0.350273    0.030264    0.723495    11.00000   -1.20000
AFIX   0
C20   1    0.390848    0.195817    0.664177    11.00000    0.05330    0.05273 =
         0.04805   -0.00333    0.00696   -0.00593
AFIX  23
H18   2    0.471054    0.163593    0.663992    11.00000   -1.20000
H19   2    0.390464    0.301735    0.665711    11.00000   -1.20000
AFIX   0
C21   1    0.325268    0.144597    0.605636    11.00000    0.04886    0.04969 =
         0.04380   -0.00068    0.00792   -0.00006
C22   1    0.371637    0.220589    0.549364    11.00000    0.07442    0.05759 =
         0.04522    0.00069    0.01000   -0.01045
AFIX  23
H20   2    0.337800    0.317466    0.545814    11.00000   -1.20000
H21   2    0.455166    0.231964    0.555486    11.00000   -1.20000
AFIX   0
C23   1    0.345361    0.138644    0.490073    11.00000    0.04486    0.06668 =
         0.04368   -0.00319    0.01082   -0.00172
C24   1    0.347156   -0.026824    0.492816    11.00000    0.05198    0.06460 =
         0.04867   -0.00809    0.00760    0.00353
AFIX  13
H22   2    0.427994   -0.058070    0.500474    11.00000   -1.20000
AFIX   0
C25   1    0.279063   -0.069869    0.548914    11.00000    0.04226    0.04946 =
         0.05330   -0.00610    0.00325    0.00251
AFIX  13
H23   2    0.202207   -0.023985    0.544504    11.00000   -1.20000
AFIX   0
C26   1    0.261860   -0.229482    0.560696    11.00000    0.05429    0.04994 =
         0.06521   -0.00725   -0.00228    0.00405
C27   1    0.155166   -0.278166    0.565251    11.00000    0.05353    0.05132 =
         0.07655    0.00285   -0.01067    0.00034
AFIX  43
H24   2    0.097118   -0.208859    0.557721    11.00000   -1.20000
AFIX   0
C28   1    0.112622   -0.427251    0.580616    11.00000    0.07642    0.05952 =
         0.08766    0.01145   -0.01469   -0.01023
AFIX  13
H25   2    0.175879   -0.481834    0.601897    11.00000   -1.20000
AFIX   0
C29   1    0.070267   -0.510712    0.524848    11.00000    0.12563    0.08084 =
         0.10387    0.00104   -0.02657   -0.03378
AFIX 137
H26   2    0.045825   -0.606403    0.536773    11.00000   -1.50000
H27   2    0.131936   -0.519281    0.497113    11.00000   -1.50000
H28   2    0.005862   -0.460005    0.504873    11.00000   -1.50000
AFIX   0
C30   1    0.010429   -0.410384    0.624290    11.00000    0.15634    0.10399 =
         0.15185    0.01174    0.05747   -0.03786
AFIX 137
H29   2   -0.013529   -0.505176    0.637609    11.00000   -1.50000
H30   2   -0.053762   -0.362588    0.602787    11.00000   -1.50000
H31   2    0.035697   -0.353010    0.659346    11.00000   -1.50000
AFIX   0
C31   1    0.789543    0.332984    0.954984    11.00000    0.06782    0.12137 =
         0.09139   -0.03992   -0.00299   -0.01556
AFIX 137
H32   2    0.838571    0.256927    0.972159    11.00000   -1.50000
H33   2    0.783734    0.410251    0.984436    11.00000   -1.50000
H34   2    0.822319    0.370548    0.918604    11.00000   -1.50000
AFIX   0
C32   1    0.304966    0.265211    0.961798    11.00000    0.06163    0.08177 =
         0.07264   -0.02388    0.00795    0.00737
AFIX  23
H35   2    0.273358    0.353273    0.942632    11.00000   -1.20000
H36   2    0.253748    0.234033    0.993203    11.00000   -1.20000
AFIX   0
C33   1   -0.152508   -0.070840    0.900974    11.00000    0.07550    0.13742 =
         0.11540    0.02052    0.03522   -0.01244
AFIX 137
H37   2   -0.235194   -0.056735    0.899501    11.00000   -1.50000
H38   2   -0.120752   -0.049857    0.941598    11.00000   -1.50000
H39   2   -0.135551   -0.170282    0.890669    11.00000   -1.50000
AFIX   0
C34   1   -0.136473    0.264479    0.747792    11.00000    0.12762    0.10919 =
         0.12215    0.00581    0.06072    0.03549
AFIX 137
H40   2   -0.094576    0.306801    0.782627    11.00000   -1.50000
H41   2   -0.218489    0.272995    0.752843    11.00000   -1.50000
H42   2   -0.116775    0.314932    0.711169    11.00000   -1.50000
AFIX   0
C35   1    0.314628    0.414762    0.383316    11.00000    0.16848    0.12085 =
         0.07687    0.04323   -0.01929    0.00997
AFIX 137
H43   2    0.288557    0.513944    0.386607    11.00000   -1.50000
H44   2    0.256437    0.358425    0.360808    11.00000   -1.50000
H45   2    0.385665    0.412583    0.362195    11.00000   -1.50000
AFIX   0
C36   1    0.299826   -0.100292    0.433807    11.00000    0.10167    0.08479 =
         0.05922   -0.02117    0.00505    0.00659
AFIX 137
H46   2    0.296287   -0.204020    0.439972    11.00000   -1.50000
H47   2    0.350144   -0.079303    0.401202    11.00000   -1.50000
H48   2    0.223293   -0.063739    0.423148    11.00000   -1.50000
AFIX   0
C37   1    0.369160   -0.322528    0.568926    11.00000    0.06092    0.06540 =
         0.14905    0.00017    0.00091    0.01451
AFIX 137
H49   2    0.429619   -0.267784    0.590425    11.00000   -1.50000
H50   2    0.394485   -0.351043    0.529426    11.00000   -1.50000
H51   2    0.351869   -0.408152    0.592182    11.00000   -1.50000
AFIX   0
N1    3    0.326999    0.198776    0.438235    11.00000    0.06793    0.07701 =
         0.05105    0.00301    0.00271    0.00326
O1    4    0.554279    0.104301    0.775747    11.00000    0.05533    0.09120 =
         0.05493   -0.01078    0.00487    0.01565
O2    4    0.633343    0.264430    1.046252    11.00000    0.09087    0.08571 =
         0.05314   -0.02104   -0.02097    0.02079
AFIX 147
H52   2    0.670218    0.211576    1.070586    11.00000   -1.50000
AFIX   0
O3    4    0.420385    0.291601    0.988156    11.00000    0.06928    0.06567 =
         0.06031   -0.02095    0.00202    0.01032
O4    4    0.480674   -0.018734    0.894173    11.00000    0.06800    0.04414 =
         0.04573   -0.00239    0.00823    0.00169
AFIX  83
H53   2    0.454217   -0.078987    0.917517    11.00000   -1.50000
AFIX   0
O5    4    0.205333    0.180261    0.607240    11.00000    0.05416    0.05621 =
         0.04473   -0.00195    0.00386    0.01049
O6    4    0.378655    0.208407    0.777046    11.00000    0.05160    0.06609 =
         0.04232   -0.00465   -0.00007    0.00749
O7    4    0.339576   -0.008347    0.602489    11.00000    0.04372    0.05103 =
         0.04703   -0.00273    0.00532    0.00019
O8    4    0.334142    0.354758    0.442841    11.00000    0.10224    0.08257 =
         0.06221    0.01710    0.00421    0.00068
HKLF    4


REM  vale25
REM wR2 = 0.1133, GooF = S = 1.052, Restrained GooF = 1.051 for all data
REM R1 = 0.0413 for 8779 Fo > 4sig(Fo) and 0.0572 for all 11396 data
REM 426 parameters refined using 1 restraints

END

WGHT      0.0598      0.0891

REM Highest difference peak  0.154,  deepest hole -0.138,  1-sigma level  0.023
Q1    1   0.3576  0.1681  0.5770  11.00000  0.05    0.15
Q2    1   0.4937  0.2019  0.8384  11.00000  0.05    0.13
Q3    1   0.3418  0.1853  0.6380  11.00000  0.05    0.12
Q4    1   0.1187 -0.4413  0.6483  11.00000  0.05    0.12
Q5    1   0.4701  0.1344  0.9466  11.00000  0.05    0.12
Q6    1  -0.0347  0.0195  0.8603  11.00000  0.05    0.11
Q7    1  -0.0221  0.1088  0.7341  11.00000  0.05    0.11
Q8    1   0.1674  0.1286  0.6890  11.00000  0.05    0.11
Q9    1   0.3609  0.1645  0.6922  11.00000  0.05    0.11
Q10   1   0.3517  0.1710  0.5206  11.00000  0.05    0.11
Q11   1   0.3768  0.1352  0.9088  11.00000  0.05    0.11
Q12   1   0.3133 -0.0464  0.5176  11.00000  0.05    0.11
Q13   1   0.3847  0.1641  0.4616  11.00000  0.05    0.11
Q14   1  -0.0604  0.3381  0.7508  11.00000  0.05    0.09
Q15   1   0.2027 -0.2962  0.5367  11.00000  0.05    0.09
Q16   1   0.2064 -0.2358  0.5867  11.00000  0.05    0.09
Q17   1   0.1614  0.2113  0.7500  11.00000  0.05    0.09
Q18   1   0.6366  0.1200  0.7892  11.00000  0.05    0.09
Q19   1   0.4799 -0.0338  0.5121  11.00000  0.05    0.09
Q20   1   0.2462  0.3288  0.9768  11.00000  0.05    0.09
;
_shelx_res_checksum   45338

_shelx_hkl_file
;
   0 -12   0-8.73170 35.0043   1
   0 -12   1 17.1279 35.7564   1
   0 -12  -2 30.4865 34.8074   1
   0 -12   2 8.54224 36.7988   1
   0 -12   3-4.59506 34.7800   1
   0 -12  -3-25.3161 38.6336   1
   0 -12   4 31.6815 35.2386   1
   0 -12  -4 49.2734 36.6540   1
   0 -12   5 95.0917 35.9698   1
   0 -12  -5 65.9445 38.8738   1
   0 -12   6 51.8240 37.1803   1
   0 -12  -6 50.6094 38.3013   1
   0 -12  -7 22.7408 37.3541   1
   0 -12   7 64.7505 37.1232   1
   0 -12  -8 106.087 38.0608   1
   0 -12   8-2.28356 33.9662   1
   0 -12  -9 98.1173 41.3856   4
   0 -12  -9 74.8394 39.4724   1
   0 -12   9 14.2169 34.1943   1
   0 -12 -10-18.9465 37.5449   4
   0 -12  10 78.3391 34.7425   1
   0 -12 -11 66.0334 43.3751   4
   0 -12 -11 91.8912 39.8146   1
   0 -12  11 32.1236 34.7706   1
   0 -12 -12 38.3787 32.5607   4
   0 -12 -13-69.4268 41.7976   4
   0 -11   0 10.5252 32.0897   1
   0 -11  -1 11.3228 33.4731   1
   0 -11   1-56.8102 34.4696   1
   0 -11   2 43.1462 34.6584   1
   0 -11  -2 43.5620 33.8650   1
   0 -11   3 17.6446 32.8896   1
   0 -11  -3 5.29879 33.0435   1
   0 -11   4 46.0488 32.5183   1
   0 -11  -4 58.0892 34.7204   1
   0 -11  -5 129.476 37.8551   4
   0 -11  -5 24.5085 34.3360   1
   0 -11   5 66.3074 33.2379   1
   0 -11  -6 156.875 37.8606   4
   0 -11  -6 208.670 38.7242   1
   0 -11   6 114.525 34.7363   1
   0 -11  -7 70.7418 39.2390   4
   0 -11   7 76.1963 33.1791   1
   0 -11  -7 108.294 37.2506   1
   0 -11  -8 37.1254 37.4703   4
   0 -11  -8 30.9285 36.0456   1
   0 -11   8 26.5516 34.5346   1
   0 -11  -9-0.24635 36.4531   4
   0 -11  -9 14.4417 37.4960   1
   0 -11   9-10.6769 32.5182   1
   0 -11 -10 66.4960 32.9185   4
   0 -11  10 24.2086 31.8355   1
   0 -11 -10 46.9391 35.8643   1
   0 -11 -11 170.497 44.3900   4
   0 -11  11 210.646 35.2933   1
   0 -11 -12-2.16071 38.8314   4
   0 -11  12 60.9053 30.4389   1
   0 -11 -13 75.4379 37.9253   4
   0 -11 -14 28.7970 43.2299   4
   0 -11 -15-18.5015 31.0399   4
   0 -11  15 50.9236 38.1220   2
   0 -11 -16 155.248 47.4316   4
   0 -11  16-13.3665 38.0615   2
   0 -11 -18-69.2803 39.3813   1
   0 -10   0 416.200 38.0396   1
   0 -10  -1 66.6734 29.0743   4
   0 -10  -1 26.7667 32.3037   1
   0 -10   1 54.8255 32.0201   1
   0 -10  -2 134.159 31.0713   4
   0 -10   2 221.200 33.9206   1
   0 -10  -2 179.971 34.5680   1
   0 -10  -3 37.1791 31.6385   4
   0 -10   3 38.1828 30.3195   1
   0 -10  -3 8.62478 32.5934   1
   0 -10  -4 65.8092 31.8128   4
   0 -10   4 16.8697 29.8875   1
   0 -10  -5 297.980 36.8907   4
   0 -10   5 257.068 33.6843   1
   0 -10  -6-1.70257 35.0858   4
   0 -10   6 5.79177 30.1780   1
   0 -10  -7-18.6547 35.7754   4
   0 -10   7 6.75898 28.7391   1
   0 -10  -8 15.7841 36.0317   4
   0 -10   8 73.7081 30.9605   1
   0 -10  -9 362.102 42.5016   4
   0 -10   9 379.698 36.2229   1
   0 -10 -10 430.026 39.3083   4
   0 -10  10 394.092 37.2929   1
   0 -10 -11 45.4197 37.1304   4
   0 -10  11-15.2712 28.2775   1
   0 -10 -12 51.5144 40.0214   4
   0 -10  12 47.9042 29.3801   1
   0 -10 -13 155.579 38.1740   4
   0 -10  13 148.355 30.5361   1
   0 -10 -14 81.5257 41.1983   4
   0 -10 -15 84.9062 43.2872   4
   0 -10  15-42.1399 35.6584   2
   0 -10 -16 77.6903 33.4335   4
   0 -10  16 60.6139 35.2348   2
   0 -10 -17-34.8276 45.2123   4
   0 -10  17 88.5436 38.2094   2
   0 -10 -18 208.190 39.5720   4
   0 -10  18 55.8731 38.3835   2
   0 -10 -19 27.6854 41.3188   4
   0 -10  19 27.3885 39.2748   2
   0  -9   0-32.2036 25.7551   4
   0  -9   0-26.4607 28.7472   1
   0  -9  -1 46.3926 26.2182   4
   0  -9   1 85.3360 25.3702   4
   0  -9  -1 23.6952 29.5157   1
   0  -9   1 44.4114 29.0420   1
   0  -9   2 38.6259 23.0416   4
   0  -9  -2 33.3238 27.6449   4
   0  -9   2 79.0614 29.5704   1
   0  -9  -3-8.97355 28.0003   4
   0  -9   3-10.5306 26.7720   1
   0  -9  -4 76.5131 29.6460   4
   0  -9   4 50.3221 27.4531   1
   0  -9  -5 43.8205 30.8084   4
   0  -9   5 59.6887 29.4117   1
   0  -9  -6 104.715 33.5267   4
   0  -9   6 84.2016 27.4494   1
   0  -9  -7 50.1482 33.5518   4
   0  -9   7 98.6459 27.9845   1
   0  -9  -8 241.431 38.0593   4
   0  -9   8 208.499 29.5321   1
   0  -9  -9 9.87368 34.4111   4
   0  -9   9-25.2544 28.0134   1
   0  -9 -10 482.641 41.6862   4
   0  -9  10 365.121 32.6295   1
   0  -9 -11 320.016 37.4349   4
   0  -9  11 234.432 30.8763   1
   0  -9 -12 121.813 35.7706   4
   0  -9  12 117.118 28.3270   1
   0  -9 -13 109.256 40.8810   4
   0  -9  13 112.788 28.1618   1
   0  -9 -14-35.5669 38.3757   4
   0  -9  14 35.6053 25.6234   1
   0  -9 -15 33.7526 36.7182   4
   0  -9  15 87.4613 34.0449   2
   0  -9 -16 21.2300 43.2988   4
   0  -9  16 77.3669 33.2909   2
   0  -9 -17 155.143 41.5422   4
   0  -9  17 150.188 36.9011   2
   0  -9 -18 29.4779 35.5732   4
   0  -9  18-34.2723 33.6166   2
   0  -9 -19 261.780 41.1270   4
   0  -9  19 135.222 36.6041   2
   0  -9 -20 210.878 51.4041   4
   0  -9  20 146.572 40.2675   2
   0  -9 -21 231.977 53.6473   4
   0  -9  21 227.339 41.1722   2
   0  -9  22 35.7648 38.2520   2
   0  -8   0 139.779 24.8496   4
   0  -8   1 517.510 27.7796   4
   0  -8  -1 543.160 30.1609   4
   0  -8   1 554.957 33.7031   1
   0  -8   2 103.888 22.1578   4
   0  -8  -2 40.3398 25.7063   4
   0  -8   2 61.6876 28.0224   1
   0  -8   3 788.677 28.5647   4
   0  -8  -3 814.735 35.7830   4
   0  -8   3 798.167 35.5859   1
   0  -8   4 145.721 21.2343   4
   0  -8   4 103.668 26.8807   1
   0  -8   5 1006.43 29.5559   4
   0  -8  -5 1022.60 40.3565   4
   0  -8   5 1081.81 39.4443   1
   0  -8  -6 321.561 34.4242   4
   0  -8   6 268.909 29.8527   1
   0  -8  -7 514.431 35.5973   4
   0  -8   7 480.654 30.9507   1
   0  -8  -8 183.858 36.0927   4
   0  -8   8 166.778 28.3319   1
   0  -8  -9 1344.40 49.8968   4
   0  -8   9 1426.75 42.2619   1
   0  -8 -10 249.653 36.4253   4
   0  -8  10 238.207 27.6081   1
   0  -8 -11 130.638 35.2361   4
   0  -8  11 90.1943 25.4888   1
   0  -8 -12 50.4699 33.9538   4
   0  -8  12 4.26686 22.9151   1
   0  -8 -13 48.6950 32.2583   4
   0  -8  13 26.0037 24.5209   1
   0  -8  14-3.25637 29.1309   2
   0  -8 -14 37.8990 39.1223   4
   0  -8  14 46.6759 23.9070   1
   0  -8 -15 66.3918 40.5379   4
   0  -8  15 73.3736 31.7817   2
   0  -8 -16 88.3179 39.6732   4
   0  -8  16 64.8437 32.9728   2
   0  -8 -17 123.359 38.4865   4
   0  -8  17 86.5146 31.9286   2
   0  -8 -18 93.6872 41.0510   4
   0  -8  18 87.2133 34.1784   2
   0  -8  19-3.70370 33.1224   2
   0  -8 -20-56.4771 47.3455   4
   0  -8  20 119.060 35.3199   2
   0  -8 -21 117.032 48.2754   4
   0  -8  21 89.7800 36.1371   2
   0  -8 -22 8.16561 48.0609   4
   0  -8  22 107.565 37.8208   2
   0  -8 -23 64.9004 49.2413   4
   0  -8  23 90.1855 38.1815   2
   0  -8  24-49.3798 37.5178   2
   0  -7   0-20.4422 20.9448   4
   0  -7   1 1101.15 30.2363   4
   0  -7  -1 1061.86 32.1180   4
   0  -7  -2 382.321 27.3242   4
   0  -7   2 271.197 27.5630   1
   0  -7   3 1975.62 35.1231   4
   0  -7  -3 1907.24 41.0171   4
   0  -7   3 1805.16 43.6385   1
   0  -7  -4 173.326 25.6007   4
   0  -7   4 137.098 18.1017   4
   0  -7   4 108.537 24.3190   1
   0  -7   5 191.797 19.3451   4
   0  -7  -5 182.373 27.4133   4
   0  -7   5 155.788 23.8488   1
   0  -7   6 1485.00 30.1253   4
   0  -7  -6 1524.21 42.8305   4
   0  -7  -7 2560.38 52.9273   4
   0  -7   7 2593.32 36.3354   4
   0  -7  -8 2457.90 54.6370   4
   0  -7   8 2274.94 44.9151   1
   0  -7  -9 706.276 40.2741   4
   0  -7   9 746.397 32.3104   1
   0  -7 -10 92.8849 35.7749   4
   0  -7  10 92.9549 23.5204   1
   0  -7 -11 935.791 44.6523   4
   0  -7  11 1023.93 34.1138   1
   0  -7 -12 798.491 44.2639   4
   0  -7  12 690.952 30.4483   1
   0  -7 -13 119.904 35.4197   4
   0  -7  13 86.0711 21.8035   1
   0  -7  14 52.2986 27.8916   2
   0  -7 -14 25.5872 37.8777   4
   0  -7  14 17.8286 21.3298   1
   0  -7  15 381.384 34.1416   2
   0  -7 -15 340.882 41.9186   4
   0  -7  15 357.412 26.0291   1
   0  -7 -16 338.804 42.4036   4
   0  -7  16 339.829 34.0036   2
   0  -7 -17 164.332 37.7949   4
   0  -7  17 115.467 31.1187   2
   0  -7 -18 67.6820 37.6932   4
   0  -7  18 26.6578 29.9856   2
   0  -7 -19-10.3283 36.1590   4
   0  -7  19 7.09320 31.7536   2
   0  -7 -20 32.2887 43.1898   4
   0  -7  20-0.11753 31.4360   2
   0  -7 -21 25.0401 45.3650   4
   0  -7  21 114.252 34.8604   2
   0  -7 -22 57.6201 47.6246   4
   0  -7  22 86.4587 34.8310   2
   0  -7 -23 47.7632 47.9004   4
   0  -7  23-29.2312 34.6509   2
   0  -7 -24-21.8439 50.9326   4
   0  -7  24 29.0108 35.8304   2
   0  -7 -25 121.954 47.9670   4
   0  -7  25 79.9837 40.2659   2
   0  -6   0 2916.65 40.0912   4
   0  -6   1 3622.77 42.2244   4
   0  -6  -1 3801.58 46.2152   4
   0  -6   2 951.928 25.0831   4
   0  -6  -2 908.262 29.5636   4
   0  -6  -3 724.596 28.4542   4
   0  -6   3 720.794 22.7211   4
   0  -6   3 633.202 27.8313   1
   0  -6   4 183.734 16.5060   4
   0  -6  -4 152.376 23.0349   4
   0  -6   4 128.672 21.5243   1
   0  -6  -5 3305.48 49.8131   4
   0  -6   5 3378.10 38.1381   4
   0  -6   5 3456.52 48.5064   1
   0  -6  -6 1183.33 36.6116   4
   0  -6   6 1194.73 25.3649   4
   0  -6   6 1079.41 31.4183   1
   0  -6   7 2546.48 33.4467   4
   0  -6  -7 2557.70 48.7576   4
   0  -6   7 2716.88 43.5212   1
   0  -6  -8 2293.10 49.2605   4
   0  -6   8 2308.00 41.2721   1
   0  -6  -9 3028.73 56.6771   4
   0  -6   9 2901.29 45.5331   1
   0  -6 -10 4854.16 68.0162   4
   0  -6  10 5187.64 58.1362   1
   0  -6 -11 273.780 36.1699   4
   0  -6  11 242.431 22.3958   1
   0  -6 -12 693.807 41.4052   4
   0  -6  12 560.893 26.2333   1
   0  -6  13 721.010 34.9954   2
   0  -6 -13 723.236 40.1297   4
   0  -6  13 645.569 26.6362   1
   0  -6  14 285.167 30.8294   2
   0  -6  14 296.090 22.7030   1
   0  -6  15 247.906 30.8086   2
   0  -6  15 263.193 22.7572   1
   0  -6 -16 1407.72 54.4104   4
   0  -6  16 1414.92 46.1279   2
   0  -6 -17 403.157 44.4941   4
   0  -6  17 322.047 33.4841   2
   0  -6 -18-7.90994 33.5849   4
   0  -6  18-35.3231 29.2006   2
   0  -6 -19 324.523 40.5846   4
   0  -6  19 329.886 35.4990   2
   0  -6 -20 126.957 40.6088   4
   0  -6  20 162.062 33.8754   2
   0  -6 -21-42.7106 43.6771   4
   0  -6  21 26.2061 31.2065   2
   0  -6 -22 147.590 46.3208   4
   0  -6  22 92.5650 33.3416   2
   0  -6 -23-7.86658 44.6376   4
   0  -6  23 7.73234 34.3560   2
   0  -6 -24 287.689 52.0289   4
   0  -6  24 225.948 39.4771   2
   0  -6 -25 120.439 46.3748   4
   0  -6  25 154.105 37.8977   2
   0  -6 -26 151.166 43.3675   4
   0  -6  26 109.390 39.7565   2
   0  -6 -27 89.9498 42.2624   4
   0  -6  27 100.666 41.1312   2
   0  -5   0 9.01405 15.8598   4
   0  -5  -1 5612.47 48.5758   4
   0  -5   1 5492.65 45.7286   4
   0  -5  -2 2005.70 34.3442   4
   0  -5   2 2050.29 29.4402   4
   0  -5  -3 2698.14 39.2556   4
   0  -5   3 2717.54 31.3153   4
   0  -5   3 2553.75 41.1648   1
   0  -5   4 4838.15 40.7324   4
   0  -5   4 4974.04 50.8791   1
   0  -5  -5 4835.36 53.4104   4
   0  -5   5 5060.28 40.4405   4
   0  -5   5 5083.70 51.1291   1
   0  -5  -6 7154.75 65.1400   4
   0  -5   6 7427.01 60.6668   1
   0  -5  -7 1343.79 36.1644   4
   0  -5   7 1354.28 29.7084   1
   0  -5  -8 2608.90 46.5179   4
   0  -5   8 2597.49 38.6859   1
   0  -5  -9 3219.73 53.2605   4
   0  -5   9 3184.84 41.4033   1
   0  -5 -10 1342.99 41.0756   4
   0  -5  10 1353.12 29.4834   1
   0  -5 -11 1012.81 41.2621   4
   0  -5  11 1054.24 26.9686   1
   0  -5  12 1833.16 42.3976   2
   0  -5 -12 1751.07 48.4165   4
   0  -5  12 1788.95 32.5104   1
   0  -5  13 634.867 31.4006   2
   0  -5 -13 609.573 40.6101   4
   0  -5  13 661.109 24.0834   1
   0  -5  14 224.217 27.4850   2
   0  -5 -14 230.261 37.0796   4
   0  -5  14 231.355 19.5128   1
   0  -5  15 230.575 28.5505   2
   0  -5 -15 257.590 37.1036   4
   0  -5  15 227.328 19.9153   1
   0  -5 -16 1613.61 53.3780   4
   0  -5  16 1537.57 44.1971   2
   0  -5 -17 1293.23 48.6873   4
   0  -5  17 1341.34 43.3299   2
   0  -5 -18-37.4897 33.4439   4
   0  -5  18 29.7611 29.3009   2
   0  -5 -19 281.679 43.2989   4
   0  -5  19 382.608 35.0596   2
   0  -5 -20 190.776 42.0818   4
   0  -5  20 221.162 29.1164   2
   0  -5 -21 24.9861 39.4833   4
   0  -5  21 9.59303 29.3432   2
   0  -5 -22 49.8992 41.1218   4
   0  -5  22 137.040 33.6710   2
   0  -5 -23-21.7872 42.4567   4
   0  -5  23 23.9059 33.4936   2
   0  -5 -24 26.7193 38.7253   4
   0  -5  24 1.80910 34.0322   2
   0  -5 -25-36.1794 38.4136   4
   0  -5  25 10.8069 35.6284   2
   0  -5 -26 488.886 48.5122   4
   0  -5  26 438.146 44.5927   2
   0  -5 -27 126.493 42.9631   4
   0  -5  27 68.9800 37.9149   2
   0  -5 -28 63.8608 38.7272   4
   0  -5  28 45.7213 38.4774   2
   0  -4   0 9785.44 54.8109   4
   0  -4   1 28960.6 88.7959   4
   0  -4  -1 28958.6 94.8493   4
   0  -4   2 8102.72 46.6968   4
   0  -4  -2 8296.91 54.4272   4
   0  -4   3 6767.61 41.7643   4
   0  -4  -3 6759.27 52.4698   4
   0  -4   4 1112.50 26.0989   1
   0  -4  -4 1275.13 28.6103   4
   0  -4   5 5049.89 45.0183   1
   0  -4  -5 4907.91 49.1724   4
   0  -4   6 930.177 22.8818   1
   0  -4  -6 892.168 27.7680   4
   0  -4   7 1664.54 28.6260   1
   0  -4  -7 1714.41 35.7231   4
   0  -4   8 823.450 21.8067   1
   0  -4  -8 733.816 30.3338   4
   0  -4   9 292.546 16.4109   1
   0  -4  -9 372.581 28.8560   4
   0  -4 -10 2617.83 19.9218   3
   0  -4  10 2600.05 42.0745   2
   0  -4  10 2730.68 34.0019   1
   0  -4 -10 2702.83 47.8489   4
   0  -4  11 7266.08 67.7560   2
   0  -4  11 7112.17 52.1358   1
   0  -4 -11 7140.92 73.2719   4
   0  -4 -12 2329.05 25.4892   3
   0  -4  12 2417.57 32.4848   1
   0  -4 -12 2272.08 49.5582   4
   0  -4  12 2372.05 43.4871   2
   0  -4 -13 769.892 38.9549   4
   0  -4  13 799.915 32.1543   2
   0  -4  14 284.048 17.6619   1
   0  -4 -14 300.019 33.6864   4
   0  -4  14 265.018 25.8818   2
   0  -4  15 151.167 17.4549   1
   0  -4 -15 133.971 34.6044   4
   0  -4  15 146.757 25.3482   2
   0  -4 -16 1014.61 43.7842   4
   0  -4  16 870.646 36.9774   2
   0  -4 -17 1202.09 48.5063   4
   0  -4  17 1379.99 42.1546   2
   0  -4 -18 798.130 44.2265   4
   0  -4  18 622.318 34.4712   2
   0  -4 -19 1811.29 56.2103   4
   0  -4  19 1780.10 48.8385   2
   0  -4 -20 304.625 42.0305   4
   0  -4  20 297.706 32.8159   2
   0  -4 -21 68.8109 40.1806   4
   0  -4  21 77.3615 30.1213   2
   0  -4 -22 56.5912 39.8996   4
   0  -4  22-10.8628 30.7380   2
   0  -4 -23 30.8806 39.9206   4
   0  -4  23-4.16359 33.1405   2
   0  -4  24 64.5637 32.8322   2
   0  -4 -25-50.1432 31.5038   4
   0  -4  25 54.2893 34.2849   2
   0  -4 -26 74.7886 40.9972   4
   0  -4  26 73.8618 36.0446   2
   0  -4 -27 184.469 38.9913   4
   0  -4  27 210.841 39.2405   2
   0  -4 -28 159.451 49.4961   4
   0  -4  28 88.1662 39.7169   2
   0  -4 -29 11.8062 44.3900   4
   0  -4  29-10.1127 40.1570   2
   0  -3   0-4.27231 12.6018   4
   0  -3   1 1659.10 21.1200   4
   0  -3  -1 1676.11 23.6850   4
   0  -3  -2 22112.4 76.9771   4
   0  -3   2 22180.4 63.9044   4
   0  -3  -3 11879.6 60.4006   4
   0  -3   3 12874.7 60.1304   1
   0  -3  -4 1968.45 30.0255   4
   0  -3   4 1559.48 25.8236   1
   0  -3  -5 4354.38 42.3070   4
   0  -3   5 3888.88 36.3870   1
   0  -3  -6 7334.89 55.5525   4
   0  -3   6 7582.81 46.3779   1
   0  -3  -7 395.816 8.75247   3
   0  -3  -7 421.059 23.5414   4
   0  -3   7 413.933 16.2504   1
   0  -3  -8 6864.63 31.5158   3
   0  -3  -8 6577.73 57.9348   4
   0  -3  -9 8201.19 38.6642   3
   0  -3   9 8014.11 62.4580   2
   0  -3   9 8168.60 47.8093   1
   0  -3  -9 8153.03 65.7736   4
   0  -3 -10 2372.39 24.4661   3
   0  -3  10 2442.45 38.6054   2
   0  -3  10 2488.42 28.2898   1
   0  -3 -10 2281.20 41.1402   4
   0  -3 -11 2311.89 26.5927   3
   0  -3  11 2205.86 37.7685   2
   0  -3  11 2202.40 27.2300   1
   0  -3 -11 2339.02 43.2291   4
   0  -3 -12 1770.95 25.9786   3
   0  -3  12 1734.36 36.5934   2
   0  -3  12 1832.91 25.7378   1
   0  -3 -12 1704.53 39.4343   4
   0  -3 -13 1229.30 24.5506   3
   0  -3  13 1303.72 33.9388   2
   0  -3  13 1278.85 23.0637   1
   0  -3 -13 1357.74 40.0868   4
   0  -3 -14 322.990 18.3040   3
   0  -3  14 316.453 25.6194   2
   0  -3  14 347.459 16.6933   1
   0  -3 -15 1572.54 30.3753   3
   0  -3  15 1601.72 40.4870   2
   0  -3  15 1646.33 26.1566   1
   0  -3 -15 1556.38 44.8643   4
   0  -3 -16 2799.63 40.3908   3
   0  -3  16 2962.81 51.6472   2
   0  -3  16 3014.76 34.1767   1
   0  -3 -16 2735.09 55.4492   4
   0  -3 -17 313.856 22.6060   3
   0  -3  17 344.848 29.7101   2
   0  -3 -17 311.910 37.7477   4
   0  -3 -18 910.991 30.5020   3
   0  -3 -18 908.888 45.6027   4
   0  -3 -19 158.022 23.8932   3
   0  -3  19 87.4181 27.2400   2
   0  -3 -20 920.425 46.2765   4
   0  -3  20 817.322 40.9505   2
   0  -3 -21 234.056 36.6515   4
   0  -3  21 272.238 33.0878   2
   0  -3 -22 124.951 36.0289   4
   0  -3  22 146.610 32.5404   2
   0  -3 -23 67.5476 35.0596   4
   0  -3  23 51.6647 30.5327   2
   0  -3 -24 30.0731 35.5095   4
   0  -3  24 35.3141 32.1697   2
   0  -3 -25 240.850 40.2345   4
   0  -3  25 302.224 37.0998   2
   0  -3 -26 379.380 48.4049   4
   0  -3  26 390.183 41.8916   2
   0  -3  27 133.492 38.8756   2
   0  -3 -27 85.7888 45.1429   4
   0  -3  28 179.733 40.7283   2
   0  -3 -28 87.7768 38.8213   4
   0  -3  29 16.8905 37.6049   2
   0  -3 -29-11.1134 44.5045   4
   0  -3 -30-4.57212 31.8088   4
   0  -2   0 384232. 230.463   4
   0  -2  -1 16368.6 52.1865   4
   0  -2   1 16262.2 45.7352   4
   0  -2  -2 92239.9 132.592   4
   0  -2   3 35046.2 78.4528   1
   0  -2  -3 37623.0 90.0823   4
   0  -2   4 62346.3 104.585   1
   0  -2  -4 62106.5 123.947   4
   0  -2   5 46037.8 92.4734   1
   0  -2  -5 44944.0 111.673   4
   0  -2  -6 2417.40 18.8042   3
   0  -2  -6 2472.05 33.3686   4
   0  -2  -7 1188.26 16.9047   3
   0  -2   7 1029.60 23.2656   2
   0  -2  -7 1270.97 28.3525   4
   0  -2   7 978.183 16.6412   1
   0  -2  -8 40977.6 91.0280   3
   0  -2   8 41128.4 120.916   2
   0  -2  -8 41381.3 126.446   4
   0  -2  -9 11762.6 54.6446   3
   0  -2   9 11549.4 68.2681   2
   0  -2  -9 11564.4 71.7286   4
   0  -2   9 11624.1 48.2962   1
   0  -2 -10 22505.3 79.6778   3
   0  -2  10 22318.4 98.2143   2
   0  -2  10 22802.6 68.0631   1
   0  -2 -11 588.659 18.9386   3
   0  -2  11 588.537 23.9826   2
   0  -2 -11 568.440 27.6840   4
   0  -2  11 647.045 15.6516   1
   0  -2 -12 4109.91 40.5703   3
   0  -2  12 4034.94 48.4811   2
   0  -2 -12 4167.01 53.1484   4
   0  -2  12 4196.81 32.1841   1
   0  -2 -13 740.756 22.8682   3
   0  -2  13 749.918 27.8974   2
   0  -2 -13 689.525 31.0722   4
   0  -2  13 714.123 17.1962   1
   0  -2 -14 3124.14 40.6906   3
   0  -2  14 3093.46 47.8076   2
   0  -2 -14 3024.28 50.1087   4
   0  -2  14 3106.67 29.6239   1
   0  -2 -15 1109.93 29.5238   3
   0  -2  15 1118.41 35.1664   2
   0  -2 -15 1073.02 39.2528   4
   0  -2  15 1054.09 20.2001   1
   0  -2 -16 5236.14 55.9318   3
   0  -2  16 5228.37 63.4519   2
   0  -2  16 5323.43 38.9104   1
   0  -2 -16 5142.12 68.2882   4
   0  -2 -17 200.569 23.5164   3
   0  -2  17 224.790 27.5728   2
   0  -2 -17 249.773 34.5397   4
   0  -2 -18 700.334 29.7361   3
   0  -2  18 711.474 35.4495   2
   0  -2 -18 668.784 40.2161   4
   0  -2 -19 1348.66 37.5994   3
   0  -2  19 1464.75 44.5271   2
   0  -2 -19 1506.73 48.5876   4
   0  -2 -20 315.374 27.7807   3
   0  -2  20 317.649 32.0230   2
   0  -2 -20 295.557 33.2309   4
   0  -2 -21 157.811 26.9393   3
   0  -2  21 134.915 29.7900   2
   0  -2 -22 39.8138 26.6914   3
   0  -2 -22 2.39830 32.7866   4
   0  -2  22 15.5688 29.5631   2
   0  -2 -23 270.930 32.6170   4
   0  -2  23 291.858 33.9515   2
   0  -2 -24 32.0864 35.4826   4
   0  -2  24 110.143 32.8525   2
   0  -2 -25 136.540 37.7851   4
   0  -2  25 167.511 36.3396   2
   0  -2 -26 96.4707 35.2441   4
   0  -2  26 92.7981 36.7956   2
   0  -2 -27 132.892 42.3764   4
   0  -2  27 83.6435 37.1531   2
   0  -2 -28 114.613 38.0179   4
   0  -2  28 97.0608 34.2334   2
   0  -2  29 73.3396 40.7303   2
   0  -2 -29 43.4608 43.7646   4
   0  -2  30 41.1290 41.4299   2
   0  -2 -30 76.7341 34.2588   4
   0  -2 -31 17.1936 44.2616   4
   0  -1   0 249.143 6.25719   4
   0  -1  -1 156286. 119.426   4
   0  -1  -2 12300.3 39.4428   4
   0  -1   2 11642.4 32.2592   1
   0  -1  -3 8861.37 38.3438   4
   0  -1   3 8213.05 27.8925   1
   0  -1  -4 173663. 130.856   3
   0  -1   4 173818. 173.357   2
   0  -1  -4 174649. 178.461   4
   0  -1  -5 6103.86 30.0587   3
   0  -1  -5 5928.73 39.2960   4
   0  -1   5 5810.32 25.3495   1
   0  -1  -6 10398.6 44.0173   3
   0  -1   6 10234.4 51.2708   2
   0  -1  -6 10472.0 54.0929   4
   0  -1   6 10385.2 34.4673   1
   0  -1  -7 36157.7 88.6260   3
   0  -1   7 36954.3 101.236   2
   0  -1   7 36397.3 67.1836   1
   0  -1  -7 37368.7 103.710   4
   0  -1   8 9802.03 56.8667   2
   0  -1   8 10035.2 37.2943   1
   0  -1  -9 13013.6 62.4573   3
   0  -1   9 12814.0 68.4665   2
   0  -1  -9 12986.2 71.0392   4
   0  -1   9 13248.3 45.1035   1
   0  -1 -10 2800.81 33.0751   3
   0  -1  10 2752.85 36.4882   2
   0  -1 -10 2747.69 39.1716   4
   0  -1  10 2746.44 22.8910   1
   0  -1 -11 23748.2 94.6417   3
   0  -1  11 23284.2 100.808   2
   0  -1  11 23446.8 65.0724   1
   0  -1 -11 23386.1 101.791   4
   0  -1 -12 1070.28 26.6953   3
   0  -1  12 1066.03 28.1699   2
   0  -1  12 1104.74 17.2100   1
   0  -1 -12 1013.89 31.9651   4
   0  -1 -13 6092.92 56.2563   3
   0  -1  13 6177.04 59.3486   2
   0  -1  13 6068.95 36.1132   1
   0  -1 -14 1853.73 36.1877   3
   0  -1  14 1834.23 37.8460   2
   0  -1  14 1905.09 22.3254   1
   0  -1 -14 1832.45 39.9673   4
   0  -1 -15 3168.65 46.1446   3
   0  -1  15 3236.53 48.5268   2
   0  -1  15 3221.99 29.1139   1
   0  -1 -15 3258.44 50.5653   4
   0  -1 -16 6904.31 66.8557   3
   0  -1  16 6362.03 68.0539   2
   0  -1  16 6569.17 40.4098   1
   0  -1 -16 6713.57 70.9112   4
   0  -1 -17 9412.98 85.4810   4
   0  -1  17 9455.64 84.9060   2
   0  -1 -17 9367.50 80.2385   3
   0  -1 -18 7016.72 78.4390   4
   0  -1  18 7133.03 76.4674   2
   0  -1 -18 6888.08 73.0717   3
   0  -1  19 572.179 34.8499   2
   0  -1 -19 519.036 32.8645   3
   0  -1 -20 62.8377 29.7922   4
   0  -1 -20 64.6280 25.6674   3
   0  -1  20-4.37914 29.9800   2
   0  -1 -21 456.022 33.5895   3
   0  -1  21 478.076 35.3873   2
   0  -1 -21 436.868 37.7210   4
   0  -1 -22 82.7607 33.6178   4
   0  -1  22 68.3524 31.9367   2
   0  -1 -22 50.6297 27.7529   3
   0  -1 -23 21.5809 30.7844   4
   0  -1  23 66.3670 31.8258   2
   0  -1 -24 135.788 32.0613   3
   0  -1 -24 198.784 38.5836   4
   0  -1  24 256.545 36.3600   2
   0  -1 -25 162.456 34.0540   3
   0  -1  25 155.728 33.0473   2
   0  -1 -25 111.993 30.6999   4
   0  -1 -26 20.1483 33.1817   3
   0  -1  26 40.0146 35.4941   2
   0  -1 -26 85.9271 36.1894   4
   0  -1  27 76.7405 36.2516   2
   0  -1 -27 12.3630 35.8018   4
   0  -1  28-55.5253 40.2874   2
   0  -1 -28-1.26049 35.8818   4
   0  -1  29 8.04309 37.8626   2
   0  -1 -29-7.05697 38.0603   4
   0  -1  30 62.1811 42.0418   2
   0   0  -2 24985.8 42.8807   3
   0   0   2 24737.4 42.9413   2
   0   0  -2 25217.3 40.8230   4
   0   0  -3 60655.5 81.4139   3
   0   0  -3 60802.9 77.7149   4
   0   0  -4 4199.81 26.3446   3
   0   0   4 4354.78 26.5244   2
   0   0   4 4284.62 17.3760   1
   0   0   5 21360.3 63.2590   2
   0   0   5 21224.9 41.9784   1
   0   0  -5 21127.6 62.5230   4
   0   0  -6 63620.6 119.202   3
   0   0   6 62783.3 117.496   2
   0   0   6 63003.6 78.5505   1
   0   0  -6 62747.5 114.257   4
   0   0  -7 13853.5 62.1042   3
   0   0   7 13818.0 60.8994   2
   0   0   7 13879.4 40.6485   1
   0   0  -7 13902.6 59.5337   4
   0   0  -8 8519.72 52.9995   3
   0   0   8 8584.60 51.9155   2
   0   0   8 8542.30 34.0681   1
   0   0  -8 8562.06 51.2542   4
   0   0  -9 41067.7 119.538   3
   0   0   9 40128.8 115.889   2
   0   0   9 40363.5 77.8178   1
   0   0  -9 40532.0 114.941   4
   0   0 -10 166.934 18.4932   3
   0   0  10 171.204 17.8113   2
   0   0 -10 203.346 20.9970   4
   0   0 -11 1572.32 31.1313   3
   0   0  11 1592.13 30.6810   2
   0   0 -11 1541.09 30.0127   4
   0   0 -12 6822.49 59.7853   3
   0   0  12 6702.19 57.6344   2
   0   0 -12 6657.08 56.7318   4
   0   0 -13 1449.69 34.2315   3
   0   0  13 1484.48 33.6473   2
   0   0  13 1520.91 20.0984   1
   0   0 -14 2870.92 44.9278   3
   0   0  14 2744.46 44.0094   2
   0   0  14 2740.21 26.4653   1
   0   0 -14 2720.68 43.2827   4
   0   0 -15 24.8018 21.2433   3
   0   0  15-11.0724 23.8014   2
   0   0  15 31.8028 10.9400   1
   0   0 -15-8.02093 21.1933   4
   0   0  16 366.033 29.0360   2
   0   0  16 324.374 14.1163   1
   0   0 -16 283.382 30.7011   4
   0   0 -16 290.350 26.9965   3
   0   0 -17 4277.62 60.6148   3
   0   0 -17 4275.43 60.4614   4
   0   0  17 4261.28 60.3086   2
   0   0 -18 9584.57 88.3324   3
   0   0 -18 9691.45 85.6509   4
   0   0  18 9555.64 87.8218   2
   0   0 -19 2908.59 54.4262   3
   0   0  19 2919.40 56.0472   2
   0   0 -20 1906.64 49.5343   3
   0   0 -20 1788.77 48.0455   4
   0   0 -21 95.0299 30.1836   3
   0   0  21 84.8836 31.1072   2
   0   0 -21 121.515 28.0626   4
   0   0 -22 103.397 31.6617   4
   0   0 -22 92.8787 28.9154   3
   0   0  22 133.867 33.0091   2
   0   0 -23 550.978 38.6391   3
   0   0 -23 536.707 37.2419   4
   0   0  23 587.272 40.3411   2
   0   0 -24 430.156 39.0215   3
   0   0  24 523.548 41.0697   2
   0   0 -24 517.867 38.9297   4
   0   0 -25 91.7148 34.5538   3
   0   0  25 57.9741 36.0636   2
   0   0 -25 71.2251 33.8399   4
   0   0 -26 37.1288 34.9546   3
   0   0  26-14.2122 37.2558   2
   0   0 -26 9.16740 26.8667   4
   0   0 -27 31.2390 34.5649   3
   0   0  27 20.9486 38.1899   2
   0   0 -27-17.7903 22.1761   4
   0   0 -28 27.0386 38.7001   3
   0   0  28-17.1413 38.7660   2
   0   0 -29 79.5554 39.2221   3
   0   0  29 94.4772 41.3522   2
   0   0  30-39.9632 41.3436   2
   0   1   0 252.077 7.21469   2
   0   1   0 243.710 7.57110   1
   0   1  -1 150893. 112.700   3
   0   1   1 151353. 120.777   1
   0   1  -1 150414. 121.124   2
   0   1  -2 11998.8 29.1938   4
   0   1  -2 12243.9 39.1949   3
   0   1   2 11991.1 36.3368   2
   0   1   2 12198.5 36.3169   1
   0   1  -2 12189.5 39.5294   2
   0   1  -3 8820.58 28.5501   4
   0   1  -3 8396.22 38.4181   3
   0   1   3 8789.69 35.8333   2
   0   1   3 8611.21 32.1339   1
   0   1  -3 9016.08 38.3767   2
   0   1   4 173887. 167.569   2
   0   1   4 173961. 146.614   1
   0   1  -4 173629. 142.181   4
   0   1   5 5729.61 36.4597   2
   0   1   5 5681.61 29.2895   1
   0   1  -5 5955.71 31.1253   4
   0   1  -5 5944.82 39.4822   3
   0   1   6 10260.2 50.4358   2
   0   1   6 10342.0 40.8829   1
   0   1  -6 10513.2 44.5598   4
   0   1  -6 10513.8 55.5421   3
   0   1   7 36512.9 99.4348   2
   0   1   7 36232.7 78.3510   1
   0   1  -7 36576.1 89.7388   4
   0   1   8 9562.24 55.7034   2
   0   1  -8 9402.92 49.7874   4
   0   1  -8 9590.41 60.1908   3
   0   1   9 13168.9 68.9958   2
   0   1   9 13526.7 52.1520   1
   0   1  -9 13013.7 62.6596   4
   0   1  -9 13174.5 73.7411   3
   0   1  10 2741.48 36.6497   2
   0   1  10 2822.72 26.3299   1
   0   1 -10 2710.64 33.3917   4
   0   1 -10 2783.98 39.0551   3
   0   1  11 23535.2 100.710   2
   0   1  11 23615.4 73.6068   1
   0   1 -11 24002.9 94.5977   4
   0   1 -11 23549.4 107.452   3
   0   1  12 1060.03 29.2218   2
   0   1  12 1103.35 19.7081   1
   0   1 -12 1023.03 26.2504   4
   0   1  13 6069.88 59.0692   2
   0   1  13 6298.46 41.8082   1
   0   1 -13 6171.08 55.2807   4
   0   1 -13 6325.15 63.1425   3
   0   1  14 1797.25 38.9922   2
   0   1  14 1926.62 25.7246   1
   0   1 -14 1731.94 34.8244   4
   0   1 -14 1830.71 40.6377   3
   0   1  15 3262.29 49.7390   2
   0   1  15 3292.09 33.0017   1
   0   1 -15 3156.03 45.0739   4
   0   1 -15 3218.34 53.0368   3
   0   1  16 6924.70 48.0501   1
   0   1 -16 6758.23 65.5020   4
   0   1 -16 6724.53 74.8614   3
   0   1  17 9419.43 84.1677   2
   0   1  17 9559.89 56.5528   1
   0   1 -17 9397.32 79.7424   4
   0   1 -17 9273.13 88.6433   3
   0   1 -18 6991.54 79.1996   3
   0   1 -18 6764.66 70.9376   4
   0   1  19 519.843 38.0404   2
   0   1 -19 533.121 35.4280   3
   0   1 -20 30.6647 25.7161   4
   0   1 -20 44.9124 31.1520   3
   0   1  20 48.9758 30.5555   2
   0   1 -21 412.481 37.2883   3
   0   1  21 475.838 36.6413   2
   0   1 -21 436.357 28.7949   4
   0   1 -22 65.3359 23.1177   4
   0   1  22 87.7520 34.5733   2
   0   1 -22 28.5367 29.8036   3
   0   1 -23 52.3834 26.6748   4
   0   1 -23 29.9076 32.6864   3
   0   1  23 76.5328 34.7894   2
   0   1 -24 207.365 37.6730   3
   0   1  24 231.695 38.3356   2
   0   1 -24 216.516 31.4063   4
   0   1 -25 145.478 36.4512   3
   0   1  25 180.073 38.9407   2
   0   1 -25 110.917 33.1911   4
   0   1 -26 86.7992 37.1095   3
   0   1  26 97.0003 37.8338   2
   0   1 -27 99.9097 38.4935   3
   0   1  27 54.3153 40.5194   2
   0   1 -28-12.3372 38.9410   3
   0   1  28-14.4140 40.1880   2
   0   1 -29 122.816 42.0120   3
   0   1  29 26.6386 43.0862   2
   0   1 -30 27.4803 40.1411   3
   0   1  30 96.8293 44.3587   2
   0   1 -31 18.7891 41.3875   3
   0   1 -32-3.75911 43.0087   3
   0   2   0 383315. 271.626   1
   0   2   0 382166. 193.355   3
   0   2  -1 16413.0 55.8702   1
   0   2   1 16132.7 56.9871   1
   0   2  -1 16727.8 56.6813   2
   0   2   1 16265.9 54.5873   2
   0   2  -1 16213.0 48.0150   3
   0   2  -2 95871.1 110.780   4
   0   2   2 94174.0 136.984   1
   0   2  -2 93319.7 126.765   3
   0   2   3 36066.7 85.9405   1
   0   2  -3 35540.8 89.5112   2
   0   2   3 35552.8 85.0380   2
   0   2  -3 37622.1 89.6995   3
   0   2  -4 62151.7 93.1408   4
   0   2  -4 64535.7 127.079   3
   0   2   4 60277.1 114.779   1
   0   2   4 64421.4 119.981   2
   0   2  -5 44754.0 83.6980   4
   0   2  -5 44521.6 114.459   3
   0   2   5 45129.6 105.834   2
   0   2   5 45226.5 102.225   1
   0   2  -5 45238.6 113.241   2
   0   2  -6 2436.58 32.9991   3
   0   2   6 2329.00 29.6734   2
   0   2   6 2330.51 26.9741   1
   0   2  -6 2424.65 23.4484   4
   0   2  -7 1149.47 27.0557   3
   0   2   7 1077.40 25.9844   2
   0   2  -7 1163.05 19.0259   4
   0   2  -8 41534.1 130.975   3
   0   2   8 41628.1 119.089   2
   0   2   8 41626.7 105.435   1
   0   2  -8 41223.1 98.7557   4
   0   2  -9 11790.1 75.2559   3
   0   2   9 11747.3 68.2674   2
   0   2  -9 11716.9 57.3200   4
   0   2 -10 22391.8 107.117   3
   0   2  10 22708.5 98.0099   2
   0   2 -10 22708.7 84.1944   4
   0   2 -11 622.900 27.2799   3
   0   2  11 609.546 27.0352   2
   0   2  11 610.225 18.5351   1
   0   2 -11 555.258 19.2030   4
   0   2 -12 4158.74 53.5626   3
   0   2  12 4102.66 49.3982   2
   0   2  12 4272.19 38.9156   1
   0   2 -12 4093.71 42.4684   4
   0   2 -13 716.975 31.0798   3
   0   2  13 724.712 30.3454   2
   0   2  13 701.038 20.1389   1
   0   2 -13 718.304 22.7301   4
   0   2 -14 3076.85 53.0867   3
   0   2  14 3076.63 48.2194   2
   0   2  14 3002.43 34.9084   1
   0   2 -14 3110.04 40.6603   4
   0   2 -15 1140.10 39.3297   3
   0   2  15 1116.66 37.4732   2
   0   2  15 1148.13 24.9653   1
   0   2 -15 1103.33 29.1993   4
   0   2 -16 5423.48 71.8548   3
   0   2  16 5392.09 65.1529   2
   0   2  16 5421.19 47.1981   1
   0   2 -16 5144.86 55.6065   4
   0   2 -17 218.653 32.7059   3
   0   2  17 141.105 30.3846   2
   0   2  17 214.579 17.3076   1
   0   2 -17 148.506 20.9831   4
   0   2 -18 660.482 39.0055   3
   0   2  18 650.722 38.4697   2
   0   2 -18 729.083 28.5706   4
   0   2 -19 1444.04 48.5438   3
   0   2  19 1521.60 47.4888   2
   0   2 -19 1439.00 37.9454   4
   0   2 -20 237.160 34.4554   3
   0   2  20 297.454 36.6618   2
   0   2 -20 234.418 27.4820   4
   0   2 -21 176.763 32.9975   3
   0   2  21 145.981 35.3087   2
   0   2 -21 133.668 26.3923   4
   0   2  22 63.6003 36.4217   2
   0   2 -22 62.0615 21.4914   4
   0   2 -23 285.078 38.2689   3
   0   2  23 287.664 39.1037   2
   0   2 -24 30.1055 36.8548   3
   0   2  24 59.7753 36.7461   2
   0   2 -25 191.507 38.3123   3
   0   2  25 64.5235 37.8825   2
   0   2 -26 71.3844 37.8198   3
   0   2  26 82.6157 39.0782   2
   0   2 -27 72.9684 39.4979   3
   0   2  27 184.625 42.9691   2
   0   2 -28 154.267 43.1353   3
   0   2  28 136.068 44.6499   2
   0   2 -29 139.706 44.1940   3
   0   2  29 128.495 43.2991   2
   0   2 -30 45.0391 43.6320   3
   0   2  30 79.6458 44.9771   2
   0   2 -31-33.0936 43.6402   3
   0   3   0-6.15424 14.4278   1
   0   3   0-2.26728 14.2948   2
   0   3   0-3.62540 9.69696   3
   0   3   1 1588.47 25.7609   1
   0   3  -1 1503.63 25.2538   1
   0   3  -1 1625.40 25.5380   2
   0   3   1 1591.11 25.6311   2
   0   3   1 1688.18 15.4099   3
   0   3  -1 1684.32 20.9611   3
   0   3  -2 22591.3 80.0115   1
   0   3   2 22202.9 82.2933   1
   0   3   2 21961.8 78.2977   2
   0   3  -2 22475.7 81.0981   2
   0   3  -2 22332.1 71.7972   3
   0   3  -3 12325.0 50.5832   4
   0   3   3 12426.5 62.7700   1
   0   3   3 12450.3 61.3288   2
   0   3  -3 12276.2 62.8429   2
   0   3  -3 12332.2 58.0327   3
   0   3  -4 1956.19 21.4207   4
   0   3   4 2078.54 29.6081   1
   0   3  -4 1916.13 29.3002   2
   0   3   4 2019.40 28.9559   2
   0   3  -4 2083.29 28.7358   3
   0   3  -5 4334.27 30.6934   4
   0   3   5 4278.35 39.8563   1
   0   3  -5 4424.54 42.6454   2
   0   3   5 4291.87 40.1692   2
   0   3  -5 4538.82 41.9819   3
   0   3  -6 7232.95 40.6049   4
   0   3   6 7551.68 51.6923   1
   0   3   6 7527.77 53.5102   2
   0   3  -6 7242.21 54.4978   2
   0   3  -6 7402.53 56.2835   3
   0   3  -7 388.167 14.1175   4
   0   3  -7 402.888 22.2286   3
   0   3   7 409.649 19.2593   1
   0   3  -7 423.615 21.9027   2
   0   3   7 433.414 22.3602   2
   0   3  -8 6939.36 59.6785   3
   0   3   8 6875.96 55.0482   2
   0   3   8 6947.76 51.7707   1
   0   3  -8 6745.56 42.3642   4
   0   3  -9 8420.59 68.0549   3
   0   3   9 8223.66 62.8341   2
   0   3  -9 8247.10 49.4268   4
   0   3   9 8341.93 57.4261   1
   0   3  10 2433.26 38.5387   2
   0   3  10 2420.86 34.3620   1
   0   3 -10 2501.20 30.2407   4
   0   3 -11 2188.11 42.9885   3
   0   3  11 2234.50 40.3172   2
   0   3  11 2119.93 33.4654   1
   0   3 -12 1765.61 40.9807   3
   0   3  12 1850.47 39.8807   2
   0   3  12 1767.60 30.7473   1
   0   3 -12 1774.80 28.4662   4
   0   3 -13 1172.32 39.0878   3
   0   3  13 1304.43 37.9949   2
   0   3  13 1253.89 27.7100   1
   0   3 -13 1255.69 26.3966   4
   0   3 -14 340.028 31.2554   3
   0   3  14 327.282 30.8900   2
   0   3  14 348.962 20.4891   1
   0   3 -14 311.489 18.6913   4
   0   3 -15 1574.85 45.2690   3
   0   3  15 1642.81 43.8255   2
   0   3  15 1608.80 31.5018   1
   0   3 -15 1582.96 31.7664   4
   0   3 -16 2817.61 56.7902   3
   0   3  16 2879.54 54.0744   2
   0   3  16 2969.86 40.9899   1
   0   3 -16 2775.74 41.0823   4
   0   3 -17 355.755 36.0809   3
   0   3  17 325.760 34.1986   2
   0   3 -17 270.954 22.3003   4
   0   3 -18 948.172 44.2331   3
   0   3  18 947.428 41.7344   2
   0   3  18 974.861 27.9733   1
   0   3 -18 993.733 31.5519   4
   0   3 -19 101.896 34.0073   3
   0   3  19 102.519 34.1419   2
   0   3 -19 81.9333 21.8386   4
   0   3 -20 964.558 47.0135   3
   0   3  20 989.576 45.3476   2
   0   3 -21 213.558 37.2596   3
   0   3  21 218.313 37.9961   2
   0   3 -22 168.545 37.2697   3
   0   3  22 117.716 36.0303   2
   0   3 -23 100.174 37.3337   3
   0   3  23 54.1242 37.1371   2
   0   3 -24 59.4572 38.2380   3
   0   3  24-51.4938 38.8360   2
   0   3 -25 292.465 41.4116   3
   0   3  25 212.080 41.0967   2
   0   3 -26 508.243 46.3366   3
   0   3  26 502.748 47.2803   2
   0   3 -27 117.401 43.3289   3
   0   3  27 65.6058 41.3201   2
   0   3 -28 146.744 45.6356   3
   0   3  28 156.028 44.2898   2
   0   3 -29 80.2873 44.5031   3
   0   3  29 71.8975 44.8549   2
   0   3 -30 88.5846 46.0277   3
   0   4   0 9206.59 62.1040   1
   0   4   0 9461.42 60.9573   2
   0   4   1 29346.7 107.803   1
   0   4  -1 29369.1 106.283   1
   0   4   1 29054.2 103.441   2
   0   4  -1 29538.9 84.5969   3
   0   4   1 29288.2 68.0599   3
   0   4  -2 8093.96 57.6781   1
   0   4   2 8236.02 59.5056   1
   0   4  -2 8068.06 57.1099   2
   0   4   2 7984.87 56.4324   2
   0   4  -2 8177.04 50.1911   3
   0   4   2 8232.78 31.0821   3
   0   4   3 6529.16 54.3281   1
   0   4  -3 6720.76 54.1744   2
   0   4   3 6745.91 52.2082   2
   0   4  -3 6796.49 48.9940   3
   0   4  -4 1213.97 21.1917   4
   0   4   4 1317.26 28.2541   1
   0   4   4 1309.05 28.1648   2
   0   4  -4 1335.58 29.2293   2
   0   4  -4 1226.39 26.3951   3
   0   4  -5 4968.99 38.5684   4
   0   4   5 4927.80 48.4965   1
   0   4   5 4895.46 48.1308   2
   0   4  -5 4808.63 48.8795   2
   0   4  -5 4980.49 48.3440   3
   0   4  -6 806.125 17.8942   4
   0   4   6 891.632 26.4591   1
   0   4   6 919.974 26.6875   2
   0   4  -6 894.819 27.7235   2
   0   4  -6 866.918 26.0379   3
   0   4  -7 1689.04 24.1904   4
   0   4   7 1768.73 32.7245   1
   0   4   7 1614.46 32.8482   2
   0   4  -7 1643.46 33.8215   2
   0   4  -7 1742.18 34.8329   3
   0   4  -8 762.377 18.2330   4
   0   4   8 744.317 24.6257   1
   0   4  -8 734.729 28.1158   2
   0   4   8 771.511 28.5596   2
   0   4  -8 722.211 28.2542   3
   0   4  -9 313.323 14.2204   4
   0   4   9 340.852 21.3866   1
   0   4   9 350.127 24.7636   2
   0   4  -9 368.954 23.6078   2
   0   4  -9 320.381 25.5474   3
   0   4 -10 2612.44 31.0688   4
   0   4  10 2738.53 40.3815   1
   0   4  10 2668.20 44.0336   2
   0   4 -10 2626.79 46.1901   3
   0   4 -11 7058.67 51.3537   4
   0   4 -11 7295.51 73.6070   3
   0   4  11 6974.34 61.4770   1
   0   4  11 7095.76 68.0844   2
   0   4  12 2370.54 45.0120   2
   0   4  12 2368.39 38.5287   1
   0   4 -12 2353.00 32.9117   4
   0   4 -13 769.122 38.0548   3
   0   4  13 862.761 34.7201   2
   0   4  13 847.540 27.4685   1
   0   4 -13 783.819 21.2299   4
   0   4 -14 292.025 32.4657   3
   0   4  14 315.699 32.1577   2
   0   4  14 325.965 22.6005   1
   0   4 -14 328.588 17.7420   4
   0   4 -15 109.114 31.7887   3
   0   4  15 106.509 31.3490   2
   0   4  15 144.484 21.0391   1
   0   4 -15 139.970 16.0953   4
   0   4 -16 836.744 41.2293   3
   0   4  16 881.782 40.2741   2
   0   4  16 960.874 30.4810   1
   0   4 -16 921.551 27.5429   4
   0   4  17 1294.88 33.8417   1
   0   4  17 1368.28 47.0006   2
   0   4 -17 1370.50 49.0436   3
   0   4  18 751.307 28.9105   1
   0   4  18 685.987 40.4540   2
   0   4  19 1792.56 51.4784   2
   0   4 -19 1821.83 55.8995   3
   0   4  20 269.985 37.9219   2
   0   4 -20 319.772 38.3153   3
   0   4  21 74.9022 34.9070   2
   0   4 -21 77.1836 36.3806   3
   0   4  22 30.4956 35.0080   2
   0   4 -22-48.1995 37.4331   3
   0   4  23-6.96067 34.7552   2
   0   4 -23 27.9545 38.7734   3
   0   4  24 144.469 39.8284   2
   0   4 -24 122.696 41.6216   3
   0   4  25 58.4194 40.3921   2
   0   4 -25-10.3525 40.2842   3
   0   4  26 14.6725 40.1353   2
   0   4 -26 42.0134 42.6986   3
   0   4  27 277.914 45.2385   2
   0   4 -27 177.369 44.5798   3
   0   4  28 42.0373 44.5892   2
   0   4 -28-24.8626 42.5294   3
   0   4  29-40.0085 45.5674   2
   0   4 -29 95.5110 48.3309   3
   0   5   0-15.3826 12.0609   3
   0   5   0 13.4215 18.0833   2
   0   5   0 24.8403 19.5843   1
   0   5   1 5687.56 35.9563   3
   0   5  -1 5484.34 42.3642   3
   0   5  -1 5678.60 54.5881   2
   0   5   1 5512.67 53.5201   2
   0   5  -1 5751.97 55.9268   1
   0   5   1 5502.22 55.7936   1
   0   5   2 2117.23 20.2140   3
   0   5  -2 2069.09 30.1597   3
   0   5   2 1891.99 35.9633   1
   0   5  -2 1933.04 35.6918   1
   0   5  -2 2026.54 35.6458   2
   0   5   2 1962.72 34.9674   2
   0   5  -3 2668.71 35.2173   3
   0   5   3 2778.69 17.5754   3
   0   5   3 2724.51 41.5565   1
   0   5  -3 2704.61 41.1967   2
   0   5   3 2785.46 40.4295   2
   0   5   4 4735.98 53.4727   1
   0   5  -4 5037.00 54.4121   2
   0   5   4 4834.48 51.2705   2
   0   5  -4 4896.26 48.3206   3
   0   5   5 4893.28 54.3103   1
   0   5   5 4978.96 53.9230   2
   0   5  -5 4906.35 51.8198   3
   0   5  -6 7568.32 51.1798   4
   0   5   6 7565.70 66.2461   1
   0   5  -6 7381.50 66.9534   2
   0   5   6 7509.24 64.4765   2
   0   5  -6 7647.44 65.8659   3
   0   5  -7 1364.77 24.1802   4
   0   5   7 1328.09 33.0873   1
   0   5   7 1435.80 34.5857   2
   0   5  -7 1321.65 35.1114   2
   0   5  -7 1319.80 34.3270   3
   0   5  -8 2556.83 31.6456   4
   0   5   8 2412.13 42.2322   1
   0   5  -8 2459.99 44.8574   2
   0   5   8 2692.11 44.7834   2
   0   5  -8 2598.69 45.5199   3
   0   5  -9 3178.83 35.1298   4
   0   5   9 3203.01 46.4917   1
   0   5  -9 3331.33 50.8751   2
   0   5   9 3281.13 49.5903   2
   0   5 -10 1414.35 25.6413   4
   0   5  10 1341.06 33.9449   1
   0   5  10 1437.81 38.3175   2
   0   5 -10 1318.24 39.0622   2
   0   5 -10 1458.47 39.8176   3
   0   5 -11 1036.00 22.9353   4
   0   5  11 1053.46 31.7670   1
   0   5  11 1037.59 37.4105   2
   0   5 -11 1004.80 38.6810   3
   0   5 -12 1820.15 30.1355   4
   0   5 -12 1826.99 48.0118   3
   0   5  12 1751.01 44.1278   2
   0   5  12 1693.94 38.5870   1
   0   5 -13 589.926 37.0714   3
   0   5  13 623.837 35.9834   2
   0   5  13 591.392 28.9775   1
   0   5 -14 181.294 31.7455   3
   0   5  14 199.730 32.3129   2
   0   5  14 191.042 24.5198   1
   0   5 -15 292.407 33.8682   3
   0   5  15 266.413 33.8071   2
   0   5  15 190.710 23.4192   1
   0   5 -16 1490.94 50.9297   3
   0   5  16 1536.10 38.9238   1
   0   5 -17 1204.03 49.5040   3
   0   5  17 1314.35 37.2984   1
   0   5  17 1268.31 46.3834   2
   0   5  18 51.7471 23.0644   1
   0   5 -18 21.4203 33.9434   3
   0   5  18-0.36169 32.9894   2
   0   5 -19 305.259 39.5310   3
   0   5  19 416.430 39.3728   2
   0   5 -20 168.150 38.0368   3
   0   5  20 254.927 38.1000   2
   0   5 -21-21.8706 36.4323   3
   0   5  21 23.3519 34.5661   2
   0   5 -22 107.495 38.5083   3
   0   5  22 115.689 38.9055   2
   0   5 -23 29.4671 40.2898   3
   0   5  23 36.6090 38.4456   2
   0   5 -24 90.7325 41.8087   3
   0   5  24-18.2465 38.4586   2
   0   5 -25 36.2979 45.4439   3
   0   5  25 1.27947 40.3273   2
   0   5 -26 269.229 48.4469   3
   0   5  26 466.973 49.5823   2
   0   5 -27 97.5419 46.5054   3
   0   5  27 94.5238 44.7422   2
   0   5 -28 18.2064 47.8539   3
   0   5  28-45.8700 44.9463   2
   0   6   0 3089.17 46.7499   2
   0   6   0 3008.38 33.3776   3
   0   6  -1 3780.23 52.2328   1
   0   6   1 3634.16 52.2292   1
   0   6   1 3832.57 51.8260   2
   0   6  -1 3963.97 52.2884   2
   0   6  -1 3738.72 38.8994   3
   0   6   1 3787.59 32.7634   3
   0   6   2 899.900 32.5654   1
   0   6  -2 972.082 32.9267   2
   0   6   2 972.362 31.3602   2
   0   6  -2 894.615 24.2581   3
   0   6   2 933.662 16.4590   3
   0   6   3 729.098 31.0031   1
   0   6   3 714.229 29.5652   2
   0   6  -3 706.396 30.4996   2
   0   6  -3 722.501 24.5793   3
   0   6   4 190.777 25.2637   1
   0   6   4 187.396 23.7612   2
   0   6  -4 212.527 25.1368   2
   0   6  -4 188.276 19.4619   3
   0   6   5 3508.27 52.5899   1
   0   6  -5 3319.16 52.2442   2
   0   6   5 3417.68 50.3774   2
   0   6  -5 3401.84 46.0531   3
   0   6   6 1198.38 36.8610   1
   0   6   6 1173.66 34.8805   2
   0   6  -6 1216.54 35.4840   2
   0   6  -6 1187.71 33.8111   3
   0   6   7 2640.01 47.5209   1
   0   6   7 2621.13 47.8655   2
   0   6  -7 2491.05 48.6416   2
   0   6  -7 2531.19 44.7198   3
   0   6  -8 2257.45 32.9839   4
   0   6   8 2109.60 45.1754   1
   0   6   8 2320.99 45.7700   2
   0   6  -8 2309.85 48.5128   2
   0   6  -8 2127.40 44.9874   3
   0   6  -9 2920.04 36.2902   4
   0   6   9 2959.49 50.2707   1
   0   6   9 2856.56 51.8456   2
   0   6  -9 2782.06 51.3241   2
   0   6  -9 2937.56 52.9415   3
   0   6 -10 5078.94 47.7071   4
   0   6  10 5104.32 65.7165   2
   0   6 -10 5006.71 67.1359   2
   0   6  10 4967.49 63.3549   1
   0   6 -10 5026.04 67.4336   3
   0   6  11 315.161 33.7932   2
   0   6 -11 345.982 32.5940   2
   0   6  11 255.308 28.5806   1
   0   6 -11 288.767 31.0439   3
   0   6  12 595.705 36.9529   2
   0   6  12 642.560 31.9271   1
   0   6 -12 534.929 36.8268   3
   0   6  13 673.378 37.0809   2
   0   6  13 612.584 32.9566   1
   0   6 -13 616.988 38.4981   3
   0   6  14 246.353 32.9312   2
   0   6  14 293.885 29.0221   1
   0   6 -14 215.189 32.8041   3
   0   6  15 346.622 36.4232   2
   0   6  15 276.036 27.6733   1
   0   6 -15 381.467 36.4245   3
   0   6  16 1454.14 47.6478   2
   0   6  16 1358.32 41.1130   1
   0   6 -16 1320.14 50.0414   3
   0   6  17 307.118 36.0200   2
   0   6  17 268.099 28.1360   1
   0   6 -17 237.221 37.9715   3
   0   6  18-20.7142 24.5333   1
   0   6  18 77.1443 33.7892   2
   0   6 -18 50.8293 35.9022   3
   0   6  19 343.653 39.9008   2
   0   6  19 228.888 27.8849   1
   0   6 -19 277.251 38.9806   3
   0   6  20 162.604 37.7381   2
   0   6 -20 129.054 38.5868   3
   0   6  21 50.7992 37.9378   2
   0   6 -21 3.24258 37.0218   3
   0   6  22 152.622 41.9291   2
   0   6 -22 106.033 41.1284   3
   0   6  23 23.6184 39.2644   2
   0   6 -23 39.4554 40.5620   3
   0   6  24 191.039 44.9108   2
   0   6 -24 74.2464 40.0801   3
   0   6  25 100.359 44.2178   2
   0   6 -25 114.518 45.4233   3
   0   6  26 132.837 45.2584   2
   0   6 -26 224.053 51.3589   3
   0   6  27 198.543 47.3277   2
   0   6 -27 67.8373 48.5506   3
   0   7   0 1.23567 24.2995   2
   0   7   0-24.2861 25.5694   1
   0   7   0 9.67569 13.9531   3
   0   7   1 1110.78 37.3092   2
   0   7  -1 1186.65 38.2241   2
   0   7   1 1169.98 38.8423   1
   0   7  -1 1193.14 26.7958   3
   0   7  -2 387.601 28.7836   2
   0   7   2 395.744 29.9708   2
   0   7   2 409.960 31.5333   1
   0   7  -2 438.484 22.8996   3
   0   7  -3 1952.78 44.5702   2
   0   7   3 1889.74 44.2056   2
   0   7   3 1931.07 45.5370   1
   0   7  -3 1952.95 36.1407   3
   0   7   4 133.006 26.3101   2
   0   7  -4 146.111 26.7825   2
   0   7   4 83.2513 26.2717   1
   0   7  -4 157.036 21.5594   3
   0   7  -5 206.050 27.9399   2
   0   7   5 198.632 27.1690   2
   0   7   5 180.352 30.3955   1
   0   7  -5 239.227 24.2140   3
   0   7  -6 1480.09 41.0914   2
   0   7   6 1503.34 43.4582   1
   0   7  -6 1476.10 38.1566   3
   0   7   7 2831.24 53.4403   2
   0   7  -7 2570.88 52.7465   2
   0   7   7 2908.55 54.7417   1
   0   7  -7 2619.81 49.1944   3
   0   7   8 2376.87 52.2380   1
   0   7  -8 2456.85 49.9100   3
   0   7   9 647.918 36.0438   2
   0   7  -9 680.773 36.9252   2
   0   7   9 696.597 36.8847   1
   0   7  -9 726.427 35.8819   3
   0   7  10 172.834 32.6202   2
   0   7 -10 87.3064 30.1548   2
   0   7  10 94.0834 29.3198   1
   0   7 -10 148.956 29.6208   3
   0   7 -11 1001.45 42.6229   2
   0   7 -11 964.807 40.9484   3
   0   7 -12 667.735 38.9402   2
   0   7  12 793.371 41.2778   2
   0   7  12 746.470 37.4190   1
   0   7 -12 773.670 40.2531   3
   0   7  13 142.630 31.8679   2
   0   7  13 125.736 27.4129   1
   0   7 -13 97.1143 33.4403   3
   0   7  14-13.3592 31.6691   2
   0   7  14-0.17291 25.4409   1
   0   7 -14-35.2162 32.5348   3
   0   7  15 325.650 36.6510   2
   0   7  15 299.990 31.0954   1
   0   7 -15 343.881 37.0425   3
   0   7  16 402.606 37.9927   2
   0   7  16 316.790 32.2867   1
   0   7 -16 401.029 40.2753   3
   0   7  17 114.658 29.2591   1
   0   7  17 64.0128 35.2453   2
   0   7 -17 52.7828 35.5919   3
   0   7  18 16.2252 26.0636   1
   0   7  18 15.4982 34.8726   2
   0   7 -18-28.6575 35.7607   3
   0   7  19 10.1811 26.9282   1
   0   7  19-5.20756 34.1656   2
   0   7 -19 8.69881 35.2851   3
   0   7  20 6.62427 37.3796   2
   0   7 -20 38.8527 37.4649   3
   0   7  21 24.6965 38.9572   2
   0   7 -21 53.3474 40.8221   3
   0   7  22 125.333 41.3801   2
   0   7  23 69.2867 41.9342   2
   0   7 -23-0.80347 43.7885   3
   0   7  24 56.4838 41.4971   2
   0   7 -24 99.9221 43.4776   3
   0   7  25 80.6535 43.4003   2
   0   7 -25 115.738 49.3221   3
   0   7  26 338.012 49.2747   2
   0   8   0 168.575 29.6553   2
   0   8   1 528.915 33.8082   2
   0   8   1 547.967 36.1103   1
   0   8  -2 56.5884 27.0555   2
   0   8   2 67.6288 28.0336   2
   0   8   2 41.8973 28.5453   1
   0   8   3 811.592 37.5732   2
   0   8  -3 741.905 37.0714   2
   0   8   3 844.231 39.3355   1
   0   8  -3 785.161 28.6756   3
   0   8  -4 138.394 30.4223   2
   0   8   4 122.174 30.2757   2
   0   8   4 107.908 31.0364   1
   0   8  -4 94.4257 23.6395   3
   0   8   5 1137.04 41.1973   2
   0   8  -5 1195.24 42.9587   2
   0   8   5 1177.19 44.8207   1
   0   8  -5 1081.69 35.0788   3
   0   8   6 274.820 32.3941   2
   0   8  -6 311.158 30.3679   2
   0   8   6 305.804 33.0086   1
   0   8  -6 248.543 27.2866   3
   0   8   7 431.742 34.9626   2
   0   8  -7 520.933 35.1481   2
   0   8   7 394.180 34.3654   1
   0   8  -7 418.642 30.9337   3
   0   8  -8 171.294 32.2023   2
   0   8   8 194.817 32.1968   2
   0   8   8 121.378 30.6884   1
   0   8  -8 134.712 27.6837   3
   0   8  -9 1339.14 48.5138   2
   0   8   9 1354.20 45.4458   2
   0   8   9 1398.23 47.0256   1
   0   8  -9 1348.54 43.5211   3
   0   8  10 204.483 32.2799   2
   0   8 -10 239.270 33.8086   2
   0   8  10 135.401 33.1104   1
   0   8 -10 154.259 30.8897   3
   0   8  11 82.4546 30.6237   2
   0   8 -11 70.0889 33.0993   2
   0   8  11 49.1670 29.8679   1
   0   8 -11 100.616 33.2169   3
   0   8  12 9.07104 32.4182   2
   0   8 -12 39.1446 32.6921   2
   0   8  12-1.95297 29.4102   1
   0   8 -12 2.71834 31.9452   3
   0   8  13 36.1504 32.2279   2
   0   8 -13 98.6078 33.8149   2
   0   8  13-10.8068 27.7648   1
   0   8 -13 16.8689 32.7148   3
   0   8  14 17.2140 30.2308   2
   0   8  14 66.2551 29.4659   1
   0   8 -14-3.34875 31.6799   3
   0   8  15 120.084 36.4188   2
   0   8  15 70.5664 28.9256   1
   0   8 -15 5.74689 34.5328   3
   0   8  16 117.033 34.7725   2
   0   8  16 50.4839 32.0456   1
   0   8 -16 136.004 35.0204   3
   0   8  17 67.8616 35.8864   2
   0   8  17 28.3757 29.6828   1
   0   8 -17 25.4733 35.7595   3
   0   8  18 76.1650 38.2890   2
   0   8  18 57.4725 31.5155   1
   0   8 -18 105.924 39.1347   3
   0   8  19 69.8521 36.8980   2
   0   8  19 21.3426 30.9777   1
   0   8 -19 12.5071 39.9497   3
   0   8  20-13.4027 39.3296   2
   0   8 -20-29.3127 40.9370   3
   0   8  21 20.1621 37.1488   2
   0   8 -21 45.8993 42.3195   3
   0   8  22 149.629 40.9611   2
   0   8 -22 172.071 46.3698   3
   0   8  23 0.72362 40.1900   2
   0   8 -23 20.2129 43.8308   3
   0   8  24 114.871 43.5988   2
   0   9   0-21.1787 28.8382   2
   0   9   1 131.575 30.4555   2
   0   9  -1 66.5838 29.6084   2
   0   9  -2 53.8219 30.5455   2
   0   9   2 7.16919 29.5378   2
   0   9   3 9.51404 29.3365   1
   0   9  -3-25.0527 30.0432   2
   0   9   3-19.0783 28.8908   2
   0   9   4 49.1961 31.1261   1
   0   9   4 94.5804 30.8521   2
   0   9  -4 101.638 29.2483   2
   0   9   5 52.8839 32.6367   1
   0   9   5 9.92152 31.3075   2
   0   9  -5 72.9613 30.8764   2
   0   9   6 47.1913 31.2577   1
   0   9  -6 89.1336 27.5655   2
   0   9   6 52.9287 30.4076   2
   0   9  -7 94.3180 28.2021   3
   0   9   7 128.556 32.6461   1
   0   9  -7 48.9158 31.8248   2
   0   9   7 97.2034 30.6833   2
   0   9  -8 239.661 32.4465   3
   0   9   8 251.758 36.5185   1
   0   9   8 241.496 35.8836   2
   0   9  -8 238.751 34.4357   2
   0   9  -9 25.0551 29.2350   3
   0   9   9 2.12421 32.8814   1
   0   9   9 61.1074 33.0628   2
   0   9  -9-18.4013 32.3161   2
   0   9 -10 457.430 36.7667   3
   0   9  10 434.359 39.4395   1
   0   9 -10 398.482 38.3561   2
   0   9  10 482.534 39.6312   2
   0   9 -11 222.757 35.8564   3
   0   9  11 233.236 36.7256   1
   0   9 -11 242.215 37.1148   2
   0   9  11 197.405 35.7253   2
   0   9 -12 107.386 33.3449   3
   0   9  12 70.0414 32.5055   1
   0   9 -12 37.6794 34.9578   2
   0   9  12 95.2163 34.1380   2
   0   9 -13 129.931 34.5679   3
   0   9  13 129.775 33.8561   1
   0   9  13 88.9689 34.7063   2
   0   9 -13 112.976 31.1480   2
   0   9 -14 5.56319 33.4253   3
   0   9  14-5.85693 32.4229   1
   0   9  14 13.8237 33.4247   2
   0   9 -15 47.2089 36.6095   3
   0   9  15 76.0475 33.8434   1
   0   9  15 148.377 37.3208   2
   0   9 -16 73.7996 39.4071   3
   0   9  16 92.4879 33.1992   1
   0   9  16 57.1212 34.7070   2
   0   9 -17 128.781 41.9410   3
   0   9  17 140.612 36.2634   1
   0   9  17 78.6213 38.2697   2
   0   9  18 22.0297 32.2048   1
   0   9  18-14.6727 38.7800   2
   0   9 -19 221.360 45.6734   3
   0   9  19 200.915 38.0613   1
   0   9  19 233.640 40.5249   2
   0   9 -20 108.030 45.9388   3
   0   9  20 194.443 44.1687   2
   0   9 -21 166.208 48.5400   3
   0   9  21 232.845 44.2005   2
   0   9 -22-56.7482 46.3002   3
   0   9  22 102.840 43.4184   2
   0  10   0 416.346 39.5636   2
   0  10  -1 53.1606 32.9472   2
   0  10   1 11.1081 31.2630   2
   0  10  -2 312.632 37.0072   2
   0  10   2 167.281 32.8317   2
   0  10   3-5.77639 30.2116   2
   0  10  -3 81.7724 33.8992   2
   0  10  -4 0.68282 31.3805   2
   0  10   4 15.5248 31.1726   2
   0  10   5 283.367 35.5981   2
   0  10  -5 239.872 35.7959   2
   0  10  -6-1.51941 32.4394   2
   0  10   6 2.56891 32.0701   2
   0  10   7 0.81635 34.3251   1
   0  10  -7 46.0092 33.3622   2
   0  10   7 1.02959 33.4723   2
   0  10   8 82.0126 35.3957   1
   0  10  -8 108.687 35.1156   2
   0  10   8 115.343 35.1204   2
   0  10   9 332.238 40.1729   1
   0  10   9 285.842 38.4504   2
   0  10  -9 319.333 40.1290   2
   0  10  10 385.742 39.6712   1
   0  10 -10 323.822 40.1428   2
   0  10  10 417.988 39.0541   2
   0  10  11-11.3253 34.5144   1
   0  10 -11 37.3644 35.5867   2
   0  10  11-16.3234 35.3556   2
   0  10 -12-5.61189 34.5450   3
   0  10  12 23.6102 34.0084   1
   0  10 -12 73.8288 36.5804   2
   0  10  12 68.9419 36.6936   2
   0  10 -13 212.502 38.1863   3
   0  10  13 185.564 37.6193   1
   0  10 -13 136.207 35.1734   2
   0  10  13 127.916 37.9247   2
   0  10 -14 80.1492 37.9409   3
   0  10  14 103.286 37.1375   1
   0  10  14 119.599 38.8825   2
   0  10 -15-50.1655 38.0037   3
   0  10  15-25.7747 36.4811   1
   0  10  15 17.9967 35.9223   2
   0  10 -16 0.14500 39.4366   3
   0  10  16 71.6594 35.6477   1
   0  10  16 83.8733 39.4404   2
   0  10 -17 7.54483 40.1258   3
   0  10  17 21.8086 35.5870   1
   0  10  17 49.3009 39.8915   2
   0  10  18 85.9457 36.9674   1
   0  10  18 26.4683 38.9586   2
   0  10 -19 90.1777 43.1604   3
   0  10  19 93.3512 35.4114   1
   0  10  19 88.2005 41.9248   2
   0  10  20 38.8792 40.0158   2
   0  10 -20 24.7501 44.9720   3
   0  11   0 9.43566 33.8617   2
   0  11   1 15.9886 35.6488   2
   0  11  -1-20.6049 34.7556   2
   0  11  -2 18.8186 33.8021   2
   0  11   2 111.990 34.6866   2
   0  11   3 87.0340 35.7546   2
   0  11  -3 47.2786 35.9193   2
   0  11  -4 10.3467 33.9961   2
   0  11   4-5.29431 35.9201   2
   0  11  -5 97.3910 30.9495   2
   0  11   5 71.8620 35.8447   2
   0  11  -6 202.206 40.1339   2
   0  11   6 156.210 37.4386   2
   0  11   7 113.180 37.9250   2
   0  11  -7 115.568 38.1425   2
   0  11  -8 85.1293 38.7127   2
   0  11   8 40.2076 34.3748   2
   0  11   9 20.9530 37.7346   2
   0  11  -9 80.0010 38.1469   2
   0  11 -10 24.8680 38.5705   2
   0  11  10-12.2923 36.4909   2
   0  11 -11 180.250 40.8097   2
   0  11  11 152.149 38.8727   2
   0  11  12 42.1358 37.0100   2
   0  11 -12 50.7103 40.6372   2
   0  11  13 59.2932 38.7806   2
   0  11 -13 91.2708 33.1332   2
   0  11  14 163.659 41.3526   2
   0  11  15 40.4607 37.4008   2
   0  11  16-31.9076 41.1578   2
   0  11  17-4.34034 39.9520   2
   0  12   0 0.99325 37.1644   2
   0  12  -1 50.7752 37.4383   2
   0  12   1 24.1617 36.7666   2
   0  12  -2 26.2054 38.2488   2
   0  12   2 30.9932 37.0207   2
   0  12   3-0.99071 36.7882   2
   0  12  -3 42.0315 37.9517   2
   0  12  -4 20.2770 28.6596   2
   0  12   4 13.9291 37.3228   2
   0  12   5 69.9796 38.5417   2
   0  12  -5 116.077 39.7240   2
   0  12   6 3.93867 36.1555   2
   0  12  -6 30.6492 39.1712   2
   0  12   7 36.6682 38.9723   2
   0  12  -7-22.1168 38.6337   2
   0  12  -8 19.9557 38.9187   2
   0  12   8 44.7837 36.8681   2
   0  12  -9 75.4833 42.0288   2
   0  12   9 4.97813 37.4653   2
   0  12  10 29.9381 38.6359   2
   0  12 -10 24.5667 42.3574   2
   0  12 -11 46.3185 42.5968   2
   0  12  11 58.9916 40.5502   2
   0  12 -12 71.5085 42.0982   2
   0  12  12 12.7037 37.9974   2
   0  12  13 33.9945 41.0634   2
   0  13   0 7.46260 40.0699   2
   0  13  -1 65.4308 42.6103   2
   0  13   1 48.0904 39.2521   2
   0  13  -2-16.8699 42.1021   2
   0  13   2-57.3647 41.4281   2
   0  13   3 7.20998 43.6656   2
   0  13  -3 21.7708 33.1427   2
   0  13  -4 143.180 44.7557   2
   0  13   4 66.7861 40.6557   2
   0  13   5 25.1361 41.3150   2
   1 -12 -13-22.1046 43.8181   4
  -1 -12  12-8.45458 34.2253   1
   1 -12 -11 93.7789 41.3168   4
  -1 -12  11 27.8753 33.2036   1
   1 -12 -10 2.84260 36.9021   4
  -1 -12  10-14.8876 35.4400   1
   1 -12  -9 49.8278 44.7781   4
  -1 -12   9 90.0971 34.8019   1
   1 -12  -9 36.3471 39.1763   1
   1 -12  -8 91.6924 44.0796   4
   1 -12  -8 93.9258 41.0111   1
  -1 -12   8 134.609 37.8295   1
   1 -12  -7 57.9836 37.5027   1
  -1 -12   7 69.5403 38.2612   1
   1 -12  -6 4.17627 37.0997   1
  -1 -12   6-6.71622 35.6269   1
  -1 -12   5-1.12612 34.8389   1
   1 -12  -5 46.7969 37.1297   1
  -1 -12   4 26.1277 37.2864   1
   1 -12  -4-21.3610 39.3061   1
   1 -12  -3 17.3875 36.3163   1
  -1 -12   3 43.4819 35.6508   1
  -1 -12   2 38.0890 38.1152   1
   1 -12  -2-2.41673 36.8299   1
   1 -12  -1-22.4079 37.0201   1
  -1 -12   1 12.7025 35.7066   1
  -1 -12   0-29.5554 35.8355   1
   1 -12   0 32.1489 37.2122   1
  -1 -12  -1 33.9393 37.0083   1
   1 -12   1-33.0504 35.3749   1
   1 -12   2 7.11254 34.6949   1
  -1 -12  -2-7.61136 36.6485   1
  -1 -12  -3 44.9534 37.9343   1
   1 -12   3 133.003 36.9224   1
  -1 -12  -4 13.6255 37.1456   1
   1 -12   4 124.223 36.8312   1
   1 -12   5 50.5155 35.6675   1
  -1 -12  -5 76.3323 38.1174   1
   1 -12   6 5.65623 33.7433   1
  -1 -12  -6 85.0452 39.2978   1
  -1 -12  -7 164.985 39.8266   1
   1 -12   7 67.1966 34.7930   1
   1 -12   8 105.774 36.8926   1
  -1 -12  -8 148.194 40.0990   1
   1 -12   9 12.7730 34.2072   1
  -1 -12  -9 15.8745 37.2071   1
  -1 -12 -10 3.29014 35.6061   1
   1 -12  10 27.6696 34.9430   1
  -1 -12 -11 97.3759 41.4104   4
  -1 -12 -11 14.3264 38.1532   1
  -1 -12 -12 65.9702 25.6086   4
  -1 -12 -13 24.5700 24.3859   4
  -1 -12 -14 44.8250 43.9604   4
   1 -11 -16-5.29638 35.8418   4
  -1 -11  16 32.0995 38.1292   2
   1 -11 -15-26.4728 40.7231   4
   1 -11 -14 42.0874 46.3117   4
   1 -11 -13 25.9654 36.6297   4
  -1 -11  13 51.4303 32.8616   1
   1 -11 -12 25.1286 39.3646   4
  -1 -11  12 27.7585 32.8333   1
   1 -11 -11 77.3637 44.5837   4
  -1 -11  11 94.9429 34.5254   1
   1 -11 -10 19.4103 43.7337   4
  -1 -11  10 58.1927 31.9493   1
   1 -11  -9 15.8254 40.3593   4
  -1 -11   9 91.2898 33.6684   1
   1 -11  -8 59.9203 40.8233   4
  -1 -11   8 77.3246 34.0637   1
   1 -11  -7 33.1918 38.1426   4
  -1 -11   7 77.5972 34.3614   1
   1 -11  -6 52.6963 36.6160   4
  -1 -11   6 94.2680 35.3890   1
   1 -11  -5 129.835 37.1896   4
  -1 -11   5 52.3007 34.6421   1
   1 -11  -4 158.701 36.7209   4
  -1 -11   4 126.474 35.6118   1
   1 -11  -3 134.596 34.5128   4
   1 -11  -3 190.929 38.9924   1
  -1 -11   3 64.7137 33.4521   1
   1 -11  -2 8.39238 32.5623   1
  -1 -11   2-27.2284 34.4478   1
   1 -11  -1-11.2547 33.1996   1
  -1 -11   1 83.9260 34.4690   1
   1 -11   0 33.5084 32.9273   1
  -1 -11   0 6.84490 33.7019   1
   1 -11   1 104.571 35.5925   1
  -1 -11  -1 77.3503 34.0504   1
  -1 -11  -2 40.3770 33.8875   1
   1 -11   2 49.5611 33.1117   1
   1 -11   3 55.5352 33.8814   1
  -1 -11  -3 26.1840 35.3061   1
  -1 -11  -4 83.4392 34.7139   1
   1 -11   4 44.9192 33.5046   1
   1 -11   5-4.19280 33.0828   1
  -1 -11  -5 87.4761 36.6327   1
   1 -11   6 43.9962 33.4846   1
  -1 -11  -6 140.946 35.7560   1
  -1 -11  -7-8.84118 38.2828   4
  -1 -11  -7-3.94094 33.6553   1
  -1 -11  -8 180.144 37.1216   4
  -1 -11  -8 192.929 36.7842   1
   1 -11   8 134.640 33.9619   1
  -1 -11  -9 43.0222 38.2290   4
  -1 -11  -9 122.439 37.4446   1
   1 -11   9 42.3439 30.0918   1
  -1 -11 -10 125.992 35.5163   4
  -1 -11 -10 137.173 37.1427   1
   1 -11  10 90.1176 33.4498   1
  -1 -11 -11 47.0757 41.3089   4
   1 -11  11 25.2077 31.1556   1
  -1 -11 -11-44.9642 36.4413   1
  -1 -11 -12-9.15764 36.4132   4
  -1 -11 -12-24.5900 36.1655   1
  -1 -11 -13 79.6174 37.8165   4
  -1 -11 -13-20.4598 36.1646   1
  -1 -11 -14 173.963 33.8186   4
  -1 -11 -14 106.730 37.9415   1
   1 -11  14 114.035 36.5222   2
  -1 -11 -15-12.9803 36.9372   4
  -1 -11 -15 39.9999 35.6037   1
   1 -11  15-32.6840 36.7755   2
  -1 -11 -16 43.2693 47.1295   4
  -1 -11 -16 37.6180 33.8348   1
   1 -11  16-6.44651 37.7675   2
  -1 -11 -17-70.5035 47.9601   4
  -1 -11 -17-4.74212 34.5155   1
  -1 -11 -18 47.2408 34.4053   1
   1 -10 -19 87.4623 48.0686   4
  -1 -10  19-10.6664 37.1416   2
   1 -10 -18 83.5870 46.2031   4
  -1 -10  18 59.9331 38.8815   2
   1 -10 -17-5.92747 37.3398   4
  -1 -10  17 31.6766 35.2115   2
   1 -10 -16-10.0464 41.5953   4
  -1 -10  16 36.6806 35.5340   2
   1 -10 -15 52.9133 44.0553   4
   1 -10 -14 72.3863 37.3969   4
  -1 -10  14 54.5146 29.9535   1
   1 -10 -13 142.308 39.8235   4
  -1 -10  13 71.9955 29.1328   1
   1 -10 -12-7.01274 42.3056   4
  -1 -10  12 41.9255 31.0179   1
   1 -10 -11 4.08809 38.9473   4
  -1 -10  11 99.7676 31.4097   1
   1 -10 -10 129.680 41.3535   4
  -1 -10  10 188.059 33.1805   1
   1 -10  -9 183.696 41.1567   4
  -1 -10   9 235.134 33.8562   1
   1 -10  -8 252.173 40.8928   4
  -1 -10   8 116.126 34.4092   1
   1 -10  -7 34.0451 36.3065   4
  -1 -10   7 43.3666 30.7505   1
   1 -10  -6 391.004 40.4512   4
  -1 -10   6 374.898 37.0658   1
   1 -10  -5 24.2686 33.7132   4
  -1 -10   5 75.4282 31.3925   1
   1 -10  -4-4.64639 31.1470   4
  -1 -10   4 18.8778 30.3126   1
   1 -10  -3 104.223 31.2879   4
  -1 -10   3 89.1188 32.1042   1
  -1 -10   2-0.53591 30.1604   1
   1 -10  -1 192.853 31.7645   4
  -1 -10   1 167.462 33.4442   1
   1 -10   0 77.5723 28.9373   4
  -1 -10   0 125.893 34.6256   1
   1 -10   0 108.770 33.2982   1
   1 -10   1 27.3648 30.3501   1
  -1 -10  -1 94.9073 33.6533   1
  -1 -10  -2 65.3699 32.7111   1
   1 -10   2 57.1766 31.6650   1
  -1 -10  -3 88.6495 32.2549   4
   1 -10   3 161.259 33.3315   1
  -1 -10  -3 91.7584 32.6049   1
  -1 -10  -4 76.1878 32.8393   4
  -1 -10  -4 15.6664 30.7522   1
   1 -10   4 11.2602 30.1935   1
  -1 -10  -5 327.295 36.3622   4
   1 -10   5 214.319 34.1325   1
  -1 -10  -5 260.808 36.0535   1
  -1 -10  -6-2.32879 30.1216   4
   1 -10   6 39.3392 29.3738   1
  -1 -10  -6 20.6559 31.5165   1
  -1 -10  -7 44.3479 34.5344   4
  -1 -10  -7 76.8062 32.6542   1
   1 -10   7 69.8502 30.2236   1
  -1 -10  -8 67.3263 32.4331   4
   1 -10   8 96.3865 30.3852   1
  -1 -10  -8 90.6404 33.0437   1
  -1 -10  -9 157.489 38.4967   4
  -1 -10  -9 142.336 34.0133   1
   1 -10   9 89.2484 30.5623   1
  -1 -10 -10 28.0208 36.6519   4
  -1 -10 -10-10.4464 32.7370   1
   1 -10  10 28.5189 27.0062   1
  -1 -10 -11 48.5579 32.8945   4
  -1 -10 -11 61.1799 33.8292   1
   1 -10  11 65.6893 29.1558   1
  -1 -10 -12 147.628 40.7808   4
   1 -10  12 130.214 30.6274   1
  -1 -10 -12 191.857 36.9271   1
  -1 -10 -13 339.343 42.0812   4
  -1 -10 -13 234.769 37.3464   1
  -1 -10 -14 85.5157 40.6490   4
  -1 -10 -14 136.005 35.0274   1
   1 -10  14 99.0710 34.2411   2
  -1 -10 -15-23.2752 33.4364   4
  -1 -10 -15 62.5964 34.3582   1
   1 -10  15 12.1444 33.0564   2
  -1 -10 -16 13.5325 39.2108   4
  -1 -10 -16 101.318 35.5158   1
   1 -10  16 43.9720 35.4377   2
  -1 -10 -17 4.47293 43.7859   4
  -1 -10 -17 48.8086 33.0976   1
   1 -10  17 62.6788 34.7267   2
  -1 -10 -18 62.5051 48.7974   4
  -1 -10 -18 67.4169 34.1259   1
   1 -10  18 86.0524 36.4193   2
  -1 -10 -19 31.7583 48.6649   4
   1 -10  19 57.7025 37.0549   2
   1  -9 -21 65.7847 37.4591   4
  -1  -9  21 46.7319 38.2118   2
   1  -9 -20 100.827 45.6792   4
  -1  -9  20 65.5461 36.8509   2
   1  -9 -19-20.2831 40.0452   4
  -1  -9  19-56.3425 35.6443   2
   1  -9 -18 7.76468 40.6015   4
  -1  -9  18 85.1813 36.9337   2
   1  -9 -17 40.8265 45.4109   4
  -1  -9  17 228.961 38.0538   2
   1  -9 -16 221.006 46.6259   4
  -1  -9  16 103.796 35.4523   2
   1  -9 -15 7.41988 36.9654   4
  -1  -9  15 12.6081 26.4590   1
  -1  -9  15-7.85169 32.0844   2
   1  -9 -14 59.6385 39.3129   4
  -1  -9  14 68.0277 27.3434   1
   1  -9 -13-41.2990 41.7440   4
  -1  -9  13 41.8921 26.8852   1
   1  -9 -12 269.581 42.4736   4
  -1  -9  12 302.310 31.9444   1
   1  -9 -11 170.359 39.8907   4
  -1  -9  11 221.958 30.5730   1
   1  -9 -10 74.2370 36.6211   4
  -1  -9  10 142.420 29.1965   1
   1  -9  -9 203.103 37.5176   4
  -1  -9   9 246.350 30.6329   1
   1  -9  -8 97.5736 36.8513   4
  -1  -9   8 195.761 30.8141   1
   1  -9  -7 363.727 37.3959   4
  -1  -9   7 375.376 32.2907   1
   1  -9  -6 90.5095 31.7992   4
  -1  -9   6 40.4442 28.9717   1
   1  -9  -5 49.8872 31.7084   4
  -1  -9   5 19.9789 27.3948   1
   1  -9  -4 2.88371 29.8958   4
  -1  -9   4 18.1924 28.4539   1
   1  -9  -3 75.6758 29.6260   4
  -1  -9   3 78.7069 29.9447   1
   1  -9  -2 79.7637 29.1138   4
  -1  -9   2 111.893 29.9151   1
   1  -9  -1 208.657 29.4916   4
  -1  -9   1 225.822 32.9593   1
   1  -9   0 101.264 27.3328   4
  -1  -9   0 90.5305 25.9993   4
  -1  -9   0 76.5265 29.7998   1
   1  -9   1 245.374 28.0168   4
  -1  -9  -1 153.369 28.0213   4
  -1  -9  -1 179.716 31.3056   1
   1  -9   2 75.1899 24.4348   4
  -1  -9  -2 15.8169 27.4852   4
   1  -9   2 65.5766 28.3392   1
  -1  -9  -2 82.1260 28.2573   1
  -1  -9  -3 20.9900 27.5974   4
   1  -9   3 19.0671 23.1862   4
  -1  -9  -3 11.2458 29.4851   1
   1  -9   3 52.0738 27.9714   1
   1  -9   4 319.530 26.4263   4
  -1  -9  -4 337.837 34.6433   4
   1  -9   4 297.526 33.0153   1
  -1  -9  -4 344.802 34.4786   1
  -1  -9  -5 12.9174 29.6745   4
  -1  -9  -5-21.3366 30.8348   1
   1  -9   5 3.14566 27.1360   1
  -1  -9  -6 380.445 37.0699   4
   1  -9   6 393.028 32.8950   1
  -1  -9  -6 441.878 37.0466   1
  -1  -9  -7 48.6374 32.7516   4
   1  -9   7 69.5755 27.4069   1
  -1  -9  -8 245.022 36.6009   4
   1  -9   8 230.324 29.2895   1
  -1  -9  -9 120.572 32.9909   4
   1  -9   9 78.7433 25.6725   1
  -1  -9 -10 151.607 37.9847   4
   1  -9  10 167.351 28.8149   1
  -1  -9 -11 121.369 38.2524   4
   1  -9  11 88.8904 27.4131   1
  -1  -9 -12-26.7398 28.5152   4
   1  -9  12 12.0558 25.7320   1
  -1  -9 -13 28.9603 38.0028   4
  -1  -9 -14 231.704 40.8363   4
   1  -9  14 217.020 34.1191   2
  -1  -9 -15 80.3663 37.6928   4
   1  -9  15 66.5455 32.1726   2
  -1  -9 -16-23.5234 34.4628   4
   1  -9  16-19.7752 33.0372   2
  -1  -9 -17 98.4799 45.7578   4
   1  -9  17 76.4830 34.9529   2
  -1  -9 -18 113.204 48.4160   4
   1  -9  18 78.4598 34.6783   2
  -1  -9 -19 71.6278 48.7394   4
   1  -9  19 60.0055 35.3845   2
  -1  -9 -20 1.53080 49.9887   4
   1  -9  20 46.8277 34.8017   2
  -1  -9 -21 29.2469 49.4157   4
   1  -9  21 135.830 37.6568   2
   1  -9  22 39.7977 36.0628   2
   1  -8 -23 64.9124 49.6993   4
  -1  -8  23-5.06044 36.5047   2
   1  -8 -22 287.863 49.5555   4
  -1  -8  22 350.714 41.6460   2
   1  -8 -21 1.92888 37.7944   4
  -1  -8  21-10.5713 34.1004   2
   1  -8 -20 165.887 48.4934   4
  -1  -8  20 54.6119 35.7289   2
   1  -8 -19 51.1357 39.0995   4
  -1  -8  19 38.3667 34.2864   2
   1  -8 -18 25.2445 33.9480   4
  -1  -8  18 134.829 34.3913   2
   1  -8 -17 70.8273 39.0449   4
  -1  -8  17 6.12178 32.2147   2
   1  -8 -16 202.121 42.4468   4
  -1  -8  16 211.551 33.7726   2
   1  -8 -15-11.8569 39.2792   4
  -1  -8  15 41.3285 24.7624   1
  -1  -8  15 42.3804 30.7740   2
   1  -8 -14 88.0338 39.2725   4
  -1  -8  14 42.7554 24.9145   1
   1  -8 -13 236.665 41.2265   4
  -1  -8  13 276.404 28.9393   1
   1  -8 -12 114.711 37.4290   4
  -1  -8  12 134.480 26.9753   1
   1  -8 -11 250.038 39.8750   4
  -1  -8  11 227.202 28.7599   1
   1  -8 -10 102.936 35.5093   4
  -1  -8  10 106.586 27.3765   1
   1  -8  -9 741.312 43.2320   4
  -1  -8   9 622.143 35.1861   1
   1  -8  -8 488.053 37.7591   4
  -1  -8   8 494.818 32.8727   1
   1  -8  -7 150.632 32.7577   4
  -1  -8   7 103.990 26.5863   1
   1  -8  -6 754.221 39.4644   4
  -1  -8   6 674.314 35.2232   1
   1  -8  -5 1698.51 46.6815   4
  -1  -8   5 1535.26 43.7175   1
   1  -8  -4 234.803 30.6149   4
  -1  -8   4 272.802 29.1413   1
   1  -8  -3 348.164 30.6854   4
  -1  -8   3 400.557 23.9054   4
  -1  -8   3 391.666 32.4260   1
  -1  -8   2 216.406 23.0469   4
   1  -8  -2 177.060 27.9025   4
  -1  -8   2 153.545 28.5225   1
  -1  -8   1 33.9423 21.5444   4
   1  -8  -1 13.2987 24.1478   4
  -1  -8   1 23.0843 25.0030   1
   1  -8   0 59.7430 24.8609   4
  -1  -8   0-4.83522 22.5386   4
  -1  -8   0 40.2717 25.9936   1
  -1  -8  -1 214.071 26.7841   4
   1  -8   1 189.631 25.2303   4
  -1  -8  -1 134.701 30.0648   1
   1  -8   2 853.656 31.6428   4
  -1  -8  -2 804.422 33.5137   4
  -1  -8  -3 794.446 35.1864   4
   1  -8   3 777.575 30.6382   4
   1  -8   4 1170.07 33.6039   4
  -1  -8  -4 1247.00 39.7520   4
   1  -8   5 383.691 25.3374   4
   1  -8   5 410.359 30.7969   1
  -1  -8  -6 1239.49 42.2269   4
   1  -8   6 1239.99 40.1587   1
   1  -8   7 85.3124 20.3801   4
  -1  -8  -7 56.0098 31.9379   4
   1  -8   7 113.818 24.8695   1
  -1  -8  -8 693.497 39.7688   4
   1  -8   8 737.916 34.6832   1
  -1  -8  -9 110.830 35.3618   4
   1  -8   9 155.427 26.0588   1
  -1  -8 -10 898.622 43.7618   4
   1  -8  10 883.433 35.2236   1
  -1  -8 -11 51.4454 32.4170   4
   1  -8  11 68.0878 25.3153   1
  -1  -8 -12 25.8294 34.5901   4
   1  -8  12 61.7936 23.8136   1
  -1  -8 -13 118.580 39.3793   4
   1  -8  13 163.031 24.1662   1
   1  -8  13 142.117 30.3825   2
  -1  -8 -14 190.029 36.1504   4
   1  -8  14 237.250 33.4122   2
  -1  -8 -15 309.844 40.9472   4
   1  -8  15 263.621 33.9490   2
  -1  -8 -16 58.4869 36.3699   4
   1  -8  16-45.5996 31.3066   2
  -1  -8 -17 2.37806 41.8062   4
   1  -8  17 7.07022 30.6438   2
  -1  -8 -18 17.2047 41.5275   4
   1  -8  18 13.9083 32.4901   2
  -1  -8 -19 91.6109 46.3469   4
   1  -8  19 97.2696 35.2834   2
  -1  -8 -20 65.5282 48.4666   4
   1  -8  20 105.388 34.5730   2
  -1  -8 -21 78.9051 46.6883   4
   1  -8  21 34.3934 35.4985   2
  -1  -8 -22 165.039 51.6467   4
   1  -8  22 224.725 38.8729   2
  -1  -8 -23 109.834 50.1674   4
   1  -8  23 106.767 36.4347   2
   1  -8  24 53.9859 38.6470   2
   1  -7 -25 76.9996 50.3948   4
  -1  -7  25 98.8792 38.9277   2
   1  -7 -24 1.99907 49.6935   4
  -1  -7  24-33.7696 36.3218   2
   1  -7 -23 180.976 49.1512   4
  -1  -7  23 168.232 37.8174   2
   1  -7 -22 158.828 46.9078   4
  -1  -7  22 75.7675 35.2454   2
   1  -7 -21 76.7787 36.6692   4
  -1  -7  21-26.2810 35.2697   2
   1  -7 -20 124.883 45.4686   4
  -1  -7  20 132.024 34.2374   2
   1  -7 -19 43.6921 36.9285   4
  -1  -7  19 6.03976 30.8209   2
   1  -7 -18 182.080 37.3124   4
  -1  -7  18 149.941 33.6404   2
   1  -7 -17 135.846 39.5882   4
  -1  -7  17 154.121 32.0532   2
   1  -7 -16 336.124 41.3181   4
  -1  -7  16 238.786 26.4379   1
  -1  -7  16 282.616 33.1182   2
   1  -7 -15 351.144 42.5970   4
  -1  -7  15 325.313 27.3809   1
  -1  -7  15 337.425 33.8625   2
   1  -7 -14 315.993 40.2576   4
  -1  -7  14 355.486 27.1125   1
  -1  -7  14 282.007 32.5877   2
   1  -7 -13 458.795 41.9591   4
  -1  -7  13 560.035 29.8957   1
   1  -7 -12 498.508 42.5685   4
  -1  -7  12 529.757 28.5899   1
   1  -7 -11 686.654 41.6831   4
  -1  -7  11 622.212 31.5784   1
   1  -7 -10 2763.75 58.0708   4
  -1  -7  10 2559.34 48.2420   1
   1  -7  -9 1931.80 51.3731   4
  -1  -7   9 1839.44 43.0353   1
   1  -7  -8 682.260 39.4809   4
  -1  -7   8 650.420 32.4369   1
   1  -7  -7 849.954 37.8954   4
  -1  -7   7 933.842 35.0355   1
   1  -7  -6 3649.50 58.4619   4
  -1  -7   6 3673.61 39.6954   4
   1  -7  -5 207.060 30.4496   4
  -1  -7   5 217.453 18.2790   4
  -1  -7   5 173.948 25.5749   1
   1  -7  -4 1858.41 42.9972   4
  -1  -7   4 1924.64 32.1713   4
  -1  -7   4 1929.42 44.7077   1
  -1  -7   3 1095.14 27.4600   4
   1  -7  -3 1033.25 35.5963   4
   1  -7  -2 189.430 25.3079   4
  -1  -7   2 213.235 20.5583   4
  -1  -7   2 156.152 24.8820   1
  -1  -7   1 37.6759 19.7152   4
   1  -7  -1 32.4658 22.2451   4
  -1  -7   1 49.8992 23.3311   1
  -1  -7   0 305.851 23.6578   4
   1  -7   0 337.779 25.0853   4
  -1  -7  -1 362.848 25.0942   4
   1  -7   1 379.292 25.0597   4
  -1  -7  -1 346.348 28.6040   1
   1  -7   2 785.409 28.6627   4
  -1  -7  -2 758.369 31.9204   4
  -1  -7  -2 841.252 35.5191   1
   1  -7   3 4799.08 53.0674   4
  -1  -7  -3 4905.27 58.3544   4
  -1  -7  -4 479.645 32.0636   4
   1  -7   4 479.318 23.0553   4
   1  -7   5 514.315 24.8695   4
  -1  -7  -5 521.887 31.2317   4
   1  -7   5 549.417 30.2058   1
  -1  -7  -6 77.0501 29.6976   4
   1  -7   6 138.271 20.2863   4
   1  -7   6 114.360 23.6508   1
  -1  -7  -7 1666.75 46.9494   4
   1  -7   7 1727.40 34.7217   4
  -1  -7  -8 1493.77 47.8742   4
   1  -7   8 1393.03 37.5162   1
  -1  -7  -9 5118.73 73.3723   4
   1  -7   9 5324.28 63.1452   1
  -1  -7 -10 749.375 41.2249   4
   1  -7  10 816.343 31.5408   1
  -1  -7 -11 264.666 37.4141   4
   1  -7  11 286.415 25.5300   1
  -1  -7 -12 1682.49 54.2843   4
   1  -7  12 2038.81 41.6165   1
   1  -7  13 1181.87 34.1610   1
   1  -7  13 1202.26 43.2420   2
   1  -7  14 275.600 23.4066   1
   1  -7  14 275.080 32.1557   2
  -1  -7 -15 6.60939 36.0246   4
   1  -7  15 23.9959 29.0674   2
  -1  -7 -16 451.240 39.7940   4
   1  -7  16 526.507 36.8694   2
  -1  -7 -17 3.10306 39.6184   4
   1  -7  17 89.2401 30.0641   2
  -1  -7 -18 80.0749 43.8080   4
   1  -7  18 161.119 32.6899   2
  -1  -7 -19-20.3693 43.3898   4
   1  -7  19 27.0084 32.2478   2
  -1  -7 -20 31.3579 45.5404   4
   1  -7  20 121.228 35.5269   2
  -1  -7 -21 403.938 50.0586   4
   1  -7  21 571.982 41.8185   2
  -1  -7 -22 67.3882 47.4178   4
   1  -7  22 98.9414 35.2989   2
  -1  -7 -23 9.43663 43.3478   4
   1  -7  23 92.4484 36.7630   2
  -1  -7 -24 238.935 51.7995   4
   1  -7  24 132.502 38.2552   2
  -1  -7 -25 28.4084 43.1645   4
   1  -7  25 18.0058 36.4808   2
   1  -6 -27 237.637 50.8759   4
  -1  -6  27 150.860 43.3906   2
   1  -6 -26 221.639 55.2021   4
  -1  -6  26 366.386 43.2473   2
   1  -6 -25 72.4120 46.1823   4
  -1  -6  25 32.2386 37.0176   2
   1  -6 -24-20.4807 46.4462   4
  -1  -6  24 8.73428 34.5606   2
   1  -6 -23 146.362 48.6868   4
  -1  -6  23 148.821 36.3999   2
   1  -6 -22 207.580 45.8046   4
  -1  -6  22 230.014 35.4354   2
   1  -6 -21 93.1265 34.4385   4
  -1  -6  21 98.5646 33.0101   2
   1  -6 -20 6.33497 35.4838   4
  -1  -6  20 32.9046 29.8424   2
   1  -6 -19 12.2457 32.8252   4
  -1  -6  19 25.2269 29.3838   2
   1  -6 -18 109.089 38.1808   4
  -1  -6  18 152.441 31.9847   2
   1  -6 -17 337.171 39.7381   4
  -1  -6  17 267.836 33.5893   2
   1  -6 -16 586.754 44.0673   4
  -1  -6  16 497.254 27.0048   1
  -1  -6  16 543.171 36.0447   2
   1  -6 -15 87.4540 37.9385   4
  -1  -6  15 98.9906 22.4470   1
  -1  -6  15 65.2680 29.0429   2
   1  -6 -14 792.975 44.1735   4
  -1  -6  14 803.087 29.7485   1
  -1  -6  14 859.944 38.5928   2
  -1  -6  13 72.0447 21.6953   1
   1  -6 -13 5.33320 34.0481   4
  -1  -6  12 905.326 30.7824   1
   1  -6 -12 1055.43 45.6474   4
  -1  -6  11 1681.24 37.7000   1
   1  -6 -11 1666.23 48.6088   4
  -1  -6  10 2042.39 40.4127   1
   1  -6 -10 1921.78 48.9981   4
  -1  -6   9 810.677 30.0931   1
   1  -6  -9 823.370 39.1658   4
  -1  -6   8 1822.37 38.7554   1
  -1  -6   8 1855.89 24.9854   4
   1  -6  -8 1801.65 44.8684   4
   1  -6  -7 3627.90 56.2118   4
  -1  -6   7 3616.57 33.8900   4
  -1  -6   6 562.671 26.8684   1
  -1  -6   6 628.698 18.4903   4
   1  -6  -6 543.416 30.8848   4
  -1  -6   5 353.937 24.8739   1
  -1  -6   5 353.971 16.7428   4
   1  -6  -5 313.697 26.5652   4
   1  -6  -4 42.3279 22.9326   4
  -1  -6   4 40.2447 14.1407   4
  -1  -6   4 31.9879 19.8566   1
   1  -6  -4 45.5403 6.53052   3
   1  -6  -3 493.386 26.9881   4
  -1  -6   3 477.641 19.1027   4
  -1  -6   3 426.235 26.7474   1
   1  -6  -3 486.531 11.4244   3
   1  -6  -2 1173.52 32.7092   4
  -1  -6   2 1198.87 26.1374   4
  -1  -6   2 1097.80 32.2052   1
   1  -6  -2 1191.27 18.0450   3
   1  -6  -1 2948.21 43.5381   4
  -1  -6   1 2965.07 37.5948   4
   1  -6   0 2262.10 38.4648   4
  -1  -6   0 2172.01 34.7364   4
   1  -6   1 3059.31 42.4150   4
  -1  -6  -1 2954.24 40.4768   4
   1  -6   2 5499.68 52.3399   4
  -1  -6  -2 5694.58 55.5619   4
   1  -6   3 2053.08 34.3299   4
  -1  -6  -3 2034.89 38.7231   4
  -1  -6  -4 1428.32 36.2778   4
   1  -6   4 1439.72 29.6246   4
   1  -6   5 1856.30 32.3840   4
  -1  -6  -5 1735.51 39.5375   4
   1  -6   5 1825.25 37.6641   1
  -1  -6  -6 1713.63 41.8473   4
   1  -6   6 1492.87 35.3129   1
  -1  -6  -7 6060.18 68.1083   4
   1  -6   7 5991.85 59.7695   1
  -1  -6  -8 697.042 36.5779   4
   1  -6   8 659.129 26.5263   1
  -1  -6  -9 2202.82 50.3156   4
   1  -6   9 2441.50 41.0806   1
  -1  -6 -10 9202.31 89.4950   4
   1  -6  10 9141.44 72.5826   1
  -1  -6 -11 46.9018 34.2083   4
   1  -6  11 76.4975 19.8336   1
   1  -6  12 3565.36 46.7203   1
   1  -6  12 3681.23 58.5581   2
  -1  -6 -13 2469.89 58.9829   4
   1  -6  13 2568.28 40.4701   1
  -1  -6 -14 475.650 43.3911   4
   1  -6  14 518.048 23.3830   1
   1  -6  14 506.578 33.4107   2
  -1  -6 -15 739.914 43.7319   4
   1  -6  15 648.343 36.1375   2
  -1  -6 -16 867.388 47.0002   4
   1  -6  16 826.629 39.6977   2
  -1  -6 -17 40.0810 39.5243   4
   1  -6  17-41.6416 28.5684   2
  -1  -6 -18 67.4933 40.9450   4
   1  -6  18 75.6591 30.7676   2
  -1  -6 -19 239.595 43.1783   4
   1  -6  19 215.549 33.6414   2
  -1  -6 -20 238.808 44.6819   4
   1  -6  20 218.598 34.5901   2
  -1  -6 -21 49.1943 43.0805   4
   1  -6  21 13.2395 32.0812   2
  -1  -6 -22 248.851 46.5217   4
   1  -6  22 317.601 38.0709   2
  -1  -6 -23 111.182 47.3072   4
   1  -6  23 97.7528 36.2316   2
  -1  -6 -24 98.5220 37.5778   4
   1  -6  24 216.539 37.0847   2
  -1  -6 -25 76.3356 35.2003   4
   1  -6  25 57.4472 37.9396   2
  -1  -6 -26 162.925 45.4091   4
   1  -6  26 196.112 41.2262   2
   1  -5 -28 3.85158 36.5285   4
  -1  -5  28 8.88224 38.2687   2
   1  -5 -27 89.7775 40.9019   4
  -1  -5  27 235.200 40.8490   2
   1  -5 -26 29.1009 39.1334   4
  -1  -5  26 59.9356 36.9952   2
   1  -5 -25-25.7616 48.2075   4
  -1  -5  25 130.924 35.7232   2
   1  -5 -24 77.6556 46.0926   4
  -1  -5  24 8.01372 31.4698   2
   1  -5 -23 92.8123 42.7231   4
  -1  -5  23 76.5373 33.4645   2
   1  -5 -22 153.629 43.9711   4
  -1  -5  22 149.906 34.1507   2
   1  -5 -21 328.100 43.6010   4
  -1  -5  21 322.897 33.3706   2
   1  -5 -20 96.6333 34.6129   4
  -1  -5  20 37.0489 29.2435   2
   1  -5 -19 82.0148 39.7233   4
  -1  -5  19 66.1213 29.2589   2
   1  -5 -18 571.501 44.9159   4
  -1  -5  18 545.653 35.1132   2
   1  -5 -17 164.051 35.4532   4
  -1  -5  17 274.009 30.4919   2
   1  -5 -16 245.412 38.5356   4
  -1  -5  16 198.091 21.4664   1
  -1  -5  16 178.482 28.9604   2
   1  -5 -15 630.361 41.1521   4
  -1  -5  15 615.985 25.7225   1
  -1  -5  15 572.844 33.1259   2
   1  -5 -14 195.447 37.1970   4
  -1  -5  14 269.629 22.2012   1
  -1  -5  14 235.683 28.6589   2
   1  -5 -13 670.737 40.3368   4
  -1  -5  13 658.259 25.2881   1
  -1  -5  13 572.551 31.6747   2
  -1  -5  12 2241.54 37.9688   1
   1  -5 -12 2270.90 52.1101   4
  -1  -5  11 3672.29 45.9594   1
   1  -5 -11 3309.68 57.7230   4
  -1  -5  10 400.168 22.5626   1
   1  -5 -10 285.004 31.7340   4
  -1  -5   9 1735.50 33.8599   1
   1  -5  -9 1843.40 43.5326   4
  -1  -5   8 2042.53 36.4328   1
   1  -5  -8 2219.33 44.3416   4
  -1  -5   7 1064.04 28.8100   1
  -1  -5   7 985.124 17.8310   4
   1  -5  -7 963.852 32.8204   4
  -1  -5   6 5927.13 56.4206   1
   1  -5  -6 5945.10 60.9543   4
  -1  -5   6 5978.09 37.6655   4
   1  -5  -5 2003.91 38.1554   4
  -1  -5   5 1871.13 23.6307   4
   1  -5  -4 3635.92 46.1206   4
  -1  -5   4 3644.46 31.9440   4
  -1  -5   4 3783.44 45.0888   1
   1  -5  -4 3804.74 18.0279   3
  -1  -5   3 227.017 14.2154   4
   1  -5  -3 199.545 21.6211   4
  -1  -5   3 217.625 20.4891   1
   1  -5  -3 263.883 8.85837   3
   1  -5  -2 1189.65 29.5428   4
  -1  -5   2 1272.86 23.0726   4
  -1  -5   2 1248.44 30.8969   1
   1  -5  -2 1285.34 16.8201   3
   1  -5  -1 18966.7 91.5698   4
  -1  -5   1 19170.8 78.7485   4
  -1  -5   0 29030.2 100.102   4
   1  -5   0 28910.5 108.150   4
  -1  -5  -1 2200.16 32.6148   4
   1  -5   1 2307.57 33.3419   4
  -1  -5  -2 7762.43 57.9832   4
   1  -5   2 7787.43 56.5814   4
  -1  -5  -3 2871.24 39.7013   4
   1  -5   3 2854.12 35.5495   4
  -1  -5  -4 891.256 27.9173   4
  -1  -5  -5 1180.88 31.6384   4
   1  -5   6 2885.92 38.9322   1
  -1  -5  -6 2872.44 43.8622   4
   1  -5   7 105.578 16.8415   1
  -1  -5  -7 108.200 24.7396   4
   1  -5   8 797.076 24.0678   1
  -1  -5  -8 822.031 33.6225   4
   1  -5   9 2850.74 37.8299   1
  -1  -5  -9 3028.09 49.8226   4
   1  -5  10 159.345 17.7532   1
  -1  -5 -10 234.879 31.6451   4
   1  -5  11 2175.77 43.2447   2
   1  -5  11 2221.60 34.0919   1
   1  -5  12 32.3560 22.3947   2
   1  -5  12 63.5151 16.0361   1
  -1  -5 -12 33.1414 33.2333   4
   1  -5  13 2119.10 45.2717   2
   1  -5  13 2100.60 33.0771   1
  -1  -5 -13 2141.43 52.9987   4
   1  -5  14 2786.58 52.4340   2
   1  -5  14 2932.44 37.8409   1
  -1  -5 -14 2847.15 59.2074   4
   1  -5  15 38.4958 25.8242   2
  -1  -5 -15 75.9421 33.4717   4
   1  -5  16 244.777 28.0367   2
  -1  -5 -16 290.977 39.3007   4
   1  -5  17 1055.74 41.3237   2
  -1  -5 -17 1034.20 48.5240   4
   1  -5  18 220.680 30.7787   2
  -1  -5 -18 159.134 40.1159   4
   1  -5  19 1404.31 44.9849   2
  -1  -5 -19 1305.75 53.1122   4
   1  -5  20 185.913 31.6879   2
  -1  -5 -20 209.130 43.7816   4
   1  -5  21 153.125 32.0379   2
  -1  -5 -21 96.1224 40.4108   4
   1  -5  22 175.467 34.9261   2
  -1  -5 -22 60.8729 44.0158   4
   1  -5  23-17.0503 32.6902   2
  -1  -5 -23-2.50572 36.0019   4
   1  -5  24 49.8450 33.9670   2
  -1  -5 -24 50.2499 33.3291   4
   1  -5  25 11.9831 36.1120   2
  -1  -5 -25 123.757 41.1535   4
   1  -5  26 22.5592 36.9204   2
  -1  -5 -26 103.060 37.3868   4
   1  -5  27 65.4582 37.7611   2
  -1  -5 -27 153.393 52.2510   4
   1  -5  28 81.1815 39.9809   2
  -1  -5 -28 50.6146 50.8759   4
  -1  -4  29 13.2065 36.5456   2
   1  -4 -29 78.2797 36.9196   4
  -1  -4  28 172.093 39.5578   2
   1  -4 -28 72.0147 41.9149   4
  -1  -4  27 82.1187 37.0949   2
   1  -4 -27 67.8215 32.2685   4
  -1  -4  26-38.9414 35.5324   2
   1  -4 -26-29.6710 33.5637   4
  -1  -4  25 51.2602 33.7734   2
   1  -4 -25 143.556 43.1966   4
  -1  -4  24 37.6591 32.6984   2
   1  -4 -24 15.8311 39.8406   4
  -1  -4  23 143.708 33.9243   2
   1  -4 -23 116.159 41.0088   4
  -1  -4  22 278.003 34.9786   2
   1  -4 -22 357.759 44.0355   4
  -1  -4  21 56.6209 28.7560   2
   1  -4 -21 37.0487 36.9546   4
  -1  -4  20 146.128 28.9535   2
   1  -4 -20 225.063 40.2910   4
  -1  -4  19 300.374 29.5016   2
   1  -4 -19 235.298 35.5602   4
  -1  -4  18 420.108 33.3626   2
   1  -4 -18 313.585 40.4990   4
  -1  -4  17 2995.19 55.9222   2
  -1  -4  17 2957.56 41.1886   1
   1  -4 -17 2933.83 62.4974   4
  -1  -4  16 707.959 33.9555   2
  -1  -4  16 773.415 26.3080   1
   1  -4 -16 751.724 43.3872   4
  -1  -4  15 496.259 29.9784   2
   1  -4 -15 455.448 39.7694   4
  -1  -4  15 562.348 23.7787   1
   1  -4 -14 209.314 15.5151   3
  -1  -4  14 253.598 25.8159   2
  -1  -4  14 253.893 20.0466   1
   1  -4 -13 3682.93 33.9821   3
  -1  -4  13 3769.36 54.6107   2
   1  -4 -13 3955.37 60.3509   4
  -1  -4  13 3737.78 42.5448   1
   1  -4 -12 1887.87 23.5969   3
  -1  -4  12 1894.51 40.6203   2
   1  -4 -12 1772.63 45.2548   4
   1  -4 -11 1516.19 19.6225   3
  -1  -4  11 1665.50 37.2410   2
   1  -4 -11 1485.90 41.1106   4
  -1  -4  11 1626.31 28.9567   1
   1  -4 -10 1771.66 40.8150   4
  -1  -4  10 1729.34 29.9152   1
   1  -4 -10 1702.68 18.2187   3
   1  -4  -9 2563.22 45.1515   4
  -1  -4   9 2550.32 34.8971   1
   1  -4  -9 2617.49 18.7338   3
   1  -4  -8 2348.47 40.8761   4
  -1  -4   8 2220.25 33.0864   1
   1  -4  -8 2265.61 14.4715   3
  -1  -4   7 1500.21 27.8814   1
   1  -4  -7 1371.07 33.4804   4
  -1  -4   6 242.308 18.1886   1
   1  -4  -6 155.423 22.0617   4
  -1  -4   5 8821.37 59.8659   1
   1  -4  -5 8632.75 64.3927   4
  -1  -4   5 8966.87 39.4694   4
   1  -4  -4 22522.7 96.4010   4
  -1  -4   4 22548.0 62.9404   4
  -1  -4   4 22512.7 93.0494   1
   1  -4  -4 22538.6 39.1287   3
  -1  -4   3 15818.5 55.8326   4
   1  -4  -3 16108.7 79.7417   4
  -1  -4   3 15928.6 79.3108   1
  -1  -4   2 9185.08 45.2824   4
   1  -4  -2 9355.94 60.2225   4
   1  -4  -2 9437.79 35.9493   3
  -1  -4   1 526.628 22.2001   1
   1  -4  -1 567.041 20.4997   4
  -1  -4   1 552.867 17.1125   4
  -1  -4   0 27760.0 85.6933   4
   1  -4   0 28003.2 96.6492   4
   1  -4   1 11344.3 60.8168   4
  -1  -4  -1 11146.6 58.0853   4
  -1  -4  -2 9691.61 57.6379   4
  -1  -4  -3 79.8629 17.6697   4
  -1  -4  -4 1092.08 27.3086   4
  -1  -4  -5 8427.52 63.0783   4
   1  -4   6 1569.98 26.9570   1
  -1  -4  -6 1468.30 33.2604   4
   1  -4   7 6984.47 50.1110   1
  -1  -4  -7 6599.47 60.1517   4
   1  -4   8 432.008 17.2812   1
  -1  -4  -8 381.695 26.3345   4
   1  -4   9 1557.41 33.6753   2
   1  -4   9 1712.72 27.2320   1
  -1  -4  -9 1639.33 37.9640   4
   1  -4  10 3677.92 48.1518   2
   1  -4  10 3702.93 37.7675   1
   1  -4  11 64.9730 20.5120   2
   1  -4  11 65.8680 13.3259   1
  -1  -4 -11 99.1859 29.5918   4
   1  -4  12 1860.94 38.8124   2
  -1  -4 -12 1867.25 47.0576   4
  -1  -4 -12 1825.07 23.9736   3
  -1  -4 -13 924.134 20.9393   3
   1  -4  13 945.234 33.6160   2
   1  -4  13 1032.54 21.6333   1
  -1  -4 -13 912.492 39.2877   4
   1  -4  14 2687.68 48.7160   2
  -1  -4 -14 2568.72 56.4275   4
  -1  -4 -15 1578.20 50.4267   4
   1  -4  15 1826.91 43.2244   2
  -1  -4 -16 1009.44 46.4835   4
   1  -4  16 1171.07 38.9575   2
  -1  -4 -17 1486.41 52.2312   4
   1  -4  17 1532.12 42.6223   2
  -1  -4 -18 1896.86 57.2961   4
   1  -4  18 2014.88 49.0296   2
  -1  -4 -19-63.5547 39.7155   4
   1  -4  19 17.2227 28.2564   2
  -1  -4 -20 697.840 44.8497   4
   1  -4  20 703.938 38.9550   2
  -1  -4 -21 194.135 38.1004   4
   1  -4  21 232.487 34.0636   2
  -1  -4 -22-45.1921 38.6605   4
   1  -4  22 16.0997 30.0698   2
  -1  -4 -23 207.340 39.0162   4
   1  -4  23 271.884 36.9937   2
  -1  -4 -24-2.96162 37.7062   4
   1  -4  24-55.7782 33.9789   2
  -1  -4 -25 217.793 41.6496   4
   1  -4  25 121.607 35.7228   2
  -1  -4 -26 48.8285 45.3309   4
   1  -4  26 60.5019 35.7509   2
  -1  -4 -27 105.062 42.9338   4
   1  -4  27 66.1010 37.6024   2
  -1  -4 -28 32.0496 40.9141   4
   1  -4  28-31.2141 39.7266   2
  -1  -4 -29 66.2616 45.4874   4
   1  -3 -31 32.6221 42.4448   4
   1  -3 -30 75.0048 36.0643   4
   1  -3 -29 29.3007 45.8743   4
  -1  -3  29-24.2892 38.5387   2
   1  -3 -28 44.6490 46.1577   4
  -1  -3  28 23.2949 36.9811   2
   1  -3 -27 178.721 38.7999   4
  -1  -3  27 143.461 39.0258   2
   1  -3 -26 68.6339 36.9147   4
  -1  -3  26 156.582 36.5615   2
   1  -3 -25-57.1691 36.8033   4
  -1  -3  25 33.6087 33.0966   2
   1  -3 -24 54.2810 38.4875   4
  -1  -3  24-6.73247 30.0144   2
   1  -3 -23 131.510 35.0198   4
  -1  -3  23 82.0041 31.4298   2
   1  -3 -22 392.863 43.9323   4
  -1  -3  22 395.668 35.2953   2
   1  -3 -21 1396.43 50.8585   4
  -1  -3  21 1491.54 49.3985   2
   1  -3 -20 252.554 39.2541   4
  -1  -3  20 243.528 30.6310   2
  -1  -3  19 293.900 30.8145   2
   1  -3 -19 280.969 25.1536   3
   1  -3 -18 2010.63 51.1338   4
  -1  -3  18 2064.92 48.2375   2
   1  -3 -18 1897.89 38.0707   3
   1  -3 -17 1224.08 31.5740   3
  -1  -3  17 1169.55 39.2779   2
   1  -3 -17 1250.24 45.6148   4
  -1  -3  17 1281.23 29.1892   1
   1  -3 -16 6521.76 57.8652   3
  -1  -3  16 6479.21 72.4406   2
   1  -3 -16 6444.80 77.6902   4
  -1  -3  16 6764.83 53.7542   1
   1  -3 -15 523.695 22.7668   3
  -1  -3  15 600.684 30.3680   2
   1  -3 -15 590.261 35.6254   4
  -1  -3  15 549.021 21.3353   1
   1  -3 -14 1814.82 30.3791   3
  -1  -3  14 1813.92 39.1577   2
   1  -3 -14 1826.62 44.8947   4
  -1  -3  14 1961.74 30.9150   1
   1  -3 -13 3649.91 37.9969   3
  -1  -3  13 3535.74 50.5055   2
   1  -3 -13 3591.69 56.0528   4
  -1  -3  13 3668.28 38.5361   1
   1  -3 -12 151.997 26.7128   4
  -1  -3  12 167.036 21.0890   2
   1  -3 -12 149.662 14.3473   3
   1  -3 -11 1084.48 20.4783   3
  -1  -3  11 1058.40 29.7837   2
   1  -3 -11 1098.20 34.6582   4
  -1  -3  11 1133.26 23.3326   1
   1  -3 -10 2617.02 26.2742   3
  -1  -3  10 2643.00 39.8654   2
   1  -3 -10 2696.75 44.0147   4
  -1  -3  10 2792.82 32.4365   1
   1  -3  -9 4158.77 49.1745   4
   1  -3  -9 4213.73 29.7802   3
   1  -3  -8 1619.39 33.7125   4
  -1  -3   8 1698.17 26.8898   1
   1  -3  -8 1679.51 18.2321   3
   1  -3  -7 19036.6 90.7680   4
  -1  -3   7 19227.4 76.8033   1
   1  -3  -6 46352.6 134.368   4
  -1  -3   6 47109.5 117.533   1
   1  -3  -6 46496.4 65.7942   3
   1  -3  -5 33315.7 111.013   4
   1  -3  -5 33051.6 49.5190   3
  -1  -3   4 603.498 10.7893   4
   1  -3  -4 585.440 22.1285   4
   1  -3  -4 571.765 8.77037   3
   1  -3  -3 19250.9 78.2107   4
  -1  -3   3 19197.6 48.3452   4
  -1  -3   3 19673.3 75.4522   1
   1  -3  -3 19288.5 38.9318   3
  -1  -3   2 21800.4 55.2569   4
   1  -3  -2 21441.3 80.3537   4
  -1  -3   2 21798.6 80.3816   1
   1  -3  -2 21958.1 46.9432   3
  -1  -3   1 11341.3 44.2289   4
   1  -3  -1 11358.7 56.8887   4
  -1  -3   0 31646.5 77.2599   4
   1  -3   0 31997.7 91.1166   4
  -1  -3   0 32047.8 98.1871   1
  -1  -3  -1 6086.38 38.5964   4
  -1  -3  -2 204.476 16.9871   4
  -1  -3  -3 9577.13 54.5882   4
  -1  -3  -4 11824.5 63.1327   4
  -1  -3  -5 1092.42 27.3934   4
  -1  -3  -6 5705.67 50.5410   4
   1  -3   6 6166.43 40.7867   1
  -1  -3  -7 7589.65 59.3489   4
   1  -3   7 7595.71 44.3826   1
  -1  -3  -8 1550.90 33.9380   4
  -1  -3  -8 1606.00 18.5419   3
  -1  -3  -9 13003.2 52.3406   3
   1  -3   9 13162.1 77.7105   2
   1  -3   9 12936.2 55.7718   1
  -1  -3  -9 13302.4 83.3358   4
  -1  -3 -10 3783.70 31.9144   3
   1  -3  10 3779.97 45.5426   2
   1  -3  10 3830.69 31.3786   1
  -1  -3 -10 3793.96 51.7288   4
  -1  -3 -11 394.729 15.8506   3
   1  -3  11 477.841 23.6248   2
   1  -3  11 517.955 14.6467   1
  -1  -3 -11 360.309 28.3099   4
  -1  -3 -12 2538.50 31.7092   3
   1  -3  12 2491.18 41.2738   2
   1  -3  12 2637.50 26.7024   1
  -1  -3 -12 2413.02 47.0443   4
  -1  -3 -13 3646.81 39.6805   3
   1  -3  13 3596.68 50.2736   2
   1  -3  13 3689.82 30.7519   1
  -1  -3 -13 3526.05 55.4349   4
   1  -3  14 1325.54 35.7126   2
   1  -3  14 1381.41 21.0839   1
  -1  -3 -14 1267.46 42.6835   4
  -1  -3 -15 1412.93 30.7416   3
   1  -3  15 1360.60 37.8570   2
  -1  -3 -15 1297.01 44.6095   4
  -1  -3 -16 40.4044 18.4669   3
   1  -3  16 97.3772 25.5218   2
  -1  -3 -16 65.0187 35.7762   4
  -1  -3 -17 35.7476 20.2435   3
   1  -3  17 0.22420 25.7347   2
  -1  -3 -17 9.79676 35.2634   4
  -1  -3 -18 237.796 24.3744   3
  -1  -3 -18 172.089 35.2945   4
   1  -3  18 247.792 29.1512   2
  -1  -3 -19 581.388 39.7031   4
   1  -3  19 628.945 36.1714   2
  -1  -3 -20 404.771 40.1711   4
   1  -3  20 434.468 35.7100   2
  -1  -3 -21 211.543 36.6053   4
   1  -3  21 144.016 30.6400   2
  -1  -3 -22 155.500 36.3799   4
   1  -3  22 242.914 33.6533   2
  -1  -3 -23 172.628 36.0058   4
   1  -3  23 81.4073 32.6737   2
  -1  -3 -24-37.7850 41.6978   4
   1  -3  24-17.9389 33.0091   2
   1  -3  25 566.665 44.8739   2
  -1  -3 -25 420.406 45.4291   4
   1  -3  26 228.226 39.1882   2
  -1  -3 -26 196.814 39.8966   4
  -1  -3 -27 22.0055 44.2661   4
   1  -3  27 7.35787 36.8954   2
  -1  -3 -28 20.0815 34.2532   4
   1  -3  28-28.0537 40.3031   2
  -1  -3 -29 110.418 46.8632   4
   1  -3  29 78.5037 39.3233   2
  -1  -3 -30 123.019 38.3594   4
   1  -2 -30 33.5950 37.0518   4
  -1  -2  30 50.4226 40.1045   2
   1  -2 -29 120.926 41.8943   4
  -1  -2  29 65.9962 33.2483   2
  -1  -2  28 282.518 42.1799   2
   1  -2 -28 271.390 39.6818   4
  -1  -2  27 99.9383 37.5412   2
   1  -2 -27 111.422 42.2666   4
  -1  -2  26 63.1910 34.6075   2
   1  -2 -26 26.1692 39.2743   4
  -1  -2  25 72.0687 33.2031   2
   1  -2 -25 26.8749 33.1842   4
  -1  -2  24 196.139 32.7712   2
   1  -2 -24 154.403 33.9407   4
   1  -2 -23 118.733 27.9157   3
  -1  -2  23 94.1946 31.1590   2
   1  -2 -23 93.7547 33.6198   4
   1  -2 -22 303.328 30.0168   3
  -1  -2  22 332.187 33.7260   2
   1  -2 -22 286.370 38.7733   4
   1  -2 -21 125.203 26.1501   3
  -1  -2  21 97.7363 31.1210   2
   1  -2 -21 85.2626 33.4269   4
   1  -2 -20 2976.90 51.8154   3
  -1  -2  20 2867.07 57.3901   2
   1  -2 -20 2960.02 62.4169   4
   1  -2 -19 80.8491 25.0169   3
  -1  -2  19 102.372 29.2988   2
   1  -2 -19 78.6739 33.7310   4
   1  -2 -18 1502.74 38.5649   3
   1  -2 -18 1432.47 46.1535   4
   1  -2 -17 4329.18 54.6792   3
  -1  -2  17 4271.76 60.9737   2
  -1  -2  17 4540.78 42.7686   1
   1  -2 -17 4325.39 65.0504   4
   1  -2 -16 742.872 28.3422   3
  -1  -2  16 765.766 32.4989   2
  -1  -2  16 780.184 22.4662   1
   1  -2 -16 722.396 36.4866   4
   1  -2 -15 2872.73 41.6918   3
  -1  -2  15 2791.62 46.9605   2
   1  -2 -15 2916.80 53.0602   4
  -1  -2  15 2923.68 34.1692   1
   1  -2 -14 5348.22 51.4920   3
   1  -2 -14 5165.84 62.2957   4
  -1  -2  13 541.169 25.3872   2
   1  -2 -13 598.712 30.6204   4
  -1  -2  13 520.633 18.5918   1
   1  -2 -12 5763.48 47.9892   3
   1  -2 -12 5576.76 57.7760   4
  -1  -2  12 5659.49 42.2578   1
   1  -2 -11 569.887 19.1068   3
  -1  -2  11 546.121 23.3624   2
   1  -2 -11 588.135 26.0625   4
  -1  -2  11 559.117 18.0160   1
   1  -2 -10 2894.43 31.1932   3
  -1  -2  10 2931.88 38.2756   2
   1  -2 -10 2769.77 41.4650   4
  -1  -2  10 2797.38 29.2945   1
   1  -2  -9 4696.14 35.5397   3
  -1  -2   9 4743.78 45.5976   2
   1  -2  -9 4594.59 47.8958   4
  -1  -2   9 4883.03 37.2413   1
   1  -2  -8 3269.77 28.3880   3
  -1  -2   8 3280.88 37.3250   2
   1  -2  -8 3269.20 39.6376   4
  -1  -2   8 3362.01 30.2142   1
   1  -2  -7 41096.9 119.432   4
  -1  -2   7 41181.7 97.5662   1
   1  -2  -7 40966.1 84.1370   3
   1  -2  -6 45041.3 119.392   4
  -1  -2   6 45501.3 99.2528   1
  -1  -2   5 27933.8 76.1270   1
   1  -2  -5 27659.2 55.5849   3
   1  -2  -4 46594.7 109.294   4
   1  -2  -4 46224.7 63.4815   3
   1  -2  -3 37355.0 93.9426   4
  -1  -2   3 37427.8 89.2367   1
   1  -2  -3 37354.0 53.1112   3
  -1  -2   2 8910.95 25.1188   4
   1  -2  -2 8978.53 45.5318   4
   1  -2  -2 8974.91 27.2103   3
   1  -2  -1 192493. 193.834   4
  -1  -2   1 190794. 193.848   1
  -1  -2   0 192987. 152.711   4
  -1  -2   0 195282. 194.393   1
  -1  -2  -1 42831.8 82.3616   4
  -1  -2  -1 48224.2 100.862   1
  -1  -2  -2 10119.7 45.5444   4
  -1  -2  -3 92301.0 143.152   4
  -1  -2  -4 22924.0 77.1875   4
   1  -2   5 2699.05 29.6378   2
   1  -2   5 2500.73 22.0515   1
  -1  -2  -6 890.412 14.7873   3
   1  -2   6 986.195 21.4795   2
   1  -2   6 967.617 14.6446   1
   1  -2   7 7665.47 51.2674   2
   1  -2   7 7973.88 35.4193   1
  -1  -2  -7 7834.50 56.4995   4
  -1  -2  -8 4480.70 33.4915   3
   1  -2   8 4301.02 41.7271   2
   1  -2   8 4370.43 26.3669   1
  -1  -2  -8 4346.04 46.2068   4
  -1  -2  -9 15134.8 63.7737   3
   1  -2   9 14794.2 77.4936   2
   1  -2   9 14910.0 47.0289   1
  -1  -2  -9 14972.6 82.7979   4
  -1  -2 -10 5742.69 43.1515   3
   1  -2  10 5782.73 52.5272   2
   1  -2  10 5592.53 29.6038   1
  -1  -2 -10 5668.06 56.3492   4
  -1  -2 -11 3490.94 36.9876   3
   1  -2  11 3511.49 43.4397   2
  -1  -2 -11 3356.51 47.4477   4
  -1  -2 -12 3087.42 37.3235   3
   1  -2  12 3135.34 44.0578   2
  -1  -2 -12 3026.12 47.7157   4
  -1  -2 -13 4808.74 48.0435   3
   1  -2  13 4563.52 53.7477   2
   1  -2  13 4976.61 30.0574   1
  -1  -2 -13 4398.63 58.6258   4
  -1  -2 -14 1564.78 32.5004   3
   1  -2  14 1556.71 37.0937   2
   1  -2  14 1517.34 17.9723   1
  -1  -2 -14 1484.97 42.5575   4
  -1  -2 -15 34.6240 19.4727   3
   1  -2  15 49.3810 23.8491   2
  -1  -2 -15 23.6386 28.9545   4
  -1  -2 -16 1474.60 34.8318   3
   1  -2  16 1552.94 40.9212   2
  -1  -2 -16 1450.84 45.1164   4
  -1  -2 -17 387.057 26.0040   3
   1  -2  17 399.203 30.8572   2
  -1  -2 -17 404.904 36.2343   4
  -1  -2 -18 202.526 25.3714   3
   1  -2  18 218.498 29.2798   2
  -1  -2 -19 621.490 29.9630   3
   1  -2  19 701.804 35.6346   2
  -1  -2 -19 577.198 40.8623   4
  -1  -2 -20 549.866 31.8876   3
   1  -2  20 598.648 35.0586   2
  -1  -2 -20 523.541 36.0053   4
  -1  -2 -21 174.130 27.9085   3
   1  -2  21 219.818 32.3150   2
  -1  -2 -21 170.808 39.0829   4
  -1  -2 -22 356.690 31.6466   3
  -1  -2 -22 250.078 38.0428   4
   1  -2  22 264.090 35.0365   2
  -1  -2 -23 30.1055 27.0241   3
  -1  -2 -23 54.0676 33.4495   4
   1  -2  23 91.7082 32.9602   2
  -1  -2 -24-4.51837 34.5444   4
   1  -2  24 16.8495 33.3334   2
   1  -2  25 308.722 38.4985   2
  -1  -2 -25 251.092 38.0001   4
   1  -2  26 396.842 42.4209   2
  -1  -2 -26 324.534 43.6926   4
  -1  -2 -27-15.6121 39.9342   4
   1  -2  27-30.5715 33.5318   2
  -1  -2 -28 124.894 37.5963   4
   1  -2  28 118.870 39.5945   2
  -1  -2 -29 122.459 44.5760   4
   1  -2  29 89.5690 42.5134   2
  -1  -2 -30-3.46890 32.5360   4
  -1  -2 -31 78.4464 21.1895   4
  -1  -1  30 21.5168 40.4139   2
  -1  -1  29 2.25349 39.1823   2
  -1  -1  28 31.3189 38.1499   2
   1  -1 -28-52.8345 38.9415   4
  -1  -1  27 18.2919 35.1498   2
   1  -1 -27 56.7061 28.9580   4
   1  -1 -26-53.4882 32.8995   3
  -1  -1  26 27.9458 31.0244   2
   1  -1 -26 10.3663 33.8604   4
  -1  -1  25 185.264 37.3548   2
   1  -1 -25 109.137 34.0986   4
   1  -1 -24 121.452 31.3266   3
  -1  -1  24 110.924 32.4344   2
   1  -1 -24 50.6605 35.7676   4
   1  -1 -23 56.9194 29.4214   3
  -1  -1  23 78.1991 31.6706   2
   1  -1 -23 16.6973 30.9144   4
   1  -1 -22 250.311 31.8008   3
  -1  -1  22 242.866 34.2216   2
   1  -1 -22 207.602 32.2351   4
   1  -1 -21 527.525 34.2164   3
  -1  -1  21 554.445 36.2916   2
   1  -1 -20 229.008 30.3244   3
  -1  -1  20 237.029 30.6541   2
   1  -1 -20 216.189 32.0187   4
   1  -1 -19 7338.47 78.6325   3
  -1  -1  19 7134.45 79.1450   2
   1  -1 -19 7245.61 80.7659   4
   1  -1 -18 1624.58 42.5993   3
  -1  -1  18 1510.33 43.1916   2
   1  -1 -18 1466.03 45.8828   4
   1  -1 -17 2097.84 43.0644   3
  -1  -1  17 2149.00 45.8779   2
  -1  -1  17 2230.72 31.1200   1
   1  -1 -17 2110.05 48.2334   4
   1  -1 -16 9705.05 78.2035   3
  -1  -1  16 9742.46 81.9786   2
  -1  -1  16 9953.77 57.7621   1
   1  -1 -15 1273.43 33.7161   3
  -1  -1  15 1457.00 37.0322   2
  -1  -1  15 1464.24 24.7367   1
   1  -1 -15 1279.49 37.9903   4
   1  -1 -14 6651.14 60.7020   3
  -1  -1  14 6751.17 65.2195   2
   1  -1 -14 6483.91 63.9202   4
   1  -1 -13 5299.08 52.1286   3
  -1  -1  13 5239.93 54.3465   2
  -1  -1  13 5280.65 39.8899   1
   1  -1 -13 5258.58 56.5913   4
   1  -1 -12 236.828 19.4541   3
  -1  -1  12 213.368 20.2160   2
  -1  -1  12 188.547 13.9738   1
   1  -1 -12 232.464 21.2778   4
   1  -1 -11 3992.34 41.7583   3
  -1  -1  11 3933.08 44.0901   2
  -1  -1  11 3953.12 33.2123   1
   1  -1 -11 3890.50 44.6061   4
   1  -1 -10 2813.28 33.9281   3
   1  -1 -10 2938.12 38.1669   4
   1  -1  -9 598.444 19.4343   3
  -1  -1   9 581.165 20.3839   2
   1  -1  -9 595.889 22.2061   4
  -1  -1   9 569.543 16.1361   1
   1  -1  -8 18935.3 70.2382   3
  -1  -1   8 18643.4 76.9665   2
   1  -1  -8 18418.4 77.8548   4
  -1  -1   8 18359.7 61.2614   1
   1  -1  -7 5684.08 37.3400   3
  -1  -1   7 5736.24 41.6221   2
   1  -1  -7 5760.05 42.9985   4
  -1  -1   7 5700.05 33.9736   1
   1  -1  -6 30671.1 74.9752   3
  -1  -1   6 30157.2 86.7190   2
   1  -1  -6 30376.9 87.9534   4
  -1  -1   6 30398.5 71.4949   1
   1  -1  -5 40941.8 78.1139   3
  -1  -1   5 39783.7 92.7859   2
   1  -1  -5 41322.9 94.8945   4
  -1  -1   5 39932.0 79.5806   1
   1  -1  -4 9736.92 44.8198   4
  -1  -1   4 9868.99 38.4941   1
   1  -1  -4 9702.73 34.8305   3
   1  -1  -3 6196.25 33.0152   4
   1  -1  -3 5852.23 24.1556   3
  -1  -1   2 48681.5 77.4274   1
   1  -1  -2 49606.7 60.4268   3
  -1  -1   1 24555.8 53.1790   1
   1  -1  -1 24540.9 43.0945   3
  -1  -1   0 14084.1 31.1323   4
   1  -1   0 13873.4 35.1177   3
  -1  -1  -1 38464.6 62.7324   4
  -1  -1  -1 37797.5 64.3057   1
  -1  -1  -2 10693.7 39.0059   4
  -1  -1  -2 10949.6 35.0868   1
   1  -1   3 89382.8 112.091   2
  -1  -1  -3 89210.3 123.492   4
  -1  -1  -4 7899.88 33.4156   3
   1  -1   4 8058.23 38.8587   2
  -1  -1  -4 7926.56 43.2120   4
  -1  -1  -5 2536.72 23.3691   3
   1  -1   5 2464.39 25.6856   2
  -1  -1  -5 2605.93 29.8597   4
  -1  -1  -6 6464.82 37.8790   3
   1  -1   6 6554.57 42.2547   2
   1  -1   6 6593.52 20.3719   1
  -1  -1  -6 6619.87 45.6754   4
  -1  -1  -7 7536.18 44.2440   3
   1  -1   7 8041.81 49.1649   2
  -1  -1  -7 7281.21 52.5086   4
   1  -1   7 8350.38 23.8946   1
   1  -1   8 7191.62 49.8891   2
   1  -1   8 7389.84 23.7733   1
  -1  -1  -9 9052.07 54.7329   3
   1  -1   9 9396.91 59.8328   2
   1  -1   9 9611.76 28.1974   1
  -1  -1  -9 8878.47 62.6625   4
  -1  -1 -10 36652.2 114.065   3
   1  -1  10 36733.1 121.477   2
  -1  -1 -11 17854.5 84.9091   3
   1  -1  11 18066.6 91.2307   2
  -1  -1 -11 18014.0 94.5294   4
  -1  -1 -12 586.831 23.5283   3
   1  -1  12 586.145 25.2131   2
   1  -1  12 552.740 10.0737   1
  -1  -1 -12 564.270 28.0985   4
  -1  -1 -13 2563.21 38.7260   3
   1  -1  13 2506.78 41.0914   2
   1  -1  13 2637.35 18.5102   1
  -1  -1 -13 2654.80 45.2784   4
  -1  -1 -14 924.594 28.7316   3
   1  -1  14 931.310 30.2835   2
   1  -1  14 939.513 12.7350   1
  -1  -1 -15 2755.19 43.7164   3
   1  -1  15 2762.71 46.8620   2
   1  -1  15 2620.99 19.5529   1
  -1  -1 -15 2681.11 48.6134   4
  -1  -1 -16 246.575 24.8588   3
   1  -1  16 217.850 27.7167   2
  -1  -1 -16 194.366 28.6038   4
  -1  -1 -17 911.013 34.5544   3
   1  -1  17 904.633 36.0674   2
  -1  -1 -17 964.675 41.7524   4
  -1  -1 -18 5490.68 68.1560   3
   1  -1  18 5603.21 71.0411   2
  -1  -1 -18 5431.41 72.9822   4
  -1  -1 -19 825.745 35.0684   3
   1  -1  19 882.258 37.9367   2
  -1  -1 -20 215.392 29.6318   3
   1  -1  20 222.438 32.1622   2
  -1  -1 -20 183.765 31.6910   4
  -1  -1 -21 834.571 44.1474   4
   1  -1  21 922.057 41.1763   2
  -1  -1 -22 156.546 30.8266   4
   1  -1  22 214.080 33.9234   2
   1  -1  23 87.3750 32.6789   2
  -1  -1 -23 125.873 35.9199   4
  -1  -1 -24 29.6229 30.1893   3
   1  -1  24-6.46177 33.9710   2
  -1  -1 -24-30.4048 35.4537   4
  -1  -1 -25 326.907 36.4784   3
  -1  -1 -25 346.402 37.6060   4
   1  -1  25 358.585 41.2286   2
  -1  -1 -26 53.6362 32.5591   3
   1  -1  26 75.3370 36.7507   2
  -1  -1 -26 142.043 40.1355   4
   1  -1  27 23.8769 36.2499   2
  -1  -1 -27 32.7602 34.0655   4
   1  -1  28 104.201 40.2260   2
  -1  -1 -28 86.3180 26.9476   4
   1  -1  29 173.007 44.3888   2
  -1  -1 -29 51.3745 33.1553   4
   1  -1  30 116.948 43.2791   2
  -1  -1 -30 125.824 40.4481   4
  -1  -1 -31 1.51957 40.1405   4
  -1   0  30 88.4456 40.2618   2
   1   0 -29-8.19833 36.9297   3
  -1   0  29 3.03319 37.9383   2
   1   0 -28 33.6551 36.4869   3
  -1   0  28 105.187 40.4566   2
   1   0 -27 61.4909 34.5603   3
  -1   0  27 67.4168 37.8131   2
   1   0 -26-30.8621 34.4355   3
  -1   0  26-7.34406 35.1422   2
   1   0 -26-10.7269 27.9050   4
   1   0 -25-16.1724 30.4073   3
  -1   0  25 17.7524 33.4057   2
   1   0 -25-59.5278 33.9974   4
   1   0 -24 78.5839 31.6593   3
   1   0 -24 112.695 29.7032   4
  -1   0  24 103.788 34.3978   2
   1   0 -23-5.90625 31.6336   3
  -1   0  23 63.0950 33.0499   2
   1   0 -23 10.7281 31.0890   4
   1   0 -22 234.647 33.4323   3
  -1   0  22 253.162 35.5248   2
   1   0 -22 259.639 30.2266   4
   1   0 -21 246.463 32.9199   3
  -1   0  21 332.015 32.6198   2
   1   0 -21 263.230 31.4203   4
   1   0 -20 742.030 38.5086   3
   1   0 -20 705.095 36.7275   4
  -1   0  20 785.062 38.5689   2
   1   0 -19 1490.89 45.7363   3
   1   0 -19 1476.71 42.4249   4
   1   0 -18 10655.7 92.9870   3
  -1   0  18 10277.3 89.3944   2
  -1   0  18 10440.4 62.8797   1
   1   0 -18 10414.5 87.5995   4
   1   0 -17 16667.2 110.522   3
  -1   0  17 16916.1 109.963   2
   1   0 -17 16489.3 102.993   4
   1   0 -16 1822.45 42.7715   3
  -1   0  16 1761.77 41.0311   2
  -1   0  16 1821.14 28.1482   1
   1   0 -16 1923.88 39.4241   4
   1   0 -15 52.6725 22.9241   3
  -1   0  15 92.7368 23.3773   2
  -1   0  15 40.0270 13.6758   1
   1   0 -15 32.6231 23.6673   4
   1   0 -14 63.7868 20.6271   3
  -1   0  14 39.4736 19.0621   2
  -1   0  14 48.8780 13.2527   1
   1   0 -14 66.7057 23.3025   4
   1   0 -13 742.163 27.6901   3
  -1   0  13 704.533 26.2402   2
  -1   0  13 724.866 18.3122   1
   1   0 -13 768.048 26.7946   4
   1   0 -12 591.006 24.6409   3
  -1   0  12 621.294 23.6570   2
  -1   0  12 638.481 17.5351   1
   1   0 -12 620.759 24.6517   4
   1   0 -11 1708.69 32.4860   3
  -1   0  11 1615.75 29.9348   2
  -1   0  11 1653.76 22.9887   1
   1   0 -11 1694.21 30.3358   4
   1   0 -10 10421.3 64.8508   3
  -1   0  10 10312.4 62.5441   2
  -1   0  10 10346.3 49.3648   1
   1   0 -10 10315.4 60.1185   4
   1   0  -9 11487.6 64.9025   3
  -1   0   9 11487.2 62.9335   2
  -1   0   9 11522.0 49.9002   1
   1   0  -9 11222.1 59.0427   4
   1   0  -8 1573.24 26.7237   3
  -1   0   8 1454.43 25.0418   2
  -1   0   8 1488.14 19.9066   1
   1   0  -8 1495.65 25.4398   4
   1   0  -7 2971.90 31.9211   3
  -1   0   7 2961.54 30.3421   2
   1   0  -7 2967.98 29.0006   4
   1   0  -6 9554.64 48.7437   3
  -1   0   6 9360.98 45.9389   2
  -1   0   6 9505.75 39.9323   1
   1   0  -6 9218.87 43.4585   4
   1   0  -5 18588.5 61.2992   3
  -1   0   5 18585.3 57.3443   2
  -1   0   5 18553.5 52.3573   1
   1   0  -5 18693.8 54.1588   4
   1   0  -4 50770.2 89.5585   3
  -1   0   4 50752.1 83.3440   2
  -1   0   4 50654.7 80.0465   1
   1   0  -4 50950.3 78.2996   4
   1   0  -3 25488.3 56.8072   3
   1   0  -3 25249.1 48.8931   4
  -1   0   3 25106.2 52.5643   1
  -1   0   2 4153.72 17.1564   2
   1   0  -2 4093.69 21.1785   3
  -1   0   2 4264.75 20.8556   1
   1   0  -2 3973.96 17.2905   4
  -1   0   1 183115. 120.178   1
   1   0  -1 183643. 119.204   3
  -1   0   0 138175. 96.6361   4
  -1   0   0 137490. 91.1914   1
   1   0   1 5506.73 21.4849   3
  -1   0  -1 5528.22 22.6818   4
  -1   0  -2 81649.5 97.1846   3
  -1   0  -2 82502.8 97.5858   4
   1   0   2 81484.9 84.3931   2
  -1   0  -3 66537.9 99.2375   3
  -1   0  -3 67322.8 98.3002   4
   1   0   3 67117.0 90.8165   2
  -1   0  -4 63873.3 105.887   3
  -1   0  -4 63082.1 106.843   4
  -1   0  -5 45245.1 97.8725   4
   1   0   5 44391.8 94.0239   2
  -1   0  -6 912.100 20.9874   3
  -1   0  -6 961.839 22.0999   4
  -1   0  -7 2.60201 15.3140   3
   1   0   7 20.9190 15.3592   2
  -1   0  -7 16.4882 16.9114   4
   1   0   8 8111.52 52.3993   2
   1   0   8 7964.20 24.1088   1
  -1   0  -8 7853.75 52.2298   4
  -1   0  -8 7811.71 52.3619   3
   1   0   9 20989.9 86.7560   2
   1   0   9 20832.8 41.9509   1
  -1   0  -9 21473.3 88.4257   4
  -1   0  -9 21390.1 88.5694   3
   1   0  10 6926.29 54.4892   2
   1   0  10 6939.33 26.7228   1
  -1   0 -10 7161.49 55.6481   3
   1   0  11 2679.59 38.7152   2
   1   0  11 2763.57 18.6374   1
  -1   0 -11 2456.71 37.4382   4
  -1   0 -11 2446.86 36.9280   3
   1   0  12 621.209 25.6119   2
   1   0  12 631.849 11.1154   1
  -1   0 -12 582.182 25.2141   4
  -1   0 -12 556.719 24.5800   3
   1   0  13 95.7366 20.7079   2
   1   0  13 117.394 8.14295   1
  -1   0 -13 65.8022 20.8715   4
  -1   0 -13 91.0767 19.6044   3
   1   0  14 1310.04 34.1523   2
   1   0  14 1282.38 15.3394   1
  -1   0 -14 1302.98 34.9860   4
  -1   0 -14 1426.12 35.1970   3
   1   0  15 271.835 26.7382   2
   1   0  15 236.706 9.83622   1
  -1   0 -15 233.094 24.0288   3
  -1   0 -16 1357.23 38.8345   4
   1   0  16 1471.23 39.6240   2
  -1   0 -17 2358.74 49.6278   3
   1   0  17 2516.93 50.3833   2
  -1   0 -17 2478.99 49.0237   4
  -1   0 -18 67.2720 31.5286   4
   1   0  18 93.9309 30.8093   2
  -1   0 -18 73.0737 27.8077   3
  -1   0 -19 12.5414 30.4297   4
  -1   0 -19 65.8306 29.8993   3
   1   0  19-4.75104 31.3802   2
  -1   0 -20 318.603 31.5452   3
   1   0  20 244.912 32.8774   2
  -1   0 -20 318.995 33.2343   4
  -1   0 -21 94.8179 29.9057   4
  -1   0 -21 99.6817 29.3359   3
   1   0  21 104.073 31.8668   2
  -1   0 -22 353.372 36.5512   3
   1   0  22 469.847 39.2858   2
  -1   0 -22 417.025 37.7024   4
  -1   0 -23 8.04725 28.8432   4
   1   0  23-34.8449 34.0206   2
  -1   0 -23 12.9283 32.3892   3
  -1   0 -24 29.9881 26.0929   4
   1   0  24 11.8987 35.4205   2
  -1   0 -24 0.21979 32.8986   3
  -1   0 -25 153.377 37.0562   3
   1   0  25 97.9044 37.7961   2
  -1   0 -26 700.360 46.7383   3
   1   0  26 561.718 45.1246   2
  -1   0 -26 656.576 42.0649   4
  -1   0 -27 24.2753 36.9322   4
  -1   0 -27 16.6088 36.1111   3
   1   0  27 79.6836 39.5953   2
  -1   0 -28 266.060 40.3151   3
  -1   0 -28 273.371 34.9020   4
   1   0  28 191.373 43.1685   2
  -1   0 -29 230.774 42.8542   3
  -1   0 -29 174.510 24.6554   4
   1   0  29 249.767 47.3110   2
   1   0  30 21.4465 43.6495   2
   1   1 -32-47.6498 45.0913   3
   1   1 -31 5.74181 41.7984   3
  -1   1  30 113.155 43.4464   2
   1   1 -30-17.8952 39.0810   3
  -1   1  29 33.2948 40.9182   2
   1   1 -29 115.292 40.5684   3
  -1   1  28-3.67866 40.3055   2
   1   1 -28-8.74270 38.3583   3
  -1   1  27 51.7901 39.0294   2
   1   1 -27 123.444 38.4773   3
  -1   1  26-31.6945 35.1773   2
   1   1 -26 34.9074 32.7916   3
  -1   1  25 157.916 35.5999   2
   1   1 -25 238.783 37.2983   3
  -1   1  24 119.275 35.5327   2
   1   1 -24 142.054 35.7792   3
   1   1 -23 10.8893 27.8846   4
  -1   1  23 72.5319 33.7938   2
   1   1 -23 73.5277 32.0695   3
  -1   1  22 242.064 34.3672   2
   1   1 -22 259.307 29.7016   4
   1   1 -22 226.946 34.2091   3
  -1   1  21 435.389 37.3294   2
   1   1 -21 516.488 31.8611   4
   1   1 -21 501.926 38.3554   3
  -1   1  20 215.045 32.7104   2
   1   1 -20 181.238 29.3645   4
   1   1 -20 208.679 34.5428   3
  -1   1  19 7071.82 79.9857   2
   1   1 -19 7416.47 74.4590   4
   1   1 -19 7282.48 85.0928   3
  -1   1  18 1488.15 43.6923   2
  -1   1  18 1579.31 29.9632   1
   1   1 -18 1452.79 38.9319   4
   1   1 -18 1596.17 46.1301   3
  -1   1  17 2174.94 47.3068   2
   1   1 -17 2087.92 42.4463   4
  -1   1  16 9607.81 81.3286   2
  -1   1  16 9792.11 61.3901   1
   1   1 -16 9740.08 86.7259   3
  -1   1  15 1455.09 37.5847   2
  -1   1  15 1430.96 26.4670   1
   1   1 -15 1387.59 38.5426   3
  -1   1  14 6737.91 63.8653   2
  -1   1  14 6725.69 48.5379   1
   1   1 -14 6509.49 57.2089   4
   1   1 -14 6612.04 66.4900   3
  -1   1  13 5306.55 54.4237   2
   1   1 -13 5315.39 58.1286   3
  -1   1  13 5401.66 43.0950   1
   1   1 -13 5229.39 49.0686   4
  -1   1  12 168.881 20.9940   2
  -1   1  12 155.884 13.9451   1
   1   1 -11 4182.09 48.2183   3
  -1   1  11 4080.09 43.9866   2
  -1   1  11 3967.87 35.2069   1
   1   1 -11 3974.43 38.8686   4
   1   1 -10 2812.05 39.4540   3
  -1   1  10 2765.86 35.5840   2
   1   1 -10 2864.63 31.6424   4
   1   1  -9 592.572 23.3825   3
  -1   1   9 556.186 20.9948   2
  -1   1   9 550.823 16.1249   1
   1   1  -9 582.746 17.6496   4
   1   1  -8 19452.6 84.1079   3
   1   1  -8 19027.8 64.2969   4
   1   1  -7 5668.46 45.2125   3
  -1   1   7 5408.32 39.4890   2
  -1   1   7 5506.31 36.5166   1
   1   1  -7 5544.46 32.9622   4
   1   1  -6 30594.7 93.0487   3
  -1   1   6 30181.9 80.9225   2
  -1   1   6 30476.7 78.3958   1
   1   1  -6 30446.2 64.6316   4
   1   1  -5 41080.2 99.5192   3
  -1   1   5 40643.1 84.2111   2
   1   1  -5 40757.9 64.1983   4
   1   1  -4 9694.71 26.2143   4
   1   1  -4 9595.91 45.9150   3
   1   1  -4 9464.47 44.2364   2
  -1   1   4 9877.49 41.1079   1
  -1   1   4 9552.50 38.8097   2
   1   1  -3 5771.95 33.7560   3
   1   1  -3 5729.05 32.4032   2
  -1   1   3 5572.27 26.5060   2
   1   1  -2 52030.3 84.5456   3
   1   1  -2 52125.1 82.9352   2
  -1   1   2 51299.1 82.6473   1
  -1   1   2 51431.7 65.3402   2
   1   1  -1 24242.0 51.6252   3
  -1   1   1 24233.5 53.7442   1
  -1   1   1 24316.3 39.8619   2
   1   1  -1 25141.0 53.9502   2
  -1   1   1 25130.7 58.3093   4
  -1   1   0 13352.4 37.7529   1
   1   1   0 13622.7 33.9412   3
   1   1   0 13809.8 39.0612   2
  -1   1   0 13334.4 30.2614   2
  -1   1  -1 38721.9 69.7127   3
   1   1   1 38110.4 66.9275   2
  -1   1  -1 38318.9 57.8134   2
   1   1   1 37860.9 51.4681   3
  -1   1  -1 37966.8 59.0587   1
  -1   1  -2 10427.9 30.7427   1
  -1   1  -2 10486.1 39.3110   4
  -1   1  -2 10976.4 42.0259   3
   1   1   2 10628.7 28.3190   3
   1   1   2 10951.1 39.7887   2
   1   1   3 82089.1 114.026   2
  -1   1  -3 81911.1 79.6163   1
  -1   1  -3 80909.1 129.388   3
   1   1   4 7854.02 40.4482   2
   1   1   4 7489.42 31.3442   1
  -1   1  -4 7698.93 39.4512   4
  -1   1  -4 8089.90 44.0780   3
  -1   1  -5 2640.65 26.8525   4
  -1   1  -5 2608.62 29.7841   3
   1   1   6 6654.56 43.8697   2
   1   1   6 6698.93 30.4725   1
  -1   1  -6 6601.72 46.5559   3
   1   1   7 7806.45 49.8246   2
   1   1   7 8015.90 34.0448   1
  -1   1  -7 7607.92 47.7711   4
  -1   1  -7 7769.34 53.6331   3
   1   1   8 6903.86 50.1815   2
   1   1   8 6876.22 32.7265   1
  -1   1  -8 6864.48 48.1139   4
  -1   1  -8 6833.74 53.1064   3
   1   1   9 9192.60 39.2096   1
  -1   1  -9 9302.02 58.3032   4
  -1   1  -9 9425.74 64.3615   3
   1   1  10 36996.1 121.923   2
  -1   1 -10 36259.0 116.583   4
  -1   1 -10 36831.7 129.882   3
   1   1  11 17731.2 90.5720   2
   1   1  11 17444.1 57.3513   1
  -1   1 -11 17809.6 85.3804   4
  -1   1 -11 17420.2 95.5694   3
   1   1  12 545.381 26.2326   2
   1   1  12 560.349 13.7090   1
  -1   1 -12 522.062 23.5175   4
   1   1  13 2583.93 42.4865   2
   1   1  13 2586.88 24.8517   1
  -1   1 -13 2605.97 38.9980   4
  -1   1 -13 2636.53 43.9608   3
   1   1  14 981.564 33.1234   2
   1   1  14 915.236 16.8880   1
  -1   1 -14 842.055 28.1071   4
  -1   1 -14 891.584 32.4002   3
   1   1  15 2687.21 48.7935   2
   1   1  15 2746.67 27.0613   1
  -1   1 -15 2596.72 43.9299   4
  -1   1 -15 2695.87 47.7272   3
   1   1  16 213.596 29.5989   2
   1   1  16 210.947 12.6251   1
  -1   1 -16 183.431 22.7800   4
  -1   1 -16 205.662 28.4482   3
  -1   1 -17 849.493 38.1596   3
  -1   1 -17 896.503 32.4313   4
   1   1  17 890.046 38.8674   2
  -1   1 -18 5638.47 73.5988   3
   1   1  18 5502.15 70.9026   2
  -1   1 -19 783.215 36.8052   4
   1   1  19 834.944 40.4723   2
  -1   1 -20 153.244 32.9530   3
  -1   1 -20 146.863 29.4130   4
   1   1  20 182.991 33.8842   2
  -1   1 -21 966.163 39.9208   4
   1   1  21 1023.90 43.3982   2
  -1   1 -22 173.254 32.6466   3
  -1   1 -22 180.508 30.9118   4
   1   1  22 117.885 35.2433   2
  -1   1 -23 170.343 35.2963   3
  -1   1 -23 200.071 27.1344   4
   1   1  23 139.572 35.3284   2
  -1   1 -24-23.9582 35.6127   3
  -1   1 -24 39.1453 22.5756   4
   1   1  24 36.3519 36.4750   2
  -1   1 -25 347.919 41.8415   3
  -1   1 -25 396.795 33.9929   4
   1   1  25 425.754 42.7136   2
  -1   1 -26 120.983 41.0354   3
  -1   1 -26 100.422 31.1908   4
   1   1  26 56.7876 39.9199   2
  -1   1 -27 26.0423 37.0318   3
   1   1  27 31.0575 38.5648   2
  -1   1 -28 28.6972 38.3007   3
   1   1  28 66.2252 40.9586   2
  -1   1 -29 118.370 41.0241   3
   1   1  29 125.678 45.6475   2
  -1   1 -30 54.3801 42.2468   3
   1   1  30 152.090 46.3186   2
  -1   1 -31-9.51689 42.2979   3
  -1   1 -32 30.3128 42.6884   3
   1   2 -31-38.7320 43.1321   3
   1   2 -30 41.6394 41.7657   3
  -1   2  30 69.3855 42.9781   2
   1   2 -29 3.23188 39.8317   3
  -1   2  29 35.5585 42.9615   2
   1   2 -28 193.532 43.8376   3
  -1   2  28 257.202 43.2568   2
   1   2 -27 139.695 39.2125   3
  -1   2  27 104.987 41.0205   2
   1   2 -26 112.735 39.4761   3
  -1   2  26 57.8957 36.6315   2
   1   2 -25 123.937 37.4479   3
  -1   2  25 103.580 38.1908   2
   1   2 -24 252.640 38.4754   3
  -1   2  24 236.126 38.5623   2
   1   2 -23 91.8805 35.3122   3
  -1   2  23 73.5429 34.7198   2
   1   2 -22 279.613 35.6415   3
  -1   2  22 294.432 36.7272   2
   1   2 -21 87.7061 35.5620   3
   1   2 -21 77.2416 23.2888   4
  -1   2  21 117.415 33.1835   2
   1   2 -20 3004.40 63.6848   3
  -1   2  20 3026.79 59.6358   2
   1   2 -20 2909.60 49.8367   4
   1   2 -19 79.1457 31.0468   3
  -1   2  19 68.1728 32.6197   2
  -1   2  19 77.8655 18.1385   1
   1   2 -19 68.4506 24.2406   4
   1   2 -18 1444.19 47.3693   3
   1   2 -18 1418.27 35.5121   4
  -1   2  18 1615.65 32.3535   1
  -1   2  18 1581.21 45.5558   2
   1   2 -17 4272.40 65.5926   3
   1   2 -17 4406.51 51.9466   4
  -1   2  17 4471.47 48.4630   1
  -1   2  17 4253.25 61.7231   2
   1   2 -16 739.479 36.4166   3
   1   2 -16 736.044 26.5442   4
  -1   2  16 820.258 25.6236   1
  -1   2  16 772.471 35.4517   2
   1   2 -15 2717.02 51.5979   3
   1   2 -15 2787.14 38.1821   4
  -1   2  15 2731.14 37.4921   1
  -1   2  15 2821.49 48.7063   2
   1   2 -14 5340.20 64.2818   3
   1   2 -14 5139.34 47.0847   4
  -1   2  14 5299.41 58.9585   2
   1   2 -13 595.011 30.8279   3
   1   2 -13 543.172 19.4335   4
  -1   2  13 501.690 20.0753   1
  -1   2  13 530.573 27.9310   2
   1   2 -12 5711.95 60.7182   3
   1   2 -12 5685.39 44.6782   4
  -1   2  12 5778.36 47.6613   1
  -1   2  12 5473.57 54.5417   2
   1   2 -11 581.025 27.2594   3
   1   2 -11 550.307 17.7439   4
  -1   2  11 537.200 19.5000   1
  -1   2  11 503.794 23.8975   2
   1   2 -10 3008.18 43.0646   3
   1   2 -10 2863.93 29.3028   4
  -1   2  10 2939.17 33.5873   1
  -1   2  10 2801.79 38.5198   2
   1   2  -9 4761.50 50.2336   3
   1   2  -9 4614.20 33.2021   4
  -1   2   9 4728.10 40.5812   1
  -1   2   9 4688.98 44.6705   2
   1   2  -8 3259.66 40.5003   3
   1   2  -8 3228.72 25.7153   4
  -1   2   8 3283.27 34.0789   1
  -1   2   8 3288.03 36.2055   2
   1   2  -7 41193.2 76.8946   4
  -1   2   7 41282.5 107.651   1
  -1   2   7 40899.4 107.628   2
  -1   2   6 45779.9 107.724   2
   1   2  -6 45681.8 71.7113   4
   1   2  -6 45156.4 123.375   3
  -1   2   6 46158.1 111.220   1
  -1   2   5 27311.8 78.2532   2
   1   2  -5 27924.8 90.4761   3
  -1   2   5 27737.1 84.2087   1
   1   2  -5 27884.3 90.0868   2
  -1   2   4 45964.6 105.939   1
   1   2  -4 47210.2 108.194   3
  -1   2   4 45443.5 95.2453   2
   1   2  -4 46988.5 110.135   2
  -1   2   3 37931.3 91.3876   1
   1   2  -3 37330.2 91.0871   3
   1   2  -3 37267.1 93.9606   2
  -1   2   3 37285.0 80.6689   2
   1   2  -2 8747.62 41.2133   3
  -1   2   2 8970.73 39.0941   2
   1   2  -2 8905.53 46.0070   2
   1   2  -1 187786. 165.259   3
  -1   2   1 188580. 167.649   2
   1   2  -1 188939. 195.272   2
  -1   2   0 191763. 162.756   3
  -1   2   0 190979. 168.850   2
   1   2   0 190263. 194.829   2
  -1   2  -1 43094.4 86.0773   3
   1   2   1 43446.5 62.1154   3
  -1   2  -1 43216.5 92.1135   4
   1   2   1 43549.6 94.0946   2
  -1   2  -1 43671.8 85.3203   2
  -1   2  -1 43159.4 89.0614   1
  -1   2  -2 9601.31 42.9250   1
   1   2   2 9491.03 46.2378   1
  -1   2  -2 9808.20 46.6199   3
   1   2   2 9879.10 26.9117   3
  -1   2  -2 9677.67 43.8997   2
   1   2   2 9607.25 46.8572   2
  -1   2  -3 92357.3 125.601   1
  -1   2  -3 90641.2 148.019   3
  -1   2  -3 91817.0 135.971   4
  -1   2  -3 90889.6 139.499   2
   1   2   3 88299.1 141.017   2
   1   2   4 23143.9 70.5889   1
  -1   2  -4 23062.9 61.6701   1
  -1   2  -4 23047.5 71.2075   4
  -1   2  -4 22711.7 80.4828   3
   1   2   4 22667.4 42.4166   3
   1   2   4 22405.1 76.1315   2
  -1   2  -4 22150.7 74.1812   2
  -1   2  -5 2878.79 34.4264   3
   1   2   5 2782.74 27.8747   1
  -1   2  -6 934.959 24.4055   3
  -1   2  -6 931.508 19.4798   4
   1   2   6 951.311 18.3780   1
   1   2   6 930.499 24.1737   2
  -1   2  -7 7647.15 48.6165   4
   1   2   7 7820.02 43.7305   1
   1   2   7 7645.98 53.1834   2
  -1   2  -8 4474.29 39.1055   4
   1   2   8 4420.56 34.5024   1
   1   2   8 4358.36 44.2879   2
  -1   2  -9 15693.3 87.1561   3
  -1   2  -9 15266.1 71.8442   4
   1   2   9 15236.4 80.3366   2
  -1   2 -10 5787.24 57.7268   3
  -1   2 -10 5816.74 48.9033   4
   1   2  10 5578.75 39.8553   1
   1   2  10 5652.77 53.4474   2
  -1   2 -11 3298.29 48.1609   3
  -1   2 -11 3398.53 39.6739   4
   1   2  11 3589.35 33.2709   1
   1   2  11 3577.68 46.3494   2
  -1   2 -12 3167.08 48.6245   3
   1   2  12 3154.54 46.1788   2
  -1   2 -13 4797.99 59.7606   3
  -1   2 -13 4671.96 50.8921   4
   1   2  13 4645.80 38.6088   1
   1   2  13 4573.89 56.1317   2
  -1   2 -14 1500.30 40.6304   3
  -1   2 -14 1598.72 34.5368   4
   1   2  14 1509.12 24.8426   1
   1   2  14 1523.87 40.5142   2
  -1   2 -15 27.4011 25.7584   3
  -1   2 -15 26.3271 20.5895   4
   1   2  15 23.8643 12.8539   1
   1   2  15 4.63462 28.3282   2
  -1   2 -16 1439.80 43.2674   3
  -1   2 -16 1483.26 35.4417   4
   1   2  16 1584.11 26.0615   1
   1   2  16 1511.81 43.6763   2
  -1   2 -17 347.709 34.0686   3
  -1   2 -17 397.632 26.1006   4
   1   2  17 387.245 35.5875   2
  -1   2 -18 268.298 32.8068   3
  -1   2 -18 247.356 24.4363   4
   1   2  18 270.971 35.9832   2
  -1   2 -19 598.150 39.8571   3
  -1   2 -19 547.855 30.1734   4
  -1   2 -20 461.944 37.3857   3
  -1   2 -20 532.039 31.1192   4
  -1   2 -21 237.081 28.5627   4
   1   2  21 133.096 35.6230   2
  -1   2 -22 349.822 39.8554   3
  -1   2 -22 314.155 28.8567   4
   1   2  22 307.108 39.0757   2
  -1   2 -23 59.4467 36.5074   3
  -1   2 -23 100.746 25.8897   4
   1   2  23 9.20903 35.6849   2
  -1   2 -24 73.8051 38.5076   3
  -1   2 -24-4.69641 18.7399   4
   1   2  24 7.04276 37.2952   2
   1   2  25 180.600 38.6279   2
  -1   2 -25 298.495 43.0458   3
   1   2  26 369.034 45.0232   2
  -1   2 -26 432.951 47.5356   3
   1   2  27-70.0486 43.0861   2
  -1   2 -27-4.77185 39.8865   3
   1   2  28 179.737 46.1490   2
  -1   2 -28 214.827 44.7762   3
   1   2  29 204.721 46.4102   2
  -1   2 -29 85.1528 43.7798   3
   1   2  30-23.2058 47.2680   2
  -1   2 -30 54.3628 43.8498   3
  -1   2 -31 116.818 44.6230   3
  -1   3  30-35.8264 46.6701   2
   1   3 -30-45.0255 45.3549   3
  -1   3  29 70.2465 42.2273   2
   1   3 -29 21.8103 41.3573   3
  -1   3  28 5.14386 43.2353   2
   1   3 -28 77.3262 42.4468   3
  -1   3  27 143.666 43.4614   2
   1   3 -27 192.540 41.3722   3
  -1   3  26 80.3340 40.4748   2
   1   3 -26 15.3232 40.5385   3
  -1   3  25 67.0385 39.1239   2
   1   3 -25 24.6753 37.6521   3
  -1   3  24-11.4910 37.2366   2
   1   3 -24 1.53625 36.8590   3
  -1   3  23 113.376 35.5413   2
   1   3 -23 118.782 38.0031   3
  -1   3  22 393.570 40.5284   2
   1   3 -22 394.000 40.6910   3
  -1   3  21 1507.57 49.1901   2
   1   3 -21 1453.43 53.4420   3
  -1   3  20 268.047 34.4594   2
   1   3 -20 297.830 36.8016   3
   1   3 -19 310.295 38.4356   3
  -1   3  19 258.213 33.9078   2
  -1   3  19 236.218 22.7055   1
   1   3 -18 2203.07 55.3702   3
  -1   3  18 2025.49 37.9905   1
  -1   3  18 2083.65 50.2465   2
   1   3 -17 1259.52 45.8781   3
   1   3 -17 1282.18 30.9580   4
  -1   3  17 1225.56 31.9101   1
  -1   3  17 1210.22 42.9616   2
   1   3 -16 6618.38 80.2394   3
   1   3 -16 6409.46 55.8823   4
  -1   3  16 6685.83 61.4755   1
  -1   3  16 6671.47 72.7391   2
   1   3 -15 643.718 35.7789   3
   1   3 -15 542.386 21.0688   4
  -1   3  15 516.891 23.3380   1
  -1   3  15 621.557 32.9237   2
   1   3 -14 1679.78 45.0702   3
   1   3 -14 1852.43 29.2393   4
  -1   3  14 1859.16 33.6431   1
  -1   3  14 1836.29 42.4220   2
   1   3 -13 3705.28 55.9919   3
   1   3 -13 3585.11 36.6293   4
  -1   3  13 3619.99 43.7803   1
  -1   3  13 3751.58 51.5791   2
   1   3 -12 145.719 26.1882   3
   1   3 -12 157.705 13.2731   4
  -1   3  12 129.754 18.0214   1
  -1   3  12 113.469 24.3135   2
   1   3 -11 1040.25 33.6124   3
   1   3 -11 1052.77 19.4471   4
  -1   3  11 1076.98 26.4274   1
  -1   3  11 1000.65 30.8963   2
   1   3 -10 2743.44 44.8982   3
   1   3 -10 2853.03 27.4660   4
  -1   3  10 2738.74 36.1805   1
   1   3  -9 4334.01 50.8909   3
   1   3  -9 4117.95 30.1182   4
  -1   3   9 4226.79 43.6278   1
  -1   3   9 4383.60 45.5093   2
  -1   3   8 1654.55 31.2604   2
   1   3  -8 1636.11 34.0939   3
   1   3  -8 1700.99 19.1394   4
  -1   3   8 1598.04 29.0805   1
   1   3  -8 1681.09 33.1415   2
   1   3  -7 19765.5 92.7500   3
   1   3  -7 19750.8 54.3367   4
  -1   3   7 19867.7 86.8468   1
  -1   3   7 19553.2 83.2615   2
   1   3  -7 19466.7 91.7158   2
   1   3  -6 46321.4 132.605   3
   1   3  -6 46452.6 77.2337   4
  -1   3   6 46602.2 128.863   1
   1   3  -6 46927.5 136.951   2
  -1   3   6 46873.3 122.252   2
   1   3  -5 33701.6 107.556   3
   1   3  -5 34311.6 64.8761   4
  -1   3   5 33446.7 107.276   1
   1   3  -5 32602.9 109.682   2
  -1   3   5 33146.6 97.8901   2
  -1   3   4 518.168 20.3638   1
   1   3  -4 616.390 21.2032   3
   1   3  -4 585.834 21.2353   2
  -1   3   4 526.702 18.9662   2
  -1   3   3 18792.2 78.4871   1
   1   3  -3 18933.0 72.9348   3
   1   3  -3 18726.5 79.1035   2
  -1   3   2 21086.8 81.4577   1
   1   3  -2 21389.0 71.6324   3
  -1   3   2 21215.4 73.1009   2
   1   3  -2 21530.2 82.3178   2
  -1   3   1 10946.1 57.9330   1
   1   3  -1 11017.1 47.2144   3
   1   3  -1 11076.2 58.8862   2
  -1   3   1 11180.2 52.6454   2
  -1   3   0 31968.4 96.9686   1
   1   3   0 31526.4 71.1632   3
   1   3   0 31771.4 97.4605   2
  -1   3   0 31708.5 88.3272   2
   1   3   1 6080.36 28.4869   3
  -1   3  -1 6342.49 39.0646   3
  -1   3  -1 6085.65 43.5259   4
  -1   3  -1 6366.50 44.5370   1
   1   3   1 6451.68 46.1632   1
   1   3   1 6233.98 45.1629   2
  -1   3  -1 6233.26 41.5598   2
  -1   3  -2 240.007 16.1284   3
   1   3   2 240.608 8.69881   3
  -1   3  -2 188.065 15.4409   4
  -1   3  -2 230.641 15.4967   1
   1   3   2 234.512 17.5849   1
   1   3   2 273.493 17.8151   2
  -1   3  -2 237.414 15.1216   2
   1   3   3 9606.12 25.4384   3
  -1   3  -3 9474.02 53.9915   3
  -1   3  -3 9376.45 51.3937   4
   1   3   3 9675.76 55.7839   1
   1   3   3 9474.02 56.3755   2
  -1   3  -3 9331.04 53.5407   2
  -1   3  -4 12030.2 64.2935   3
  -1   3  -4 11734.5 57.0468   4
  -1   3  -4 12401.6 57.4391   1
   1   3   4 12283.6 63.3230   1
   1   3   4 12059.9 64.5462   2
  -1   3  -4 11946.4 63.8387   2
  -1   3  -5 1127.76 25.5452   3
  -1   3  -5 1103.74 21.1474   4
   1   3   5 1032.86 25.5830   2
  -1   3  -5 1087.26 23.9964   2
   1   3   5 1108.86 24.1766   1
  -1   3  -5 1075.77 20.2796   1
   1   3   6 6038.44 46.7303   1
  -1   3  -6 5841.41 50.8729   3
  -1   3  -6 5489.61 41.7677   4
   1   3   6 5853.88 22.0731   3
   1   3   6 5912.20 50.0803   2
  -1   3  -6 5453.41 48.6431   2
   1   3   7 7892.03 53.0319   1
  -1   3  -7 7887.49 50.6459   4
  -1   3  -7 7673.58 61.4496   3
   1   3   7 7600.17 29.2143   3
   1   3   7 7916.88 59.1834   2
   1   3   8 1732.40 28.2289   1
   1   3   8 1716.92 33.2950   2
  -1   3  -9 13012.9 84.4339   3
  -1   3  -9 13316.5 69.9764   4
   1   3   9 13376.0 68.9924   1
   1   3   9 13088.7 79.3764   2
  -1   3 -10 3917.21 51.3629   3
  -1   3 -10 3761.69 40.8478   4
   1   3  10 3894.27 39.6910   1
   1   3  10 3730.38 48.2731   2
  -1   3 -11 400.789 27.5075   3
  -1   3 -11 371.828 18.8841   4
   1   3  11 432.943 27.5721   2
  -1   3 -12 2462.16 47.0904   3
   1   3  12 2566.76 34.3120   1
   1   3  12 2515.35 44.5047   2
  -1   3 -13 3442.45 56.6063   3
  -1   3 -13 3625.93 45.1671   4
   1   3  13 3441.29 39.6591   1
  -1   3 -14 1381.12 31.5259   4
   1   3  14 1434.93 28.2709   1
   1   3  14 1405.47 41.8340   2
  -1   3 -15 1350.54 44.0035   3
  -1   3 -15 1408.90 32.3207   4
   1   3  15 1327.61 28.0092   1
   1   3  15 1376.60 44.5229   2
  -1   3 -16 88.6803 31.5097   3
  -1   3 -16 59.3785 20.0741   4
   1   3  16 44.8442 16.2763   1
   1   3  16 41.1899 31.9565   2
  -1   3 -17 35.8756 30.3674   3
  -1   3 -17 49.8049 20.4496   4
   1   3  17 15.3361 16.1914   1
   1   3  17 37.6268 32.7417   2
  -1   3 -18 222.594 33.5618   3
  -1   3 -18 250.386 23.7243   4
   1   3  18 271.928 35.1261   2
  -1   3 -19 533.282 40.9131   3
  -1   3 -19 633.982 28.3751   4
   1   3  19 607.720 40.3962   2
  -1   3 -20 496.584 26.8387   4
   1   3  20 487.022 39.3411   2
  -1   3 -21 122.705 35.6043   3
  -1   3 -21 112.795 22.1855   4
   1   3  21 182.009 37.2416   2
   1   3  22 118.051 36.6050   2
  -1   3 -22 153.982 38.4891   3
   1   3  23 95.6621 38.4594   2
  -1   3 -23 66.5395 36.2709   3
   1   3  24-16.8611 39.5690   2
  -1   3 -24 104.329 37.9697   3
   1   3  25 551.872 47.4786   2
  -1   3 -25 424.276 48.5525   3
   1   3  26 248.041 45.3128   2
  -1   3 -26 199.103 45.9966   3
   1   3  27 74.5254 45.1435   2
  -1   3 -27 80.3149 43.7868   3
   1   3  28-55.1921 43.9244   2
  -1   3 -28 15.9567 43.0618   3
   1   3  29 63.4393 43.9498   2
  -1   3 -29 40.1641 45.7268   3
  -1   3 -30 143.023 48.4178   3
  -1   4  29-28.4260 45.0602   2
   1   4 -29 83.6507 44.8137   3
  -1   4  28 234.641 46.7647   2
   1   4 -28 196.616 47.8117   3
  -1   4  27-18.4285 40.3282   2
   1   4 -27 40.3507 41.3661   3
  -1   4  26 6.44757 37.8571   2
   1   4 -26 58.9015 43.2683   3
  -1   4  25 78.3625 39.8307   2
   1   4 -25 112.386 43.2245   3
  -1   4  24 66.6556 35.4154   2
   1   4 -24 4.75372 35.6960   3
  -1   4  23 145.003 35.8299   2
   1   4 -23 68.4833 37.6931   3
  -1   4  22 332.924 38.8194   2
   1   4 -22 294.123 41.9656   3
  -1   4  21 2.62528 31.8646   2
   1   4 -21 35.0855 34.9029   3
  -1   4  20 206.104 33.8439   2
   1   4 -20 115.670 36.6621   3
   1   4 -19 256.641 37.3782   3
  -1   4  19 320.111 36.1603   2
  -1   4  19 338.345 25.5081   1
   1   4 -18 338.537 38.2506   3
  -1   4  18 342.279 36.8672   2
  -1   4  18 343.410 25.7165   1
  -1   4  17 2991.11 57.0064   2
  -1   4  17 3100.13 48.5314   1
   1   4 -16 686.737 40.4333   3
  -1   4  16 705.578 37.4102   2
  -1   4  16 742.139 29.6472   1
   1   4 -15 495.035 35.8404   3
  -1   4  15 584.661 27.0521   1
  -1   4  15 561.687 35.8507   2
   1   4 -14 258.022 32.7038   3
   1   4 -14 208.459 14.1715   4
  -1   4  14 236.376 23.4099   1
  -1   4  14 272.276 30.8131   2
   1   4 -13 4003.34 61.4840   3
   1   4 -13 3877.59 36.9106   4
  -1   4  13 3917.00 50.5237   1
  -1   4  13 3949.98 55.4125   2
   1   4 -12 1849.48 44.5624   3
   1   4 -12 1831.19 25.3002   4
  -1   4  12 2056.55 38.5827   1
  -1   4  12 1977.50 41.6562   2
   1   4 -11 1527.53 39.9342   3
   1   4 -11 1489.49 21.6660   4
  -1   4  11 1621.08 34.8792   1
  -1   4  11 1669.93 36.9109   2
   1   4 -10 1726.27 39.1593   3
   1   4 -10 1700.48 21.5879   4
  -1   4  10 1807.72 34.8335   1
  -1   4  10 1708.24 37.1231   2
   1   4 -10 1635.13 37.3108   2
   1   4  -9 2815.61 45.2248   3
   1   4  -9 2697.82 25.5372   4
  -1   4   9 2629.17 39.7683   1
   1   4  -9 2651.90 43.5992   2
  -1   4   9 2626.35 40.0161   2
   1   4  -8 2195.50 39.1641   3
   1   4  -8 2281.44 22.6515   4
  -1   4   8 2316.25 36.8629   2
   1   4  -8 2257.02 39.6103   2
   1   4  -7 1280.00 32.1861   3
   1   4  -7 1309.81 17.7759   4
  -1   4   7 1425.82 31.1787   1
  -1   4   7 1390.66 29.9207   2
   1   4  -7 1316.16 32.4078   2
   1   4  -6 152.290 20.8252   3
   1   4  -6 146.539 9.96683   4
  -1   4   6 195.316 19.5108   1
  -1   4   6 186.375 20.0836   2
   1   4  -6 174.823 20.9803   2
  -1   4   5 9027.51 64.0600   1
   1   4  -5 8774.74 61.3495   3
  -1   4   5 9054.67 60.0381   2
   1   4  -5 9018.29 65.9579   2
  -1   4   4 22511.9 97.5892   1
   1   4  -4 22790.9 90.9483   3
  -1   4   4 22259.2 91.5446   2
   1   4  -4 22545.6 100.090   2
  -1   4   3 16164.4 83.1081   1
   1   4  -3 16150.7 73.2406   3
  -1   4   3 16253.7 75.9827   2
   1   4  -3 15998.7 83.3353   2
  -1   4   2 9820.95 64.7802   1
  -1   4   2 9577.70 59.4323   2
   1   4  -2 9598.99 64.4396   2
  -1   4   1 560.977 22.8905   1
   1   4  -1 550.716 17.0700   3
  -1   4   1 575.720 14.9294   3
   1   4  -1 621.016 23.4708   2
  -1   4   1 581.445 20.6416   2
  -1   4   0 27721.4 104.047   1
   1   4   0 27914.5 75.8011   3
  -1   4   0 27932.1 80.6979   3
  -1   4   0 27836.1 96.7750   2
   1   4   0 27799.5 104.936   2
   1   4   1 11222.0 68.6020   1
  -1   4  -1 11659.4 67.7893   1
   1   4   1 11375.8 44.1040   3
  -1   4  -1 11193.2 56.5304   3
   1   4   1 11135.0 68.2174   2
  -1   4  -1 11335.8 64.2472   2
  -1   4  -2 10028.1 57.9664   3
   1   4   2 9947.62 36.0974   3
  -1   4  -2 9964.08 59.2054   4
  -1   4  -2 10098.8 62.6558   1
   1   4   2 9996.90 65.1427   1
   1   4   2 9808.51 63.6123   2
  -1   4  -2 10327.1 62.5076   2
   1   4   3 61.2810 6.27456   3
  -1   4  -3 66.0958 15.8631   3
  -1   4  -3 59.3192 14.7768   4
   1   4   3 64.8646 17.5650   1
  -1   4  -3 57.8067 16.0147   1
   1   4   3 73.1023 18.7058   2
  -1   4  -3 81.5301 16.0104   2
  -1   4  -4 1095.08 25.4040   3
  -1   4  -4 1101.10 23.1762   4
  -1   4  -4 1005.76 24.9505   1
   1   4   4 1033.66 27.3237   1
  -1   4  -4 1044.19 26.2049   2
   1   4   4 1078.68 27.2945   2
  -1   4  -5 8383.33 61.1845   3
  -1   4  -5 8326.61 54.1444   4
   1   4   5 8652.18 62.1260   1
  -1   4  -5 8135.33 55.8354   1
   1   4   5 8505.00 62.5741   2
  -1   4  -5 8514.42 61.9602   2
  -1   4  -6 1458.53 32.0811   3
  -1   4  -6 1524.15 26.6442   4
   1   4   6 1523.33 32.5205   2
  -1   4  -6 1443.59 31.1954   2
  -1   4  -7 6752.50 60.7936   3
  -1   4  -7 6841.79 51.2759   4
   1   4   7 6915.02 57.1960   1
  -1   4  -7 6824.73 59.6982   2
   1   4   7 6992.40 60.9089   2
  -1   4  -8 447.276 25.8916   3
  -1   4  -8 383.521 17.1426   4
   1   4   8 431.321 25.2170   2
  -1   4  -8 454.455 23.2582   2
   1   4   8 496.396 22.8422   1
   1   4   9 1684.03 32.4391   1
  -1   4  -9 1543.88 37.7290   3
  -1   4  -9 1573.90 27.8751   4
   1   4   9 1632.01 13.5349   3
   1   4   9 1649.85 36.8853   2
   1   4  10 3501.74 43.6697   1
  -1   4 -10 3439.37 53.1970   3
  -1   4 -10 3615.65 41.1048   4
   1   4  10 3567.02 22.6852   3
   1   4  10 3653.23 50.9459   2
  -1   4 -11 73.1260 15.2537   4
   1   4  11 74.2012 8.80627   3
   1   4  11 36.2033 17.3112   1
  -1   4 -12 1879.64 34.1169   4
  -1   4 -12 1951.74 46.0724   3
   1   4  12 2006.41 35.4247   1
   1   4  12 1958.75 43.6678   2
  -1   4 -13 954.242 39.7466   3
  -1   4 -13 929.733 25.3156   4
   1   4  13 962.201 28.1069   1
   1   4  13 896.251 36.4046   2
  -1   4 -14 2684.69 54.4399   3
  -1   4 -14 2631.73 40.3166   4
   1   4  14 2666.90 40.9633   1
   1   4  14 2715.22 53.8053   2
  -1   4 -15 1725.48 48.6318   3
  -1   4 -15 1697.34 36.2556   4
   1   4  15 1708.57 34.9527   1
   1   4  15 1721.44 47.8463   2
  -1   4 -16 1108.15 44.0165   3
  -1   4 -16 1085.33 30.3977   4
   1   4  16 1094.27 30.2991   1
   1   4  16 1100.57 43.9350   2
  -1   4 -17 1591.28 50.8608   3
  -1   4 -17 1459.26 36.5695   4
   1   4  17 1471.66 33.8524   1
   1   4  17 1572.48 49.4735   2
  -1   4 -18 1884.02 41.1991   4
   1   4  18 2007.00 54.6275   2
   1   4  19 46.4948 35.2619   2
  -1   4 -19 15.1774 35.0528   3
   1   4  20 713.181 43.2541   2
  -1   4 -20 661.696 43.3725   3
   1   4  21 247.306 38.9305   2
  -1   4 -21 140.522 39.2518   3
   1   4  22 37.2522 37.2480   2
  -1   4 -22 20.2484 35.5291   3
   1   4  23 322.151 42.0525   2
  -1   4 -23 257.392 42.7154   3
   1   4  24 60.8428 38.0144   2
  -1   4 -24 25.4616 41.4701   3
   1   4  25 164.116 43.1330   2
  -1   4 -25 25.2167 42.5739   3
   1   4  26 93.9900 43.5605   2
  -1   4 -26 25.6063 41.8152   3
   1   4  27 102.732 45.0856   2
  -1   4 -27-18.5072 45.1852   3
   1   4  28 1.28845 42.5277   2
  -1   4 -28 55.3639 44.8594   3
   1   4  29-22.4627 44.6565   2
  -1   4 -29 51.0948 45.5187   3
  -1   5  28 7.15872 44.1402   2
   1   5 -28-47.3926 43.9271   3
  -1   5  27 100.468 42.2649   2
   1   5 -27 44.5292 44.8863   3
  -1   5  26 85.9052 42.4432   2
   1   5 -26 19.0941 43.4190   3
  -1   5  25 5.84355 40.7871   2
   1   5 -25 69.3874 44.3384   3
  -1   5  24 89.6624 39.4982   2
   1   5 -24-26.3582 42.8800   3
  -1   5  23 104.711 38.2898   2
   1   5 -23 161.659 40.0050   3
  -1   5  22 111.114 36.1898   2
   1   5 -22 112.329 38.6390   3
  -1   5  21 372.462 39.7434   2
   1   5 -21 333.946 40.9424   3
   1   5 -20 96.9002 35.6818   3
  -1   5  20 16.6675 32.2193   2
  -1   5  20 49.5854 23.3731   1
   1   5 -19 76.2636 34.0536   3
  -1   5  19 42.6399 23.6929   1
  -1   5  19 48.6089 32.0082   2
  -1   5  18 590.815 30.3912   1
  -1   5  18 599.314 38.1128   2
   1   5 -18 560.245 41.5466   3
  -1   5  17 231.724 25.5226   1
  -1   5  17 257.111 35.9694   2
   1   5 -17 256.106 35.5584   3
  -1   5  16 196.514 24.9901   1
  -1   5  16 197.892 33.5282   2
   1   5 -16 124.055 34.2612   3
  -1   5  15 655.133 30.8256   1
  -1   5  15 762.994 38.6727   2
   1   5 -15 720.004 41.0721   3
  -1   5  14 210.145 23.6238   1
  -1   5  14 221.358 30.8469   2
   1   5 -14 194.220 31.8660   3
  -1   5  13 602.379 29.5816   1
  -1   5  13 623.312 34.0255   2
   1   5 -13 622.009 35.9952   3
  -1   5  12 2143.26 42.1681   1
  -1   5  12 2272.83 46.0129   2
   1   5 -12 2141.26 50.2844   3
  -1   5  11 3475.10 51.1565   1
   1   5 -11 3467.61 55.7832   2
  -1   5  11 3462.00 51.5217   2
   1   5 -11 3484.67 56.4194   3
   1   5 -10 294.826 12.9861   4
  -1   5  10 328.170 24.2145   1
  -1   5  10 302.454 28.2482   2
   1   5 -10 312.575 29.0046   2
   1   5 -10 307.353 29.2848   3
   1   5  -9 1843.92 23.5134   4
  -1   5   9 1723.55 37.2021   1
  -1   5   9 1796.36 38.1167   2
   1   5  -9 1751.98 40.8507   2
   1   5  -8 2260.95 24.7248   4
   1   5  -8 2214.26 42.9802   3
   1   5  -8 2336.41 44.9815   2
  -1   5   8 2276.71 40.1425   2
  -1   5   8 2226.82 40.6796   1
   1   5  -7 1024.70 32.6210   3
  -1   5   7 1047.75 30.7547   2
   1   5  -7 1046.55 33.1994   2
  -1   5   7 987.616 31.5206   1
   1   5  -6 6142.14 59.0978   3
  -1   5   6 6199.02 57.4594   2
   1   5  -6 6240.99 63.0046   2
  -1   5   6 6008.61 60.7267   1
   1   5  -5 1699.42 33.9151   3
  -1   5   5 1805.42 34.9602   2
   1   5  -5 1725.50 37.4514   2
  -1   5   5 1827.86 37.3581   1
   1   5  -4 3798.85 42.6405   3
  -1   5   4 3718.91 44.6380   2
   1   5  -4 3668.13 48.3780   2
  -1   5   4 3635.99 48.1272   1
   1   5  -3 233.216 18.2747   3
   1   5  -3 205.655 21.1773   2
  -1   5   3 235.413 19.7246   2
  -1   5   3 251.744 22.2960   1
   1   5  -2 1279.30 25.1935   3
   1   5  -2 1340.89 32.2413   2
   1   5  -1 18624.9 74.7631   3
   1   5  -1 18880.6 97.3064   2
  -1   5   1 18513.6 97.8009   1
  -1   5   0 29052.1 90.3873   3
   1   5   0 28850.3 86.0874   3
  -1   5   0 29310.0 120.869   1
   1   5   0 29516.6 123.676   2
  -1   5   0 29248.2 113.281   2
  -1   5  -1 2304.20 30.5825   3
   1   5   1 2158.83 23.7638   3
  -1   5  -1 2265.36 35.7544   2
   1   5   1 2130.43 37.7731   2
  -1   5  -1 2035.37 36.8882   1
   1   5   1 2103.20 38.1818   1
  -1   5  -2 7821.12 64.4859   1
   1   5   2 8073.92 66.6863   1
   1   5   2 8192.18 66.3440   2
  -1   5  -2 7851.88 62.5170   2
   1   5   2 7910.71 36.9920   3
  -1   5  -2 7839.12 55.1105   3
  -1   5  -3 2806.61 39.9991   1
   1   5   3 2793.06 42.1905   1
   1   5   3 2842.66 42.4973   2
  -1   5  -3 2759.33 40.3022   2
   1   5   3 2792.56 18.9625   3
  -1   5  -3 2884.09 38.6516   3
  -1   5  -4 881.610 24.6506   4
  -1   5  -4 893.401 26.5386   1
   1   5   4 793.461 28.0120   1
   1   5   4 896.234 28.6340   2
  -1   5  -4 868.086 27.0116   2
  -1   5  -4 864.103 26.7357   3
  -1   5  -5 1200.95 27.3666   4
   1   5   5 1284.16 31.5476   1
  -1   5  -5 1335.82 31.6428   2
   1   5   5 1289.75 33.2203   2
  -1   5  -5 1226.11 30.6607   3
  -1   5  -6 3042.94 37.9227   4
   1   5   6 3006.83 43.8311   1
  -1   5  -6 2936.29 45.0342   2
   1   5   6 2948.71 45.2171   2
  -1   5  -6 3018.11 43.2552   3
  -1   5  -7 128.982 14.9090   4
   1   5   7 101.238 20.6145   1
  -1   5  -7 125.308 23.0288   2
   1   5   7 107.696 23.4240   2
  -1   5  -7 69.9385 22.3339   3
  -1   5  -8 894.850 23.6324   4
   1   5   8 866.279 28.9539   1
  -1   5  -8 812.500 30.5441   2
   1   5   8 869.675 33.4651   2
  -1   5  -8 889.032 31.5874   3
  -1   5  -9 3073.05 39.5075   4
   1   5   9 2863.91 45.0074   1
   1   5   9 3014.57 49.6787   2
  -1   5  -9 2969.80 48.3468   2
  -1   5  -9 2927.12 50.2160   3
  -1   5 -10 303.485 20.1687   4
   1   5  10 215.976 23.6349   1
   1   5  10 266.564 29.6110   2
  -1   5 -10 291.867 28.0928   3
  -1   5 -11 2034.95 34.9309   4
  -1   5 -11 2025.20 46.8236   3
   1   5  11 2055.41 40.6000   1
   1   5  11 2107.60 45.5855   2
  -1   5 -12-9.98645 28.0812   3
  -1   5 -12 40.0117 15.6032   4
   1   5  12 29.6196 20.2422   1
  -1   5 -13 2019.96 35.8773   4
   1   5  13 2082.69 42.5687   1
   1   5  13 2103.58 50.0374   2
  -1   5 -13 1997.79 51.2396   3
  -1   5 -14 2959.84 42.6523   4
   1   5  14 3049.20 49.0088   1
   1   5  14 3010.68 59.3244   2
  -1   5 -14 2827.43 58.7292   3
  -1   5 -15 103.438 17.1133   4
  -1   5 -15 105.002 32.7458   3
   1   5  15 118.091 32.6360   2
   1   5  15 76.4245 21.7761   1
  -1   5 -16 222.653 35.5843   3
   1   5  16 233.221 35.6243   2
   1   5  16 242.735 24.5488   1
   1   5  17 1152.49 47.0974   2
  -1   5 -17 966.034 48.7865   3
  -1   5 -18 178.322 38.2645   3
   1   5  18 182.768 36.5133   2
   1   5  18 219.728 24.6275   1
  -1   5 -19 1301.01 52.3607   3
   1   5  19 1448.98 50.9519   2
  -1   5 -20 201.469 37.1835   3
   1   5  20 169.555 37.1891   2
  -1   5 -21 148.361 39.0097   3
   1   5  21 203.514 39.4426   2
  -1   5 -22 150.184 41.6610   3
   1   5  22 174.275 38.8487   2
  -1   5 -23 29.1905 42.1654   3
   1   5  23 36.8004 39.0825   2
  -1   5 -24 99.7918 41.7625   3
   1   5  24 62.0244 40.2654   2
  -1   5 -25-4.16856 44.7189   3
   1   5  25 12.8653 41.7509   2
  -1   5 -26-3.29239 46.3277   3
   1   5  26 166.114 45.5873   2
  -1   5 -27 19.3371 43.3457   3
   1   5  27 108.880 44.8858   2
   1   5  28-8.58084 44.9256   2
   1   6 -27 44.1322 46.6444   3
  -1   6  27 150.392 46.0438   2
   1   6 -26 159.547 47.8072   3
  -1   6  26 303.003 47.2592   2
   1   6 -25-3.55363 42.7837   3
  -1   6  25 127.191 42.6643   2
  -1   6  24-71.6919 40.9651   2
   1   6 -23 165.476 42.4104   3
  -1   6  23 165.418 40.7641   2
   1   6 -22 209.051 42.0738   3
  -1   6  22 314.903 42.9730   2
  -1   6  21 91.3166 35.9454   2
   1   6 -21 109.667 40.3709   3
   1   6 -20-37.1200 38.8546   3
  -1   6  20 12.7101 33.4129   2
  -1   6  20 11.5471 25.1832   1
   1   6 -19 22.3393 33.3346   3
  -1   6  19 5.78553 25.6449   1
  -1   6  19 9.07690 34.3684   2
   1   6 -18 107.270 35.2207   3
  -1   6  18 201.110 34.6901   2
  -1   6  18 126.290 27.7055   1
   1   6 -17 349.202 39.8477   3
  -1   6  17 375.836 35.4811   2
  -1   6  17 315.373 30.4146   1
   1   6 -16 511.634 39.7709   3
  -1   6  16 525.795 36.4911   2
  -1   6  16 565.513 33.9498   1
   1   6 -15 90.7413 35.3758   3
  -1   6  15 127.206 33.3621   2
  -1   6  15 91.1094 26.2687   1
   1   6 -14 845.204 41.5083   3
  -1   6  14 751.791 35.1870   1
  -1   6  14 783.755 38.6393   2
   1   6 -13 45.5264 32.4123   3
  -1   6  13 98.3545 26.1352   1
  -1   6  13 75.1692 29.6443   2
  -1   6  12 942.958 35.8248   1
   1   6 -12 921.415 38.5896   2
  -1   6  12 862.197 37.3854   2
   1   6 -12 972.672 41.4699   3
  -1   6  11 1717.86 44.3564   1
   1   6 -11 1756.65 47.9633   2
  -1   6  11 1662.92 44.3629   2
   1   6 -11 1730.68 45.9374   3
  -1   6  10 2044.44 45.1414   1
  -1   6  10 2008.40 44.6064   2
   1   6 -10 2064.67 48.5203   2
   1   6 -10 1937.14 45.7513   3
  -1   6   9 840.317 34.4219   1
   1   6  -9 837.999 38.7706   2
  -1   6   8 1974.01 44.0021   1
  -1   6   8 1905.95 42.3345   2
   1   6  -8 1961.78 46.4826   2
   1   6  -8 1813.35 42.0198   3
  -1   6   7 3510.51 54.4627   1
  -1   6   7 3755.45 52.3262   2
   1   6  -7 3559.54 55.9265   2
   1   6  -7 3597.00 52.1390   3
  -1   6   6 558.782 30.0693   1
   1   6  -6 609.160 31.4413   2
  -1   6   6 547.556 29.1816   2
   1   6  -6 573.977 27.6254   3
   1   6  -5 334.303 27.2908   2
  -1   6   5 331.282 25.5417   2
   1   6  -5 306.245 24.1798   3
  -1   6   4 45.3432 23.9158   1
  -1   6   4 17.0432 21.2930   2
   1   6  -4 6.12261 22.7347   2
   1   6  -4 50.3973 18.8560   3
  -1   6   3 492.987 28.0325   1
  -1   6   3 492.547 26.5980   2
   1   6  -3 537.059 28.8782   2
   1   6  -3 483.908 22.3395   3
  -1   6   2 1135.52 34.5463   1
   1   6  -2 1250.01 35.1728   2
  -1   6   2 1157.28 32.9267   2
   1   6  -2 1116.47 26.4452   3
  -1   6   1 3183.04 48.5849   1
  -1   6   1 3162.83 45.4324   2
   1   6  -1 3260.37 49.6491   2
  -1   6   1 3063.77 32.1690   3
  -1   6   0 2495.57 44.5161   1
   1   6   0 2399.91 43.8486   2
  -1   6   0 2375.91 41.2687   2
  -1   6   0 2290.02 30.6592   3
   1   6   0 2323.11 29.6890   3
  -1   6  -1 2913.98 47.2225   1
   1   6   1 2961.35 48.2377   2
  -1   6  -1 2862.73 45.1432   2
   1   6   1 2900.87 29.3434   3
  -1   6  -1 2969.26 36.6019   3
   1   6   2 5706.47 63.9660   1
  -1   6  -2 5759.38 61.2955   1
   1   6   2 5833.57 62.7284   2
  -1   6  -2 5919.25 60.8215   2
   1   6   2 5603.65 34.7166   3
  -1   6  -2 5565.36 50.7539   3
  -1   6  -3 2154.52 40.8242   1
   1   6   3 2126.68 43.2625   1
  -1   6  -3 2012.96 40.1698   2
   1   6   3 2159.84 42.5395   2
   1   6   3 2116.89 19.0307   3
  -1   6  -3 2065.55 35.2441   3
  -1   6  -4 1431.47 35.0829   1
   1   6   4 1487.03 37.8608   1
  -1   6  -4 1476.36 37.1750   2
   1   6   4 1570.88 38.7396   2
  -1   6  -4 1504.94 34.0110   3
   1   6   5 1723.15 41.0924   1
  -1   6  -5 1743.36 39.5141   2
   1   6   5 1760.49 40.6234   2
  -1   6  -5 1825.01 38.3823   3
  -1   6  -6 1633.36 32.2274   4
   1   6   6 1636.09 38.9760   1
   1   6   6 1654.02 41.5628   2
  -1   6  -6 1640.63 38.8243   2
  -1   6  -6 1618.59 38.3397   3
  -1   6  -7 6049.81 56.3255   4
   1   6   7 5917.66 66.7324   1
  -1   6  -7 6021.88 68.8830   2
   1   6   7 6113.95 69.8617   2
  -1   6  -7 6211.31 67.6270   3
  -1   6  -8 608.199 24.5603   4
   1   6   8 701.352 32.5707   1
   1   6   8 690.849 34.5272   2
  -1   6  -8 654.759 32.8151   2
  -1   6  -8 690.672 32.0824   3
  -1   6  -9 2182.78 37.5675   4
   1   6   9 2297.45 47.9102   1
  -1   6  -9 2367.37 48.2628   2
   1   6   9 2363.81 49.7631   2
  -1   6  -9 2193.69 47.5188   3
  -1   6 -10 9132.96 69.5772   4
   1   6  10 9356.19 85.1146   1
   1   6  10 9395.81 88.4319   2
  -1   6 -10 9242.31 88.7330   2
  -1   6 -10 8955.89 89.0637   3
  -1   6 -11 37.9767 18.1403   4
   1   6  11 15.7677 26.0696   1
   1   6  11 39.7101 30.8280   2
  -1   6 -12 3488.35 47.0379   4
  -1   6 -12 3395.76 61.5705   3
   1   6  12 3511.62 62.1315   2
   1   6  12 3521.82 54.9969   1
  -1   6 -13 2398.97 57.1172   3
   1   6  13 2353.61 48.2639   1
  -1   6 -14 408.516 39.1789   3
   1   6  14 469.017 30.6737   1
   1   6  15 721.712 41.0983   2
   1   6  15 679.236 33.1372   1
  -1   6 -16 852.362 44.6537   3
   1   6  16 890.849 35.8930   1
   1   6  16 836.644 44.4175   2
  -1   6 -17 3.96561 36.2320   3
   1   6  17 30.7772 34.9050   2
   1   6  17 7.26268 23.5968   1
  -1   6 -18 75.4199 36.8488   3
   1   6  18 123.676 26.3801   1
   1   6  18 98.4753 34.4016   2
  -1   6 -19 224.609 40.8712   3
   1   6  19 264.669 39.2963   2
  -1   6 -20 243.467 42.6606   3
   1   6  20 245.894 40.4648   2
  -1   6 -21 106.362 39.7558   3
   1   6  21 41.7861 38.2541   2
  -1   6 -22 318.633 45.9333   3
   1   6  22 365.697 46.0880   2
  -1   6 -23 190.029 44.7084   3
   1   6  23 119.621 40.8539   2
  -1   6 -24 91.9069 43.9184   3
   1   6  24 175.451 45.5678   2
  -1   6 -25 19.2245 45.6032   3
   1   6  25 177.328 46.3733   2
  -1   6 -26 270.244 49.5165   3
   1   6  26 198.249 48.2784   2
   1   6  27 137.067 48.6536   2
  -1   7  26 75.9409 44.1722   2
   1   7 -25 70.8004 45.6457   3
  -1   7  25 113.661 42.7306   2
   1   7 -24-6.92726 44.6434   3
  -1   7  24-33.8606 40.1923   2
   1   7 -23 120.458 44.3211   3
  -1   7  23 98.7241 40.3433   2
   1   7 -22 60.9393 39.7029   3
  -1   7  22 73.8293 40.5748   2
   1   7 -21 60.9774 39.6043   3
  -1   7  21 32.6279 37.8784   2
  -1   7  20 145.016 30.6090   1
  -1   7  20 186.085 36.4122   2
   1   7 -19 44.3956 38.2774   3
  -1   7  19 69.7569 28.4059   1
  -1   7  19 63.2188 35.0460   2
   1   7 -18 229.585 39.9909   3
  -1   7  18 296.859 33.4238   1
  -1   7  18 266.603 35.5176   2
   1   7 -17 84.5824 35.8618   3
  -1   7  17 96.3655 28.3382   1
  -1   7  17 84.4506 33.3578   2
  -1   7  16 257.229 30.3738   1
  -1   7  16 301.041 36.1829   2
   1   7 -16 268.231 36.7118   3
  -1   7  15 308.431 32.2454   1
  -1   7  15 340.041 34.4278   2
   1   7 -15 365.706 38.5510   3
  -1   7  14 285.971 31.6292   1
  -1   7  14 262.562 32.9219   2
   1   7 -14 351.474 37.7600   3
  -1   7  13 490.964 34.5162   1
  -1   7  13 585.092 36.3502   2
   1   7 -13 481.572 37.4353   2
   1   7 -13 562.488 40.0364   3
  -1   7  12 571.520 35.0240   1
  -1   7  12 622.219 36.3608   2
   1   7 -12 608.658 39.0516   2
   1   7 -12 540.546 38.1916   3
  -1   7  11 780.822 37.1456   1
   1   7 -11 777.294 42.2564   2
  -1   7  11 750.526 37.1070   2
   1   7 -11 726.182 39.3532   3
   1   7 -10 2699.55 57.0081   2
  -1   7  10 2799.54 55.2570   2
  -1   7   9 1841.08 49.3858   1
  -1   7   9 1906.33 45.9235   2
   1   7  -9 1930.02 52.3958   2
   1   7  -9 1918.95 49.1497   3
  -1   7   8 728.115 36.5202   1
  -1   7   8 659.852 35.5321   2
   1   7  -8 623.873 38.6432   2
   1   7  -8 712.774 35.8651   3
  -1   7   7 952.012 38.5252   1
  -1   7   7 862.327 36.4025   2
   1   7  -7 999.583 40.1232   2
   1   7  -7 842.545 35.9600   3
  -1   7   6 3776.14 61.2154   1
   1   7  -6 3682.32 61.6891   2
   1   7  -6 3831.61 55.1705   3
  -1   7   5 205.491 30.4861   1
   1   7  -5 213.871 28.9263   2
  -1   7   5 223.061 26.1452   2
   1   7  -5 184.899 25.2571   3
  -1   7   4 1947.83 47.1162   1
  -1   7   4 2056.64 44.5470   2
   1   7  -4 1856.94 45.4801   2
   1   7  -4 1965.62 38.3070   3
  -1   7   3 1033.02 37.8834   1
  -1   7   3 1002.68 35.5999   2
   1   7  -3 1067.38 38.0791   2
   1   7  -3 1005.05 28.6243   3
  -1   7   2 217.085 28.6470   1
  -1   7   2 220.927 25.9941   2
   1   7  -2 252.851 28.5725   2
   1   7  -2 182.118 19.3400   3
  -1   7   1 31.3670 26.5966   1
  -1   7   1 50.7040 22.6753   2
   1   7  -1 68.9587 24.9851   2
   1   7  -1 22.1671 15.1221   3
  -1   7   0 325.141 28.4207   1
   1   7   0 385.601 29.3320   2
  -1   7   0 371.044 27.3366   2
  -1   7   0 327.642 18.7700   3
   1   7   0 325.023 17.5633   3
  -1   7  -1 303.710 28.4197   1
  -1   7  -1 314.373 28.4726   2
   1   7   1 328.381 28.6269   2
  -1   7  -1 358.471 20.4887   3
  -1   7  -2 709.178 33.3243   1
  -1   7  -2 759.684 32.2946   2
   1   7   2 852.421 36.6348   2
  -1   7  -2 807.645 26.4290   3
  -1   7  -3 4942.56 63.9889   1
  -1   7  -3 4896.28 62.7258   2
   1   7   3 5111.44 65.5546   2
   1   7   4 515.133 32.7536   1
  -1   7  -4 427.936 30.6289   2
   1   7   4 506.036 32.4630   2
  -1   7  -4 468.850 26.1580   3
   1   7   5 575.612 33.7328   1
  -1   7  -5 519.788 31.6260   2
   1   7   5 528.159 32.9305   2
  -1   7  -5 573.799 28.7908   3
   1   7   6 143.192 27.8411   1
   1   7   6 87.3195 27.8564   2
  -1   7  -6 113.517 26.0665   2
  -1   7  -6 92.4385 24.6445   3
   1   7   7 1844.88 46.9389   2
  -1   7  -7 1747.07 45.7405   2
  -1   7  -7 1874.06 45.6599   3
   1   7   8 1551.28 44.7666   1
   1   7   8 1457.05 44.5053   2
  -1   7  -8 1540.05 45.0317   2
  -1   7  -8 1619.17 45.7000   3
  -1   7  -9 5125.04 55.3739   4
  -1   7  -9 5228.16 72.6013   3
   1   7   9 5166.59 68.9910   1
   1   7   9 5324.66 71.9812   2
  -1   7  -9 5332.32 71.9985   2
  -1   7 -10 831.143 40.6256   3
   1   7  10 820.482 37.2046   1
   1   7  10 871.391 40.2025   2
  -1   7 -10 773.969 38.4119   2
  -1   7 -11 313.886 34.2862   3
   1   7  11 268.693 31.1120   1
  -1   7 -11 250.498 30.5512   2
   1   7  11 298.742 34.6388   2
  -1   7 -12 1811.95 51.1342   3
   1   7  12 1719.93 45.9600   1
  -1   7 -13 1246.62 47.3787   3
   1   7  13 1121.34 41.6422   1
   1   7  13 1152.51 46.0528   2
  -1   7 -14 333.111 37.0890   3
   1   7  14 324.034 31.5709   1
   1   7  14 297.003 35.3121   2
  -1   7 -15 55.0792 36.1051   3
   1   7  15-11.0988 26.2777   1
   1   7  15-4.70634 34.6219   2
  -1   7 -16 477.457 42.6815   3
   1   7  16 524.982 40.8049   2
   1   7  16 500.938 32.7253   1
   1   7  17 36.3640 26.7145   1
  -1   7 -17 87.8779 38.2042   3
   1   7  17 36.0358 33.7696   2
   1   7  18 94.4251 28.4005   1
  -1   7 -18 180.770 41.1414   3
   1   7  18 125.126 35.8128   2
  -1   7 -19 18.7516 37.7928   3
   1   7  19 86.5727 38.1026   2
   1   7  20 163.690 39.1173   2
  -1   7 -20 115.350 40.5497   3
   1   7  21 515.684 46.0613   2
  -1   7 -22 44.0486 43.3947   3
   1   7  22 87.3776 39.5592   2
  -1   7 -23 81.5628 43.7057   3
   1   7  23 67.8129 43.4511   2
  -1   7 -24 217.261 47.0339   3
   1   7  24 69.2711 43.6541   2
  -1   7 -25 156.334 48.2937   3
   1   7  25 72.1303 44.8558   2
  -1   8  25 85.0921 41.8100   2
   1   8 -24 90.5766 49.2537   3
  -1   8  24-32.3669 42.7197   2
   1   8 -23-2.35560 41.8438   3
  -1   8  23 101.782 40.8875   2
   1   8 -22 379.749 49.4254   3
  -1   8  22 329.000 44.5644   2
  -1   8  21-12.0900 38.9908   2
   1   8 -20 104.966 42.8464   3
  -1   8  20 145.334 37.2179   2
   1   8 -19-6.19366 39.4518   3
  -1   8  19 78.4493 30.7781   1
  -1   8  19 72.4561 38.0459   2
   1   8 -18 142.718 36.9355   3
  -1   8  18 88.8562 31.8630   1
  -1   8  18 129.423 37.4154   2
   1   8 -17 48.2383 35.7426   3
  -1   8  17-15.3104 31.8205   1
  -1   8  17 21.8090 34.5572   2
   1   8 -16 235.609 38.0985   3
  -1   8  16 244.345 36.8055   2
   1   8 -15 92.5435 36.0892   3
  -1   8  15 73.0403 32.1412   1
  -1   8  15 65.2004 33.6470   2
   1   8 -14 42.8179 33.1057   3
  -1   8  14 17.7957 30.7582   1
   1   8 -14-5.72337 33.0156   2
  -1   8  14 45.4944 32.6238   2
   1   8 -13 301.712 35.9524   3
  -1   8  13 271.974 34.0656   1
  -1   8  13 260.795 34.6668   2
   1   8 -13 274.799 37.0060   2
   1   8 -12 101.186 32.4839   3
  -1   8  12 132.395 32.0362   1
  -1   8  12 77.5854 29.7881   2
   1   8 -12 92.9144 33.4656   2
   1   8 -11 236.691 32.2391   3
  -1   8  11 281.589 34.5107   1
   1   8 -11 218.459 34.7067   2
  -1   8  11 254.813 32.1383   2
   1   8 -10 129.396 30.2736   3
  -1   8  10 129.803 32.5611   1
   1   8 -10 114.963 32.2260   2
  -1   8  10 179.711 30.2933   2
   1   8  -9 674.194 36.3138   3
  -1   8   9 710.567 40.3031   1
   1   8  -9 738.223 42.5855   2
  -1   8   9 785.857 38.8083   2
   1   8  -8 528.366 33.1698   3
  -1   8   8 430.137 35.5603   1
   1   8  -8 460.787 38.0305   2
  -1   8   8 495.819 34.6645   2
   1   8  -7 95.0486 26.8376   3
  -1   8   7 82.3500 30.9285   1
   1   8  -7 119.769 31.6995   2
  -1   8   7 93.5128 27.8354   2
   1   8  -6 712.139 32.7940   3
  -1   8   6 722.389 39.5278   1
   1   8  -6 833.648 40.4009   2
  -1   8   6 714.196 37.5583   2
   1   8  -5 1826.91 40.9917   3
  -1   8   5 1795.96 49.2828   1
   1   8  -5 1756.15 48.9186   2
  -1   8   5 1740.52 45.0706   2
   1   8  -4 255.525 23.9397   3
  -1   8   4 248.725 32.7622   1
  -1   8   4 267.226 29.6832   2
   1   8  -4 306.403 31.8536   2
  -1   8   3 387.033 33.1738   1
  -1   8   3 408.363 30.5094   2
   1   8  -3 336.323 32.6301   2
  -1   8   2 160.525 29.0873   1
   1   8  -2 209.622 30.2903   2
  -1   8   2 133.169 25.2781   2
  -1   8   1 32.5554 26.6228   1
  -1   8   1 22.1742 25.6111   2
   1   8  -1 44.9459 27.9402   2
  -1   8   0 8.62494 27.5562   1
  -1   8   0 15.1157 26.8823   2
   1   8   0-7.78043 27.5131   2
  -1   8  -1 228.886 30.9038   1
   1   8   1 189.083 29.6787   2
  -1   8  -1 291.559 28.9870   2
  -1   8  -2 947.432 38.5733   1
   1   8   2 878.860 38.7103   2
  -1   8  -2 860.615 37.5751   2
  -1   8  -3 863.725 36.8273   2
   1   8   3 927.499 40.5451   2
  -1   8  -4 1214.05 36.0217   3
  -1   8  -4 1312.94 42.5348   2
   1   8   4 1313.20 43.6954   2
  -1   8  -5 394.284 28.4671   3
   1   8   5 461.249 34.8088   2
  -1   8  -5 496.569 34.5602   2
  -1   8  -6 1442.96 41.6331   3
   1   8   6 1403.51 45.4786   1
  -1   8  -6 1467.66 45.7741   2
   1   8   6 1374.76 45.4612   2
  -1   8  -7 80.1346 26.8931   3
   1   8   7 97.5893 31.3759   1
  -1   8  -7 100.537 32.3143   2
   1   8   7 103.502 30.7732   2
  -1   8  -8 707.876 35.9005   3
   1   8   8 754.751 40.3145   1
  -1   8  -8 819.771 40.8187   2
   1   8   8 790.907 41.5859   2
  -1   8  -9 141.154 31.3351   3
   1   8   9 97.0711 31.3076   1
   1   8   9 113.586 30.9707   2
  -1   8  -9 149.450 30.4145   2
  -1   8 -10 912.004 42.2211   3
   1   8  10 963.987 42.2147   1
  -1   8 -10 862.226 41.7141   2
   1   8  10 1002.61 43.4637   2
  -1   8 -11 83.1419 32.1819   3
   1   8  11 50.8489 28.0825   1
  -1   8 -11 45.4007 30.9550   2
   1   8  11 70.5078 32.2875   2
  -1   8 -12 86.6458 33.7530   3
   1   8  12 102.452 30.3173   1
   1   8  12 93.2879 34.3618   2
  -1   8 -12 101.992 31.8930   2
  -1   8 -13 183.719 35.2540   3
   1   8  13 122.868 31.2390   1
   1   8  13 130.248 35.1816   2
   1   8  14 225.671 31.9039   1
   1   8  14 252.719 38.3935   2
  -1   8 -15 326.706 41.1912   3
   1   8  15 323.124 34.6803   1
   1   8  15 345.393 39.8002   2
  -1   8 -16 37.0773 37.9354   3
   1   8  16 18.6266 28.4158   1
   1   8  16 12.4390 34.9038   2
   1   8  17 66.6272 29.1871   1
   1   8  17 19.6895 36.2246   2
  -1   8 -18-9.50167 39.5848   3
   1   8  18 52.7207 28.7609   1
   1   8  18-37.7756 38.7725   2
   1   8  19 187.092 40.5648   2
  -1   8 -19 110.498 42.1717   3
   1   8  20 109.912 40.2822   2
  -1   8 -20 2.90229 40.4490   3
   1   8  21 77.6097 40.0256   2
  -1   8 -21 41.2925 40.9460   3
  -1   8 -22 122.774 43.7524   3
   1   8  22 116.213 42.1786   2
  -1   8 -23 13.5312 44.5454   3
   1   8  23 23.4306 42.0831   2
   1   8  24 20.2995 44.4785   2
  -1   9  23-3.99428 42.6012   2
  -1   9  22 158.623 44.3045   2
   1   9 -22 114.790 46.2391   3
  -1   9  21 137.325 41.2912   2
   1   9 -21 56.3457 44.3672   3
  -1   9  20-6.61671 38.6062   2
  -1   9  20 48.4082 34.4279   1
  -1   9  19 8.46445 34.8614   2
  -1   9  19 45.6092 32.9589   1
   1   9 -19 50.4902 41.9677   3
  -1   9  18 115.515 37.3665   2
  -1   9  18 108.060 35.9344   1
   1   9 -18 27.2003 38.5631   3
  -1   9  17 203.860 37.4918   2
  -1   9  17 139.274 35.0752   1
   1   9 -17 147.137 40.1576   3
  -1   9  16 123.343 36.6807   2
  -1   9  16 35.8817 33.9524   1
  -1   9  15 50.6348 32.4670   2
  -1   9  15 30.0608 31.7677   1
   1   9 -15 42.5574 37.1314   3
  -1   9  14 54.3187 32.8663   2
   1   9 -14 78.9146 36.4723   2
  -1   9  14 63.5000 31.5359   1
   1   9 -14 32.2986 33.7963   3
   1   9 -13 71.5822 38.0324   2
  -1   9  13-33.1097 31.8758   2
  -1   9  13 79.2944 32.6270   1
   1   9 -13 46.4592 31.8350   3
  -1   9  12 265.829 35.5325   2
   1   9 -12 252.346 38.2213   2
  -1   9  12 266.220 35.6623   1
   1   9 -12 298.598 35.3184   3
   1   9 -11 266.069 37.7587   2
  -1   9  11 241.434 34.6897   2
  -1   9  11 232.367 36.9336   1
   1   9 -11 252.177 33.5724   3
  -1   9  10 109.232 32.2694   2
   1   9 -10 140.086 36.5115   2
  -1   9  10 78.1900 32.4771   1
   1   9 -10 144.264 32.4893   3
   1   9  -9 273.686 38.4035   2
  -1   9   9 204.101 33.9999   2
  -1   9   9 250.486 35.5296   1
   1   9  -9 225.952 31.8668   3
   1   9  -8 187.347 34.9958   2
  -1   9   8 204.518 30.9491   2
  -1   9   8 131.357 33.0593   1
   1   9  -8 175.598 29.8510   3
   1   9  -7 435.230 38.7407   2
  -1   9   7 385.547 34.7246   2
  -1   9   7 376.283 38.0670   1
  -1   9   6 35.9612 29.6477   2
   1   9  -6 19.0079 31.6917   2
  -1   9   6 50.7445 30.6198   1
  -1   9   5 27.9882 28.9204   2
   1   9  -5 53.6813 30.8809   2
  -1   9   5 44.4959 32.0785   1
   1   9  -4 25.5817 31.9967   2
  -1   9   4 57.6830 29.6317   2
  -1   9   4 69.2689 32.1136   1
   1   9  -3 52.5864 30.2940   2
  -1   9   3 68.3518 28.3038   2
  -1   9   3 79.9830 33.1609   1
   1   9  -2 82.6699 31.8645   2
  -1   9   2 66.3253 29.2271   2
  -1   9   2 58.8355 30.5823   1
   1   9  -1 286.104 33.4390   2
  -1   9   1 259.230 32.0240   2
  -1   9   1 209.550 34.1874   1
   1   9   0 91.8039 31.2284   2
  -1   9   0 64.7318 29.0623   2
  -1   9   0 50.8642 31.0613   1
  -1   9  -1 191.882 30.8671   2
   1   9   1 138.966 31.8954   2
   1   9   2 10.1825 28.9114   2
  -1   9  -2 77.9176 29.5004   2
   1   9   3 20.4742 29.0930   2
  -1   9  -3 21.0151 29.1307   2
  -1   9  -4 363.150 33.6866   2
   1   9   4 300.941 34.4142   2
  -1   9  -5 39.4822 27.6813   2
   1   9   5 39.5077 30.5376   2
  -1   9  -6 340.963 34.8019   2
   1   9   6 387.938 36.3170   2
   1   9   7 37.0076 31.4179   2
  -1   9  -7 127.500 34.0409   2
  -1   9  -7 77.2074 29.3865   3
   1   9   8 275.591 34.9958   2
  -1   9  -8 234.072 33.9076   2
  -1   9  -8 242.449 32.1502   3
   1   9   9 115.362 33.1605   2
  -1   9  -9 116.903 33.5811   2
  -1   9  -9 30.4075 29.4209   3
  -1   9 -10 249.858 37.9032   2
   1   9  10 167.464 33.3231   1
  -1   9 -10 246.460 34.5594   3
  -1   9 -11 91.5625 33.9919   2
   1   9  11 60.9400 34.2863   2
   1   9  11 91.9778 33.6123   1
  -1   9 -11 42.4400 33.1022   3
   1   9  12 66.6262 34.9123   2
  -1   9 -12 64.6322 30.5364   2
   1   9  12 27.4638 30.2929   1
  -1   9 -12 34.1862 34.4851   3
   1   9  13 58.5281 35.0769   2
   1   9  13 71.9318 32.4741   1
  -1   9 -13 86.8435 34.3778   3
   1   9  14 187.938 38.1844   2
   1   9  14 280.819 35.9916   1
  -1   9 -14 163.166 38.2776   3
   1   9  15-0.98740 35.0584   2
   1   9  15 33.6007 31.0217   1
  -1   9 -15 24.4222 36.7419   3
   1   9  16-16.4275 37.3220   2
   1   9  16 47.3326 30.7760   1
  -1   9 -16-60.8716 39.4778   3
   1   9  17 36.3336 39.7665   2
   1   9  17 31.0867 33.0464   1
   1   9  18 92.2285 40.4572   2
  -1   9 -18 83.4652 42.2677   3
   1   9  19 84.0154 40.7358   2
  -1   9 -19 54.1950 40.9083   3
   1   9  20 66.4263 40.5867   2
  -1   9 -20 79.4179 45.5517   3
   1   9  21 139.537 44.7662   2
  -1   9 -21 69.8597 45.2152   3
   1   9  22-33.8609 44.5794   2
  -1   9 -22 25.7274 45.6330   3
  -1  10  20-24.6476 40.1600   2
  -1  10  20 16.1776 36.2481   1
   1  10 -20 25.8694 44.1164   3
  -1  10  19 13.0375 36.8073   2
  -1  10  19 77.6079 34.4004   1
  -1  10  18 64.2554 39.0481   2
  -1  10  18 85.2700 37.1162   1
   1  10 -18 68.3245 41.3313   3
  -1  10  17 16.5958 36.1341   2
  -1  10  17-16.8410 36.2873   1
   1  10 -17 6.22531 39.9717   3
  -1  10  16 34.6939 35.6519   2
  -1  10  16 32.8501 36.0677   1
   1  10 -16 3.59099 37.9800   3
  -1  10  15-19.8936 35.8204   2
  -1  10  15-23.6126 33.4522   1
   1  10 -15 3.01966 37.0251   3
  -1  10  14 169.637 38.4762   2
   1  10 -14-4.20487 38.6848   2
  -1  10  14 101.236 35.5013   1
   1  10 -14 51.4780 35.5784   3
   1  10 -13 99.8813 40.0171   2
  -1  10  13 153.492 37.4678   2
  -1  10  13 69.2421 34.7870   1
   1  10 -13 74.0200 35.4228   3
   1  10 -12 58.7683 37.2893   2
  -1  10  12 72.7027 35.6780   2
  -1  10  12 48.9475 35.0908   1
   1  10 -12 31.8271 33.6170   3
  -1  10  11 83.6542 33.1936   2
   1  10 -11 33.6735 35.5902   2
  -1  10  11 105.969 36.8249   1
   1  10 -10 128.381 36.8888   2
  -1  10  10 136.050 35.3419   2
  -1  10  10 167.693 37.2268   1
   1  10  -9 172.881 39.1680   2
  -1  10   9 236.996 35.3306   2
  -1  10   9 235.433 38.5064   1
  -1  10   8 71.9172 31.9242   2
   1  10  -8 135.051 38.4569   2
  -1  10   8 184.132 37.2548   1
   1  10  -7 26.2260 35.2744   2
  -1  10   7 22.3656 31.9281   2
  -1  10   7 37.8557 33.3834   1
  -1  10   6 298.323 35.1529   2
   1  10  -6 307.635 36.6289   2
   1  10  -5 86.5616 36.0775   2
  -1  10   5-34.3258 34.8516   1
  -1  10   4 29.3422 31.2150   2
   1  10  -4 36.2126 34.5532   2
  -1  10   4 37.1156 33.2158   1
   1  10  -3 118.140 35.5775   2
  -1  10   3 126.314 33.4490   2
  -1  10   3 65.8255 32.9771   1
  -1  10   2 37.1688 32.7537   2
   1  10  -2 38.3252 33.5015   2
  -1  10   2 3.12593 31.9077   1
   1  10  -1 151.123 35.7512   2
  -1  10   1 283.466 35.0932   2
  -1  10   0 157.048 33.2790   2
   1  10   0 126.418 34.4678   2
  -1  10  -1 43.4214 32.0369   2
   1  10   1 39.0327 31.7909   2
   1  10   2 107.997 35.1970   2
  -1  10  -2 63.0887 32.1126   2
   1  10   3 99.3953 33.9930   2
  -1  10  -3 117.246 32.6341   2
   1  10   4 79.0069 33.9994   2
  -1  10  -4 1.77359 31.8345   2
  -1  10  -5 245.501 34.0028   2
   1  10   5 264.828 36.2712   2
  -1  10  -6 84.1352 32.3768   2
   1  10   6-8.53130 35.8294   2
   1  10   7 108.503 35.8535   2
  -1  10  -7 57.9098 32.2887   2
   1  10   8 95.9296 34.8703   2
  -1  10  -8 190.404 35.5650   2
   1  10   9 115.072 35.7725   2
  -1  10  -9 163.309 34.4833   2
   1  10  10-58.3603 37.6159   2
  -1  10 -10 9.32751 35.5630   2
   1  10  11 71.5190 36.5965   2
  -1  10 -11 40.0905 36.9903   2
   1  10  12 108.464 38.3272   2
  -1  10 -12 95.7138 31.3548   2
  -1  10 -12 167.445 37.8991   3
   1  10  13 210.282 40.2200   2
  -1  10 -13 208.443 39.0560   3
   1  10  14 71.1286 38.5826   2
  -1  10 -14 38.8954 38.6075   3
   1  10  15 5.62302 36.2740   2
  -1  10 -15 15.1698 37.9963   3
   1  10  16 127.143 39.9651   2
  -1  10 -16 60.2315 38.8689   3
   1  10  17 72.6578 41.9949   2
  -1  10 -17-9.36104 40.4354   3
   1  10  18 128.182 42.1658   2
  -1  10 -18 122.173 42.7426   3
   1  10  19 31.9008 40.2672   2
  -1  10 -19 52.9048 43.1686   3
  -1  10 -20 38.9226 44.4315   3
  -1  11  18 88.3391 41.0203   2
  -1  11  18 13.6259 36.6933   1
  -1  11  17-19.4120 38.1929   2
  -1  11  17-9.69771 38.7925   1
  -1  11  16 2.34650 38.2998   2
  -1  11  16-2.54826 35.9727   1
  -1  11  15-53.5141 37.3324   1
  -1  11  14 4.30094 37.3874   2
   1  11 -14 15.2959 39.4456   2
  -1  11  14 44.7045 37.4576   1
  -1  11  13 2.17994 36.2428   2
   1  11 -13 10.5904 40.6996   2
  -1  11  13 39.4153 36.5262   1
  -1  11  12 8.12382 35.5066   2
   1  11 -12 19.0742 40.0246   2
  -1  11  12 62.8918 38.7861   1
  -1  11  11 58.8687 37.1343   2
   1  11 -11 99.6434 39.5708   2
  -1  11  11 181.729 42.3056   1
  -1  11  10 82.3020 38.1992   2
   1  11 -10 70.7031 39.9526   2
  -1  11  10 45.3821 37.5759   1
   1  11  -9 114.441 39.7175   2
  -1  11   9 33.3286 33.6475   2
  -1  11   9 71.8631 39.8314   1
   1  11  -8 102.589 40.8540   2
  -1  11   8 1.12036 34.4542   2
  -1  11   8 38.3358 39.4248   1
  -1  11   7 45.7641 34.7537   2
  -1  11   7 48.4776 37.8701   1
  -1  11   6 67.2422 34.4547   2
   1  11  -6 104.804 38.2263   2
  -1  11   6 32.3049 38.7002   1
   1  11  -5 99.3136 37.8930   2
  -1  11   5 82.5956 36.3209   2
  -1  11   4 157.278 37.1720   2
   1  11  -4 187.451 38.9095   2
  -1  11   3 98.8490 32.5923   2
   1  11  -3 155.296 39.3797   2
  -1  11   2 48.5433 34.3744   2
   1  11  -2 10.6633 34.7552   2
   1  11  -1-48.8100 37.3224   2
  -1  11   1 5.35664 32.5836   2
  -1  11   0 61.1225 34.5400   2
   1  11   0 101.873 35.5534   2
   1  11   1 148.282 38.8781   2
  -1  11  -1 70.1048 33.2480   2
  -1  11  -2 57.9783 35.1729   2
   1  11   2 17.5830 35.7744   2
   1  11   3 39.9219 35.9377   2
  -1  11  -3 26.7671 34.2953   2
   1  11   4 55.9139 36.2366   2
  -1  11  -4 109.748 29.1649   2
   1  11   5 126.864 39.1646   2
  -1  11  -5 64.6694 37.1413   2
  -1  11  -6 107.000 38.5898   2
   1  11   6 129.718 39.2580   2
   1  11   7 33.5947 37.7717   2
  -1  11  -7 57.1816 36.1808   2
  -1  11  -8 218.585 41.8022   2
   1  11   8 234.177 40.3969   2
   1  11   9 109.407 38.4516   2
  -1  11  -9 36.9651 34.5008   2
   1  11  10 129.187 39.8014   2
  -1  11 -10 129.467 41.2578   2
   1  11  11 17.5161 38.3340   2
  -1  11 -11 38.1355 37.0754   2
  -1  11 -12-17.8636 32.6029   2
   1  11  12 69.2863 40.3239   2
   1  11  13 30.9421 39.2293   2
   1  11  14 260.839 43.5372   2
   1  11  15-1.53484 38.7880   2
   1  11  16 27.3711 41.5000   2
  -1  12  14 31.2448 37.3970   2
  -1  12  13 42.4130 38.8566   2
  -1  12  12 33.2874 39.6451   2
  -1  12  11-5.59605 38.4211   2
   1  12 -11-1.49314 43.4987   2
  -1  12  10 20.3768 37.3870   2
   1  12 -10-39.9784 40.5009   2
   1  12  -9-21.2594 41.8869   2
  -1  12   9 29.4594 36.9651   2
  -1  12   8 137.305 39.1708   2
   1  12  -8 44.3511 40.8099   2
  -1  12   7 97.5551 38.2789   2
   1  12  -7 37.3446 40.9570   2
  -1  12   6 34.8775 35.7298   2
   1  12  -6 26.5814 38.6079   2
   1  12  -5-17.5963 33.9010   2
  -1  12   5-13.2878 36.7105   2
   1  12  -4 11.0052 37.8238   2
  -1  12   4 60.5490 37.8225   2
  -1  12   3 69.5767 36.7593   2
   1  12  -3 15.0781 37.0979   2
  -1  12   2 46.1734 37.3729   2
   1  12  -2-33.2855 38.3094   2
  -1  12   1 19.7899 35.8722   2
   1  12  -1 73.3652 39.7724   2
  -1  12   0 32.6532 37.1762   2
   1  12   0 29.2707 38.2622   2
  -1  12  -1-10.2128 35.6322   2
   1  12   1 21.4345 38.4350   2
  -1  12  -2 58.1991 35.0457   2
   1  12   2-10.8114 39.2962   2
  -1  12  -3 52.1900 34.9712   2
   1  12   3 52.2906 37.5803   2
   1  12   4 103.601 37.9228   2
  -1  12  -4 102.501 39.6794   2
  -1  12  -5 58.9892 36.6329   2
   1  12   5 38.5045 40.4587   2
   1  12   6-17.4885 38.5736   2
  -1  12  -6 30.0960 39.0850   2
   1  12   7 82.2619 40.9401   2
  -1  12  -7 214.647 42.7272   2
  -1  12  -8 119.199 40.6609   2
   1  12   8 91.3522 40.3526   2
  -1  12  -9 31.7193 37.5434   2
   1  12   9-38.0793 38.1848   2
  -1  12 -10 92.7421 42.5038   2
   1  12  10 30.1366 39.1879   2
  -1  12 -11 47.6524 41.6052   2
   1  12  11 54.3451 42.4402   2
   1  12  12 23.4836 42.1421   2
  -1  12 -12 0.65599 36.2887   2
  -1  13   6 33.2143 38.8936   2
  -1  13   5 12.9024 40.1697   2
  -1  13   4 20.8666 39.3866   2
  -1  13   3 80.6028 40.7015   2
   1  13  -2 51.4101 43.4279   2
  -1  13   2-4.81973 39.6642   2
  -1  13   1-65.3803 41.2798   2
   1  13  -1 63.3746 40.9903   2
   1  13   0 87.0396 43.3992   2
  -1  13   0 73.1022 39.1834   2
   1  13   1 28.8372 42.1724   2
  -1  13  -1 38.5845 38.3367   2
  -1  13  -2 28.9906 32.6350   2
   1  13   2-32.5612 42.8561   2
  -1  13  -3 153.270 43.2779   2
  -1  13  -4-63.9224 42.0567   2
  -1  13  -5 111.959 42.2112   2
  -2 -12  13-36.7858 35.8096   1
   2 -12 -12 36.4972 45.5398   4
  -2 -12  12 42.0665 34.8014   1
   2 -12 -11-0.15000 45.3383   4
  -2 -12  11-7.98860 36.3262   1
   2 -12 -10 175.273 45.9207   4
  -2 -12  10 1.87314 35.4897   1
   2 -12  -9-15.8947 44.5189   4
  -2 -12   9 7.86160 34.0833   1
   2 -12  -8-25.7323 42.6004   4
  -2 -12   8 2.17842 34.6669   1
   2 -12  -7 60.0614 41.6539   4
  -2 -12   7-23.0843 35.5461   1
   2 -12  -6 78.1028 41.4094   4
  -2 -12   6 33.6045 35.2565   1
   2 -12  -5 35.1021 39.2899   4
  -2 -12   5 80.7997 37.0903   1
  -2 -12   4-5.88119 34.6586   1
   2 -12  -3 3.37057 38.8573   1
  -2 -12   3 11.1574 37.8710   1
   2 -12  -2 129.722 40.4021   1
  -2 -12   2 121.722 41.0499   1
  -2 -12   1 10.2749 36.3782   1
   2 -12  -1 26.8212 38.3379   1
  -2 -12   0 31.5578 37.7487   1
   2 -12   0-42.6251 38.2970   1
  -2 -12  -1-5.22941 37.1101   1
   2 -12   1 26.2544 35.8079   1
   2 -12   2 50.9911 36.1007   1
  -2 -12  -2 15.3918 36.5089   1
  -2 -12  -3 57.2277 37.2620   1
   2 -12   3 51.0579 37.4872   1
   2 -12   4 98.1161 38.3507   1
  -2 -12  -4 23.0595 37.3976   1
   2 -12   5 4.22645 35.0367   1
  -2 -12  -5-13.8037 36.9666   1
   2 -12   6-14.9346 34.1057   1
  -2 -12  -6 11.8414 36.9718   1
   2 -12   7 181.760 37.8201   1
  -2 -12  -7 141.235 39.6355   1
  -2 -12  -8-10.3244 38.4621   1
   2 -12   8 7.89674 32.7714   1
   2 -12   9 49.5994 35.3725   1
  -2 -12  -9 43.5014 36.8520   1
  -2 -12 -10 0.45319 37.3815   1
  -2 -12 -11 1.52137 34.9710   1
   2 -12  13 30.9642 33.8376   2
  -2 -12 -14 82.2932 48.4681   4
   2 -11 -16-24.2484 39.8727   4
   2 -11 -15 65.4549 47.9485   4
   2 -11 -14 184.444 47.6427   4
  -2 -11  14 40.1508 33.7087   1
   2 -11 -13 19.3456 47.0951   4
  -2 -11  13-15.2836 33.3287   1
   2 -11 -12 22.3819 45.2254   4
  -2 -11  12 7.22026 33.0072   1
   2 -11 -11 35.3563 45.0533   4
  -2 -11  11 21.6081 32.4337   1
   2 -11 -10 91.7851 42.0126   4
  -2 -11  10 93.6109 35.6632   1
   2 -11  -9 45.7036 40.8991   4
  -2 -11   9 20.5018 32.9299   1
   2 -11  -8 127.402 41.2516   4
  -2 -11   8 64.7311 34.8398   1
   2 -11  -7 36.5550 38.7654   4
  -2 -11   7 38.6042 35.1662   1
   2 -11  -6 26.6253 37.6404   4
  -2 -11   6 49.6126 34.9735   1
   2 -11  -5-16.9569 34.3968   4
  -2 -11   5-40.8110 34.9362   1
   2 -11  -4 110.625 36.7131   4
  -2 -11   4-4.24861 34.3806   1
   2 -11  -3 31.3583 34.3741   4
  -2 -11   3 110.121 36.8609   1
   2 -11  -2 35.8151 34.9742   4
  -2 -11   2 70.8059 35.2346   1
   2 -11  -1 31.9066 31.7367   4
  -2 -11   1-11.8019 35.0105   1
   2 -11   0 441.697 43.5098   1
  -2 -11   0 412.855 40.2039   1
  -2 -11  -1 67.8828 34.5048   1
   2 -11   1 69.8057 35.8430   1
  -2 -11  -2 35.4134 34.7678   1
   2 -11   2 19.3180 33.5663   1
  -2 -11  -3-6.07628 32.7781   1
   2 -11   3 2.79105 31.6174   1
  -2 -11  -4 107.066 35.7565   1
   2 -11   4 49.9125 33.2887   1
  -2 -11  -5 91.4792 34.6590   1
   2 -11   5 116.931 33.2088   1
  -2 -11  -6 12.3173 33.9912   1
   2 -11   6-46.1950 33.3816   1
  -2 -11  -7 37.2152 33.9536   1
   2 -11   7 83.1295 33.4765   1
  -2 -11  -8 21.9002 34.5511   1
   2 -11   8 12.7256 31.3317   1
  -2 -11  -9 79.1996 29.5524   4
  -2 -11  -9 117.091 37.6800   1
   2 -11   9 67.8220 30.9984   1
  -2 -11 -10 155.919 30.3114   4
   2 -11  10 90.9962 31.4091   1
  -2 -11 -10 68.7909 37.3661   1
  -2 -11 -11-40.3869 35.6390   4
  -2 -11 -11-22.2895 33.9670   1
  -2 -11 -12 121.849 45.5296   4
  -2 -11 -12 146.511 36.7272   1
   2 -11  13 33.7245 35.3542   2
  -2 -11 -13 44.1911 44.1065   4
  -2 -11 -13 50.9347 34.6847   1
   2 -11  14-8.12761 34.6500   2
  -2 -11 -14-30.5409 46.1348   4
  -2 -11 -14-5.92095 33.9512   1
   2 -11  15 28.9466 35.8647   2
  -2 -11 -15 19.8111 46.6129   4
  -2 -11 -15-5.69166 34.7312   1
   2 -11  16-11.8405 36.5813   2
  -2 -11 -16 18.8200 48.1349   4
  -2 -11 -16-27.5610 34.7026   1
  -2 -11 -17-38.0499 35.9138   1
  -2 -10  19-1.83041 35.8433   2
   2 -10 -19 30.2680 41.9103   4
  -2 -10  18 87.5875 38.6740   2
   2 -10 -18 106.323 41.3710   4
  -2 -10  17-25.7768 37.5422   2
   2 -10 -17 9.14476 39.8613   4
  -2 -10  16-5.12395 34.5171   2
   2 -10 -16 21.7799 44.5057   4
   2 -10 -15 3.39206 42.4439   4
  -2 -10  15 7.98579 29.9527   1
   2 -10 -14 37.3814 43.2398   4
  -2 -10  14 20.3877 30.8310   1
   2 -10 -13 135.945 43.5689   4
  -2 -10  13-10.0062 30.7931   1
   2 -10 -12 100.095 43.3688   4
  -2 -10  12 5.61142 27.9969   1
   2 -10 -11 20.1153 41.8777   4
  -2 -10  11-4.02987 28.3179   1
   2 -10 -10 204.010 42.6567   4
  -2 -10  10 230.388 32.7077   1
   2 -10  -9 9.09321 38.0464   4
  -2 -10   9 56.6425 31.3302   1
   2 -10  -8-57.5625 36.5647   4
  -2 -10   8-25.1812 29.9440   1
   2 -10  -7-37.0031 36.4628   4
  -2 -10   7 22.7061 31.0446   1
   2 -10  -6 188.160 35.4989   4
  -2 -10   6 324.631 35.4996   1
   2 -10  -5 69.5465 34.3506   4
  -2 -10   5-24.1960 31.4713   1
   2 -10  -4 148.721 35.5320   4
  -2 -10   4 125.085 32.5338   1
   2 -10  -3 81.0290 33.4022   4
  -2 -10   3 100.687 32.1090   1
   2 -10  -2 57.7193 32.0783   4
  -2 -10   2 27.7749 30.9684   1
   2 -10  -1 48.1924 29.8188   4
  -2 -10   1 58.2033 31.3116   1
   2 -10   0 78.4004 29.1963   4
  -2 -10   0 50.4770 32.3794   1
   2 -10   1 26.4676 28.3118   4
  -2 -10  -1 60.1075 32.2291   1
   2 -10   2 125.760 29.9164   4
  -2 -10  -2 79.8508 32.1184   1
  -2 -10  -3 83.8008 33.0668   1
   2 -10   3 38.7171 30.2095   1
   2 -10   4 276.792 35.2629   1
  -2 -10  -4 258.695 36.8282   1
  -2 -10  -5 88.3039 32.2323   4
   2 -10   5 130.283 31.9998   1
  -2 -10  -5 87.2887 33.3224   1
  -2 -10  -6 135.849 29.6864   4
   2 -10   6 73.8475 31.2609   1
  -2 -10  -6 30.8819 32.4412   1
  -2 -10  -7 56.2548 33.7027   4
   2 -10   7 64.7312 28.5529   1
  -2 -10  -7 107.436 33.7223   1
  -2 -10  -8 94.0114 33.8027   4
  -2 -10  -8 119.137 34.0782   1
   2 -10   8 28.8370 27.1344   1
  -2 -10  -9 9.59501 34.3931   4
   2 -10   9 27.8110 27.9611   1
  -2 -10  -9 56.4219 32.9479   1
  -2 -10 -10-3.11373 32.6738   4
  -2 -10 -10-0.83521 30.1718   1
   2 -10  10-40.5099 28.3300   1
  -2 -10 -11 214.602 34.6228   4
  -2 -10 -11 197.993 36.6364   1
   2 -10  11 221.794 30.8020   1
  -2 -10 -12-2.07793 32.5140   4
  -2 -10 -12 14.7122 30.9206   1
   2 -10  13-15.7162 32.8728   2
  -2 -10 -13 83.8961 43.4156   4
  -2 -10 -13-11.9086 31.1931   1
   2 -10  14 27.1952 33.0492   2
  -2 -10 -14 20.0454 43.7583   4
  -2 -10 -14-7.80978 31.5719   1
   2 -10  15 32.3606 32.2856   2
  -2 -10 -15 38.7201 46.0167   4
  -2 -10 -15 35.4194 30.2486   1
   2 -10  16 81.0201 34.9699   2
  -2 -10 -16 14.4204 46.1986   4
  -2 -10 -16 117.868 35.0296   1
   2 -10  17 12.1231 34.6525   2
  -2 -10 -17 33.9721 45.7245   4
  -2 -10 -17 6.24573 30.5828   1
   2 -10  18 36.0304 36.1085   2
  -2 -10 -18 26.0406 47.5775   4
   2 -10  19 75.2156 38.0542   2
  -2 -10 -19 99.5344 51.7690   4
  -2  -9  21 102.914 38.2545   2
   2  -9 -21 35.0343 38.3566   4
  -2  -9  20-37.9041 36.1681   2
   2  -9 -20 57.6585 39.3113   4
  -2  -9  19 77.8519 37.4561   2
   2  -9 -19 127.426 46.1221   4
  -2  -9  18 75.2270 35.4541   2
   2  -9 -18 101.191 46.1957   4
  -2  -9  17 112.268 36.7593   2
   2  -9 -17 125.803 41.4823   4
  -2  -9  16 57.8245 34.5616   2
   2  -9 -16 91.9075 42.7472   4
   2  -9 -15 33.8103 43.8476   4
  -2  -9  15 46.9681 27.7157   1
  -2  -9  14 29.1478 28.2828   1
   2  -9 -13 146.503 41.8910   4
  -2  -9  13 17.3167 27.7605   1
   2  -9 -12 112.174 41.2878   4
  -2  -9  12 66.0371 29.1767   1
   2  -9 -11 297.516 40.5348   4
  -2  -9  11 303.020 31.1356   1
   2  -9 -10-46.6667 38.6606   4
  -2  -9  10 15.3529 28.7205   1
   2  -9  -9 133.458 37.4235   4
  -2  -9   9 23.8558 28.1188   1
   2  -9  -8 0.60204 34.9331   4
  -2  -9   8 41.2761 26.8600   1
   2  -9  -7 709.786 42.7764   4
  -2  -9   7 896.670 40.8779   1
   2  -9  -6 43.5963 33.3266   4
  -2  -9   6 23.6369 30.1074   1
  -2  -9   5 108.763 31.2425   1
   2  -9  -4-2.90459 31.4420   4
  -2  -9   4 1.33147 28.1806   1
   2  -9  -3 625.221 38.0415   4
  -2  -9   3 797.610 40.1490   1
   2  -9  -2 127.074 29.6023   4
  -2  -9   2 148.430 31.0852   1
   2  -9  -1 424.000 34.1700   4
  -2  -9   1 489.784 36.5099   1
   2  -9   0 453.177 33.1615   4
  -2  -9   0 494.595 36.9899   1
   2  -9   1 12.9160 25.3590   4
  -2  -9  -1-16.2012 29.8898   1
   2  -9   2 387.803 29.9531   4
  -2  -9  -2 389.641 29.9994   4
  -2  -9  -2 345.557 35.0380   1
   2  -9   3 12.0880 24.7936   4
  -2  -9  -3-14.1584 26.2264   4
  -2  -9  -3 34.6396 30.5595   1
   2  -9   4 133.061 25.8510   4
  -2  -9  -4 96.8494 28.2142   4
   2  -9   4 129.647 30.7565   1
  -2  -9  -4 146.481 32.5200   1
  -2  -9  -5 231.628 33.8729   4
   2  -9   5 223.098 27.0216   4
  -2  -9  -5 325.369 35.2044   1
   2  -9   5 292.925 33.3161   1
  -2  -9  -6 1193.96 44.4003   4
   2  -9   6 1300.72 44.2299   1
  -2  -9  -6 1319.94 49.8035   1
  -2  -9  -7 346.850 34.9298   4
   2  -9   7 313.360 32.6734   1
  -2  -9  -7 350.021 35.1099   1
  -2  -9  -8 299.316 33.6498   4
   2  -9   8 331.120 30.8141   1
  -2  -9  -9-38.6487 31.3834   4
   2  -9   9 21.7272 26.5050   1
  -2  -9  -9 6.99590 29.4168   1
  -2  -9 -10 28.1083 34.9387   4
  -2  -9 -10 74.3777 31.5672   1
   2  -9  10 66.2880 25.5249   1
  -2  -9 -11 38.4161 35.1039   4
  -2  -9 -11 14.3420 27.7676   1
   2  -9  11 67.0242 25.1139   1
  -2  -9 -12 219.447 34.4236   4
   2  -9  12 218.477 28.8888   1
  -2  -9 -12 213.491 34.6520   1
   2  -9  13 49.5076 30.9938   2
  -2  -9 -13 9.06979 34.5588   4
  -2  -9 -13 30.4981 29.8126   1
   2  -9  14 24.3982 29.8533   2
  -2  -9 -14-18.7845 29.6824   1
   2  -9  15 85.8717 32.6631   2
  -2  -9 -15 23.0124 42.6184   4
  -2  -9 -15 0.44681 29.5592   1
   2  -9  16-8.29171 30.9128   2
  -2  -9 -16 6.11573 44.7297   4
  -2  -9 -16-25.6285 29.8208   1
   2  -9  17 86.4074 33.1782   2
  -2  -9 -17 173.230 46.2958   4
  -2  -9 -17 145.443 33.2385   1
   2  -9  18 59.0300 35.1497   2
  -2  -9 -18 75.5047 46.7790   4
   2  -9  19 111.534 35.4880   2
  -2  -9 -19-34.9884 49.6127   4
   2  -9  20-7.53525 35.1201   2
  -2  -9 -20-15.1631 47.7913   4
   2  -9  21 43.3995 37.2379   2
  -2  -9 -21 75.0938 46.3476   4
   2  -9  22-22.9185 36.4283   2
  -2  -8  23 22.3759 38.0577   2
   2  -8 -23 99.2556 36.9630   4
  -2  -8  22 52.0400 35.9032   2
   2  -8 -22 40.6705 48.0703   4
  -2  -8  21 37.3142 35.4666   2
   2  -8 -21-53.7583 41.7176   4
  -2  -8  20 10.7012 32.5309   2
   2  -8 -20 6.07141 37.4753   4
  -2  -8  19 78.0690 34.6805   2
   2  -8 -19-19.3412 40.0065   4
  -2  -8  18 274.689 36.7471   2
   2  -8 -18 213.659 41.7339   4
  -2  -8  17 3.47591 33.0506   2
   2  -8 -17 18.2120 41.3038   4
  -2  -8  16-9.06350 31.6793   2
   2  -8 -16 39.7759 39.5708   4
  -2  -8  16 37.9329 26.4263   1
   2  -8 -15 185.356 42.4337   4
  -2  -8  15 253.398 28.3163   1
   2  -8 -14 99.4950 40.1412   4
  -2  -8  14 73.3386 26.8061   1
   2  -8 -13 117.003 39.8048   4
  -2  -8  13 155.248 28.8115   1
   2  -8 -12 296.318 40.9951   4
  -2  -8  12 284.243 30.0125   1
   2  -8 -11 88.8769 35.5675   4
  -2  -8  11 126.621 25.8681   1
   2  -8 -10 246.500 37.9944   4
  -2  -8  10 267.420 31.1589   1
   2  -8  -9 7.23446 34.4046   4
  -2  -8   9-6.30589 26.1598   1
   2  -8  -8 1649.00 51.7086   4
  -2  -8   8 1719.78 46.5848   1
   2  -8  -7 979.761 44.1436   4
  -2  -8   7 964.079 40.0828   1
   2  -8  -6 936.161 42.5813   4
  -2  -8   6 919.291 38.4813   1
   2  -8  -5 703.043 38.8795   4
  -2  -8   5 866.671 38.4371   1
   2  -8  -4 562.554 35.9167   4
  -2  -8   4 488.839 34.9175   1
   2  -8  -3 140.520 28.8821   4
  -2  -8   3 173.205 29.0025   1
   2  -8  -2 9.65846 24.2096   4
  -2  -8   2 13.8165 25.9260   1
   2  -8  -1 287.500 29.5312   4
  -2  -8   1 279.417 24.5498   4
  -2  -8   1 329.546 30.8866   1
   2  -8   0 401.468 29.8749   4
  -2  -8   0 408.035 27.0027   4
  -2  -8   0 462.068 33.4447   1
   2  -8   1 18.2820 23.8610   4
  -2  -8  -1 29.8405 24.0894   4
  -2  -8  -1 4.49406 25.9512   1
   2  -8   2 32.9953 23.9877   4
  -2  -8  -2 65.3075 25.6952   4
  -2  -8  -2 65.2732 27.7029   1
  -2  -8  -3 907.272 34.9218   4
   2  -8   3 941.749 33.4661   4
  -2  -8  -4 1017.79 38.4874   4
   2  -8   4 984.394 32.4459   4
  -2  -8  -5 512.060 33.3665   4
   2  -8   5 570.485 29.4292   4
  -2  -8  -6 1227.32 41.8162   4
   2  -8   6 1221.25 36.6039   4
  -2  -8  -6 1116.44 43.8895   1
   2  -8   7 1119.14 34.7403   4
  -2  -8  -7 1067.68 42.6444   4
  -2  -8  -7 1036.68 42.0423   1
   2  -8   7 1038.79 37.8110   1
  -2  -8  -8 200.180 32.0628   4
   2  -8   8 171.933 24.5204   4
  -2  -8  -8 232.134 30.5984   1
   2  -8   8 192.263 25.5770   1
  -2  -8  -9 806.152 37.4201   1
   2  -8   9 800.861 33.7844   1
  -2  -8 -10 282.756 35.2117   4
  -2  -8 -10 247.492 30.6776   1
   2  -8  10 202.364 24.7361   1
  -2  -8 -11 113.071 36.4890   4
  -2  -8 -11 58.6030 28.7227   1
   2  -8  11 98.8253 22.4838   1
   2  -8  12 195.306 30.1379   2
  -2  -8 -12 83.3401 30.7904   4
  -2  -8 -12 127.192 29.2104   1
   2  -8  12 119.290 23.2088   1
   2  -8  13 13.5750 28.4804   2
  -2  -8 -13 16.3254 33.0270   4
  -2  -8 -13 40.9793 28.4696   1
   2  -8  14 72.8382 30.8620   2
  -2  -8 -14 30.5130 39.5654   4
  -2  -8 -14 34.8542 27.9355   1
   2  -8  15 30.8974 28.4073   2
  -2  -8 -15 7.18572 38.9410   4
  -2  -8 -15-13.8844 26.8081   1
   2  -8  16 72.3961 30.9349   2
  -2  -8 -16 80.2827 41.4909   4
  -2  -8 -16 103.758 29.5488   1
   2  -8  17 108.111 31.6220   2
  -2  -8 -17 105.642 43.8144   4
  -2  -8 -17 104.252 29.1328   1
  -2  -8 -18-15.5709 43.5671   4
   2  -8  19 43.7334 33.8358   2
  -2  -8 -19 27.0515 46.1939   4
   2  -8  20 65.2269 34.2322   2
  -2  -8 -20 90.7496 46.9461   4
   2  -8  21 35.5363 33.8938   2
  -2  -8 -21 85.1241 46.7065   4
   2  -8  22 31.8742 33.7305   2
  -2  -8 -22 83.6462 43.4777   4
   2  -8  23 32.4855 36.8354   2
  -2  -8 -23 73.1250 43.9815   4
  -2  -7  25 72.8558 37.1226   2
  -2  -7  24-26.7177 28.7282   2
   2  -7 -24 4.77877 48.9508   4
  -2  -7  23 12.6185 34.7687   2
   2  -7 -23 103.889 36.6010   4
  -2  -7  22 197.302 36.1921   2
   2  -7 -22 147.175 48.6293   4
  -2  -7  21 60.0280 32.2239   2
   2  -7 -21 70.6276 40.0988   4
  -2  -7  20 104.216 32.6128   2
   2  -7 -20 69.6346 37.7727   4
  -2  -7  19 89.4037 31.4871   2
   2  -7 -19 95.3256 37.2057   4
  -2  -7  18 36.4714 30.3008   2
   2  -7 -18 45.8366 36.2983   4
  -2  -7  17 9.40426 29.1616   2
   2  -7 -17 79.9659 38.6384   4
  -2  -7  17 22.5479 23.8644   1
  -2  -7  16 199.194 33.2152   2
   2  -7 -16 207.343 41.2926   4
  -2  -7  16 220.058 27.2116   1
  -2  -7  15 547.826 32.2499   1
   2  -7 -15 511.965 44.8369   4
  -2  -7  14 529.574 30.8699   1
   2  -7 -14 499.821 44.6656   4
  -2  -7  13 100.480 24.9226   1
   2  -7 -13 99.7229 37.4638   4
  -2  -7  12 793.993 32.8422   1
   2  -7 -12 674.398 44.0849   4
  -2  -7  11 206.290 27.5187   1
   2  -7 -11 184.093 36.6455   4
  -2  -7  10 2177.30 46.7526   1
   2  -7 -10 2079.64 55.4041   4
  -2  -7   9 4370.16 61.0545   1
   2  -7  -9 4324.27 69.3779   4
  -2  -7   8 5957.68 70.0149   1
   2  -7  -8 5297.86 72.7046   4
  -2  -7   7 2392.95 48.9392   1
   2  -7  -7 2413.55 54.6533   4
  -2  -7   6 686.512 34.1336   1
   2  -7  -6 533.677 34.8101   4
  -2  -7   5 62.4648 26.0221   1
   2  -7  -5 20.7108 27.9715   4
  -2  -7   4 105.952 24.9600   1
   2  -7  -4 148.861 27.5788   4
  -2  -7   4 174.379 17.9624   4
  -2  -7   3 229.413 27.0597   1
  -2  -7   3 268.928 19.4651   4
   2  -7  -3 228.085 27.3661   4
  -2  -7   2 209.536 26.3920   1
  -2  -7   2 214.218 20.6293   4
   2  -7  -2 239.516 26.2405   4
   2  -7  -1 1432.09 38.6079   4
  -2  -7   1 1464.18 32.0683   4
   2  -7  -1 1506.88 25.3639   3
  -2  -7   0 69.8783 21.9385   4
   2  -7   0 61.7825 24.2031   4
  -2  -7   0 52.8194 26.2957   1
  -2  -7  -1 601.713 27.5560   4
   2  -7   1 605.377 29.3751   4
  -2  -7  -1 655.088 33.5966   1
  -2  -7  -2 1359.46 35.9444   4
   2  -7   2 1434.24 35.3766   4
  -2  -7  -2 1282.58 39.2226   1
   2  -7   3 1116.89 33.6970   4
  -2  -7  -3 1137.57 35.0492   4
  -2  -7  -4 348.389 29.4485   4
   2  -7   4 411.406 25.3743   4
  -2  -7  -4 371.261 29.6768   1
   2  -7   5 126.443 20.6282   4
  -2  -7  -5 111.277 24.4873   4
  -2  -7  -5 112.652 26.0521   1
  -2  -7  -6 944.265 39.1175   4
  -2  -7  -6 1024.06 36.8516   1
  -2  -7  -7 667.204 34.3132   4
  -2  -7  -7 673.248 35.6326   1
  -2  -7  -8 1282.83 44.0003   4
   2  -7   8 1211.20 34.4456   1
  -2  -7  -9 1284.12 45.9055   4
   2  -7   9 1173.33 34.1378   1
  -2  -7 -10 3552.32 64.1720   4
   2  -7  10 3618.03 52.0908   1
  -2  -7 -11 582.234 40.3115   4
   2  -7  11 451.342 25.7665   1
   2  -7  12 1282.92 41.8905   2
  -2  -7 -12 1295.64 47.2922   4
   2  -7  12 1349.18 35.5670   1
   2  -7  13 696.016 36.0716   2
   2  -7  13 785.361 29.8295   1
   2  -7  14-9.08871 25.9922   2
  -2  -7 -14 13.7461 36.9491   4
   2  -7  15-17.8796 26.0305   2
  -2  -7 -15 76.3297 40.7416   4
   2  -7  16 286.630 33.0665   2
  -2  -7 -16 190.689 41.3031   4
   2  -7  17 316.923 33.4385   2
  -2  -7 -17 342.219 46.0137   4
   2  -7  18 105.471 31.0529   2
  -2  -7 -18-1.34136 41.5523   4
   2  -7  19 22.7364 31.7987   2
  -2  -7 -19 12.6601 43.5834   4
   2  -7  20 151.042 35.4645   2
  -2  -7 -20 108.881 40.8985   4
   2  -7  21 78.6586 33.6490   2
  -2  -7 -21 218.082 50.0080   4
   2  -7  22 40.1315 33.0308   2
  -2  -7 -22-25.4171 35.8582   4
   2  -7  23 88.2010 37.3696   2
  -2  -7 -23 109.795 42.2308   4
   2  -7  24 123.756 38.8100   2
  -2  -7 -24 188.700 45.2887   4
   2  -7  25 93.2796 37.6362   2
  -2  -7 -25 121.678 44.7165   4
   2  -6 -27 56.2455 51.2190   4
  -2  -6  26 395.286 45.1289   2
   2  -6 -26 510.362 56.9095   4
  -2  -6  25 135.559 38.3551   2
   2  -6 -25 255.138 49.4115   4
  -2  -6  24 1.54691 33.5425   2
   2  -6 -24 13.6956 46.0279   4
  -2  -6  23 617.642 39.1535   2
   2  -6 -23 542.228 43.7254   4
  -2  -6  22 182.896 35.8911   2
   2  -6 -22-7.20983 39.9896   4
  -2  -6  21-32.0772 31.7244   2
   2  -6 -21-1.92062 33.4730   4
  -2  -6  20 78.1212 30.4992   2
   2  -6 -20 121.503 35.1686   4
  -2  -6  19 277.304 34.3961   2
   2  -6 -19 230.433 39.2975   4
  -2  -6  18 34.3660 29.9156   2
  -2  -6  17 256.162 32.3738   2
   2  -6 -17 279.630 38.6076   4
  -2  -6  17 249.914 26.2416   1
  -2  -6  16 474.002 35.2899   2
   2  -6 -16 458.297 41.7326   4
  -2  -6  16 491.505 29.0539   1
  -2  -6  15 412.169 32.7828   2
   2  -6 -15 429.634 39.9667   4
  -2  -6  15 404.476 27.0782   1
  -2  -6  14 842.432 37.3495   2
  -2  -6  14 876.440 32.4236   1
   2  -6 -14 774.627 43.9257   4
  -2  -6  13 621.021 28.8223   1
   2  -6 -13 511.694 40.4102   4
  -2  -6  12 2212.40 42.8775   1
   2  -6 -12 1961.62 54.5557   4
  -2  -6  11 1665.82 39.7381   1
  -2  -6  10 96.6633 22.3526   1
   2  -6 -10 45.5381 32.2568   4
  -2  -6   9 425.152 27.5794   1
   2  -6  -9 465.537 35.5300   4
  -2  -6   8 3774.37 53.0759   1
   2  -6  -8 3681.76 57.8631   4
  -2  -6   7 1334.93 35.3217   1
   2  -6  -7 1323.26 40.6639   4
  -2  -6   6 1662.26 39.4930   1
   2  -6  -6 1679.51 41.7398   4
  -2  -6   6 1550.85 21.8335   4
  -2  -6   5 4653.72 59.1056   1
   2  -6  -5 4547.58 59.8085   4
  -2  -6   5 4532.15 35.6490   4
   2  -6  -4 142.028 23.9725   4
  -2  -6   4 151.727 14.2351   4
  -2  -6   4 116.060 23.0756   1
   2  -6  -4 154.405 10.4224   3
   2  -6  -3 2685.29 45.7615   4
  -2  -6   3 2782.34 32.2665   4
  -2  -6   3 2835.98 45.5539   1
   2  -6  -3 2781.33 25.9430   3
  -2  -6   2 484.513 20.5140   4
   2  -6  -2 465.839 27.4214   4
  -2  -6   2 551.622 28.0792   1
   2  -6  -2 519.809 15.6586   3
  -2  -6   1 3695.61 40.2076   4
   2  -6  -1 3685.87 49.9831   4
   2  -6  -1 3779.21 35.2712   3
  -2  -6   0 61.2573 23.2111   1
   2  -6   0 65.3599 19.9971   4
  -2  -6   0 122.629 19.2393   4
  -2  -6  -1 158.694 23.1021   1
   2  -6   1 191.271 20.5367   4
  -2  -6  -1 218.785 21.6634   4
  -2  -6  -2 2626.07 40.6940   4
   2  -6   2 2706.42 42.1466   4
   2  -6   3 3127.20 43.7600   4
  -2  -6  -3 3129.42 44.7761   4
  -2  -6  -4 42.8999 22.3576   1
  -2  -6  -4 83.8841 22.6517   4
  -2  -6  -5 919.370 31.5521   1
  -2  -6  -5 742.207 32.0088   4
  -2  -6  -6 635.131 30.2040   1
  -2  -6  -6 503.621 31.6432   4
  -2  -6  -7 2549.88 48.1029   4
   2  -6   8 1889.93 37.3565   1
  -2  -6  -8 1757.09 45.5147   4
   2  -6   9 8269.49 68.2452   1
  -2  -6  -9 7827.50 81.3792   4
   2  -6  10 2214.40 38.6976   1
  -2  -6 -10 2070.31 51.7023   4
   2  -6  11 333.253 21.4160   1
  -2  -6 -11 283.241 35.9678   4
   2  -6  11 278.244 26.4398   2
   2  -6  12 1070.74 30.1389   1
  -2  -6 -12 1010.69 42.2093   4
   2  -6  12 978.071 36.7823   2
   2  -6  13 972.368 28.0847   1
  -2  -6 -13 1015.35 47.3164   4
   2  -6  13 968.025 37.8147   2
  -2  -6 -14 833.370 45.2207   4
   2  -6  14 835.823 37.5622   2
  -2  -6 -15 341.133 41.8307   4
   2  -6  15 323.454 31.0389   2
  -2  -6 -16 428.850 43.6347   4
   2  -6  16 440.622 32.6321   2
  -2  -6 -17 63.2016 40.5845   4
   2  -6  17 73.5857 28.1547   2
  -2  -6 -18 470.528 45.4707   4
   2  -6  18 432.081 35.9429   2
  -2  -6 -19 344.784 45.0408   4
   2  -6  19 331.423 34.1878   2
  -2  -6 -20 21.1015 41.8604   4
   2  -6  20 0.31926 30.8183   2
  -2  -6 -21-42.5959 38.8826   4
   2  -6  21-14.9858 31.6318   2
   2  -6  22 303.366 36.8607   2
  -2  -6 -23-2.86052 40.4071   4
   2  -6  23-10.0788 34.6704   2
  -2  -6 -24 130.807 43.1834   4
   2  -6  24 127.196 37.2824   2
  -2  -6 -25-24.8518 44.3087   4
  -2  -6 -26 410.347 58.3464   4
   2  -6  26 425.825 44.1278   2
  -2  -5  28-21.8885 37.3178   2
   2  -5 -28-30.7155 46.2314   4
  -2  -5  27 151.470 39.8095   2
   2  -5 -27 219.282 51.2635   4
  -2  -5  26 216.516 39.6391   2
   2  -5 -26 69.2891 45.2403   4
  -2  -5  25 70.0512 36.0128   2
   2  -5 -25 12.6442 47.1445   4
  -2  -5  24 81.3211 35.3390   2
   2  -5 -24 161.520 43.5369   4
  -2  -5  23 70.3949 33.5784   2
   2  -5 -23-52.3267 42.7749   4
  -2  -5  22 281.961 35.7610   2
   2  -5 -22 315.946 38.4895   4
  -2  -5  21 180.721 33.2279   2
   2  -5 -21 342.262 44.3192   4
  -2  -5  20 127.367 31.6186   2
   2  -5 -20 109.278 39.7897   4
  -2  -5  19 14.7575 27.9932   2
   2  -5 -19-23.9750 37.6104   4
  -2  -5  18 2311.40 54.0560   2
   2  -5 -18 2180.91 60.7810   4
  -2  -5  17 646.570 36.7134   2
  -2  -5  17 630.773 28.6270   1
   2  -5 -17 716.292 44.1180   4
  -2  -5  16 459.933 33.4714   2
  -2  -5  16 562.591 28.2170   1
   2  -5 -16 526.442 42.7350   4
  -2  -5  15 434.132 26.0064   1
   2  -5 -15 494.266 39.6000   4
  -2  -5  14 156.103 27.1918   2
  -2  -5  14 129.504 21.9459   1
   2  -5 -14 162.676 36.0991   4
  -2  -5  13 2343.37 48.2346   2
   2  -5 -13 2498.83 55.4204   4
  -2  -5  13 2357.45 41.5688   1
   2  -5 -12 6962.15 80.3627   4
  -2  -5  12 7494.85 67.3109   1
   2  -5 -11 1957.77 47.8085   4
  -2  -5  11 2198.01 38.7992   1
   2  -5 -10 199.894 30.0724   4
  -2  -5  10 163.400 20.8306   1
   2  -5  -9 2744.50 50.6717   4
  -2  -5   9 2705.69 41.2196   1
   2  -5  -8 1375.61 39.2144   4
  -2  -5   8 1476.03 14.5300   4
   2  -5  -8 1422.78 13.9068   3
  -2  -5   7 8795.55 34.2052   4
   2  -5  -7 8607.81 76.4116   4
  -2  -5   7 8790.60 69.7622   1
   2  -5  -7 8680.69 31.0099   3
  -2  -5   6 3737.62 24.7330   4
   2  -5  -6 3799.77 52.1370   4
  -2  -5   6 3744.74 46.5980   1
   2  -5  -6 3709.34 22.4156   3
  -2  -5   5 5714.39 32.4344   4
   2  -5  -5 5695.25 59.8599   4
  -2  -5   5 5741.30 57.3304   1
   2  -5  -5 5522.43 28.4969   3
   2  -5  -4 3415.54 46.9041   4
  -2  -5   4 3533.85 28.3646   4
   2  -5  -4 3658.81 25.8765   3
   2  -5  -3 9895.89 72.6526   4
  -2  -5   3 9983.41 49.0453   4
  -2  -5   3 9892.61 73.5793   1
   2  -5  -3 10009.0 44.4909   3
  -2  -5   2 5496.73 39.6175   4
   2  -5  -2 5422.50 53.7923   4
   2  -5  -2 5591.93 36.4238   3
  -2  -5   1 2854.34 32.1606   4
   2  -5  -1 2843.92 40.1309   4
  -2  -5   1 2841.01 41.9343   1
   2  -5  -1 2871.05 29.0775   3
   2  -5   0 10236.1 71.4829   4
  -2  -5   0 10282.8 59.6255   4
  -2  -5  -1 1251.16 31.4286   1
  -2  -5  -1 1300.80 27.4329   4
   2  -5   1 1353.91 30.6420   4
  -2  -5  -2 9392.51 71.7621   1
  -2  -5  -2 9067.35 61.8150   4
  -2  -5  -3 3719.31 47.8869   1
  -2  -5  -3 3613.60 43.4515   4
  -2  -5  -4 383.909 22.9871   1
  -2  -5  -4 392.550 24.1455   4
  -2  -5  -5 3427.57 47.0130   1
  -2  -5  -5 3373.24 46.4596   4
  -2  -5  -6 1293.22 34.7212   4
  -2  -5  -7 3643.08 50.3967   4
   2  -5   8 2991.23 39.1044   1
  -2  -5  -8 2965.79 50.2459   4
   2  -5   9 3277.60 39.9437   1
  -2  -5  -9 3480.76 55.9455   4
   2  -5  10 1684.79 30.5488   1
  -2  -5 -10 1719.97 43.8301   4
   2  -5  10 1754.78 38.1811   2
   2  -5  11 1219.21 26.5241   1
  -2  -5 -11 1121.15 41.7636   4
   2  -5  11 1218.29 34.4022   2
   2  -5  12 848.725 23.5305   1
  -2  -5 -12 806.874 40.0128   4
   2  -5  12 791.128 32.7011   2
   2  -5  13 614.599 21.3378   1
   2  -5  13 581.418 30.4773   2
  -2  -5 -14 521.988 40.3049   4
   2  -5  14 517.723 30.8835   2
  -2  -5 -15 262.850 38.7665   4
   2  -5  15 238.442 27.6547   2
  -2  -5 -16 381.716 40.7577   4
   2  -5  16 412.002 31.6790   2
  -2  -5 -17-40.5450 39.9830   4
   2  -5  17 47.3870 27.6578   2
  -2  -5 -18 400.514 40.9567   4
   2  -5  18 377.898 32.8984   2
  -2  -5 -19 146.139 42.4368   4
   2  -5  19 123.583 30.0233   2
  -2  -5 -20 513.049 41.1486   4
   2  -5  20 741.536 39.8697   2
  -2  -5 -21 81.3300 36.3152   4
   2  -5  21 92.6483 32.3533   2
  -2  -5 -22 50.5435 39.1192   4
   2  -5  22 79.5658 32.3903   2
  -2  -5 -23 137.617 41.4278   4
   2  -5  23 118.270 35.5681   2
  -2  -5 -24 257.535 45.3007   4
   2  -5  24 245.651 36.5635   2
  -2  -5 -25 15.4362 45.6048   4
   2  -5  25-10.2967 34.3690   2
  -2  -5 -26 239.713 47.9556   4
   2  -5  26 79.8107 38.0622   2
  -2  -5 -27 231.678 43.4430   4
   2  -5  27 87.2799 39.1220   2
   2  -4 -30 60.0385 38.9003   4
  -2  -4  29 102.170 38.1391   2
   2  -4 -29 99.4966 32.0533   4
  -2  -4  28 174.250 40.4485   2
   2  -4 -28 3.29109 37.5654   4
  -2  -4  27 151.661 36.7649   2
   2  -4 -27 141.300 46.7513   4
  -2  -4  26 308.870 41.3632   2
   2  -4 -26 284.531 48.1180   4
  -2  -4  25 40.4681 32.1038   2
   2  -4 -25-39.4741 40.9247   4
  -2  -4  24-3.16756 33.1562   2
   2  -4 -24-9.25453 42.6148   4
  -2  -4  23 285.410 36.4599   2
   2  -4 -23 316.871 45.3957   4
  -2  -4  22 105.091 31.2071   2
   2  -4 -22 51.6048 38.0187   4
  -2  -4  21 889.333 41.4890   2
   2  -4 -21 817.559 43.7977   4
  -2  -4  20 57.0757 28.1761   2
   2  -4 -20 31.2638 37.4883   4
  -2  -4  19 323.247 32.4575   2
   2  -4 -19 274.586 38.1890   4
  -2  -4  18 201.944 29.6016   2
  -2  -4  18 173.899 23.1502   1
   2  -4 -18 200.869 36.6746   4
  -2  -4  17 917.576 37.5944   2
   2  -4 -17 902.120 42.4895   4
  -2  -4  16 81.7995 25.5378   2
  -2  -4  16 84.4655 21.6966   1
   2  -4 -16 130.238 32.9950   4
  -2  -4  15 99.1309 25.5430   2
   2  -4 -15 104.549 35.1094   4
  -2  -4  15 132.731 21.2610   1
   2  -4 -14 494.341 19.3108   3
  -2  -4  14 520.179 30.3710   2
   2  -4 -14 481.747 35.8333   4
  -2  -4  14 489.827 24.7122   1
   2  -4 -13 3551.29 35.5958   3
  -2  -4  13 3550.43 53.6021   2
   2  -4 -13 3599.25 58.9631   4
  -2  -4  13 3458.14 43.5331   1
   2  -4 -12 772.912 19.0433   3
  -2  -4  12 772.930 30.7345   2
  -2  -4  12 826.045 26.5774   1
   2  -4 -11 1199.60 38.0287   4
  -2  -4  11 1279.42 30.4237   1
   2  -4 -11 1205.66 20.0329   3
   2  -4 -10 5236.68 60.4474   4
  -2  -4  10 5314.63 50.8098   1
   2  -4 -10 5294.45 34.7861   3
   2  -4  -9 1160.49 34.9285   4
  -2  -4   9 1278.63 28.2798   1
   2  -4  -9 1198.69 17.5136   3
  -2  -4   8 12053.6 29.9484   4
   2  -4  -8 12059.7 84.4559   4
  -2  -4   8 12424.4 74.1600   1
   2  -4  -8 12313.2 45.2382   3
   2  -4  -7 14081.3 87.4885   4
   2  -4  -7 14128.0 46.2642   3
   2  -4  -6 6777.30 61.2699   4
  -2  -4   6 6804.81 23.4948   4
  -2  -4   6 6669.64 54.7439   1
   2  -4  -6 6740.20 31.7233   3
   2  -4  -5 4222.06 48.0045   4
  -2  -4   5 4313.73 21.3258   4
   2  -4  -5 4232.17 26.0037   3
   2  -4  -4 10411.4 69.8362   4
  -2  -4   4 10420.0 36.6951   4
  -2  -4   4 10541.9 68.0604   1
   2  -4  -4 10541.4 41.0085   3
   2  -4  -3 6211.78 53.6557   4
  -2  -4   3 6457.74 32.8296   4
  -2  -4   3 6527.54 54.9539   1
   2  -4  -3 6318.68 33.7796   3
  -2  -4   2 1863.05 21.7507   4
   2  -4  -2 1747.84 31.7493   4
  -2  -4   2 1742.36 31.5349   1
   2  -4  -2 1789.87 20.7856   3
   2  -4  -1 28230.9 106.738   4
  -2  -4   1 27744.6 77.8205   4
  -2  -4   1 27951.8 106.329   1
   2  -4  -1 28058.3 78.6745   3
  -2  -4   0 3878.64 33.8724   4
   2  -4   0 3831.27 40.7935   4
  -2  -4  -1 7665.92 57.2894   1
  -2  -4  -1 7626.98 48.7434   4
  -2  -4  -2 597.895 22.6463   1
  -2  -4  -2 721.331 21.6629   4
  -2  -4  -3 7695.36 59.2559   1
  -2  -4  -3 7521.22 53.7743   4
  -2  -4  -4 15.9324 16.1845   1
  -2  -4  -4 8.68972 19.2528   4
  -2  -4  -5 6481.27 55.8647   4
  -2  -4  -6 8830.29 66.4581   4
  -2  -4  -7 547.642 28.6862   4
  -2  -4  -8 7289.11 65.9898   4
   2  -4   8 7043.63 59.2588   2
  -2  -4  -9 5729.06 63.9271   4
   2  -4   9 5848.66 56.4086   2
   2  -4  10 5318.39 42.0654   1
  -2  -4 -10 5313.15 61.9604   4
   2  -4  10 5356.43 55.9078   2
   2  -4  11 334.552 15.5229   1
  -2  -4 -11 272.968 32.2397   4
   2  -4  11 304.938 23.0222   2
   2  -4  12 155.670 13.0668   1
  -2  -4 -12 149.411 31.9160   4
   2  -4  12 151.904 21.9153   2
   2  -4  13 2046.57 26.7654   1
  -2  -4 -13 1894.39 50.3053   4
   2  -4  13 1940.38 40.8470   2
  -2  -4 -14-21.6520 35.5663   4
   2  -4  14 4.87784 22.2379   2
  -2  -4 -15 432.726 41.3300   4
   2  -4  15 470.164 30.2118   2
  -2  -4 -16 362.063 37.2898   4
   2  -4  16 390.137 30.7480   2
  -2  -4 -17 2429.72 59.6798   4
   2  -4  17 2385.42 51.8542   2
  -2  -4 -18 625.006 41.9322   4
   2  -4  18 738.855 37.2747   2
  -2  -4 -19 49.2390 35.2478   4
   2  -4  19 16.6067 27.1190   2
  -2  -4 -20 156.344 37.7127   4
   2  -4  20 90.1610 31.0499   2
  -2  -4 -21 121.074 37.0405   4
   2  -4  21 127.038 31.2067   2
  -2  -4 -22 88.6335 36.2559   4
   2  -4  22 53.9064 31.2684   2
  -2  -4 -23 133.178 41.6127   4
   2  -4  23 124.367 34.3600   2
  -2  -4 -24 58.6599 43.2565   4
   2  -4  24 0.79460 33.0025   2
  -2  -4 -25 13.8668 36.9297   4
   2  -4  25 32.6934 34.1210   2
   2  -4  26 120.403 36.7147   2
  -2  -4 -26 229.896 45.5448   4
  -2  -4 -27 9.99832 36.0801   4
   2  -4  27 51.8830 38.3686   2
  -2  -4 -28 26.9491 44.7320   4
   2  -4  28-7.78035 37.9709   2
   2  -3 -31 82.4366 36.4193   4
   2  -3 -30 30.8803 44.9563   4
   2  -3 -29 91.6080 30.2408   4
  -2  -3  29 45.7799 37.9308   2
   2  -3 -28 28.8120 36.5450   4
  -2  -3  28 54.2673 37.7469   2
   2  -3 -27 223.117 40.1576   4
  -2  -3  27 236.481 39.5574   2
   2  -3 -26 20.7349 39.2798   4
  -2  -3  26-40.7450 34.7543   2
   2  -3 -25 45.1379 33.7902   4
  -2  -3  25 29.4496 31.4817   2
   2  -3 -24 29.5401 39.8348   4
  -2  -3  24 57.3148 32.0688   2
   2  -3 -23 42.9641 38.1832   4
  -2  -3  23 93.6279 31.1911   2
   2  -3 -22 236.767 39.0362   4
  -2  -3  22 201.127 32.9249   2
   2  -3 -21 164.593 36.0744   4
  -2  -3  21 124.310 30.7833   2
   2  -3 -20 680.074 37.8688   4
  -2  -3  20 510.181 34.2530   2
   2  -3 -19 1634.58 51.1300   4
  -2  -3  19 1593.01 44.6192   2
   2  -3 -18 861.872 30.6631   3
  -2  -3  18 879.083 37.8770   2
   2  -3 -18 784.847 42.5109   4
  -2  -3  18 875.314 28.3624   1
   2  -3 -17 1821.16 36.4330   3
  -2  -3  17 1763.16 44.1489   2
   2  -3 -17 1819.52 51.6576   4
  -2  -3  17 1865.45 36.3771   1
   2  -3 -16 110.179 20.0481   3
  -2  -3  16 98.8946 26.1988   2
   2  -3 -16 72.5041 30.7045   4
  -2  -3  16 99.1733 20.6355   1
   2  -3 -15 386.943 21.5594   3
  -2  -3  15 433.172 27.5429   2
   2  -3 -15 425.927 33.8334   4
  -2  -3  15 420.815 22.9309   1
   2  -3 -14 1546.78 29.8359   3
  -2  -3  14 1533.03 38.2167   2
   2  -3 -14 1528.98 43.3816   4
  -2  -3  14 1531.38 31.2584   1
   2  -3 -13 81.4860 16.0969   3
  -2  -3  13 91.2113 22.1438   2
   2  -3 -13 124.023 29.5905   4
  -2  -3  13 86.1427 18.7578   1
   2  -3 -12 1854.76 28.3934   3
  -2  -3  12 1822.31 37.1446   2
  -2  -3  12 1813.93 31.8627   1
   2  -3 -12 1799.47 41.0160   4
  -2  -3  11 1126.10 30.3314   2
   2  -3 -11 1193.96 35.7058   4
  -2  -3  11 1120.19 26.7155   1
   2  -3 -10 6685.61 43.6715   3
  -2  -3  10 6525.15 60.4607   2
   2  -3 -10 6566.88 63.3606   4
  -2  -3  10 6841.43 51.7709   1
   2  -3  -9 24309.5 110.418   4
  -2  -3   9 23825.1 93.6537   1
   2  -3  -9 24141.1 75.1905   3
   2  -3  -8 201.730 23.0951   4
   2  -3  -8 156.686 12.4516   3
   2  -3  -7 18066.2 90.3289   4
  -2  -3   7 18181.0 79.7145   1
   2  -3  -7 18136.8 58.2241   3
   2  -3  -6 21167.0 94.3527   4
  -2  -3   6 21160.5 84.8706   1
   2  -3  -6 21375.5 59.4885   3
  -2  -3   5 15558.3 71.7891   1
   2  -3  -5 15904.0 50.1610   3
   2  -3  -4 2754.64 36.1638   4
   2  -3  -4 2591.81 21.8074   3
  -2  -3   3 14433.9 35.4435   4
   2  -3  -3 14378.1 71.3978   4
  -2  -3   3 14579.8 68.3561   1
   2  -3  -3 14397.0 47.5339   3
   2  -3  -2 12450.8 65.6027   4
  -2  -3   2 12807.2 65.1644   1
   2  -3  -2 12524.6 46.3383   3
  -2  -3   1 2578.40 22.4244   4
   2  -3  -1 2613.42 24.4751   3
  -2  -3   0 7339.03 39.3912   4
   2  -3   0 7111.73 40.3866   3
  -2  -3  -1 9209.00 47.5671   4
  -2  -3  -1 10373.7 58.1553   1
  -2  -3  -2 4054.63 35.7542   4
  -2  -3  -2 4110.00 38.0028   1
  -2  -3  -3 2992.17 34.0880   4
  -2  -3  -3 3052.92 33.3509   1
  -2  -3  -4 4478.55 41.4244   4
  -2  -3  -4 4649.12 40.4801   1
  -2  -3  -5 153.009 19.3958   4
  -2  -3  -5 110.984 15.3648   1
  -2  -3  -6 3484.82 41.3638   4
   2  -3   6 3609.39 37.6482   2
  -2  -3  -7 2351.19 38.0475   4
   2  -3   7 2358.49 33.3079   2
  -2  -3  -8 9639.76 71.5297   4
   2  -3   8 9852.70 48.1650   1
   2  -3   9 17744.3 88.9333   2
  -2  -3  -9 17694.9 98.9584   4
   2  -3  10 34.2023 16.9948   2
   2  -3  10 18.7507 9.25656   1
  -2  -3 -10 9.06943 25.2227   4
  -2  -3 -11 533.720 19.4202   3
   2  -3  11 614.240 25.0545   2
   2  -3  11 553.996 13.5238   1
  -2  -3 -11 534.308 32.3148   4
  -2  -3 -12 4385.49 42.3897   3
   2  -3  12 4642.12 53.9843   2
   2  -3  12 4689.22 30.7245   1
  -2  -3 -12 4531.02 60.8028   4
  -2  -3 -13 318.506 19.9358   3
   2  -3  13 298.178 22.6585   2
   2  -3  13 352.186 11.7951   1
  -2  -3 -13 356.569 34.0656   4
  -2  -3 -14 331.688 21.1130   3
   2  -3  14 394.192 26.4605   2
  -2  -3 -14 362.696 35.2567   4
  -2  -3 -15 569.341 25.0897   3
   2  -3  15 570.459 29.8787   2
  -2  -3 -15 540.602 37.1017   4
  -2  -3 -16 479.783 24.9227   3
   2  -3  16 496.735 30.5850   2
  -2  -3 -16 463.820 36.8775   4
  -2  -3 -17 328.521 24.5519   3
   2  -3  17 364.916 30.4879   2
  -2  -3 -17 343.171 35.3876   4
  -2  -3 -18 374.097 26.2008   3
   2  -3  18 398.493 31.8757   2
  -2  -3 -19 208.118 35.9385   4
   2  -3  19 158.476 29.4258   2
   2  -3  20 174.967 30.3905   2
  -2  -3 -20 181.840 38.2437   4
  -2  -3 -21 44.9094 38.3221   4
   2  -3  21 23.4711 30.9160   2
  -2  -3 -22 86.3684 38.7059   4
   2  -3  22 45.7238 31.4051   2
  -2  -3 -23 34.7147 35.3844   4
   2  -3  23-10.1802 32.0763   2
  -2  -3 -24 93.0360 40.8020   4
   2  -3  24 93.0784 34.9109   2
  -2  -3 -25 68.0726 36.9483   4
   2  -3  25 119.765 36.9616   2
  -2  -3 -26 102.933 44.2040   4
   2  -3  26 182.163 38.1924   2
  -2  -3 -27 136.165 45.0263   4
   2  -3  27 99.8984 38.3272   2
   2  -3  28 14.2477 39.6267   2
  -2  -3 -28 163.796 40.4417   4
   2  -3  29 139.991 40.5788   2
  -2  -3 -29 96.9681 46.2270   4
  -2  -2  30-64.6681 37.7405   2
  -2  -2  29 43.9643 39.3597   2
   2  -2 -29 36.9063 38.8881   4
  -2  -2  28 139.715 38.8481   2
   2  -2 -28 108.226 42.0820   4
  -2  -2  27 96.8043 37.7329   2
   2  -2 -27 14.2813 32.5917   4
  -2  -2  26 124.964 35.4981   2
   2  -2 -26 78.5488 32.6951   4
  -2  -2  25 168.500 36.3332   2
   2  -2 -25 168.209 35.3040   4
  -2  -2  24 231.910 34.5846   2
   2  -2 -24 168.544 38.3720   4
   2  -2 -23 49.5086 27.2820   3
  -2  -2  23 115.566 31.5958   2
   2  -2 -23 81.8960 35.1688   4
   2  -2 -22 53.7197 27.3008   3
  -2  -2  22 82.3460 29.0436   2
   2  -2 -22 26.8126 35.7473   4
   2  -2 -21 1370.46 41.7610   3
  -2  -2  21 1442.55 45.3754   2
   2  -2 -21 1445.41 50.1628   4
   2  -2 -20 216.299 27.5333   3
  -2  -2  20 260.047 31.8399   2
   2  -2 -20 221.401 35.7654   4
   2  -2 -19 239.654 27.6965   3
  -2  -2  19 219.579 30.6467   2
   2  -2 -19 276.625 36.1384   4
   2  -2 -18 1215.50 36.2635   3
  -2  -2  18 1252.90 39.6642   2
  -2  -2  18 1306.03 29.8372   1
   2  -2 -18 1273.58 43.8052   4
   2  -2 -17 179.468 23.8103   3
  -2  -2  17 229.527 27.9846   2
  -2  -2  17 250.548 21.6309   1
   2  -2 -17 181.091 30.7968   4
   2  -2 -16 2153.45 47.8903   4
  -2  -2  16 2296.00 44.7993   2
   2  -2 -16 2215.32 39.8103   3
   2  -2 -15 4409.63 50.8380   3
  -2  -2  15 4328.54 56.2635   2
   2  -2 -15 4380.85 58.9243   4
  -2  -2  15 4557.40 45.9162   1
   2  -2 -14 1341.66 30.7259   3
  -2  -2  14 1299.39 34.1665   2
  -2  -2  14 1245.95 28.4128   1
   2  -2 -13 655.941 23.4735   3
  -2  -2  13 707.877 26.9641   2
  -2  -2  13 731.560 22.8839   1
   2  -2 -12 914.263 24.1556   3
  -2  -2  12 857.500 27.3300   2
   2  -2 -12 942.858 31.2627   4
  -2  -2  12 875.869 23.4373   1
   2  -2 -11 1214.52 25.3022   3
  -2  -2  11 1146.39 29.0826   2
   2  -2 -11 1248.10 31.9538   4
  -2  -2  11 1304.07 25.9145   1
   2  -2 -10 18702.3 76.8923   3
   2  -2 -10 19137.7 95.2088   4
  -2  -2  10 18918.7 78.8001   1
   2  -2  -9 17658.2 70.3887   3
  -2  -2   9 17408.2 85.0038   2
   2  -2  -9 17301.1 87.1506   4
  -2  -2   9 17778.0 74.0857   1
   2  -2  -8 1429.95 22.5110   3
  -2  -2   8 1549.85 27.9472   2
   2  -2  -8 1477.85 30.6164   4
  -2  -2   8 1518.29 26.3378   1
   2  -2  -7 7212.47 40.8092   3
   2  -2  -7 7182.13 53.9934   4
   2  -2  -6 32225.9 79.1914   3
  -2  -2   6 32759.2 93.7459   1
   2  -2  -5 39869.1 82.6564   3
   2  -2  -5 39981.5 111.450   4
   2  -2  -4 1009.94 16.9164   3
   2  -2  -4 979.768 23.0965   4
   2  -2  -3 9389.22 38.5185   3
  -2  -2   3 9595.13 49.3516   1
   2  -2  -3 9243.58 52.0523   4
  -2  -2   2 8862.22 24.7364   4
   2  -2  -2 8764.17 48.9615   4
  -2  -2   2 9032.73 47.0867   1
   2  -2  -2 9024.73 37.8868   3
  -2  -2   1 6291.03 26.8263   4
  -2  -2   1 6127.51 39.8484   1
   2  -2  -1 6278.20 33.1401   3
  -2  -2   0 33332.8 68.4521   4
   2  -2   0 32491.6 76.4973   3
  -2  -2  -1 497.152 16.3480   4
  -2  -2  -1 320.440 15.1389   1
  -2  -2  -2 17647.4 62.3391   4
  -2  -2  -2 17940.8 63.0445   1
  -2  -2  -3 2159.73 28.2836   4
  -2  -2  -3 2492.74 26.3893   1
   2  -2   4 4493.48 33.4312   2
  -2  -2  -4 4426.11 39.4303   4
  -2  -2  -4 4626.45 33.1477   1
   2  -2   5 1927.99 24.8748   2
  -2  -2  -5 1897.33 30.3773   4
   2  -2   6 3978.48 35.6519   2
  -2  -2  -6 4207.26 42.8921   4
  -2  -2  -6 4036.41 31.7707   1
   2  -2   7 20799.3 81.7153   2
   2  -2   7 20966.1 53.6580   1
  -2  -2  -7 20804.2 91.4832   4
  -2  -2  -8 14894.9 64.9198   3
   2  -2   8 14461.7 73.6255   2
   2  -2   8 14741.1 42.9957   1
  -2  -2  -8 14890.9 82.5607   4
  -2  -2  -9 10724.0 59.4277   3
   2  -2   9 10348.7 65.4585   2
   2  -2   9 10666.7 35.3234   1
  -2  -2  -9 10634.3 74.1550   4
  -2  -2 -10 66.1515 15.7581   3
   2  -2  10 83.9585 16.9049   2
   2  -2  10 87.5174 6.76282   1
  -2  -2 -10 55.6308 23.8881   4
  -2  -2 -11 2327.04 33.8828   3
   2  -2  11 2329.02 37.3565   2
  -2  -2 -11 2233.62 41.6088   4
  -2  -2 -12 134.183 17.5120   3
   2  -2  12 158.583 20.4935   2
   2  -2  12 149.903 7.10261   1
  -2  -2 -12 180.864 26.9750   4
  -2  -2 -13 957.630 26.8624   3
   2  -2  13 959.673 30.6023   2
   2  -2  13 987.672 9.86879   1
  -2  -2 -13 1004.16 35.9997   4
  -2  -2 -14 694.961 26.4405   3
   2  -2  14 750.149 30.2456   2
  -2  -2 -14 710.185 36.0165   4
  -2  -2 -15 1528.44 34.5696   3
   2  -2  15 1557.38 38.7190   2
  -2  -2 -15 1494.16 45.0921   4
  -2  -2 -16 1075.97 32.4798   3
   2  -2  16 1152.67 37.1837   2
  -2  -2 -16 1085.87 42.4735   4
  -2  -2 -17 464.527 28.6351   3
  -2  -2 -17 402.741 38.3376   4
   2  -2  17 462.893 31.2659   2
  -2  -2 -18 15.8355 22.9384   3
   2  -2  18 25.5054 25.7098   2
  -2  -2 -18 60.7497 35.0234   4
  -2  -2 -19 170.182 26.9646   3
   2  -2  19 228.837 30.5979   2
  -2  -2 -19 199.409 36.5978   4
  -2  -2 -20 309.895 29.5511   3
  -2  -2 -20 317.673 36.7711   4
   2  -2  20 331.077 32.4556   2
  -2  -2 -21 162.709 28.1765   3
   2  -2  21 136.935 32.2106   2
  -2  -2 -21 129.371 36.2691   4
  -2  -2 -22 105.476 28.6935   3
  -2  -2 -22 47.3664 33.1183   4
   2  -2  22 124.230 31.7080   2
  -2  -2 -23 100.668 35.5284   4
   2  -2  23 56.2605 32.8613   2
  -2  -2 -24 2.22146 40.4340   4
   2  -2  24 8.38431 32.9517   2
   2  -2  25 256.329 39.3217   2
  -2  -2 -25 227.368 39.3066   4
  -2  -2 -26 62.7612 37.1934   4
   2  -2  26 24.5740 33.8654   2
   2  -2  27 629.152 48.5243   2
  -2  -2 -27 558.421 52.2434   4
   2  -2  28 229.421 44.0952   2
  -2  -2 -28 92.8201 29.8757   4
   2  -2  29 101.894 41.9099   2
  -2  -2 -29 68.6983 27.8391   4
  -2  -2 -30 81.1563 35.3667   4
  -2  -1  30 28.9752 40.0963   2
  -2  -1  29 91.2693 37.9158   2
  -2  -1  28 63.6973 38.6693   2
  -2  -1  27 3.74338 34.9896   2
   2  -1 -27 13.2278 32.6085   4
   2  -1 -26-11.3471 32.2555   3
  -2  -1  26-1.93882 33.2550   2
   2  -1 -26 51.4087 35.4854   4
   2  -1 -25 152.455 33.0186   3
  -2  -1  25 129.287 34.9071   2
   2  -1 -25 183.533 31.9093   4
   2  -1 -24 132.942 31.8570   3
  -2  -1  24 105.066 32.0863   2
   2  -1 -24 70.5707 31.7669   4
   2  -1 -23-24.9118 29.0309   3
  -2  -1  23 46.6943 30.6147   2
   2  -1 -23 22.1904 27.8621   4
   2  -1 -22 267.843 32.2328   3
  -2  -1  22 266.080 32.1331   2
   2  -1 -22 329.372 32.7535   4
   2  -1 -21 129.405 27.9914   3
  -2  -1  21 95.3715 29.3601   2
   2  -1 -21 141.257 31.9960   4
   2  -1 -20 258.034 30.5916   3
  -2  -1  20 204.400 29.7344   2
   2  -1 -20 204.084 34.9549   4
   2  -1 -19 681.296 34.9627   3
  -2  -1  19 755.604 36.0308   2
  -2  -1  19 755.578 25.0255   1
   2  -1 -19 791.733 38.7776   4
   2  -1 -18 267.443 28.6616   3
  -2  -1  18 194.081 27.8317   2
  -2  -1  18 255.487 20.4000   1
   2  -1 -18 238.298 33.5222   4
   2  -1 -17 12661.7 93.2210   3
  -2  -1  17 12573.4 94.7564   2
  -2  -1  17 12667.2 73.6208   1
   2  -1 -17 12445.8 94.4053   4
   2  -1 -16 977.376 33.5504   3
  -2  -1  16 962.344 34.1888   2
  -2  -1  16 1069.35 26.1892   1
   2  -1 -16 988.640 34.5440   4
   2  -1 -15 2748.29 43.9498   3
  -2  -1  15 2822.82 45.4556   2
  -2  -1  15 2895.08 36.3096   1
   2  -1 -15 2816.33 48.4234   4
   2  -1 -14 236.442 21.7283   3
  -2  -1  14 243.333 21.9998   2
  -2  -1  14 244.844 18.3988   1
   2  -1 -14 207.061 25.5568   4
   2  -1 -13 3392.99 43.5342   3
  -2  -1  13 3271.12 43.8863   2
  -2  -1  13 3337.93 36.8792   1
   2  -1 -13 3328.84 45.5005   4
   2  -1 -12 1110.91 27.7828   3
  -2  -1  12 1070.73 27.1253   2
   2  -1 -12 1023.97 29.3701   4
  -2  -1  12 1060.86 23.3958   1
   2  -1 -11 6140.76 51.3152   3
  -2  -1  11 5932.67 51.7176   2
   2  -1 -11 5903.96 52.8273   4
  -2  -1  11 5968.23 45.0274   1
   2  -1 -10 21782.2 88.9032   3
  -2  -1  10 21743.9 92.5241   2
   2  -1 -10 21736.0 93.1904   4
   2  -1  -9 4351.66 40.3030   3
  -2  -1   9 4257.39 40.8709   2
   2  -1  -9 4349.00 42.7659   4
  -2  -1   9 4526.52 37.4376   1
   2  -1  -8 3923.05 37.1500   3
  -2  -1   8 3737.61 36.7221   2
   2  -1  -8 3919.36 38.4174   4
  -2  -1   8 3652.24 34.3789   1
   2  -1  -7 10941.6 54.1419   3
  -2  -1   7 11142.2 56.5486   2
  -2  -1   7 10935.6 52.9190   1
   2  -1  -6 6102.28 39.0137   3
  -2  -1   6 5895.49 40.0885   2
  -2  -1   6 6005.27 39.3360   1
   2  -1  -6 6155.15 42.2463   4
   2  -1  -5 13149.2 52.3394   3
  -2  -1   5 12954.8 53.9159   1
   2  -1  -5 13051.0 57.2289   4
   2  -1  -4 74181.9 113.803   3
   2  -1  -4 74678.7 125.511   4
   2  -1  -3 26789.5 65.2707   3
  -2  -1   3 27398.8 70.9957   1
   2  -1  -3 27068.8 74.1313   4
  -2  -1   2 43816.2 87.0013   1
   2  -1  -2 43875.5 80.7773   3
  -2  -1   1 33464.1 55.3402   4
   2  -1  -1 33735.1 69.9544   3
  -2  -1   0 164320. 140.020   4
  -2  -1   0 164310. 154.725   1
   2  -1   1 15609.5 52.4581   3
  -2  -1  -1 15328.2 47.1211   1
   2  -1   1 15708.2 34.8203   2
  -2  -1  -2 44773.3 78.0518   1
   2  -1   2 44933.6 70.2020   2
  -2  -1  -3 46935.8 77.8482   1
  -2  -1  -3 46396.4 100.001   4
   2  -1   3 46793.6 81.9775   2
  -2  -1  -4 4967.60 26.4563   1
  -2  -1  -4 5216.13 39.1026   4
   2  -1   4 5103.46 31.6842   2
  -2  -1  -5 8673.13 45.7889   3
   2  -1   5 9028.84 45.8900   2
  -2  -1  -5 8904.22 33.6865   1
  -2  -1  -5 8960.62 53.0418   4
   2  -1   6 21225.3 74.0468   2
  -2  -1  -6 20917.3 74.6017   3
   2  -1   7 15507.2 68.4349   2
  -2  -1  -7 15604.9 44.7999   1
  -2  -1  -7 15637.3 76.3378   4
  -2  -1  -7 15348.5 68.2703   3
   2  -1   8 7686.45 52.5428   2
  -2  -1  -8 7737.99 51.5137   3
  -2  -1  -8 7834.57 59.1070   4
  -2  -1  -9 22282.1 89.6559   3
   2  -1   9 21773.0 91.0554   2
  -2  -1  -9 22001.3 99.0095   4
  -2  -1 -10 27677.9 106.417   3
   2  -1  10 27631.9 106.412   2
  -2  -1 -11 5019.30 49.5229   3
   2  -1  11 4942.52 49.8382   2
  -2  -1 -11 4829.56 55.0194   4
  -2  -1 -12 7754.72 62.6396   3
   2  -1  12 7554.85 62.9942   2
  -2  -1 -12 7489.25 68.1472   4
  -2  -1 -13 463.238 23.3521   3
   2  -1  13 538.756 25.7883   2
  -2  -1 -13 508.425 30.8808   4
  -2  -1 -14 3805.09 49.5935   3
   2  -1  14 3673.58 50.3150   2
  -2  -1 -14 3825.05 54.6064   4
  -2  -1 -15 1041.89 32.2519   3
  -2  -1 -15 1016.33 37.5686   4
  -2  -1 -16 2110.15 42.9790   3
  -2  -1 -16 2125.75 48.2464   4
   2  -1  16 2259.58 45.8862   2
  -2  -1 -17 59.3807 23.3694   3
   2  -1  17 74.3969 28.4607   2
  -2  -1 -17 109.069 32.4799   4
  -2  -1 -18 893.649 36.4625   3
   2  -1  18 883.424 38.4026   2
  -2  -1 -18 886.164 39.1031   4
  -2  -1 -19 693.470 35.0317   3
   2  -1  19 623.182 36.1000   2
  -2  -1 -19 708.154 39.9809   4
  -2  -1 -20 277.596 30.8817   3
  -2  -1 -20 215.039 35.9496   4
   2  -1  20 305.613 33.7170   2
  -2  -1 -21 25.4617 27.5019   3
   2  -1  21 85.2192 31.7757   2
  -2  -1 -21 55.5091 33.2142   4
  -2  -1 -22 234.349 33.4130   3
   2  -1  22 197.315 33.1617   2
  -2  -1 -22 199.343 35.8419   4
  -2  -1 -23 306.993 35.7916   3
   2  -1  23 361.654 37.6324   2
  -2  -1 -23 319.563 40.4390   4
   2  -1  24 140.302 38.2865   2
  -2  -1 -24 74.4378 35.3167   4
  -2  -1 -25-33.0639 33.2252   3
   2  -1  25 5.69063 34.9060   2
  -2  -1 -26 367.185 39.9672   3
   2  -1  26 436.340 43.1056   2
  -2  -1 -26 400.385 35.2134   4
   2  -1  27 138.556 41.7375   2
  -2  -1 -27 202.491 36.8192   4
  -2  -1 -28 0.27555 42.0209   4
   2  -1  28 111.662 42.1780   2
   2  -1  29 257.943 46.4873   2
  -2  -1 -29 269.230 41.1204   4
   2  -1  30 29.3383 41.8906   2
  -2  -1 -30 15.0237 18.0224   4
  -2  -1 -31 50.0051 27.1434   4
  -2   0  30 27.1309 40.7860   2
   2   0 -29 11.0007 37.4010   3
  -2   0  29 15.9261 39.4248   2
   2   0 -28 100.015 36.8922   3
  -2   0  28 119.570 38.1567   2
   2   0 -27 127.595 37.0895   3
  -2   0  27 21.3558 36.0726   2
   2   0 -26-13.9562 33.5435   3
  -2   0  26 1.67529 34.6365   2
   2   0 -25 331.422 38.4803   3
  -2   0  25 244.623 36.5692   2
   2   0 -24 87.4279 31.6270   3
  -2   0  24 107.800 33.0063   2
   2   0 -24 62.7838 28.3241   4
   2   0 -23 87.2364 33.4437   3
  -2   0  23 55.2847 33.2799   2
   2   0 -23 94.0878 31.7402   4
   2   0 -22 32.1588 30.5412   3
  -2   0  22-5.42488 28.3576   2
   2   0 -22 7.31480 27.5824   4
   2   0 -21 647.022 37.0963   3
  -2   0  21 747.044 37.3383   2
   2   0 -21 683.504 35.9211   4
   2   0 -20 73.8838 29.6465   3
  -2   0  20 35.4154 29.5047   2
   2   0 -20 54.5893 24.8298   4
   2   0 -19 1011.08 39.2593   3
  -2   0  19 1011.56 39.5197   2
   2   0 -19 968.100 37.4095   4
   2   0 -18 4924.95 67.2273   3
  -2   0  18 5185.36 65.7054   2
  -2   0  18 5162.30 50.5804   1
   2   0 -18 4987.98 62.0480   4
   2   0 -17 670.969 35.4764   3
  -2   0  17 710.783 35.2853   2
  -2   0  17 742.851 24.7564   1
   2   0 -17 675.418 33.5738   4
   2   0 -16 1407.88 39.7919   3
  -2   0  16 1311.52 36.3601   2
  -2   0  16 1401.55 28.6645   1
   2   0 -16 1328.92 35.8147   4
   2   0 -15 56.1475 24.1184   3
  -2   0  15 68.6258 22.0550   2
  -2   0  15 94.3017 17.1043   1
   2   0 -15 99.3111 22.9765   4
   2   0 -14 1440.75 34.9787   3
  -2   0  14 1285.04 31.8345   2
  -2   0  14 1304.26 26.4800   1
   2   0 -14 1360.61 32.7878   4
   2   0 -13 1238.48 32.8876   3
  -2   0  13 1193.17 29.7837   2
  -2   0  13 1242.55 25.0196   1
   2   0 -13 1219.23 29.7206   4
   2   0 -12 67.7073 20.2142   3
  -2   0  12 61.6768 17.9121   2
  -2   0  12 53.6741 14.8871   1
   2   0 -12 53.6867 18.3182   4
   2   0 -11 1003.39 27.4517   3
  -2   0  11 1070.01 25.9599   2
  -2   0  11 1059.04 22.4399   1
   2   0 -11 967.288 24.9946   4
   2   0 -10 3194.23 39.4592   3
  -2   0  10 3093.43 37.0473   2
  -2   0  10 3112.16 32.4279   1
   2   0 -10 3128.54 35.2516   4
   2   0  -9 8958.80 59.0540   3
  -2   0   9 9070.09 55.4176   2
  -2   0   9 8809.05 50.4798   1
   2   0  -9 8694.24 51.7324   4
   2   0  -8 29935.1 99.5412   3
  -2   0   8 30240.5 91.9150   2
  -2   0   8 29933.4 87.6395   1
   2   0  -8 29565.9 87.1352   4
   2   0  -7 15870.2 70.5131   3
  -2   0   7 15885.9 63.1646   2
  -2   0   7 15946.3 63.2630   1
   2   0  -7 16196.7 61.4916   4
   2   0  -6 108490. 168.288   3
  -2   0   6 109040. 148.249   2
  -2   0   6 108542. 156.179   1
   2   0  -6 109657. 143.369   4
   2   0  -5 6231.36 40.6435   3
  -2   0   5 6262.93 34.0828   2
   2   0  -5 6295.06 34.2632   4
  -2   0   5 6191.24 37.8514   1
   2   0  -4 44819.1 95.0273   3
  -2   0   4 45104.1 92.3614   1
   2   0  -3 16089.0 54.6825   3
   2   0  -3 15926.7 45.1975   4
  -2   0   2 26155.8 59.0884   4
  -2   0   2 26459.1 63.7987   1
   2   0  -2 26786.0 65.4872   3
  -2   0   1 95340.9 110.703   4
   2   0  -1 95608.7 117.215   3
   2   0   0 3661.11 25.1788   3
  -2   0   0 3559.82 22.6426   1
  -2   0  -1 19494.3 57.2697   4
   2   0   1 19243.5 53.6702   3
   2   0   1 19586.3 39.0667   2
  -2   0  -2 123691. 147.348   4
   2   0   2 122438. 141.207   3
  -2   0  -2 122887. 105.445   1
   2   0   2 123290. 113.626   2
  -2   0  -3 12130.1 52.3179   4
   2   0   3 11909.8 41.8233   2
   2   0   3 12281.0 48.3779   3
  -2   0  -3 12389.4 30.5280   1
   2   0   4 23833.1 65.6271   2
  -2   0  -4 24065.8 76.8298   4
  -2   0  -4 23675.2 37.3647   1
  -2   0  -4 23335.2 76.3906   3
  -2   0  -5 33773.9 94.7520   3
  -2   0  -5 33108.7 95.4890   4
  -2   0  -6 2996.09 33.2652   3
  -2   0  -6 3094.96 34.1100   4
   2   0   6 2871.40 30.3357   2
  -2   0  -7 11712.8 64.7040   4
   2   0   7 11934.2 60.1250   2
  -2   0  -8 2878.18 37.0146   4
   2   0   8 3024.70 34.7152   2
  -2   0  -9 20373.8 91.8867   3
   2   0   9 20236.9 86.8523   2
  -2   0 -10 6309.31 55.3574   3
  -2   0 -10 6324.91 56.6964   4
   2   0  10 6353.79 53.2876   2
  -2   0 -11 1042.53 29.1677   3
   2   0  11 1081.22 28.2823   2
  -2   0 -12 3717.04 47.2024   3
  -2   0 -12 3618.83 47.8463   4
  -2   0 -13 97.0359 22.2612   3
  -2   0 -13 114.977 24.7452   4
   2   0  13 150.029 22.9019   2
  -2   0 -14 127.783 23.5763   3
   2   0  14 108.651 23.4360   2
  -2   0 -14 162.216 24.6962   4
  -2   0 -15 39.9572 26.8755   4
  -2   0 -15 31.1919 24.0261   3
   2   0  15 22.1824 25.3686   2
  -2   0 -16 6990.27 74.6405   3
  -2   0 -16 7023.13 75.2391   4
  -2   0 -17 6048.85 71.3940   3
  -2   0 -17 5962.38 73.2848   4
   2   0  17 6083.60 72.7545   2
  -2   0 -18 3350.52 58.0493   3
  -2   0 -18 3375.10 58.8180   4
   2   0  18 3546.55 59.7926   2
  -2   0 -19 7289.47 84.3435   3
  -2   0 -19 7117.96 80.9993   4
  -2   0 -20 43.2615 26.5219   4
  -2   0 -20 53.7374 30.0098   3
   2   0  20 92.2113 32.3048   2
  -2   0 -21 697.451 38.9241   3
   2   0  21 728.327 40.3063   2
  -2   0 -21 675.801 34.7797   4
  -2   0 -22 1.35441 29.1720   4
  -2   0 -22-13.9265 30.5592   3
   2   0  22 43.5518 34.6505   2
  -2   0 -23 246.489 34.9939   3
   2   0  23 334.795 38.0324   2
  -2   0 -23 232.877 35.7251   4
  -2   0 -24 89.2967 35.2504   4
   2   0  24 31.9087 35.1957   2
  -2   0 -24 42.3949 34.5515   3
   2   0  25 1593.70 57.1589   2
  -2   0 -25 1582.00 57.1137   3
   2   0  26-4.01595 40.4344   2
  -2   0 -26 50.0797 25.5481   4
  -2   0 -26 33.9240 37.4853   3
   2   0  27 23.5371 40.4907   2
  -2   0 -27-34.0197 24.2234   4
  -2   0 -27 6.27807 36.8264   3
   2   0  28 175.554 43.5856   2
  -2   0 -28 272.094 42.4525   4
  -2   0 -28 307.313 43.2578   3
  -2   0 -29 101.649 24.8688   4
  -2   0 -29 151.448 39.4504   3
   2   0  30 107.923 44.3596   2
  -2   0 -30 33.4672 17.0054   4
   2   1 -32 32.9895 40.5155   3
  -2   1  30 8.65882 40.3076   2
   2   1 -30 55.3564 38.9916   3
  -2   1  29 69.3949 41.2055   2
   2   1 -29 175.795 39.8091   3
  -2   1  28 24.5397 39.2642   2
   2   1 -28-7.21213 35.5057   3
  -2   1  27 31.0893 39.1439   2
   2   1 -27 65.2765 34.9108   3
  -2   1  26 23.5298 35.5751   2
   2   1 -26 11.6779 32.7659   3
  -2   1  25 148.511 37.3743   2
   2   1 -25 158.242 35.2356   3
  -2   1  24 47.3746 33.4334   2
   2   1 -24 63.6644 33.3322   3
  -2   1  23 70.0974 32.3083   2
   2   1 -23 28.1798 32.6121   3
  -2   1  22 303.056 35.3822   2
   2   1 -22 256.478 28.5381   4
   2   1 -22 320.656 36.1014   3
  -2   1  21 153.688 32.4600   2
   2   1 -21 139.035 26.5732   4
   2   1 -21 149.799 34.1345   3
  -2   1  20 230.119 31.3944   2
   2   1 -20 218.079 25.9495   4
   2   1 -20 233.030 34.1219   3
  -2   1  19 701.453 36.8685   2
  -2   1  19 738.452 26.0202   1
   2   1 -19 763.872 32.3518   4
   2   1 -19 801.895 38.3814   3
  -2   1  18 221.076 29.8916   2
   2   1 -18 180.733 32.1294   3
  -2   1  18 231.013 20.0898   1
   2   1 -18 267.754 28.5287   4
   2   1 -17 12790.3 101.388   3
  -2   1  17 12368.7 94.6417   2
  -2   1  17 12648.0 76.8136   1
   2   1 -17 12771.9 85.1399   4
   2   1 -16 1025.22 39.0604   3
  -2   1  16 1023.98 34.4598   2
  -2   1  16 1041.92 27.2303   1
   2   1 -16 976.233 30.4079   4
   2   1 -15 2789.59 49.4537   3
  -2   1  15 2838.95 45.5512   2
  -2   1  15 2968.07 38.3890   1
   2   1 -15 2895.35 41.1195   4
   2   1 -14 244.416 26.0863   3
  -2   1  14 214.263 23.5195   2
  -2   1  14 259.022 18.6126   1
   2   1 -14 210.601 20.7059   4
   2   1 -13 3279.38 49.1533   3
  -2   1  13 3221.31 44.0003   2
  -2   1  13 3381.85 39.1065   1
   2   1 -13 3325.34 38.8150   4
   2   1 -12 1043.19 31.0986   3
  -2   1  12 1044.29 27.1792   2
  -2   1  12 1018.13 23.7595   1
   2   1 -12 1019.45 24.1872   4
   2   1 -11 5901.58 57.4278   3
  -2   1  11 6015.62 50.9516   2
  -2   1  11 6056.13 47.1059   1
   2   1 -11 5829.13 43.4568   4
   2   1 -10 21423.2 99.6732   3
  -2   1  10 21354.2 88.7985   2
   2   1  -9 4346.68 46.4869   3
  -2   1   9 4335.74 40.0475   2
  -2   1   9 4437.99 38.4534   1
   2   1  -9 4446.02 33.4040   4
   2   1  -8 3816.71 42.0916   3
  -2   1   8 3752.72 34.7072   2
  -2   1   8 3609.28 34.4923   1
  -2   1   7 10958.3 52.6155   2
  -2   1   7 11134.8 55.7496   1
   2   1  -7 11026.6 41.7869   4
   2   1  -6 5907.90 45.9599   3
  -2   1   6 6302.67 36.6373   2
  -2   1   6 5848.56 40.1234   1
   2   1  -6 6163.52 28.3499   4
   2   1  -5 13104.3 35.1282   4
  -2   1   5 13265.0 46.8951   2
   2   1  -5 13225.2 61.1487   3
   2   1  -5 13442.8 56.9006   2
  -2   1   5 13115.0 55.6243   1
   2   1  -4 69764.4 118.041   2
  -2   1   4 69333.6 120.590   1
   2   1  -3 27025.8 75.8128   3
  -2   1   3 26833.1 49.0142   2
  -2   1   3 27553.9 73.1992   1
   2   1  -3 27341.3 68.7552   2
  -2   1   2 43241.7 88.6407   1
   2   1  -2 43863.4 89.1453   3
   2   1  -2 43553.3 81.4061   2
  -2   1   2 44216.5 96.3199   4
  -2   1   1 33271.8 73.4183   1
   2   1  -1 32907.2 74.7937   3
   2   1  -1 33062.9 68.3459   2
  -2   1   0 162797. 153.699   1
   2   1   0 163090. 151.881   3
   2   1   0 163597. 149.468   2
  -2   1  -1 15498.0 45.7303   1
  -2   1  -1 16001.7 58.0649   4
   2   1   1 15914.2 48.6967   3
   2   1   1 15602.1 48.8268   2
  -2   1  -2 44972.9 72.0580   1
  -2   1  -2 44254.5 98.3805   4
   2   1   2 44579.0 80.6948   3
   2   1   2 44706.7 86.0782   2
  -2   1  -3 46391.3 104.679   4
   2   1   3 46778.2 85.1812   3
   2   1   3 46872.0 93.6942   2
   2   1   4 4759.66 35.8509   2
  -2   1  -4 5159.20 39.0849   4
  -2   1  -4 5053.33 40.6598   3
   2   1   4 5047.65 31.2397   3
  -2   1  -4 4756.88 21.4840   1
  -2   1  -5 8585.22 54.6223   3
  -2   1  -5 8861.78 51.1090   4
  -2   1  -5 8673.74 25.1023   1
   2   1   5 8945.45 48.9043   2
  -2   1  -6 21313.7 85.8391   3
   2   1   6 21359.7 77.8118   2
  -2   1  -7 15429.2 72.5469   4
   2   1   7 15427.9 70.5374   2
  -2   1  -8 8052.91 59.9625   3
  -2   1  -8 7970.25 56.6982   4
  -2   1  -9 22304.1 101.933   3
  -2   1  -9 21800.0 93.6989   4
   2   1   9 22186.3 94.1073   2
  -2   1 -10 28378.0 119.208   3
  -2   1 -10 27226.6 110.247   4
   2   1  10 28201.4 62.8145   1
   2   1  10 27491.1 109.469   2
  -2   1 -11 4922.53 51.9329   4
   2   1  11 5065.28 28.0791   1
   2   1  11 4876.54 52.0651   2
  -2   1 -12 7977.70 72.5494   3
  -2   1 -12 7832.13 64.8149   4
   2   1  12 7538.98 34.3892   1
   2   1  12 7514.85 65.4068   2
  -2   1 -13 547.836 29.0078   3
   2   1  13 559.460 12.0058   1
   2   1  13 569.143 29.3806   2
  -2   1 -14 3794.34 55.0376   3
  -2   1 -14 3675.16 51.0163   4
   2   1  14 3733.94 25.2625   1
   2   1  14 3909.94 54.0808   2
  -2   1 -15 1019.84 38.3412   3
  -2   1 -15 1061.66 34.2012   4
   2   1  15 1140.46 37.9482   2
  -2   1 -16 2250.70 49.2995   3
  -2   1 -16 2163.01 44.8278   4
   2   1  16 2202.54 47.5792   2
  -2   1 -17 77.5813 29.7661   3
  -2   1 -17 73.0477 24.1474   4
   2   1  17 86.2492 31.2293   2
  -2   1 -18 885.896 41.7988   3
  -2   1 -18 814.972 35.3453   4
   2   1  18 896.381 39.9999   2
  -2   1 -19 614.867 38.5844   3
  -2   1 -19 604.209 33.2162   4
   2   1  19 696.980 39.7853   2
  -2   1 -20 321.972 35.6454   3
  -2   1 -20 248.644 28.2979   4
   2   1  20 262.064 35.0978   2
  -2   1 -21 29.0140 31.8142   3
   2   1  21 28.1827 33.5158   2
  -2   1 -22 175.357 33.3873   3
  -2   1 -22 155.018 33.8113   4
   2   1  22 207.253 36.9477   2
  -2   1 -23 387.127 41.0242   3
  -2   1 -23 344.599 30.8438   4
   2   1  23 348.265 40.1544   2
  -2   1 -24 194.098 35.6867   3
  -2   1 -24 184.408 27.6650   4
   2   1  24 135.796 38.8249   2
  -2   1 -25 1.76404 37.4253   3
  -2   1 -25 51.4972 25.2413   4
   2   1  25-10.0760 37.8578   2
  -2   1 -26 317.886 44.4804   3
  -2   1 -26 421.399 36.6381   4
   2   1  26 314.382 44.4653   2
  -2   1 -27 247.662 43.1056   3
  -2   1 -27 190.466 33.5131   4
   2   1  27 126.268 41.7877   2
  -2   1 -28 47.7576 40.4672   3
  -2   1 -28 43.1976 20.1677   4
   2   1  28 35.0253 42.7445   2
   2   1  29 231.122 46.4918   2
  -2   1 -29 138.303 43.0857   3
   2   1  30-6.43275 43.5077   2
  -2   1 -30-30.4758 41.3198   3
  -2   1 -31-20.5630 41.0733   3
   2   2 -31 8.43287 41.7676   3
  -2   2  30 106.633 43.1122   2
   2   2 -30-13.5501 42.9118   3
  -2   2  29 90.4457 43.1950   2
   2   2 -29 54.5083 41.7044   3
  -2   2  28 259.208 42.0588   2
   2   2 -28 195.003 43.9575   3
  -2   2  27 70.5025 39.0324   2
   2   2 -27 75.4198 39.9169   3
  -2   2  26 101.653 37.0888   2
   2   2 -26 100.119 38.3615   3
  -2   2  25 110.267 38.4909   2
   2   2 -25 161.653 37.6173   3
  -2   2  24 193.044 35.8153   2
   2   2 -24 237.207 37.5943   3
  -2   2  23 91.1702 32.8948   2
   2   2 -23 129.771 35.1201   3
  -2   2  22 32.6806 32.1722   2
   2   2 -22 47.3960 33.4618   3
  -2   2  21 1400.56 48.2328   2
   2   2 -21 1313.93 49.9021   3
   2   2 -20 208.451 33.6943   3
  -2   2  20 286.353 23.3072   1
  -2   2  20 213.217 33.4874   2
   2   2 -19 240.841 33.4955   3
   2   2 -19 275.061 23.0072   4
  -2   2  19 262.177 22.2517   1
  -2   2  19 266.748 31.9090   2
   2   2 -18 1219.90 44.0551   3
   2   2 -18 1190.58 32.8315   4
  -2   2  18 1303.52 32.2679   1
  -2   2  18 1198.31 41.8702   2
   2   2 -17 198.798 31.9334   3
   2   2 -17 206.829 21.8292   4
  -2   2  17 253.003 21.3902   1
  -2   2  17 234.630 30.4867   2
   2   2 -16 2218.66 50.9081   3
   2   2 -16 2210.07 35.2842   4
  -2   2  16 2167.26 36.7137   1
  -2   2  16 2186.71 46.2734   2
   2   2 -15 4550.43 63.3687   3
   2   2 -15 4452.98 45.0568   4
  -2   2  15 4447.56 48.3292   1
  -2   2  15 4397.79 56.4084   2
   2   2 -14 1328.16 39.8169   3
   2   2 -14 1277.94 26.3112   4
  -2   2  14 1231.04 28.4652   1
  -2   2  14 1259.96 34.4612   2
   2   2 -13 716.393 31.2687   3
   2   2 -13 601.593 19.7952   4
  -2   2  13 695.118 23.1908   1
  -2   2  13 640.615 27.1936   2
   2   2 -12 855.655 31.5373   3
   2   2 -12 894.883 20.4825   4
  -2   2  12 879.168 24.3147   1
  -2   2  12 855.577 27.4963   2
   2   2 -11 1235.16 33.8275   3
   2   2 -11 1213.16 20.6581   4
  -2   2  11 1242.33 26.9067   1
  -2   2  11 1223.75 28.4988   2
   2   2 -10 18739.8 62.9772   4
  -2   2  10 18507.0 83.6340   2
   2   2  -9 17235.8 91.1726   3
   2   2  -9 17153.5 53.6172   4
  -2   2   9 17497.8 79.2060   1
   2   2  -8 1407.67 30.8626   3
   2   2  -8 1528.66 16.1782   4
  -2   2   8 1480.44 26.7371   1
  -2   2   8 1434.63 25.8678   2
  -2   2   7 7181.86 45.6156   2
   2   2  -7 7157.65 25.8782   4
   2   2  -7 7162.56 54.9525   3
   2   2  -7 7346.68 54.2303   2
  -2   2   7 7517.39 50.4664   1
   2   2  -6 32340.2 106.512   3
  -2   2   6 31882.8 87.4698   2
  -2   2   6 32344.4 99.2296   1
   2   2  -5 40116.2 112.083   3
  -2   2   5 39851.0 88.5341   2
  -2   2   5 39849.3 107.033   1
   2   2  -4 1123.81 24.1190   3
   2   2  -4 1136.91 22.8046   2
  -2   2   4 1111.30 18.0221   2
  -2   2   4 1150.46 22.7202   1
  -2   2   3 9368.89 38.0519   2
   2   2  -3 9163.89 50.7326   2
   2   2  -2 8849.05 46.2302   3
  -2   2   2 8616.81 47.7345   1
   2   2  -2 8860.56 48.3136   2
  -2   2   1 6285.12 39.9327   1
   2   2  -1 6098.06 36.5961   3
   2   2  -1 6298.13 40.5545   2
  -2   2   1 6119.94 28.9843   2
  -2   2   1 6098.57 43.8113   4
  -2   2   0 32274.0 84.1627   1
   2   2   0 31717.1 73.4449   3
   2   2   0 32331.3 86.5576   2
  -2   2  -1 407.573 14.9156   1
  -2   2  -1 419.333 17.9070   3
   2   2   1 432.693 14.5755   3
  -2   2  -1 436.920 12.1239   2
   2   2   1 422.974 17.1925   2
  -2   2  -2 17870.9 59.1932   1
  -2   2  -2 16886.3 68.5441   3
  -2   2  -2 17125.5 69.5717   4
   2   2   2 17541.2 50.6066   3
  -2   2  -2 17756.5 55.6715   2
   2   2   2 17644.3 66.4027   2
  -2   2  -3 2290.88 23.4618   1
  -2   2  -3 2154.07 29.6285   3
   2   2   3 2255.94 20.1288   3
   2   2   3 2336.34 28.8182   2
  -2   2  -3 2164.48 24.1782   2
  -2   2  -4 4533.17 28.9135   1
  -2   2  -4 4532.35 41.7961   3
  -2   2  -4 4499.23 38.8804   4
   2   2   4 4470.04 27.2496   3
   2   2   4 4516.06 39.0125   2
  -2   2  -5 1952.35 19.3592   1
  -2   2  -5 1824.18 30.1091   3
   2   2   5 1888.67 19.7703   3
   2   2   5 1895.82 28.9925   2
   2   2   6 4054.71 40.3241   2
  -2   2  -6 4013.24 39.6391   4
  -2   2  -6 3856.63 43.1714   3
   2   2   6 3956.60 28.7959   3
  -2   2  -6 3960.95 25.5299   1
  -2   2  -7 21351.9 96.4784   3
  -2   2  -7 20665.8 87.3166   4
   2   2   7 20344.3 65.9824   3
   2   2   7 21070.3 69.8406   1
   2   2   7 20919.4 87.3513   2
   2   2   8 14711.9 59.6491   1
   2   2   8 15093.2 79.4006   2
  -2   2  -9 10341.4 76.6091   3
  -2   2  -9 10489.6 67.7641   4
   2   2   9 10425.7 50.9580   1
   2   2   9 10762.0 71.7724   2
  -2   2 -10 74.7652 22.5946   3
  -2   2 -10 72.2881 18.0065   4
   2   2  10 88.6314 11.4743   1
   2   2  10 84.1953 23.2344   2
  -2   2 -11 2293.68 44.9033   3
  -2   2 -11 2260.04 36.0848   4
   2   2  11 2337.04 26.1843   1
   2   2  11 2374.06 40.9112   2
  -2   2 -12 141.432 24.5754   3
  -2   2 -12 147.167 21.0225   4
   2   2  12 168.943 12.8594   1
   2   2  12 147.752 25.4807   2
  -2   2 -13 968.178 35.0507   3
   2   2  13 1016.29 19.7210   1
   2   2  13 1064.74 35.7600   2
  -2   2 -14 701.667 29.3596   4
   2   2  14 721.034 17.9054   1
   2   2  14 668.421 34.3255   2
  -2   2 -15 1504.11 44.7338   3
  -2   2 -15 1432.27 38.1299   4
   2   2  15 1537.87 23.5499   1
   2   2  15 1588.69 43.4531   2
  -2   2 -16 1217.16 42.8759   3
  -2   2 -16 1121.80 35.3982   4
   2   2  16 1148.25 41.4976   2
  -2   2 -17 487.718 36.5856   3
  -2   2 -17 488.140 29.2812   4
   2   2  17 426.146 36.4133   2
  -2   2 -18 91.4245 33.5060   3
  -2   2 -18 66.9024 23.3675   4
   2   2  18 48.7061 32.0286   2
  -2   2 -19 227.372 35.5361   3
  -2   2 -19 188.933 26.7167   4
   2   2  19 250.735 35.7486   2
  -2   2 -20 275.295 37.0500   3
  -2   2 -20 385.284 30.7874   4
   2   2  20 330.980 38.0281   2
  -2   2 -21 126.131 35.1907   3
  -2   2 -21 109.918 27.5276   4
   2   2  21 117.795 35.9626   2
  -2   2 -22 77.3938 29.6946   4
   2   2  22 76.8197 35.4801   2
  -2   2 -23 83.9161 37.3185   3
  -2   2 -23 53.0658 27.3520   4
   2   2  23 63.6265 37.8451   2
  -2   2 -24 19.1941 34.9940   3
  -2   2 -24 84.8762 26.9250   4
   2   2  24 69.5369 38.8958   2
  -2   2 -25 289.716 43.4429   3
  -2   2 -25 270.162 33.0493   4
   2   2  25 238.499 43.2174   2
   2   2  26 125.821 43.9308   2
  -2   2 -26 9.69227 38.5959   3
   2   2  27 534.962 50.1769   2
  -2   2 -27 721.720 52.2946   3
   2   2  28 180.167 45.5579   2
  -2   2 -28 154.519 45.2755   3
   2   2  29-24.5657 46.0883   2
  -2   2 -29-20.0056 43.8063   3
  -2   2 -30 31.5622 43.8261   3
  -2   3  30 17.6701 44.2318   2
   2   3 -30 15.1586 45.5220   3
  -2   3  29 45.8457 43.7759   2
   2   3 -29 91.0452 45.0110   3
  -2   3  28 31.2853 40.0022   2
   2   3 -28 51.1554 41.9645   3
  -2   3  27 286.080 44.1523   2
   2   3 -27 253.372 46.0805   3
  -2   3  26-22.7932 39.7130   2
   2   3 -26 27.9059 40.0070   3
  -2   3  25 83.5262 37.2074   2
   2   3 -25 65.3855 40.2102   3
  -2   3  24 52.8023 35.8257   2
   2   3 -24 10.7711 36.3062   3
  -2   3  23 57.6164 33.3335   2
   2   3 -23 99.2446 37.7734   3
  -2   3  22 189.973 35.3268   2
   2   3 -22 169.106 39.5254   3
  -2   3  21 137.007 32.8983   2
   2   3 -21 127.991 37.5134   3
   2   3 -20 565.084 40.8755   3
  -2   3  20 646.735 39.3010   2
  -2   3  20 596.366 28.5570   1
   2   3 -19 1510.89 50.8143   3
  -2   3  19 1569.79 47.1572   2
  -2   3  19 1541.73 37.2039   1
   2   3 -18 813.701 42.7744   3
  -2   3  18 839.394 38.1815   2
  -2   3  18 806.476 29.8943   1
   2   3 -17 1794.75 50.9785   3
  -2   3  17 1776.02 45.4609   2
  -2   3  17 1864.87 38.9900   1
   2   3 -16 112.287 32.0414   3
  -2   3  16 91.9875 21.0862   1
  -2   3  16 106.339 27.6039   2
   2   3 -15 399.673 33.9214   3
   2   3 -15 473.699 17.9760   4
  -2   3  15 453.519 24.5023   1
  -2   3  15 450.952 29.9487   2
   2   3 -14 1647.69 45.0686   3
   2   3 -14 1635.84 24.6966   4
  -2   3  14 1603.85 34.0904   1
  -2   3  14 1607.87 38.8526   2
   2   3 -13 84.8529 26.1414   3
   2   3 -13 100.304 12.5803   4
  -2   3  13 81.7693 18.6966   1
  -2   3  13 83.0285 22.9788   2
   2   3 -12 1904.41 42.0680   3
   2   3 -12 1760.09 21.9030   4
  -2   3  12 1911.31 34.6507   1
  -2   3  12 1816.25 37.4532   2
   2   3 -11 1176.34 16.9707   4
  -2   3  11 1171.20 29.8148   1
  -2   3  11 1125.05 30.5897   2
   2   3 -10 6715.81 64.1099   3
   2   3 -10 6856.36 33.4833   4
  -2   3  10 6776.06 58.0577   1
  -2   3   9 23544.9 95.7653   2
   2   3  -9 23910.2 113.643   3
  -2   3   9 23823.4 102.667   1
  -2   3   8 178.595 18.2338   2
   2   3  -8 125.012 22.6670   3
   2   3  -8 165.673 6.21833   4
  -2   3   8 101.794 18.0530   1
   2   3  -8 123.811 19.7664   2
  -2   3   7 18304.9 86.9283   1
   2   3  -7 18088.3 90.4837   3
   2   3  -7 18469.3 90.7513   2
  -2   3   7 18267.8 76.9645   2
  -2   3   6 21076.9 91.8461   1
   2   3  -6 21334.1 93.4417   3
  -2   3   6 21080.2 78.7368   2
   2   3  -6 21654.8 94.5169   2
  -2   3   5 15735.1 78.5427   1
   2   3  -5 15747.6 77.0455   3
  -2   3   5 15628.0 64.6946   2
   2   3  -5 15908.1 79.0776   2
  -2   3   4 2497.42 33.9090   1
   2   3  -4 2650.89 32.7709   3
   2   3  -4 2567.63 34.5983   2
  -2   3   4 2540.05 27.8007   2
  -2   3   3 14020.8 70.3908   1
   2   3  -3 14159.0 65.9911   3
  -2   3   3 14222.5 57.2241   2
   2   3  -3 14328.1 71.8134   2
   2   3  -2 11946.0 56.6702   3
  -2   3   2 12279.2 52.8064   2
   2   3  -2 12181.9 65.0826   2
  -2   3   1 2344.31 31.0898   1
   2   3  -1 2384.59 27.4140   3
  -2   3   1 2495.44 25.7805   2
   2   3  -1 2452.11 32.3869   2
   2   3   0 6997.42 39.2688   3
  -2   3   0 7256.31 53.4284   4
  -2   3   0 6835.24 47.5126   1
   2   3   0 7212.60 50.1825   2
  -2   3   0 6999.77 40.6229   2
  -2   3  -1 9646.76 53.2541   3
   2   3   1 9400.27 41.7004   3
  -2   3  -1 9364.21 58.3763   4
  -2   3  -1 9761.33 49.0481   2
   2   3   1 9713.51 57.3309   2
  -2   3  -1 9954.19 56.1870   1
  -2   3  -2 3991.56 37.6612   3
  -2   3  -2 3994.73 33.8665   2
   2   3   2 4020.35 39.6475   2
   2   3   2 4026.45 26.4988   3
  -2   3  -2 4073.91 35.8498   1
  -2   3  -3 3001.49 31.8274   1
  -2   3  -3 3066.25 35.9355   3
  -2   3  -3 3045.27 35.2881   4
   2   3   3 3008.67 22.3942   3
  -2   3  -3 2956.22 31.7403   2
   2   3   3 3032.19 35.9733   2
  -2   3  -4 4425.80 35.7203   1
  -2   3  -4 4199.82 43.5324   3
  -2   3  -4 4480.58 41.6659   4
   2   3   4 4268.28 24.9019   3
   2   3   4 4498.83 43.4517   2
  -2   3  -4 4344.30 38.1659   2
  -2   3  -5 128.978 13.2198   1
  -2   3  -5 154.579 16.6463   4
  -2   3  -5 141.211 19.2543   3
   2   3   5 180.841 9.89397   3
   2   3   5 159.001 19.8667   2
  -2   3  -5 155.735 15.7051   2
  -2   3  -6 3825.49 32.6385   1
   2   3   6 3672.92 37.4795   1
  -2   3  -6 3443.21 43.6609   3
  -2   3  -6 3614.25 38.5708   4
   2   3   6 3570.16 24.3679   3
   2   3   6 3612.14 42.0316   2
   2   3   7 2432.26 31.7655   1
  -2   3  -7 2348.53 25.9464   1
  -2   3  -7 2336.31 39.2629   3
  -2   3  -7 2483.96 34.7447   4
   2   3   7 2448.73 21.8830   3
   2   3   8 10139.0 60.5803   1
  -2   3  -8 10381.1 67.3429   4
  -2   3  -8 10315.7 77.3395   3
   2   3   8 9973.92 44.4907   3
   2   3   8 10311.5 71.2015   2
   2   3   9 17627.9 94.3087   2
  -2   3  -9 17939.7 88.5999   4
  -2   3  -9 17787.1 103.982   3
   2   3   9 17553.4 62.5658   3
   2   3   9 17564.2 78.7799   1
   2   3  10 31.7032 22.6570   2
  -2   3 -10 17.8981 16.4916   4
  -2   3 -10 46.3018 24.2027   3
   2   3  10 39.5390 10.6348   3
   2   3  10 23.9867 13.8899   1
  -2   3 -11 557.768 29.6518   3
  -2   3 -11 581.348 24.6459   4
   2   3  11 549.940 29.9133   2
   2   3  11 538.349 19.3573   1
   2   3  12 4551.35 58.1270   2
   2   3  12 4502.70 42.3701   1
  -2   3 -12 4456.60 61.7006   3
  -2   3 -13 345.296 30.5441   3
  -2   3 -13 359.411 23.3140   4
   2   3  13 312.109 30.2871   2
   2   3  13 279.116 17.2642   1
  -2   3 -14 360.738 32.5746   3
  -2   3 -14 353.450 24.4039   4
   2   3  14 395.496 32.3049   2
   2   3  14 347.322 18.3756   1
  -2   3 -15 539.780 36.6704   3
  -2   3 -15 535.155 28.4503   4
   2   3  15 557.665 36.7569   2
   2   3  15 516.250 19.6814   1
  -2   3 -16 493.917 37.7919   3
  -2   3 -16 477.722 26.5207   4
   2   3  16 449.249 19.5814   1
   2   3  17 379.757 37.2076   2
  -2   3 -17 348.523 25.2598   4
  -2   3 -17 408.833 36.5485   3
   2   3  18 388.411 37.6609   2
  -2   3 -18 335.068 26.0385   4
  -2   3 -18 349.650 37.0536   3
   2   3  19 188.966 35.9488   2
  -2   3 -19 175.948 22.6513   4
   2   3  20 135.989 36.7118   2
  -2   3 -20 156.218 22.3364   4
   2   3  21 63.7031 37.9148   2
  -2   3 -21 10.5335 19.3757   4
  -2   3 -21-8.85281 34.3336   3
   2   3  22 75.7100 38.3658   2
  -2   3 -22 21.3905 19.3062   4
  -2   3 -22-11.5886 35.9525   3
   2   3  23 65.7809 39.6677   2
  -2   3 -23 16.4870 18.7557   4
  -2   3 -23 53.1873 36.1349   3
  -2   3 -24 123.250 39.9702   3
   2   3  24 173.190 43.3316   2
  -2   3 -25 33.7475 39.5970   3
   2   3  25 57.6361 42.6116   2
  -2   3 -26 121.252 43.5911   3
   2   3  26 227.889 45.4493   2
  -2   3 -27 186.976 43.5228   3
   2   3  27 126.866 44.9185   2
  -2   3 -28 114.040 45.0534   3
   2   3  28 47.9038 44.1438   2
  -2   3 -29 170.544 48.8685   3
   2   3  29 120.583 45.3922   2
  -2   3 -30 102.405 47.2343   3
   2   4 -29 20.0514 44.6299   3
  -2   4  29 85.8796 42.8982   2
   2   4 -28 50.2647 42.8293   3
  -2   4  28 119.693 42.0369   2
   2   4 -27 73.0130 44.4089   3
  -2   4  27 23.1043 41.0550   2
   2   4 -26 395.840 46.1899   3
  -2   4  26 350.197 43.4993   2
   2   4 -25 77.9750 42.7333   3
  -2   4  25 55.8474 36.5765   2
   2   4 -24-20.5461 38.7069   3
  -2   4  24-40.4633 36.7184   2
   2   4 -23 295.149 43.9469   3
  -2   4  23 371.062 39.3310   2
   2   4 -22 101.838 38.0589   3
  -2   4  22 96.5890 34.4222   2
   2   4 -21 887.395 48.2705   3
  -2   4  21 914.584 43.9903   2
   2   4 -20 11.7353 37.1049   3
  -2   4  20 62.9233 22.9589   1
  -2   4  20 48.3956 32.5098   2
   2   4 -19 265.553 37.4204   3
  -2   4  19 260.738 25.3634   1
  -2   4  19 336.548 33.4796   2
   2   4 -18 158.274 36.3792   3
  -2   4  18 190.660 25.0140   1
  -2   4  18 212.058 30.9189   2
   2   4 -17 1016.82 44.0283   3
  -2   4  17 1085.70 34.3125   1
   2   4 -16 102.692 32.3902   3
  -2   4  16 78.2339 22.6231   1
  -2   4  16 118.744 30.4044   2
   2   4 -15 129.726 32.0185   3
  -2   4  15 122.044 23.4271   1
  -2   4  15 122.332 27.8696   2
   2   4 -14 434.856 33.8118   3
  -2   4  14 408.185 26.2526   1
  -2   4  14 487.020 31.8622   2
  -2   4  13 3554.12 49.7315   1
  -2   4  13 3666.42 52.3668   2
   2   4 -12 695.181 36.0586   3
  -2   4  12 738.633 28.9428   1
  -2   4  12 673.928 30.8215   2
  -2   4  11 1336.67 33.4647   1
   2   4 -11 1178.71 37.3655   3
   2   4 -11 1257.49 15.3075   4
   2   4 -11 1341.76 39.0513   2
  -2   4  11 1193.14 33.7352   2
   2   4 -10 5501.10 62.1134   3
   2   4 -10 5463.24 27.1004   4
  -2   4  10 5249.22 55.9833   1
  -2   4  10 5433.72 54.8990   2
   2   4  -9 1155.89 33.7909   3
   2   4  -9 1295.51 12.8563   4
  -2   4   9 1185.21 31.6663   1
  -2   4   9 1247.07 29.7065   2
   2   4  -9 1333.59 35.2748   2
  -2   4   8 12303.9 81.1429   1
   2   4  -8 12244.3 82.4801   3
   2   4  -8 12536.2 85.6704   2
  -2   4   8 12381.3 72.8359   2
  -2   4   7 14336.1 85.2796   1
   2   4  -7 14211.8 87.4173   3
  -2   4   7 14239.8 75.8205   2
   2   4  -7 13856.5 87.9332   2
  -2   4   6 6620.43 59.5015   1
   2   4  -6 6627.64 58.1589   3
  -2   4   6 6915.02 52.2740   2
   2   4  -6 6705.47 60.4539   2
   2   4  -5 4298.94 45.5460   3
   2   4  -5 4177.41 48.0344   2
  -2   4   5 4306.80 41.1788   2
  -2   4   4 10639.4 70.6122   1
  -2   4   4 10627.3 60.2244   2
   2   4  -4 10539.9 71.7760   2
  -2   4   3 6434.07 55.3325   1
  -2   4   3 6419.46 46.6963   2
   2   4  -3 6476.92 55.9152   2
  -2   4   2 1837.11 32.4377   1
   2   4  -2 1784.32 27.6741   3
  -2   4   2 1749.29 27.4485   2
   2   4  -2 1780.77 33.2985   2
  -2   4   1 28060.4 107.967   1
   2   4  -1 28150.8 87.1831   3
  -2   4   1 28047.2 93.8493   2
  -2   4   0 3987.80 43.1160   1
  -2   4   0 3854.00 35.4074   3
   2   4   0 4011.69 32.8671   3
  -2   4   0 4142.31 38.3335   2
   2   4   0 4140.15 45.0875   2
   2   4   1 7423.35 40.2895   3
  -2   4  -1 7693.27 51.6465   3
  -2   4  -1 7800.09 59.5394   4
  -2   4  -1 7453.28 56.1669   1
  -2   4  -1 7544.68 50.8932   2
   2   4   1 7600.76 58.8428   2
   2   4   2 760.181 15.3644   3
  -2   4  -2 744.709 23.0633   3
  -2   4  -2 766.326 24.3126   4
  -2   4  -2 702.699 23.1339   1
   2   4   2 708.259 24.0312   2
  -2   4  -2 726.501 20.5851   2
   2   4   3 7506.24 34.8913   3
  -2   4  -3 7486.70 55.6949   3
  -2   4  -3 7557.00 57.1781   4
   2   4   3 7713.50 60.0082   2
  -2   4  -3 7537.91 53.2615   2
  -2   4  -3 7665.39 55.1173   1
  -2   4  -4-11.0527 15.4227   1
  -2   4  -4 25.1733 18.0061   3
  -2   4  -4 23.8008 16.2474   4
   2   4   4 9.59279 8.62156   3
  -2   4  -4 9.69133 16.3827   2
   2   4   4 18.6599 18.6413   2
  -2   4  -5 6298.31 49.5614   1
  -2   4  -5 6088.30 56.5948   3
  -2   4  -5 6357.77 54.1262   4
   2   4   5 6404.11 28.3561   3
   2   4   5 6133.03 56.4074   2
  -2   4  -5 6278.76 53.0027   2
  -2   4  -6 8930.63 57.0614   1
   2   4   6 8955.28 63.7940   1
  -2   4  -6 9048.36 69.1379   3
  -2   4  -6 8714.47 62.8212   4
   2   4   6 8867.24 32.5599   3
  -2   4  -6 8587.31 64.2040   2
   2   4   6 8741.07 67.6142   2
   2   4   7 570.676 23.2421   1
  -2   4  -7 599.503 19.7163   1
  -2   4  -7 512.109 26.2712   3
  -2   4  -7 564.850 22.5371   4
   2   4   7 592.003 11.4601   3
  -2   4  -7 524.379 23.9838   2
   2   4   7 582.942 27.3577   2
   2   4   8 7028.04 58.5004   1
  -2   4  -8 7131.90 67.8075   3
  -2   4  -8 6876.19 58.3722   4
   2   4   8 7114.97 32.1365   3
   2   4   8 6996.31 64.4138   2
  -2   4  -9 5840.27 66.0604   3
  -2   4  -9 5892.33 54.6020   4
   2   4   9 5930.20 31.8157   3
   2   4   9 6040.71 63.2337   2
   2   4  10 5323.38 51.8990   1
  -2   4 -10 5182.90 65.5325   3
  -2   4 -10 5358.60 54.0936   4
   2   4  10 5284.16 32.3618   3
   2   4  10 5418.42 62.9507   2
   2   4  11 287.660 20.1004   1
  -2   4 -11 231.051 29.3930   3
  -2   4 -11 239.126 20.1662   4
   2   4  11 278.798 12.1459   3
   2   4  11 306.619 31.1961   2
   2   4  12 144.168 18.3129   1
  -2   4 -12 192.712 20.4167   4
  -2   4 -12 189.179 30.7163   3
   2   4  12 143.908 12.0361   3
   2   4  12 142.832 29.6969   2
  -2   4 -13 1876.79 37.2145   4
   2   4  13 2014.05 35.5372   1
   2   4  13 1996.80 47.4146   2
  -2   4 -14 37.7795 30.6768   3
  -2   4 -14 32.6799 17.3660   4
   2   4  14 1.49697 17.4044   1
   2   4  14 70.1459 31.4789   2
  -2   4 -15 463.917 39.3245   3
  -2   4 -15 464.277 24.5123   4
   2   4  15 455.489 23.0352   1
   2   4  15 531.021 37.9884   2
  -2   4 -16 373.539 36.8852   3
  -2   4 -16 327.890 25.4285   4
   2   4  16 303.339 21.0546   1
   2   4  16 359.550 37.0525   2
  -2   4 -17 2402.19 60.9224   3
  -2   4 -17 2432.17 46.1522   4
  -2   4 -18 680.963 45.2488   3
  -2   4 -18 707.293 31.4456   4
   2   4  18 782.560 42.8527   2
  -2   4 -19 77.2008 37.3394   3
  -2   4 -19 48.7013 22.1107   4
   2   4  19 10.9242 33.8323   2
  -2   4 -20 105.098 38.3356   3
  -2   4 -20 131.681 26.9103   4
   2   4  20 108.015 37.1991   2
   2   4  21 135.144 38.4921   2
  -2   4 -21 73.8762 39.1027   3
   2   4  22 5.06198 36.3300   2
  -2   4 -22 18.3324 38.0406   3
   2   4  23 89.9006 38.7585   2
  -2   4 -23 75.1667 37.9842   3
   2   4  24 33.5435 38.9240   2
  -2   4 -24 21.1145 41.5883   3
   2   4  25 72.9861 42.5737   2
  -2   4 -25-10.2116 41.3360   3
   2   4  26 201.221 46.1662   2
  -2   4 -26 213.296 46.1920   3
   2   4  27 91.3729 45.7413   2
  -2   4 -27 27.8728 41.5765   3
   2   4  28-23.1483 43.1155   2
  -2   4 -28 54.4232 46.2092   3
  -2   4 -29 210.504 50.8950   3
  -2   5  29-22.6375 41.3085   2
   2   5 -28 40.9662 43.6209   3
  -2   5  27 180.599 42.3314   2
   2   5 -27 126.700 49.0679   3
  -2   5  26 141.962 42.1400   2
   2   5 -26 88.3991 45.5855   3
  -2   5  25 89.1406 40.0796   2
   2   5 -25 103.480 43.2581   3
  -2   5  24 114.928 39.8538   2
   2   5 -24 116.037 43.1676   3
  -2   5  23 16.8756 36.2224   2
   2   5 -23-5.03502 38.7759   3
  -2   5  22 366.208 40.4321   2
   2   5 -22 256.076 43.4076   3
  -2   5  21 262.826 37.4210   2
  -2   5  21 226.275 27.7002   1
   2   5 -21 168.693 40.0834   3
  -2   5  20 111.595 32.6435   2
  -2   5  20 124.826 25.7848   1
   2   5 -20 135.310 36.5301   3
  -2   5  19-3.99848 30.6078   2
   2   5 -19 27.8886 34.5489   3
  -2   5  19-15.7434 25.3072   1
   2   5 -18 2244.75 61.2903   3
  -2   5  18 2224.16 48.2187   1
  -2   5  18 2281.73 54.1084   2
   2   5 -17 610.463 40.9894   3
  -2   5  17 693.539 33.1502   1
  -2   5  17 616.583 37.9793   2
   2   5 -16 499.758 38.0659   3
  -2   5  16 558.305 31.5632   1
  -2   5  16 553.159 35.4218   2
   2   5 -15 388.104 36.1874   3
  -2   5  15 423.740 31.4003   2
  -2   5  15 476.995 29.6506   1
  -2   5  14 92.7580 27.4092   2
   2   5 -14 40.3172 30.5168   3
  -2   5  14 116.624 25.7241   1
   2   5 -13 2280.44 51.4802   3
  -2   5  13 2402.28 47.2568   2
  -2   5  13 2451.96 46.6186   1
   2   5 -12 7015.21 78.9628   3
  -2   5  12 7365.52 71.0929   2
   2   5 -12 7115.51 79.5035   2
  -2   5  12 7550.33 74.2743   1
  -2   5  11 2211.25 44.3324   1
   2   5 -11 2195.47 48.3512   2
  -2   5  11 1980.79 40.8908   2
   2   5 -11 2023.68 48.5284   3
  -2   5  10 154.815 24.5284   1
  -2   5  10 192.664 24.6782   2
   2   5 -10 189.789 28.2799   2
   2   5 -10 139.754 26.6021   3
  -2   5   9 2728.99 46.5151   1
   2   5  -9 2914.18 50.5338   2
  -2   5   9 2758.06 42.4090   2
   2   5  -9 2885.92 48.4769   3
  -2   5   8 1513.06 37.8478   1
  -2   5   8 1505.07 34.6849   2
   2   5  -8 1543.43 40.6791   2
   2   5  -8 1504.99 38.6111   3
  -2   5   7 8787.94 74.9489   1
   2   5  -7 9168.48 77.8693   2
  -2   5   7 9291.81 68.8793   2
   2   5  -7 8652.16 72.8268   3
  -2   5   6 3634.72 51.5580   1
  -2   5   6 3791.87 44.8949   2
   2   5  -6 3870.63 52.9206   2
   2   5  -6 3720.54 47.6054   3
  -2   5   5 5652.17 59.4721   1
   2   5  -5 5733.26 60.9590   2
  -2   5   5 5836.85 52.4451   2
   2   5  -5 5753.33 55.5033   3
  -2   5   4 3453.46 47.4758   1
   2   5  -4 3440.05 48.9106   2
   2   5  -4 3303.47 42.4739   3
  -2   5   3 9565.19 73.4623   1
   2   5  -3 9752.54 75.7492   2
   2   5  -3 9828.58 64.9359   3
  -2   5   2 5595.12 57.3619   1
  -2   5   2 5653.06 50.8204   2
   2   5  -2 5592.48 58.3085   2
   2   5  -2 5508.09 47.1788   3
  -2   5   1 2873.31 37.8462   2
   2   5  -1 2879.73 43.2047   2
   2   5  -1 2812.82 32.9122   3
  -2   5   0 10376.0 74.2728   1
  -2   5   0 10422.2 67.8373   2
   2   5   0 10633.9 77.2270   2
   2   5   0 10084.9 54.3983   3
  -2   5   0 10156.8 59.5439   3
  -2   5  -1 1227.14 30.8100   1
  -2   5  -1 1242.50 28.8134   2
   2   5   1 1245.39 32.4803   2
   2   5   1 1246.05 21.0423   3
  -2   5  -1 1281.65 26.7016   3
  -2   5  -2 9090.92 68.8217   4
  -2   5  -2 9143.19 69.2180   1
   2   5   2 9386.14 72.9229   2
  -2   5  -2 9457.47 65.4847   2
   2   5   2 9219.86 44.5600   3
  -2   5  -2 9420.58 63.6912   3
  -2   5  -3 3801.44 45.3938   4
  -2   5  -3 3682.82 44.8176   1
   2   5   3 3695.48 48.4750   2
  -2   5  -3 3674.33 43.9004   2
  -2   5  -3 3757.02 44.5555   3
   2   5   3 3625.54 26.3239   3
  -2   5  -4 401.580 21.9617   4
  -2   5  -4 411.128 21.5624   1
   2   5   4 426.931 26.1026   2
  -2   5  -4 437.668 22.9719   2
  -2   5  -4 462.394 23.4847   3
   2   5   4 457.381 11.1267   3
  -2   5  -5 3518.62 44.6385   4
  -2   5  -5 3382.86 43.4884   1
   2   5   5 3337.73 48.2843   2
  -2   5  -5 3277.83 44.9942   2
  -2   5  -5 3401.80 46.4892   3
   2   5   5 3406.43 19.7012   3
  -2   5  -6 1324.74 29.8001   4
  -2   5  -6 1392.29 30.4351   1
   2   5   6 1433.73 37.0246   2
  -2   5  -6 1393.30 32.4108   2
  -2   5  -6 1411.35 35.6291   3
   2   5   6 1285.00 11.0116   3
  -2   5  -7 3624.54 45.9453   4
  -2   5  -7 3680.08 43.5725   1
   2   5   7 3711.01 49.6275   1
   2   5   7 3781.37 53.3664   2
  -2   5  -7 3770.59 49.0337   2
  -2   5  -7 3555.93 52.6877   3
  -2   5  -8 3047.13 43.0011   4
   2   5   8 3068.00 45.9653   1
   2   5   8 3031.61 50.2716   2
  -2   5  -8 3046.18 46.5404   2
  -2   5  -8 2966.60 50.2874   3
  -2   5  -9 3549.37 46.8506   4
   2   5   9 3478.80 48.3158   1
   2   5   9 3612.85 54.9271   2
  -2   5  -9 3464.02 54.0890   3
  -2   5 -10 1535.19 33.6269   4
   2   5  10 1680.93 36.1660   1
   2   5  10 1655.47 43.7173   2
  -2   5 -10 1707.32 45.6833   3
  -2   5 -11 1210.97 30.9649   4
  -2   5 -11 1285.09 42.6442   3
  -2   5 -12 740.250 26.4400   4
   2   5  12 773.955 29.8483   1
  -2   5 -12 687.509 39.2896   3
  -2   5 -13 528.925 25.2748   4
   2   5  13 560.238 27.8567   1
   2   5  13 569.064 37.2321   2
  -2   5 -13 526.394 37.3033   3
  -2   5 -14 479.281 24.4150   4
   2   5  14 449.422 26.4451   1
   2   5  14 537.694 36.5343   2
  -2   5 -14 544.598 38.0966   3
  -2   5 -15 221.156 22.1619   4
   2   5  15 265.462 23.7402   1
   2   5  15 271.821 34.7565   2
  -2   5 -15 243.283 37.3033   3
  -2   5 -16 406.736 26.1085   4
  -2   5 -16 403.522 39.2653   3
   2   5  16 337.279 25.5730   1
   2   5  16 416.550 38.0358   2
  -2   5 -17-6.78129 34.7219   3
  -2   5 -17 0.07314 17.8314   4
   2   5  17 7.05130 34.3475   2
   2   5  17 6.11244 20.3393   1
   2   5  18 386.006 39.7415   2
  -2   5 -18 367.166 39.4977   3
   2   5  19 128.826 37.8668   2
  -2   5 -19 133.888 36.1377   3
   2   5  20 640.205 45.4810   2
  -2   5 -20 535.923 46.5033   3
   2   5  21 66.9335 36.8461   2
  -2   5 -21 135.882 40.4162   3
   2   5  22 120.463 40.2469   2
  -2   5 -22 74.8409 39.4698   3
   2   5  23 79.4332 40.4546   2
  -2   5 -23 104.280 41.8337   3
   2   5  24 174.181 41.7560   2
  -2   5 -24 170.770 45.7156   3
   2   5  25 89.3963 43.3215   2
  -2   5 -25 4.52793 42.9839   3
   2   5  26 182.280 47.5024   2
  -2   5 -26 224.474 48.4257   3
   2   5  27 157.151 49.4296   2
  -2   5 -27 197.689 48.8279   3
  -2   6  28-27.2901 43.7055   2
  -2   6  27 103.328 43.6822   2
   2   6 -27 11.6145 47.3114   3
  -2   6  26 385.316 48.4242   2
   2   6 -26 443.884 51.6304   3
  -2   6  25 221.245 43.2911   2
   2   6 -25 111.629 46.9042   3
  -2   6  24-35.1193 40.3134   2
   2   6 -24 5.58894 42.2621   3
  -2   6  23 676.472 47.3632   2
   2   6 -23 651.554 52.2771   3
  -2   6  22 180.615 38.4875   2
   2   6 -22 211.585 43.3912   3
  -2   6  21 18.9735 34.5881   2
  -2   6  21 30.0521 27.5190   1
   2   6 -21 14.5852 38.4975   3
  -2   6  20 86.4304 34.2601   2
   2   6 -20 124.517 38.6547   3
  -2   6  20 79.1474 27.9184   1
   2   6 -19 259.590 39.3854   3
  -2   6  19 310.032 35.7056   2
  -2   6  19 303.055 29.6716   1
  -2   6  18 22.7969 31.7726   2
   2   6 -18-3.37933 33.6306   3
  -2   6  18 31.9462 26.7192   1
   2   6 -17 330.708 38.7539   3
  -2   6  17 263.131 33.8689   2
   2   6 -16 514.603 40.0910   3
  -2   6  16 443.560 33.9012   2
  -2   6  16 437.129 30.8911   1
   2   6 -15 337.166 37.1193   3
  -2   6  15 404.310 34.1979   2
  -2   6  15 387.477 31.9839   1
   2   6 -14 774.604 41.1711   3
  -2   6  14 763.849 37.3996   2
  -2   6  14 748.150 35.7088   1
   2   6 -13 528.031 37.2607   3
  -2   6  13 602.482 32.5572   2
   2   6 -13 588.334 38.4239   2
  -2   6  13 562.129 32.5374   1
   2   6 -12 2149.97 53.6736   2
  -2   6  12 2238.10 46.7518   2
  -2   6  11 1477.15 43.0822   1
   2   6 -11 1555.26 47.5145   2
  -2   6  11 1585.93 41.9141   2
   2   6 -11 1650.31 46.9699   3
  -2   6  10 114.701 26.7953   1
  -2   6  10 88.3871 25.8845   2
   2   6 -10 52.7084 27.9996   2
   2   6 -10 22.6274 28.1624   3
  -2   6   9 385.819 30.1652   1
   2   6  -9 417.227 33.2666   2
  -2   6   9 358.326 28.1991   2
   2   6  -9 353.965 31.4773   3
  -2   6   8 3583.71 55.6584   1
  -2   6   8 3711.32 52.2028   2
   2   6  -8 3549.88 57.5045   2
   2   6  -8 3489.59 54.4890   3
  -2   6   7 1342.97 38.6652   1
  -2   6   7 1279.69 34.7682   2
   2   6  -7 1274.16 35.9492   3
  -2   6   6 1714.07 41.8115   1
  -2   6   6 1648.19 37.5301   2
   2   6  -6 1676.53 43.1162   2
   2   6  -6 1624.66 37.7556   3
  -2   6   5 4652.24 53.7719   2
   2   6  -5 4670.37 61.3340   2
   2   6  -5 4624.51 53.8428   3
  -2   6   4 169.855 25.9887   1
   2   6  -4 145.602 26.4827   2
  -2   6   4 145.639 21.6707   2
   2   6  -4 166.366 20.7631   3
  -2   6   3 2718.90 47.5970   1
  -2   6   3 2849.08 42.7362   2
   2   6  -3 2892.82 49.3126   2
   2   6  -3 2795.65 39.4653   3
  -2   6   2 567.657 29.4231   1
  -2   6   2 469.759 25.0483   2
   2   6  -2 536.533 30.3030   2
   2   6  -2 485.691 21.1082   3
  -2   6   1 3839.19 53.9064   1
  -2   6   1 3668.22 47.6782   2
   2   6  -1 3760.61 53.5704   2
   2   6  -1 3706.60 39.9593   3
  -2   6   0 113.608 23.6212   1
  -2   6   0 106.346 21.0131   2
   2   6   0 95.2429 25.1653   2
  -2   6   0 78.4763 16.6315   3
   2   6   0 104.744 15.0525   3
  -2   6  -1 166.421 24.3336   1
   2   6   1 181.847 25.6452   2
  -2   6  -1 165.376 22.2792   2
   2   6   1 196.259 14.3104   3
  -2   6  -1 189.380 18.5269   3
  -2   6  -2 2791.63 45.4573   1
   2   6   2 2737.59 48.3499   2
  -2   6  -2 2702.16 42.6787   2
  -2   6  -2 2633.71 38.7755   3
   2   6   2 2713.68 27.6712   3
  -2   6  -3 3003.83 47.2141   1
  -2   6  -3 3366.18 47.5912   2
   2   6   3 3168.12 50.9742   2
   2   6   3 3099.38 26.0585   3
  -2   6  -3 3225.08 44.4028   3
  -2   6  -4 89.7273 22.1661   4
  -2   6  -4 63.0483 22.0735   1
   2   6   4 56.1938 25.2943   2
  -2   6  -4 87.7897 21.1822   2
  -2   6  -4 71.5067 21.5904   3
  -2   6  -5 796.190 28.3846   4
  -2   6  -5 844.921 29.9619   1
  -2   6  -5 745.139 28.8201   2
   2   6   5 784.394 34.0122   2
  -2   6  -5 851.925 32.0175   3
  -2   6  -6 454.322 24.4269   4
  -2   6  -6 475.217 26.8862   1
  -2   6  -6 499.972 29.1581   2
   2   6   6 524.604 32.5509   2
  -2   6  -6 447.495 28.2528   3
  -2   6  -7 2588.77 43.2947   4
   2   6   7 2576.02 51.1063   2
  -2   6  -7 2477.03 45.4760   2
  -2   6  -7 2478.61 47.3475   3
  -2   6  -8 1666.43 37.0981   4
   2   6   8 1729.40 41.8916   1
  -2   6  -8 1791.59 43.3883   2
  -2   6  -8 1717.88 43.7217   3
   2   6   9 7991.39 77.1737   1
  -2   6  -9 8163.66 80.3295   2
   2   6   9 8130.65 83.5931   2
  -2   6  -9 8013.07 83.5586   3
  -2   6 -10 2219.20 41.5038   4
   2   6  10 2101.91 45.5402   1
   2   6  10 2226.47 51.6583   2
  -2   6 -11 233.800 24.0765   4
   2   6  11 280.909 28.3507   1
   2   6  11 293.669 34.4851   2
  -2   6 -11 251.484 32.8335   3
  -2   6 -12 905.567 31.9276   4
   2   6  12 996.511 35.0939   1
   2   6  12 1032.13 43.3407   2
  -2   6 -13 949.344 30.3149   4
   2   6  13 1036.55 36.4187   1
   2   6  13 992.591 43.3959   2
  -2   6 -13 984.522 44.8991   3
  -2   6 -14 880.994 30.8369   4
  -2   6 -14 856.812 43.4686   3
   2   6  14 848.412 34.6982   1
   2   6  14 944.667 44.9137   2
   2   6  15 308.414 27.9238   1
   2   6  15 320.793 37.1610   2
  -2   6 -16 405.544 41.4243   3
   2   6  16 413.352 39.7752   2
   2   6  16 480.490 29.9592   1
   2   6  17 55.4601 34.0749   2
  -2   6 -17 48.1970 34.4253   3
   2   6  17 53.7872 24.1552   1
   2   6  18 415.902 40.5146   2
  -2   6 -18 430.412 44.1387   3
   2   6  19 334.320 41.2663   2
  -2   6 -19 365.605 41.5772   3
   2   6  20 3.36262 36.9456   2
  -2   6 -20 111.482 38.8262   3
   2   6  21 22.2267 39.5191   2
  -2   6 -21-3.97520 38.8841   3
   2   6  22 291.077 42.2002   2
  -2   6 -22 294.855 44.8519   3
   2   6  23 22.0265 41.5848   2
  -2   6 -23 33.8341 40.9259   3
   2   6  24 20.8094 42.2738   2
  -2   6 -24 112.489 44.1876   3
   2   6  25 86.8697 45.4511   2
  -2   6 -25-3.73707 45.0049   3
   2   6  26 335.866 51.1617   2
  -2   6 -26 448.666 53.9098   3
  -2   7  26 100.229 41.4334   2
  -2   7  25 69.3359 41.2774   2
   2   7 -25 30.8760 45.8089   3
  -2   7  24 39.4632 39.2315   2
   2   7 -24 95.0430 44.4778   3
  -2   7  23 33.7448 39.0561   2
   2   7 -23 72.2143 43.6753   3
  -2   7  22 266.039 41.1856   2
   2   7 -22 133.150 43.3673   3
  -2   7  21 87.9775 37.0624   2
  -2   7  21 16.7011 30.3726   1
   2   7 -21-11.9548 40.7722   3
  -2   7  20 74.4356 34.4133   2
  -2   7  20 136.388 30.0157   1
   2   7 -20 84.1757 39.6027   3
  -2   7  19 56.9724 33.4003   2
  -2   7  19 57.5858 28.8427   1
   2   7 -19 40.4026 37.3348   3
  -2   7  18 55.4923 32.3034   2
  -2   7  18 97.1114 28.9280   1
   2   7 -18 64.7311 36.2179   3
  -2   7  17 29.8537 30.8646   2
   2   7 -17 11.4879 36.4977   3
  -2   7  17 25.1741 29.0743   1
   2   7 -16 247.427 40.0713   3
  -2   7  16 182.151 32.7998   2
  -2   7  16 163.781 32.0729   1
   2   7 -15 493.375 39.2496   3
  -2   7  15 533.795 37.2700   2
  -2   7  15 556.887 37.3798   1
   2   7 -14 465.864 39.4473   3
  -2   7  14 480.180 35.6673   2
   2   7 -14 463.337 39.1205   2
  -2   7  14 488.511 34.4228   1
  -2   7  13 98.6251 28.8433   1
  -2   7  13 53.1721 27.2212   2
   2   7 -13 121.365 33.1037   2
   2   7 -13 54.7951 29.8675   3
  -2   7  12 825.837 38.9059   1
  -2   7  12 796.418 35.7632   2
   2   7 -12 678.944 40.0993   2
   2   7 -12 668.063 41.2363   3
  -2   7  11 180.356 31.8601   1
   2   7 -11 190.274 32.9539   2
  -2   7  11 199.271 28.4900   2
   2   7 -11 160.349 31.2024   3
  -2   7  10 2370.94 53.8152   1
  -2   7  10 2293.53 48.1784   2
   2   7 -10 2263.98 56.8880   2
   2   7 -10 2303.33 51.7540   3
  -2   7   9 4294.26 67.4600   1
  -2   7   9 4342.57 60.5229   2
   2   7  -9 4275.36 64.6376   3
  -2   7   8 5695.76 74.3994   1
  -2   7   8 5691.26 68.3513   2
   2   7  -8 5804.72 76.1848   2
   2   7  -8 5579.15 69.4293   3
  -2   7   7 2584.44 54.0497   1
   2   7  -7 2460.94 54.6132   2
  -2   7   7 2446.61 47.6234   2
   2   7  -7 2494.78 48.1750   3
  -2   7   6 615.811 36.2177   1
  -2   7   6 662.869 32.5810   2
   2   7  -6 611.692 35.0708   2
   2   7  -6 571.846 30.3109   3
  -2   7   5 37.9666 27.6911   1
   2   7  -5 31.2865 28.0511   2
  -2   7   5 67.3977 23.8294   2
   2   7  -5 41.7971 20.7306   3
  -2   7   4 144.701 27.7735   1
   2   7  -4 149.862 27.6759   2
  -2   7   4 200.196 25.5265   2
   2   7  -4 140.533 21.5546   3
  -2   7   3 198.528 28.7587   1
  -2   7   3 215.737 25.4632   2
   2   7  -3 294.990 30.0832   2
   2   7  -3 240.755 21.3306   3
  -2   7   2 173.770 27.9008   1
   2   7  -2 249.943 29.4612   2
  -2   7   2 218.422 23.1671   2
   2   7  -2 243.833 19.9538   3
  -2   7   1 1504.23 41.6112   1
  -2   7   1 1523.15 38.4235   2
   2   7  -1 1532.93 43.8931   2
   2   7  -1 1474.71 29.4374   3
  -2   7   0 88.0565 25.8262   1
  -2   7   0 78.6891 21.6704   2
   2   7   0 68.8034 26.7116   2
   2   7   0 41.9737 14.9649   3
  -2   7  -1 697.058 33.6792   1
  -2   7  -1 713.695 30.6833   2
   2   7   1 699.841 34.7110   2
  -2   7  -1 687.421 25.0373   3
  -2   7  -2 1419.59 39.7612   1
  -2   7  -2 1346.35 36.6210   2
   2   7   2 1367.53 41.3881   2
  -2   7  -2 1466.09 33.6709   3
  -2   7  -3 1286.17 37.6329   1
  -2   7  -3 1189.04 37.7162   2
   2   7   3 1256.59 41.1288   2
  -2   7  -3 1203.34 32.9596   3
  -2   7  -4 347.600 29.6673   1
  -2   7  -4 334.115 27.5669   2
   2   7   4 350.162 32.1634   2
  -2   7  -4 399.556 26.4256   3
  -2   7  -5 95.3683 23.8857   1
  -2   7  -5 114.754 24.9155   3
   2   7   5 144.762 29.7016   2
  -2   7  -5 123.919 25.1143   2
  -2   7  -6 888.530 35.9642   3
   2   7   6 975.069 39.7150   2
  -2   7  -6 958.890 36.7630   2
   2   7   7 768.705 39.0109   2
  -2   7  -7 816.932 35.3505   2
  -2   7  -7 723.252 28.8692   4
  -2   7  -8 1438.38 44.4336   3
  -2   7  -8 1395.73 42.7942   2
  -2   7  -8 1372.58 36.1565   4
  -2   7  -9 1289.32 43.7893   3
   2   7   9 1328.19 45.4070   2
  -2   7  -9 1307.52 43.9083   2
  -2   7  -9 1367.29 36.9629   4
  -2   7 -10 3419.35 64.2306   3
  -2   7 -10 3637.66 60.6101   2
   2   7  10 3649.95 64.9910   2
  -2   7 -10 3671.70 56.1400   4
  -2   7 -11 421.989 26.9994   4
   2   7  11 482.817 37.6492   2
   2   7  12 1276.62 48.3522   2
  -2   7 -12 1252.65 49.3340   3
   2   7  12 1367.84 41.6398   1
  -2   7 -13 753.735 42.0946   3
   2   7  13 760.032 36.2354   1
   2   7  13 822.984 43.3624   2
  -2   7 -14-23.8353 33.1396   3
   2   7  14 14.7136 25.8018   1
   2   7  14 7.77221 34.5475   2
  -2   7 -15 30.2149 35.2205   3
   2   7  15 26.3642 25.8154   1
   2   7  15 22.2541 33.4089   2
   2   7  16 351.337 41.1789   2
  -2   7 -16 241.038 38.2309   3
   2   7  17 342.321 41.0348   2
  -2   7 -17 429.337 42.8499   3
  -2   7 -18 94.5741 40.0504   3
   2   7  18 106.777 37.3365   2
  -2   7 -19 45.0720 38.3030   3
   2   7  19-14.6607 37.9653   2
   2   7  20 166.855 40.6402   2
  -2   7 -20 75.2794 40.4864   3
   2   7  21 158.148 42.1698   2
  -2   7 -21 147.689 44.8639   3
  -2   7 -22 61.0443 43.4060   3
   2   7  22 26.0563 40.2513   2
  -2   7 -23 5.63995 43.0658   3
   2   7  23 40.2862 43.8181   2
  -2   7 -24 89.3175 45.9231   3
   2   7  24 114.818 45.2221   2
  -2   7 -25 95.7311 46.6853   3
   2   7  25-24.9106 46.4939   2
  -2   8  25 16.1385 41.1144   2
   2   8 -24 82.1859 46.7396   3
  -2   8  24-25.2558 39.7850   2
   2   8 -23 4.35521 41.7484   3
  -2   8  23 33.3665 39.7201   2
   2   8 -22 55.5949 42.8034   3
  -2   8  22 40.0188 38.0616   2
   2   8 -21-38.5008 42.1199   3
  -2   8  21 20.6910 32.5415   1
  -2   8  21 30.3029 37.7307   2
   2   8 -20 44.1955 39.3332   3
  -2   8  20-57.9147 32.6336   1
  -2   8  20 17.3015 35.1933   2
   2   8 -19-11.3084 38.0409   3
  -2   8  19 56.5263 32.3978   1
  -2   8  19-2.41624 34.0877   2
   2   8 -18 250.653 42.1011   3
  -2   8  18 218.317 35.0178   1
  -2   8  18 245.069 36.4225   2
   2   8 -17 17.2949 35.9683   3
  -2   8  17-6.04914 30.6163   1
  -2   8  17 47.2183 30.8614   2
   2   8 -16 17.5362 34.5449   3
  -2   8  16-19.8702 30.9157   1
  -2   8  16 50.2216 32.4634   2
   2   8 -15 242.211 38.8394   3
  -2   8  15 234.413 33.7290   1
  -2   8  15 275.498 35.9211   2
   2   8 -14 86.9081 34.6052   3
  -2   8  14 73.2759 31.3226   1
  -2   8  14 32.8368 30.6022   2
   2   8 -14 95.2406 32.2786   2
   2   8 -13 136.616 33.2612   3
  -2   8  13 103.325 30.9739   1
  -2   8  13 116.584 29.5315   2
   2   8 -13 165.825 34.8767   2
   2   8 -12 302.678 35.2111   3
  -2   8  12 315.172 34.2494   1
  -2   8  12 351.064 33.8865   2
   2   8 -12 282.638 36.9687   2
   2   8 -11 118.988 31.5438   3
  -2   8  11 172.270 32.4930   1
   2   8 -11 168.812 34.2904   2
  -2   8  11 166.643 30.7788   2
   2   8 -10 201.372 32.1270   3
  -2   8  10 309.355 33.8628   1
  -2   8  10 260.216 29.6845   2
   2   8 -10 270.418 36.0266   2
   2   8  -9 46.4598 29.1963   3
   2   8  -9 12.9614 34.6951   2
  -2   8   9 8.52756 27.2873   2
   2   8  -8 1827.46 47.7213   3
  -2   8   8 1728.05 51.3915   1
  -2   8   8 1773.38 46.4199   2
   2   8  -8 1692.00 53.0928   2
  -2   8   7 1145.54 44.3652   1
   2   8  -7 1148.74 45.0578   2
  -2   8   7 1036.05 38.6888   2
   2   8  -6 937.050 35.3964   3
  -2   8   6 1030.53 43.5332   1
   2   8  -6 979.280 42.8432   2
  -2   8   6 889.997 37.6442   2
   2   8  -5 697.488 31.7872   3
  -2   8   5 830.186 40.6854   1
  -2   8   5 737.870 35.0688   2
   2   8  -5 854.296 40.9750   2
   2   8  -4 578.789 28.9887   3
  -2   8   4 577.528 37.3890   1
   2   8  -4 587.003 36.6463   2
  -2   8   4 571.457 33.1170   2
  -2   8   3 186.376 31.2690   1
  -2   8   3 138.441 26.0717   2
   2   8  -3 164.791 30.9715   2
  -2   8   2-3.11540 27.9112   1
  -2   8   2 34.5540 24.0831   2
   2   8  -2 30.6167 29.4905   2
  -2   8   1 257.011 30.9117   1
  -2   8   1 262.466 28.2339   2
  -2   8   0 357.185 32.8562   1
  -2   8   0 340.368 27.9141   2
   2   8   0 394.759 34.4362   2
  -2   8  -1-7.03721 27.2167   1
   2   8   1 24.9830 27.8136   2
  -2   8  -1 12.6088 24.2028   2
  -2   8  -2 38.8409 25.9403   1
   2   8   2 48.9282 30.3027   2
  -2   8  -2 70.8181 25.3207   2
  -2   8  -3 1042.54 33.5406   3
  -2   8  -3 944.179 39.2309   1
  -2   8  -3 989.964 38.5812   2
   2   8   3 1017.09 40.9608   2
  -2   8  -4 1040.92 35.6884   3
  -2   8  -4 1089.59 40.0272   1
   2   8   4 1065.56 42.4905   2
  -2   8  -4 1060.43 38.0596   2
  -2   8  -5 646.508 36.0540   2
   2   8   5 588.022 38.1385   2
  -2   8  -5 559.047 31.5877   3
  -2   8  -6 1179.33 43.6424   2
   2   8   6 1269.92 46.7386   2
  -2   8  -6 1183.07 39.9316   3
   2   8   7 1100.76 44.5485   2
  -2   8  -7 1061.42 42.1041   2
  -2   8  -7 1071.35 40.2328   3
   2   8   8 167.508 34.2812   2
  -2   8  -8 227.296 30.5545   2
  -2   8  -8 222.162 31.1627   3
   2   8   9 724.713 41.8015   2
  -2   8  -9 680.795 37.7103   2
  -2   8  -9 765.583 38.8426   3
   2   8  10 238.907 36.0419   2
  -2   8 -10 248.160 33.4268   2
  -2   8 -10 244.791 35.8661   3
  -2   8 -11 106.676 31.6351   2
   2   8  11 97.9706 33.4796   2
  -2   8 -11 64.3530 32.0788   3
   2   8  12 207.909 37.0294   2
  -2   8 -12 133.451 33.3637   3
   2   8  13 70.9997 35.2873   2
  -2   8 -13 10.1456 33.1104   3
   2   8  14 90.9618 34.8913   2
  -2   8 -14-21.4302 34.8174   3
   2   8  15 98.6127 37.2860   2
  -2   8 -15 35.3956 33.9778   3
   2   8  16 21.4953 36.0109   2
  -2   8 -16 149.007 37.7596   3
   2   8  17 43.8657 36.6156   2
  -2   8 -17 105.737 37.5801   3
   2   8  18 26.4906 36.5323   2
  -2   8 -18 14.9662 39.3185   3
   2   8  19 22.6206 40.1692   2
  -2   8 -19 56.4586 40.2993   3
   2   8  20 171.790 41.4583   2
  -2   8 -20 37.5230 41.8056   3
   2   8  21 59.7661 41.9420   2
  -2   8 -21 80.5722 42.6505   3
   2   8  22 16.9667 42.6444   2
  -2   8 -22 115.997 43.2816   3
  -2   8 -23 44.8782 46.4743   3
   2   8  23 92.5844 43.6414   2
  -2   9  23 8.16076 39.8123   2
  -2   9  22-59.1774 39.1725   2
   2   9 -22-38.5810 45.8107   3
  -2   9  21 75.2376 38.8089   2
  -2   9  21-14.6726 33.7364   1
   2   9 -21-35.4355 43.0063   3
  -2   9  20 43.4823 36.0638   2
  -2   9  20 20.5899 33.0442   1
   2   9 -20 19.3211 42.3472   3
  -2   9  19-20.0735 36.6457   2
  -2   9  19 65.9871 34.9703   1
   2   9 -19-10.2679 40.4911   3
  -2   9  18 34.8546 36.5393   2
  -2   9  18 145.965 37.4524   1
   2   9 -18 93.2316 40.0411   3
  -2   9  17 157.016 35.3627   2
  -2   9  17 193.772 37.5505   1
   2   9 -17 170.857 40.4883   3
  -2   9  16-16.8389 34.4932   2
  -2   9  16-0.12318 33.8985   1
   2   9 -16 21.3433 37.1307   3
  -2   9  15 82.6287 32.4769   2
  -2   9  15 35.2678 32.9820   1
   2   9 -15 12.3566 35.8891   3
  -2   9  14 26.1986 30.8940   2
   2   9 -14 24.5121 33.0777   2
  -2   9  14 15.6198 31.7486   1
   2   9 -14 12.5022 34.1139   3
   2   9 -13 94.8286 36.7371   2
  -2   9  13 72.2651 31.2349   2
  -2   9  13 101.470 34.1433   1
   2   9 -13 68.2742 35.0465   3
   2   9 -12 104.216 37.4303   2
  -2   9  12 108.903 31.3921   2
  -2   9  12 50.4423 33.6139   1
   2   9 -12 29.4806 31.2795   3
  -2   9  11 366.789 35.7581   2
   2   9 -11 329.348 38.4767   2
  -2   9  11 362.423 39.2408   1
   2   9 -11 339.955 36.3044   3
  -2   9  10 69.3333 30.9795   2
   2   9 -10 43.5774 35.6376   2
  -2   9  10 62.0376 34.0326   1
   2   9 -10 66.8794 29.3094   3
   2   9  -9 40.4092 35.6811   2
  -2   9   9 10.7883 27.8073   2
  -2   9   9 71.7418 32.3572   1
   2   9  -9 36.3329 28.0385   3
   2   9  -8 29.4906 32.1992   2
  -2   9   8 71.2766 29.4977   2
  -2   9   8-8.60272 32.6961   1
   2   9  -8-26.3644 27.4147   3
   2   9  -7 764.025 40.5500   2
  -2   9   7 764.563 39.0870   2
  -2   9   7 747.506 41.7607   1
   2   9  -6 85.9066 35.2021   2
  -2   9   6 47.4143 28.0800   2
  -2   9   6 37.7984 32.7634   1
  -2   9   5 70.3624 28.2751   2
   2   9  -5 97.9343 32.9706   2
  -2   9   5 50.7876 31.2240   1
  -2   9   4-24.2168 26.5155   2
   2   9  -4 20.4898 31.9409   2
  -2   9   4 4.70317 32.7134   1
  -2   9   3 799.288 38.3800   2
   2   9  -3 745.830 42.8130   2
  -2   9   2 155.384 30.2348   2
   2   9  -2 187.337 33.6462   2
  -2   9   2 136.563 34.2956   1
   2   9  -1 512.119 38.2844   2
  -2   9   1 439.073 33.8168   2
  -2   9   1 409.726 36.1931   1
  -2   9   0 561.892 35.9285   2
   2   9   0 629.680 41.4263   2
  -2   9   0 603.171 40.5955   1
  -2   9  -1 70.6976 27.6913   2
   2   9   1 61.3617 31.1806   2
  -2   9  -1 26.4606 30.0132   1
  -2   9  -2 428.356 32.8187   2
   2   9   2 436.135 37.4506   2
  -2   9  -2 365.788 33.8980   1
   2   9   3-13.0160 31.0378   2
  -2   9  -3 58.4936 29.2079   2
  -2   9  -3 60.4812 30.6351   1
   2   9   4 98.3142 35.3464   2
  -2   9  -4 119.070 29.9398   2
   2   9   5 362.785 38.3130   2
   2   9   6 1431.39 50.5137   2
  -2   9  -6 1370.35 49.0517   2
   2   9   7 400.378 38.9617   2
  -2   9  -7 371.401 34.8924   2
  -2   9  -7 329.181 33.3457   3
   2   9   8 398.093 39.1179   2
  -2   9  -8 322.706 35.3287   2
  -2   9  -8 376.088 34.7856   3
  -2   9  -9 33.7763 31.3586   2
   2   9   9-18.8932 32.6857   2
  -2   9  -9-10.9872 30.4337   3
  -2   9 -10 77.9112 31.9925   2
   2   9  10 96.0922 35.9176   2
  -2   9 -10 105.231 33.2583   3
  -2   9 -11 77.7317 28.2432   2
   2   9  11 83.0004 34.4786   2
  -2   9 -11 15.9735 32.8498   3
   2   9  12 270.094 38.6706   2
  -2   9 -12 228.592 37.5413   3
   2   9  13 76.8301 34.8631   2
  -2   9 -13 28.0922 33.9749   3
   2   9  14-2.11612 36.4750   2
  -2   9 -14 7.26677 36.9540   3
   2   9  15 93.3978 38.4116   2
   2   9  16 30.0775 38.3732   2
  -2   9 -16-39.6894 39.4223   3
   2   9  17 131.855 41.3035   2
  -2   9 -17 76.2623 41.5214   3
   2   9  18 5.05123 39.3870   2
  -2   9 -18-14.4943 39.7424   3
   2   9  19 89.1614 41.4702   2
  -2   9 -19 43.0586 43.9804   3
   2   9  20 26.3341 42.5395   2
  -2   9 -20 50.0406 45.6431   3
   2   9  21 78.0919 42.3979   2
  -2   9 -21 12.8931 44.7944   3
  -2  10  21 53.2512 38.7201   1
  -2  10  20 13.9666 35.7686   2
  -2  10  20-43.2307 38.1060   1
   2  10 -20 55.8030 44.4623   3
  -2  10  19 44.4805 37.1886   2
  -2  10  19-9.55101 38.0904   1
   2  10 -19 37.7110 42.8858   3
  -2  10  18-33.7830 37.4452   2
  -2  10  18 75.3948 37.1448   1
   2  10 -18 13.6411 40.7388   3
  -2  10  17-25.7655 36.6904   1
   2  10 -17-19.8992 40.1623   3
  -2  10  16 79.3826 37.1772   1
   2  10 -16 145.618 40.1792   3
   2  10 -15 16.1119 40.3458   2
  -2  10  15 19.8888 33.7687   2
  -2  10  15-7.17673 36.6614   1
   2  10 -15 73.5209 37.4642   3
   2  10 -14 52.9763 40.6079   2
  -2  10  14 107.545 35.2344   2
  -2  10  14 77.8242 37.1512   1
   2  10 -14 104.051 37.0699   3
   2  10 -13 40.6156 39.9864   2
  -2  10  13 71.9905 33.1506   2
  -2  10  13-16.5807 36.2582   1
   2  10 -13 44.6947 33.9739   3
   2  10 -12 53.0214 36.6574   2
  -2  10  12-18.3189 33.8670   2
  -2  10  12 25.9465 34.1970   1
  -2  10  11-8.28693 31.6984   2
  -2  10  11 38.3765 36.5923   1
  -2  10  10 272.019 35.9904   2
   2  10 -10 227.441 41.3075   2
  -2  10  10 225.581 38.1618   1
   2  10  -9 86.5312 37.4230   2
  -2  10   9-20.4261 32.8380   2
  -2  10   9 41.2962 35.5450   1
   2  10  -8-5.20708 34.2963   2
  -2  10   8 10.4492 32.6986   2
  -2  10   8-14.1646 36.2713   1
  -2  10   7 30.4093 29.6210   2
   2  10  -7 32.1753 33.7563   2
  -2  10   7 11.6828 35.3878   1
  -2  10   6 140.053 32.2535   2
   2  10  -6 236.318 37.8761   2
  -2  10   6 201.578 36.5012   1
  -2  10   5 26.7122 27.8084   2
   2  10  -5 2.20193 33.9133   2
  -2  10   5-18.2641 33.3965   1
   2  10  -4 82.7304 34.6170   2
  -2  10   4 61.5961 30.3865   2
  -2  10   4 57.9580 33.2479   1
   2  10  -3 82.6939 33.6549   2
  -2  10   3 65.9308 30.8565   2
  -2  10   3 59.5230 35.2079   1
   2  10  -2-25.4236 34.5329   2
  -2  10   2 37.2510 30.3624   2
  -2  10   2 24.8222 33.7650   1
  -2  10   1 34.7445 29.5901   2
   2  10  -1 37.3375 34.6136   2
  -2  10   1 68.0447 31.9839   1
  -2  10   0 104.026 30.3478   2
   2  10   0 105.284 34.8983   2
  -2  10   0 86.4574 32.9535   1
  -2  10  -1 13.7153 28.8476   2
   2  10   1 48.2747 33.3282   2
  -2  10  -1 14.4657 33.2135   1
  -2  10  -2 188.226 33.9494   2
   2  10   2 72.1024 35.9706   2
   2  10   3 58.9613 33.0661   2
  -2  10  -3 76.1973 32.8963   2
   2  10   4 249.739 37.5135   2
  -2  10  -4 170.946 32.0538   2
   2  10   5 104.487 36.4469   2
  -2  10  -5 86.6019 32.1194   2
   2  10   6 99.0881 36.5634   2
  -2  10  -6 68.6023 31.2049   2
   2  10   7 101.608 37.0052   2
  -2  10  -7 134.257 33.9199   2
  -2  10  -8 95.1770 33.1185   2
   2  10   8 64.9867 36.0154   2
  -2  10  -9 36.4648 34.4605   2
   2  10   9 12.8777 33.8387   2
  -2  10 -10-0.36929 34.4146   2
   2  10  10-4.82189 36.5047   2
  -2  10 -11 235.220 32.4324   2
   2  10  11 228.694 40.8549   2
   2  10  12 75.6697 38.6371   2
  -2  10 -12 5.40294 34.6730   3
   2  10  13 55.4413 38.5257   2
  -2  10 -13 31.1206 34.9306   3
   2  10  14 1.78380 37.7322   2
  -2  10 -14 7.73244 36.0773   3
   2  10  15 50.9830 40.3347   2
  -2  10 -15 40.3091 38.7653   3
   2  10  16 2.20056 40.6993   2
  -2  10 -16-32.6114 39.1396   3
   2  10  17 15.6026 39.4966   2
  -2  10 -17 46.0150 39.3584   3
   2  10  18 14.3146 41.3354   2
  -2  10 -18 99.7294 43.3346   3
   2  10  19 121.022 43.2307   2
  -2  10 -19 53.2164 43.3024   3
  -2  10 -20-17.4462 43.8302   3
  -2  11  17-42.3816 37.5386   1
  -2  11  16 25.9510 39.2326   1
   2  11 -15-35.1594 44.5836   2
  -2  11  15 14.0947 36.2028   2
  -2  11  15 1.94804 37.0492   1
   2  11 -14 41.6895 38.7945   2
  -2  11  14 33.2895 34.3485   2
  -2  11  14 26.7931 37.3403   1
   2  11 -13 35.7784 40.4369   2
  -2  11  13-32.8928 34.1494   2
  -2  11  13-40.5009 37.6880   1
   2  11 -12 62.7699 41.6078   2
  -2  11  12-1.67867 32.9632   2
  -2  11  12 36.4157 39.2434   1
   2  11 -11 88.8076 40.5188   2
  -2  11  11-25.0767 35.1208   2
  -2  11  11 56.8110 40.0018   1
   2  11 -10 64.9043 39.1184   2
  -2  11  10 53.2052 36.5550   2
  -2  11  10-17.2042 39.3462   1
   2  11  -9 49.7453 40.5737   2
  -2  11   9 33.1218 33.7600   2
  -2  11   9 74.2700 38.1092   1
   2  11  -8 134.970 39.4825   2
  -2  11   8 122.043 35.0981   2
  -2  11   8 95.5696 41.6779   1
   2  11  -7 83.3401 39.6920   2
  -2  11   7 92.6580 32.3850   2
  -2  11   7 75.5641 38.5682   1
   2  11  -6 55.1914 33.0928   2
  -2  11   6 39.7746 32.6549   2
  -2  11   6 68.8373 38.1298   1
   2  11  -5 8.00626 37.7349   2
  -2  11   5-29.0597 33.3615   2
  -2  11   5 48.5667 37.5543   1
  -2  11   4 62.6902 33.9351   2
   2  11  -4 31.7562 37.3979   2
  -2  11   4 38.2695 38.5760   1
   2  11  -3 42.6103 37.9612   2
  -2  11   3 12.7299 30.8177   2
  -2  11   3 77.1819 37.5716   1
  -2  11   2 80.9979 34.0182   2
  -2  11   2 17.6861 35.5781   1
   2  11  -1 74.8143 39.0402   2
  -2  11   1 73.4550 32.1336   2
  -2  11   0 309.017 37.6027   2
   2  11   0 343.456 41.7207   2
  -2  11  -1 52.4916 33.9490   2
   2  11   1 45.0826 35.5395   2
   2  11   2 54.6355 36.2212   2
  -2  11  -2 41.0806 32.4369   2
  -2  11  -3-6.39583 27.3702   2
   2  11   3-30.2469 36.5100   2
  -2  11  -4 68.5209 34.4389   2
   2  11   4 50.9372 37.9816   2
  -2  11  -5 38.9214 36.0587   2
   2  11   5 57.7494 36.5436   2
  -2  11  -6-8.94305 33.5013   2
   2  11   6 28.7498 35.3388   2
   2  11   7 43.4249 38.8456   2
  -2  11  -7 38.6091 36.0342   2
  -2  11  -8 9.33832 34.1198   2
   2  11   8-4.64430 36.6423   2
  -2  11  -9 52.3478 36.9208   2
   2  11   9 59.0378 39.0768   2
   2  11  10 137.034 41.4010   2
  -2  11 -10 139.816 37.2129   2
  -2  11 -11 4.80507 30.9780   2
   2  11  11 39.3179 39.0617   2
   2  11  12 117.239 42.0512   2
   2  11  13 85.0496 39.3145   2
   2  11  14 25.2554 41.7582   2
   2  11  15-7.77971 42.2009   2
  -2  12  10-8.81854 36.6986   2
   2  12 -10 61.6725 42.4677   2
  -2  12  10 70.5940 43.2752   1
  -2  12   9 75.0820 36.4075   2
  -2  12   9-21.4130 39.9514   1
   2  12  -8-30.9502 42.6968   2
  -2  12   8-18.4696 36.4823   2
  -2  12   8-53.6843 42.3302   1
  -2  12   7-8.38970 35.3331   2
   2  12  -7 48.2082 41.4971   2
  -2  12   7-17.2848 40.0257   1
   2  12  -6 16.1906 40.6513   2
  -2  12   6-24.3804 37.1068   2
  -2  12   6 5.85579 38.8626   1
   2  12  -5-27.9344 39.1862   2
  -2  12   5 48.9186 35.9826   2
   2  12  -4-20.8137 38.4939   2
  -2  12   4 29.3260 35.9559   2
   2  12  -3 24.0209 41.3796   2
  -2  12   3-23.7676 35.2237   2
   2  12  -2 35.5804 40.6053   2
  -2  12   2 48.6686 35.3057   2
  -2  12   1 78.4884 36.0844   2
   2  12  -1 44.6355 41.1132   2
  -2  12   0 103.858 37.4645   2
   2  12   0 53.2895 40.4785   2
  -2  12  -1 22.8011 32.6402   2
  -2  12  -2 97.3136 33.6944   2
   2  12   3 56.6608 38.3764   2
  -2  12  -3 92.6419 37.5634   2
  -2  12  -4 93.1891 35.2843   2
   2  12   4 100.805 41.0732   2
  -2  12  -5-12.5309 37.7537   2
   2  12   5-8.79528 39.8808   2
   2  12   6 1.07202 40.2523   2
  -2  12  -6 57.3124 38.5811   2
   2  12   7 80.5557 38.9446   2
  -2  12  -7 96.9385 38.6830   2
   2  12   8 39.3639 40.0272   2
  -2  12  -8-1.91205 38.2773   2
  -2  12  -9 41.7717 39.8239   2
   2  12   9 21.1758 40.9860   2
  -2  12 -10 4.18417 39.6231   2
   2  12  10 54.2766 41.5302   2
  -2  12 -11-9.43882 37.2294   2
   2  12  11 30.1561 40.9873   2
  -2  13   2 169.973 42.0308   2
  -2  13   1 45.3910 38.6329   2
  -2  13   0 213.769 41.2237   2
  -2  13  -1 18.9017 27.8540   2
  -2  13  -2 62.9882 38.1572   2
  -2  13  -3-35.6993 38.7401   2
  -2  13  -4 15.9250 38.4233   2
  -2  13  -5-2.40279 39.7169   2
  -2  13  -6 24.5932 38.7996   2
  -3 -12  13 53.8918 36.7352   1
   3 -12 -12 2.41947 47.9201   4
  -3 -12  12 53.5682 38.0505   1
   3 -12 -11 0.46671 45.3643   4
  -3 -12  11 22.5250 37.5243   1
   3 -12 -10 64.3759 46.8767   4
  -3 -12  10 47.5938 35.6128   1
   3 -12  -9 122.318 47.5298   4
  -3 -12   9 159.468 38.0490   1
   3 -12  -8-16.0461 42.6326   4
  -3 -12   8-12.6294 36.4413   1
   3 -12  -7 3.77064 43.1571   4
  -3 -12   7 147.926 39.2324   1
   3 -12  -6 24.6603 41.0322   4
  -3 -12   6-4.04659 36.9058   1
   3 -12  -5 54.4579 40.0357   4
  -3 -12   5-17.3835 34.8890   1
   3 -12  -4 109.816 41.8640   4
  -3 -12   4 99.4712 39.6863   1
  -3 -12   3 60.2928 37.3078   1
  -3 -12   2-11.6842 36.7348   1
  -3 -12   1 127.480 39.7591   1
  -3 -12   0 29.7737 37.8170   1
   3 -12   0 4.37383 37.5512   1
   3 -12   1 11.7386 37.4091   1
  -3 -12  -1 104.102 39.7631   1
  -3 -12  -2 38.4011 37.8386   1
   3 -12   2 50.1270 37.3097   1
   3 -12   3 41.9589 35.6789   1
  -3 -12  -3 116.910 40.2782   1
  -3 -12  -4 72.9645 37.8213   1
   3 -12   4 63.6402 35.5851   1
   3 -12   5 54.5874 35.7191   1
  -3 -12  -5 106.001 40.1180   1
  -3 -12  -6 40.7764 36.6342   1
   3 -12   6 64.5903 35.0886   1
   3 -12   7 85.3853 35.3359   1
  -3 -12  -7 71.0650 38.0189   1
   3 -12   8-30.2325 34.1099   1
  -3 -12  -8 37.8602 36.0291   1
  -3 -12  -9 24.9895 39.2074   1
  -3 -12 -10 160.994 38.6771   1
   3 -12  12 45.7103 35.0136   2
   3 -12  13 22.7436 34.7411   2
   3 -11 -15 61.0043 47.3280   4
  -3 -11  15 73.7850 35.5622   1
   3 -11 -13 33.4027 45.4186   4
  -3 -11  13 33.9035 34.8043   1
   3 -11 -12 91.3579 45.5579   4
  -3 -11  12 96.8928 36.3496   1
   3 -11 -11 4.62771 43.9887   4
  -3 -11  11 4.56020 32.7557   1
   3 -11 -10-38.0808 44.4998   4
  -3 -11  10 63.6558 36.1141   1
   3 -11  -9 187.463 45.2624   4
  -3 -11   9 194.632 38.8746   1
   3 -11  -8 8.04854 41.1384   4
  -3 -11   8-3.70787 33.3633   1
   3 -11  -7 40.0682 39.2386   4
  -3 -11   7 63.7646 33.9412   1
   3 -11  -6 103.229 39.9266   4
  -3 -11   6 18.0935 34.3779   1
   3 -11  -5 156.911 39.2079   4
  -3 -11   5 167.366 37.6018   1
   3 -11  -4 54.4475 37.4716   4
  -3 -11   4-14.3785 34.2732   1
   3 -11  -3 52.4875 37.6442   4
  -3 -11   3 49.6705 36.4545   1
   3 -11  -2 276.500 38.9569   4
  -3 -11   2 192.032 37.8852   1
   3 -11  -1 135.952 37.1204   4
  -3 -11   1 189.956 37.4586   1
   3 -11   0 43.1621 33.0434   4
  -3 -11   0 76.4871 36.9675   1
  -3 -11  -1 77.6552 34.5230   1
  -3 -11  -2 209.965 38.8734   1
   3 -11   3-2.72672 32.3277   1
  -3 -11  -3 3.33649 33.8667   1
  -3 -11  -4 120.123 37.3696   1
   3 -11   4 142.656 35.5598   1
  -3 -11  -5 23.6277 33.3505   1
   3 -11   5 25.9708 30.8677   1
  -3 -11  -6-4.91318 33.3494   1
   3 -11   6-24.7726 31.6922   1
   3 -11   7 72.3646 32.3492   1
  -3 -11  -7 51.3654 33.6475   1
   3 -11   8 23.3444 31.0324   1
  -3 -11  -8 14.3415 33.0569   1
  -3 -11  -9-21.1161 35.4351   1
   3 -11   9 51.3539 31.6364   1
  -3 -11 -10 25.9657 35.7220   1
  -3 -11 -11 36.2449 42.0597   4
  -3 -11 -11 0.13545 36.1739   1
   3 -11  12 117.507 33.7920   2
  -3 -11 -12 53.7274 42.0036   4
  -3 -11 -12 186.874 36.0925   1
   3 -11  13 34.7350 34.0825   2
  -3 -11 -13-50.7113 46.0715   4
  -3 -11 -13 23.1086 32.6994   1
   3 -11  14 128.434 36.5289   2
  -3 -11 -14 150.266 47.4878   4
  -3 -11 -14 28.0804 32.5310   1
   3 -11  15 51.8468 35.7925   2
  -3 -11 -15-14.5470 45.2196   4
  -3 -11 -15-3.06045 34.4727   1
   3 -11  16 28.6572 35.6674   2
  -3 -11 -16 25.1917 40.6310   4
  -3 -11 -16 66.6092 34.7123   1
  -3 -10  18 39.7655 38.4951   2
   3 -10 -18 28.8082 48.7114   4
  -3 -10  17-11.1669 36.6932   2
   3 -10 -17 21.5487 45.9607   4
   3 -10 -16-2.23978 46.1017   4
  -3 -10  16 59.6486 33.8574   1
   3 -10 -15 9.57149 49.6330   4
  -3 -10  15 8.13043 33.3724   1
   3 -10 -14 31.9523 46.0779   4
  -3 -10  14 83.8690 33.4885   1
   3 -10 -13 33.0962 42.9308   4
  -3 -10  13-12.6332 32.4838   1
   3 -10 -12 46.3323 40.9811   4
  -3 -10  12 30.4871 32.4566   1
   3 -10 -11 109.393 43.0665   4
  -3 -10  11 115.869 33.9639   1
   3 -10 -10 157.037 42.9065   4
  -3 -10  10 169.030 33.2001   1
   3 -10  -9 1.79460 37.6484   4
  -3 -10   9-12.6685 31.8282   1
   3 -10  -8 64.0176 36.5135   4
  -3 -10   8 54.3378 31.3991   1
   3 -10  -7 78.8530 37.9353   4
  -3 -10   7 32.6576 31.4393   1
   3 -10  -6 143.044 37.2982   4
  -3 -10   6 74.6994 33.0414   1
   3 -10  -5 212.976 37.5215   4
  -3 -10   5 96.7514 32.8787   1
   3 -10  -4 12.8262 34.3315   4
  -3 -10   4 11.7599 30.9000   1
   3 -10  -3 55.6351 33.9825   4
  -3 -10   3 129.303 34.7586   1
   3 -10  -2 145.168 33.4610   4
  -3 -10   2 129.588 34.7105   1
   3 -10  -1 47.4155 32.9154   4
  -3 -10   1 60.6184 34.0248   1
   3 -10   0-7.29102 31.0714   4
  -3 -10   0 13.6904 32.3718   1
   3 -10   1 49.9566 28.8493   4
  -3 -10  -1 67.4501 32.3519   1
   3 -10   2 6.36302 29.9457   4
  -3 -10  -2 89.8158 33.7452   1
   3 -10   3 28.0277 28.5070   4
  -3 -10  -3 27.8528 31.5006   1
   3 -10   4 105.043 28.4458   4
  -3 -10  -4 11.0434 30.7842   1
  -3 -10  -5 67.7081 33.1999   1
   3 -10   5 91.3606 29.7744   1
  -3 -10  -6 117.803 34.6100   1
   3 -10   6 33.1786 30.0675   1
  -3 -10  -7 184.714 35.5653   4
  -3 -10  -7 160.311 33.6060   1
   3 -10   7 213.264 32.7485   1
  -3 -10  -8 12.5445 35.1378   4
  -3 -10  -8 62.6163 32.2166   1
   3 -10   8 26.3021 27.4859   1
  -3 -10  -9-36.9809 35.7241   4
   3 -10   9 7.56578 27.2944   1
  -3 -10  -9 28.7044 34.1163   1
  -3 -10 -10 102.069 40.2996   4
  -3 -10 -10 125.946 33.2457   1
   3 -10  10 154.645 29.7380   1
  -3 -10 -11 45.5577 38.2054   4
  -3 -10 -11 64.8994 32.9032   1
   3 -10  12 0.47313 30.5984   2
  -3 -10 -12 2.57905 40.9327   4
  -3 -10 -12 4.15057 31.3643   1
   3 -10  13 8.36905 31.4969   2
  -3 -10 -13 20.8767 42.3881   4
  -3 -10 -13 31.3751 30.6520   1
   3 -10  14-0.62251 29.8330   2
  -3 -10 -14 81.8213 45.3296   4
  -3 -10 -14 63.3654 31.9537   1
   3 -10  15 111.542 33.8442   2
  -3 -10 -15 54.4787 45.4142   4
  -3 -10 -15 51.0490 33.6159   1
   3 -10  16 50.6827 33.9344   2
  -3 -10 -16 19.3485 44.6295   4
  -3 -10 -16 15.5141 32.3436   1
   3 -10  17 21.2525 34.2671   2
  -3 -10 -17-4.35062 37.7927   4
   3 -10  18 30.7080 34.4120   2
  -3 -10 -18-30.3026 45.7254   4
   3 -10  19 23.0119 35.4144   2
  -3 -10 -19 3.91296 29.3181   4
  -3  -9  21 59.7528 38.5013   2
   3  -9 -21 87.2270 48.5357   4
  -3  -9  20 9.86912 35.7891   2
   3  -9 -20-42.9134 49.3268   4
  -3  -9  19 57.1663 35.2556   2
   3  -9 -19-17.5141 41.3819   4
  -3  -9  18 23.4414 35.0807   2
   3  -9 -18 78.3636 40.6617   4
  -3  -9  17 7.69774 34.7205   2
   3  -9 -17 67.6457 46.6110   4
   3  -9 -16-29.0267 43.4182   4
  -3  -9  16-21.2769 30.0880   1
   3  -9 -15-46.8036 44.3824   4
  -3  -9  15-22.0523 30.7774   1
   3  -9 -14 50.2748 41.6026   4
  -3  -9  14 54.1174 30.4126   1
   3  -9 -13 28.3507 40.6448   4
  -3  -9  13-10.6499 29.5327   1
   3  -9 -12 175.832 40.9327   4
  -3  -9  12 196.703 30.8020   1
   3  -9 -11 138.949 39.7019   4
  -3  -9  11 201.635 31.4192   1
   3  -9 -10 29.0539 35.2189   4
  -3  -9  10 12.6438 28.1549   1
   3  -9  -9 156.922 38.6286   4
  -3  -9   9 111.194 30.5878   1
   3  -9  -8 276.383 38.0263   4
  -3  -9   8 256.588 33.7442   1
   3  -9  -7-1.93824 33.8054   4
  -3  -9   7 1.16597 28.0225   1
   3  -9  -6 21.1007 34.5014   4
  -3  -9   6 25.5696 28.9279   1
   3  -9  -5 3.23081 33.1510   4
  -3  -9   5 7.38686 29.7739   1
   3  -9  -4 883.454 41.3072   4
  -3  -9   4 910.635 43.9596   1
   3  -9  -3 83.2464 31.7180   4
  -3  -9   3 54.6334 31.8616   1
   3  -9  -2 175.657 32.5661   4
  -3  -9   2 219.162 33.7561   1
   3  -9  -1 40.9007 29.6995   4
  -3  -9   1 83.4875 31.4366   1
   3  -9   0 403.980 33.9822   4
  -3  -9   0 370.586 35.0270   1
   3  -9   1 414.115 32.7414   4
  -3  -9  -1 312.590 33.5993   1
   3  -9   2 156.226 29.3223   4
  -3  -9  -2 183.212 32.5262   1
  -3  -9  -3 95.3952 29.2389   4
   3  -9   3 134.417 27.4190   4
  -3  -9  -3 135.104 32.4011   1
  -3  -9  -4 73.3025 28.4671   4
   3  -9   4 49.3360 26.3629   4
  -3  -9  -4 73.6492 30.2682   1
  -3  -9  -5 331.867 29.0614   4
   3  -9   5 330.392 28.7431   4
  -3  -9  -5 275.115 34.9740   1
   3  -9   6 387.457 30.8231   4
  -3  -9  -6 413.210 32.1552   4
  -3  -9  -6 503.101 37.8826   1
   3  -9   6 383.690 34.2351   1
  -3  -9  -7 299.723 32.4220   4
   3  -9   7 227.007 28.2986   4
  -3  -9  -7 234.217 32.8392   1
   3  -9   7 215.797 29.0180   1
  -3  -9  -8 149.574 35.3034   4
  -3  -9  -8 206.913 32.9386   1
   3  -9   8 162.222 28.0033   1
  -3  -9  -9 16.9897 35.8369   4
  -3  -9  -9-12.8027 28.8878   1
   3  -9   9 28.8370 25.1306   1
  -3  -9 -10 227.033 37.0807   4
  -3  -9 -10 259.663 34.5564   1
   3  -9  10 216.811 27.3202   1
  -3  -9 -11 76.4794 38.1702   4
  -3  -9 -11 61.1026 29.5304   1
   3  -9  11 101.123 24.8223   1
   3  -9  12 112.877 31.6666   2
  -3  -9 -12 111.405 40.7018   4
  -3  -9 -12 63.2342 30.5002   1
   3  -9  13 40.0958 28.0172   2
  -3  -9 -13-8.65674 40.0563   4
  -3  -9 -13 26.2498 29.4624   1
   3  -9  14 119.186 32.7204   2
  -3  -9 -14 127.894 42.6796   4
  -3  -9 -14 78.9984 30.3032   1
   3  -9  15 28.5692 29.3125   2
  -3  -9 -15 90.6492 44.1343   4
  -3  -9 -15 3.20047 30.5008   1
   3  -9  16 151.332 33.8703   2
  -3  -9 -16 242.268 48.1452   4
  -3  -9 -16 151.454 31.2856   1
   3  -9  17 131.081 35.3605   2
  -3  -9 -17 190.739 44.4505   4
   3  -9  18-17.8592 33.2301   2
  -3  -9 -18 68.4247 47.0735   4
   3  -9  19-28.2530 35.1484   2
  -3  -9 -19-41.9523 39.9050   4
   3  -9  20 18.8598 35.0371   2
  -3  -9 -20 28.5787 42.3780   4
   3  -9  21 49.8700 26.4699   2
  -3  -9 -21 68.4075 34.0286   4
  -3  -8  23 56.6835 37.0455   2
   3  -8 -23 90.6830 39.5528   4
  -3  -8  22-26.7646 36.3975   2
   3  -8 -22 18.9622 38.4487   4
  -3  -8  21 15.6395 33.8567   2
   3  -8 -21 160.415 41.4110   4
  -3  -8  20 37.8187 34.7535   2
   3  -8 -20 24.6460 43.2358   4
  -3  -8  19 24.1329 33.5488   2
   3  -8 -19 69.6817 43.3492   4
  -3  -8  18 5.41455 32.5784   2
   3  -8 -18 55.9605 45.0465   4
  -3  -8  17 43.9681 31.6375   2
   3  -8 -17 70.7134 41.5362   4
  -3  -8  17-7.52034 26.6664   1
  -3  -8  16 121.169 34.1138   2
  -3  -8  16 79.5218 27.8361   1
   3  -8 -16 75.5848 40.9400   4
  -3  -8  15 285.988 32.1027   1
   3  -8 -15 374.347 46.0909   4
  -3  -8  14 163.357 30.7357   1
   3  -8 -14 169.275 42.2883   4
  -3  -8  13 264.312 31.2441   1
   3  -8 -13 189.039 39.3593   4
  -3  -8  12 32.0854 26.3280   1
   3  -8 -12 56.8235 36.7587   4
  -3  -8  11 402.710 33.6596   1
   3  -8 -11 337.126 39.8343   4
  -3  -8  10 705.059 36.8509   1
   3  -8 -10 586.235 43.1717   4
  -3  -8   9 1089.30 41.4276   1
   3  -8  -9 1039.96 47.7070   4
  -3  -8   8 58.0674 28.9456   1
   3  -8  -8 49.0941 33.6992   4
  -3  -8   7 18.9708 28.2212   1
   3  -8  -7 76.7716 32.7961   4
  -3  -8   6 1763.56 46.8677   1
   3  -8  -6 1710.26 49.2304   4
  -3  -8   5 843.560 39.6387   1
   3  -8  -5 732.119 39.7662   4
  -3  -8   4 852.193 38.5965   1
   3  -8  -4 760.714 39.7290   4
  -3  -8   3 367.693 33.1854   1
   3  -8  -3 394.762 31.6749   4
  -3  -8   2 23.9486 27.2725   1
   3  -8  -2 39.6868 27.8518   4
  -3  -8   1 903.203 39.2436   1
   3  -8  -1 770.518 36.5828   4
  -3  -8   0 704.787 28.4441   4
   3  -8   0 687.731 34.5390   4
  -3  -8  -1 29.1560 27.3724   1
   3  -8   1 33.1045 25.9325   4
  -3  -8  -1 26.0454 23.3044   4
   3  -8   2 805.781 32.2549   4
  -3  -8  -2 734.190 31.2035   4
  -3  -8  -2 799.793 38.4640   1
   3  -8   2 758.513 27.5137   3
   3  -8   3 798.486 35.2748   4
  -3  -8  -3 799.251 33.5747   4
  -3  -8  -3 824.914 39.4956   1
  -3  -8  -4 413.938 32.5737   4
   3  -8   4 435.834 30.3367   4
  -3  -8  -4 415.654 34.0332   1
  -3  -8  -5 594.357 33.3919   4
   3  -8   5 553.532 30.6291   4
  -3  -8  -5 554.426 35.0195   1
  -3  -8  -6 218.632 28.3636   4
   3  -8   6 164.300 25.7975   4
  -3  -8  -6 215.924 31.8114   1
  -3  -8  -7 90.8210 27.8391   4
  -3  -8  -7 152.273 28.8830   1
  -3  -8  -8 98.5583 30.5557   4
   3  -8   8 24.6687 22.2102   1
  -3  -8  -8 48.9002 26.4833   1
   3  -8   9 1136.15 37.0263   1
  -3  -8  -9 1072.66 40.6026   1
  -3  -8 -10 42.0306 35.0073   4
  -3  -8 -10 87.6548 28.8674   1
   3  -8  10 29.1808 21.2584   1
   3  -8  11 70.6901 26.3653   2
  -3  -8 -11 20.2444 36.7512   4
   3  -8  11 35.8521 21.1594   1
  -3  -8 -11 7.18401 27.0628   1
   3  -8  12 91.5502 27.9085   2
  -3  -8 -12 130.705 39.2651   4
  -3  -8 -12 89.1868 28.8488   1
   3  -8  13 29.5258 27.6802   2
  -3  -8 -13 122.321 40.2698   4
  -3  -8 -13 86.3031 27.0128   1
   3  -8  14 82.0671 28.8328   2
  -3  -8 -14 65.6652 39.4271   4
  -3  -8 -14 72.8975 26.4181   1
   3  -8  15 44.8804 28.7697   2
  -3  -8 -15 4.25100 41.0719   4
  -3  -8 -15 14.3366 26.2619   1
   3  -8  16 10.3328 27.7763   2
  -3  -8 -16 39.0927 42.2859   4
  -3  -8 -16 65.3771 27.5226   1
   3  -8  17 404.346 37.0437   2
  -3  -8 -17 347.215 44.1563   4
   3  -8  18 50.8372 32.6379   2
  -3  -8 -18 57.6353 45.4432   4
   3  -8  19 71.3696 33.5915   2
  -3  -8 -19 90.3809 37.5138   4
   3  -8  20 8.61047 32.5041   2
   3  -8  21 81.5002 34.9097   2
  -3  -8 -21 94.6004 36.0460   4
   3  -8  22 48.5313 34.7982   2
  -3  -8 -22 41.3332 44.2867   4
   3  -8  23-3.21046 36.7603   2
  -3  -8 -23 16.3635 39.0708   4
  -3  -7  25 56.6858 38.4665   2
   3  -7 -25 155.478 36.0524   4
  -3  -7  24 114.080 37.9255   2
   3  -7 -24 186.505 43.0410   4
  -3  -7  23-41.3325 34.8494   2
   3  -7 -23 56.3689 34.6793   4
  -3  -7  22-3.14074 33.2391   2
   3  -7 -22 17.6646 37.3572   4
  -3  -7  21 125.825 34.3904   2
   3  -7 -21 92.5197 41.9064   4
  -3  -7  20 10.6746 31.9401   2
   3  -7 -20 94.5129 39.5900   4
  -3  -7  19-44.6733 31.9267   2
   3  -7 -19 26.1134 39.7223   4
  -3  -7  18 49.8953 31.8098   2
   3  -7 -18 101.071 42.8882   4
  -3  -7  17 18.7156 29.9826   2
   3  -7 -17 111.025 41.6552   4
  -3  -7  17 71.0393 27.1426   1
  -3  -7  16 830.768 41.4555   2
  -3  -7  16 723.423 34.8542   1
   3  -7 -16 709.185 47.7627   4
  -3  -7  15 196.324 28.5286   1
   3  -7 -15 273.488 40.7840   4
  -3  -7  14 150.275 28.1017   1
   3  -7 -14 102.171 37.1993   4
  -3  -7  13 90.1752 27.0673   1
   3  -7 -13 71.3842 35.8116   4
  -3  -7  12 233.782 28.1846   1
   3  -7 -12 225.590 38.4282   4
  -3  -7  11 548.752 32.0211   1
   3  -7 -11 500.056 40.6332   4
  -3  -7  10 436.283 31.8113   1
   3  -7 -10 420.047 38.5493   4
  -3  -7   9 177.895 27.6796   1
   3  -7  -9 207.764 37.3601   4
  -3  -7   8 1531.62 43.7499   1
   3  -7  -8 1580.50 48.1032   4
  -3  -7   7 1952.71 46.0064   1
   3  -7  -7 1735.00 49.5941   4
  -3  -7   6 70.5252 26.1641   1
   3  -7  -6 42.9770 30.1226   4
  -3  -7   5 541.195 32.1963   1
   3  -7  -5 417.436 32.1903   4
  -3  -7   4 2993.31 54.8169   1
   3  -7  -4 2864.68 53.2677   4
  -3  -7   3 2215.84 48.6413   1
   3  -7  -3 2028.96 45.9751   4
  -3  -7   2 1184.89 27.1177   4
   3  -7  -2 1193.11 38.4434   4
  -3  -7   2 1319.63 40.1171   1
   3  -7  -2 1242.75 24.8623   3
  -3  -7   1 250.161 20.3810   4
   3  -7  -1 296.580 27.3321   4
  -3  -7   1 299.033 29.0767   1
   3  -7  -1 325.660 18.1556   3
  -3  -7   0 246.157 22.5374   4
   3  -7   0 258.606 25.1706   4
  -3  -7   0 241.130 27.3273   1
   3  -7   0 264.723 18.3351   3
   3  -7   1 196.146 26.2722   4
  -3  -7  -1 204.452 23.8739   4
  -3  -7  -1 189.447 26.7496   1
   3  -7   1 191.431 18.8627   3
  -3  -7  -2 2811.24 44.8945   4
   3  -7   2 2767.18 49.3902   4
  -3  -7  -2 2805.71 53.4488   1
  -3  -7  -3 362.693 27.4473   4
   3  -7   3 348.748 27.2629   4
  -3  -7  -3 363.947 29.2549   1
   3  -7   4 297.058 25.7987   4
  -3  -7  -4 275.609 29.2578   4
  -3  -7  -4 295.054 29.0855   1
  -3  -7  -5 2039.69 45.4100   4
  -3  -7  -5 2337.02 48.8376   1
  -3  -7  -6 949.855 37.3240   4
  -3  -7  -6 1139.74 40.3181   1
  -3  -7  -7 3610.71 57.0658   4
  -3  -7  -7 3682.52 58.5818   1
  -3  -7  -8 974.301 43.2960   4
  -3  -7  -8 864.363 37.7044   1
  -3  -7  -9 676.765 40.3768   4
  -3  -7  -9 667.646 35.8083   1
   3  -7  10 693.502 33.6665   2
  -3  -7 -10 603.424 41.4095   4
   3  -7  10 568.377 27.4822   1
  -3  -7 -10 572.245 34.1327   1
   3  -7  11 563.829 33.5952   2
  -3  -7 -11 517.442 41.2076   4
   3  -7  11 593.453 27.9464   1
  -3  -7 -11 615.026 32.3997   1
   3  -7  12 694.380 35.2973   2
  -3  -7 -12 783.897 46.0675   4
  -3  -7 -12 782.969 36.2015   1
   3  -7  12 757.950 29.0100   1
   3  -7  13 307.325 30.2723   2
  -3  -7 -13 335.076 40.6927   4
  -3  -7 -13 307.422 29.3474   1
   3  -7  14 379.291 31.8612   2
  -3  -7 -14 341.335 42.4961   4
   3  -7  15-45.9049 26.2885   2
  -3  -7 -15 12.9402 39.5799   4
  -3  -7 -15-5.61072 24.1655   1
   3  -7  16 28.6290 27.4963   2
  -3  -7 -16-19.2425 38.4277   4
  -3  -7 -16-4.41358 23.8954   1
   3  -7  17 13.0548 28.9550   2
  -3  -7 -17 18.2384 39.9293   4
   3  -7  18 155.748 32.1923   2
  -3  -7 -18 137.046 40.6271   4
   3  -7  19 61.2925 29.7222   2
  -3  -7 -19-70.7864 40.0925   4
   3  -7  20 127.634 33.9155   2
  -3  -7 -20 16.8952 33.6400   4
   3  -7  21 52.1727 32.6747   2
  -3  -7 -21-16.9787 41.5164   4
   3  -7  22 27.4527 32.5200   2
  -3  -7 -22 151.054 43.9301   4
   3  -7  23 22.0029 34.4193   2
  -3  -7 -23 154.050 44.6084   4
   3  -7  24-21.5937 37.1038   2
  -3  -7 -24 64.8768 50.5160   4
   3  -7  25 110.965 41.5725   2
   3  -6 -27 57.5578 49.9837   4
  -3  -6  26 69.7167 38.9509   2
   3  -6 -26 48.9825 46.3403   4
  -3  -6  25 86.0007 37.5516   2
   3  -6 -25 166.540 46.5681   4
  -3  -6  24 8.22805 34.5126   2
   3  -6 -24 57.6344 36.9100   4
  -3  -6  23 320.052 40.5574   2
   3  -6 -23 326.783 44.0526   4
  -3  -6  22 194.786 36.8875   2
   3  -6 -22 167.658 41.3482   4
  -3  -6  21 67.3834 33.1867   2
   3  -6 -21 55.4848 40.0526   4
  -3  -6  20 58.1275 30.0725   2
   3  -6 -20 53.1528 38.8272   4
  -3  -6  19 60.0308 30.0824   2
   3  -6 -19 66.5747 40.0927   4
  -3  -6  18 17.6936 29.0382   2
   3  -6 -18 20.2935 39.2246   4
  -3  -6  18-42.7336 26.2872   1
  -3  -6  17 102.055 29.6199   2
   3  -6 -17 41.9325 38.9344   4
  -3  -6  17 123.096 27.2380   1
  -3  -6  16 12.2054 27.6820   2
   3  -6 -16 9.10462 37.8838   4
  -3  -6  16 25.9288 24.5795   1
  -3  -6  15 364.668 33.0190   2
  -3  -6  15 363.277 29.1704   1
   3  -6 -15 322.519 39.5168   4
  -3  -6  14 301.738 27.0960   1
   3  -6 -14 217.931 37.0959   4
  -3  -6  13 1226.85 38.6257   1
   3  -6 -13 1191.22 47.9845   4
  -3  -6  12 1072.37 36.9094   1
   3  -6 -12 1100.14 45.3418   4
  -3  -6  11 3376.27 51.7093   1
   3  -6 -11 3248.15 60.9903   4
  -3  -6  10 1230.67 36.3804   1
   3  -6 -10 1165.47 45.0303   4
  -3  -6   9 3612.75 53.5563   1
   3  -6  -9 3470.41 61.2092   4
  -3  -6   8 2024.14 43.2181   1
   3  -6  -8 2111.77 49.6809   4
  -3  -6   7 214.506 25.7153   1
   3  -6  -7 159.509 28.9904   4
  -3  -6   6 110.511 24.2376   1
   3  -6  -6 99.7965 26.2346   4
   3  -6  -5 1423.63 41.0726   4
  -3  -6   5 1531.19 37.8277   1
   3  -6  -5 1487.61 21.6316   3
  -3  -6   4 2645.82 27.6060   4
   3  -6  -4 2643.57 48.9683   4
  -3  -6   4 2488.41 45.3138   1
   3  -6  -4 2597.83 28.3333   3
  -3  -6   3 627.909 18.9074   4
   3  -6  -3 624.384 30.0782   4
   3  -6  -3 640.427 18.1676   3
  -3  -6   2 420.641 18.9359   4
   3  -6  -2 328.814 25.6283   4
  -3  -6   2 368.414 29.8175   1
   3  -6  -2 446.417 17.2776   3
  -3  -6   1 3175.01 37.1134   4
   3  -6  -1 3294.86 49.2195   4
  -3  -6   1 3176.26 50.5802   1
   3  -6  -1 3286.43 36.3265   3
  -3  -6   0 331.598 20.5795   4
   3  -6   0 330.468 24.7737   4
  -3  -6   0 282.970 26.5317   1
  -3  -6  -1 1767.17 33.5558   4
   3  -6   1 1772.21 37.7880   4
   3  -6   1 1725.38 30.9685   3
  -3  -6  -2 2043.84 42.7921   1
  -3  -6  -2 2058.27 37.8310   4
  -3  -6  -3 1173.24 35.4948   1
  -3  -6  -3 1149.00 32.0150   4
  -3  -6  -4 639.844 30.8649   1
  -3  -6  -4 700.361 29.2883   4
  -3  -6  -5 610.739 28.8689   1
  -3  -6  -5 640.895 29.5273   4
  -3  -6  -6 1491.48 37.1803   1
  -3  -6  -6 1354.60 38.6816   4
  -3  -6  -7 977.010 33.8435   1
  -3  -6  -7 876.727 36.1076   4
  -3  -6  -8 1196.43 35.2000   1
  -3  -6  -8 1181.69 39.9797   4
   3  -6   9 4885.70 53.8944   1
  -3  -6  -9 5453.86 64.1899   1
  -3  -6  -9 4874.01 67.1840   4
   3  -6   9 5241.10 61.2792   2
   3  -6  10 240.471 21.0200   1
  -3  -6 -10 303.027 26.2376   1
  -3  -6 -10 252.969 36.5868   4
   3  -6  10 265.627 25.9564   2
  -3  -6 -11 63.7142 21.9791   1
   3  -6  11 88.9101 18.8528   1
  -3  -6 -11 88.9368 36.7835   4
   3  -6  11 83.7985 23.8285   2
  -3  -6 -12 2261.07 56.8236   4
   3  -6  12 2360.19 48.7250   2
  -3  -6 -13 123.493 23.1689   1
  -3  -6 -13 134.233 37.3552   4
   3  -6  13 128.194 26.5319   2
  -3  -6 -14 505.519 28.6133   1
  -3  -6 -14 545.417 44.3070   4
   3  -6  14 509.992 31.4190   2
  -3  -6 -15 901.268 48.0381   4
   3  -6  15 920.248 39.1982   2
  -3  -6 -16 132.478 23.1744   1
   3  -6  16 128.966 27.2691   2
  -3  -6 -17 115.011 36.1912   4
   3  -6  17 30.1059 27.3443   2
  -3  -6 -18 97.9227 36.6078   4
   3  -6  18 41.4816 25.1788   2
  -3  -6 -19 370.334 39.4032   4
   3  -6  19 417.481 34.3994   2
  -3  -6 -20 48.3078 39.9064   4
   3  -6  20 78.1500 32.3330   2
  -3  -6 -21-69.6069 41.9804   4
   3  -6  21 84.0539 32.7188   2
  -3  -6 -22 108.880 40.6561   4
   3  -6  22 106.766 34.1046   2
  -3  -6 -23 184.956 47.1884   4
   3  -6  23 155.937 36.5924   2
  -3  -6 -24 138.415 48.7893   4
   3  -6  24 100.522 37.6160   2
  -3  -6 -25 100.789 43.8898   4
   3  -6  25 116.180 37.2773   2
  -3  -6 -26 193.344 44.6387   4
   3  -6  26 292.276 42.5508   2
  -3  -5  28 51.6152 38.8614   2
   3  -5 -28 31.6258 49.5301   4
  -3  -5  27 270.047 40.0180   2
   3  -5 -27 242.553 50.5111   4
  -3  -5  26 148.439 38.4554   2
   3  -5 -26 112.123 47.8391   4
  -3  -5  25 59.8753 36.8028   2
   3  -5 -25-29.3529 44.8036   4
  -3  -5  24 254.476 39.2771   2
   3  -5 -24 362.918 41.1658   4
  -3  -5  23 3.83876 34.0206   2
   3  -5 -23 30.2641 39.1591   4
  -3  -5  22 152.950 29.5394   2
   3  -5 -22 203.841 38.2503   4
  -3  -5  21 533.008 38.5369   2
   3  -5 -21 451.432 41.6931   4
  -3  -5  20 73.2698 29.3604   2
   3  -5 -20 100.689 38.3715   4
  -3  -5  19-7.43506 28.2526   2
   3  -5 -19 20.2800 34.6320   4
  -3  -5  18 276.816 32.5069   2
  -3  -5  18 242.675 27.2521   1
   3  -5 -18 223.786 39.7962   4
  -3  -5  17 146.948 29.3922   2
  -3  -5  17 133.333 25.0823   1
   3  -5 -17 131.832 38.2246   4
  -3  -5  16 408.942 32.2641   2
  -3  -5  16 392.395 28.1649   1
   3  -5 -16 368.496 39.5450   4
  -3  -5  15 260.104 29.7692   2
  -3  -5  15 238.362 26.3836   1
   3  -5 -15 227.165 37.2599   4
  -3  -5  14 451.337 31.7342   2
  -3  -5  14 427.526 27.6637   1
   3  -5 -13 1226.44 45.7288   4
  -3  -5  13 1231.30 34.9298   1
   3  -5 -12 2121.96 50.7738   4
  -3  -5  12 2244.56 43.0085   1
   3  -5 -11 3806.53 61.1040   4
  -3  -5  11 4336.84 53.9948   1
   3  -5 -10 281.988 33.1023   4
  -3  -5  10 278.262 24.8199   1
   3  -5  -9 2389.47 49.3062   4
  -3  -5   9 2472.30 41.8563   1
   3  -5  -9 2341.15 25.4637   3
   3  -5  -8 686.024 33.6948   4
  -3  -5   8 791.058 28.7019   1
   3  -5  -8 722.704 17.2545   3
   3  -5  -7 6557.79 69.0776   4
  -3  -5   7 6707.30 63.0559   1
   3  -5  -7 6409.41 38.7096   3
   3  -5  -6 572.541 29.9144   4
   3  -5  -6 619.593 16.7082   3
  -3  -5   5 5830.44 26.7334   4
   3  -5  -5 5882.28 62.6969   4
  -3  -5   5 5859.52 58.6898   1
   3  -5  -5 5843.23 37.9394   3
  -3  -5   4 314.907 12.2216   4
   3  -5  -4 334.168 26.0940   4
   3  -5  -4 342.271 14.4860   3
  -3  -5   3 3782.48 29.4405   4
   3  -5  -3 3864.49 50.1429   4
   3  -5  -3 3885.65 34.0580   3
   3  -5  -2 9204.47 73.7403   4
  -3  -5   2 9266.80 48.8639   4
   3  -5  -2 9501.24 53.3969   3
  -3  -5   1 831.353 20.0708   4
   3  -5  -1 812.866 29.0405   4
  -3  -5   1 837.431 29.8481   1
   3  -5  -1 890.132 20.7949   3
  -3  -5   0 1321.90 24.9634   4
  -3  -5   0 1431.49 34.2036   1
   3  -5   0 1379.88 25.4420   3
  -3  -5  -1 5854.62 48.2561   4
  -3  -5  -1 5890.45 59.3295   1
   3  -5   1 5989.10 49.3867   3
  -3  -5  -2 3749.64 47.5597   1
  -3  -5  -2 3663.27 41.6477   4
  -3  -5  -3 1552.33 33.8643   1
  -3  -5  -3 1424.84 30.7664   4
  -3  -5  -4 2987.63 43.6887   1
  -3  -5  -4 2813.59 41.5509   4
  -3  -5  -5 434.312 24.6106   1
  -3  -5  -5 356.789 26.2281   4
  -3  -5  -6 2902.14 43.2026   1
  -3  -5  -6 2754.34 45.1643   4
  -3  -5  -7 997.856 29.4426   1
  -3  -5  -7 941.572 35.6238   4
   3  -5   8 464.260 23.7933   2
  -3  -5  -8 529.935 25.9557   1
  -3  -5  -8 516.820 31.5458   4
   3  -5   9 795.679 28.6696   2
  -3  -5  -9 822.100 27.8591   1
  -3  -5  -9 870.979 37.8083   4
   3  -5  10 2769.67 45.2114   2
   3  -5  10 2894.03 37.4436   1
  -3  -5 -10 2923.83 44.0840   1
   3  -5  11 421.678 25.8653   2
   3  -5  11 463.216 19.8472   1
  -3  -5 -11 384.062 23.4308   1
  -3  -5 -11 403.843 37.2799   4
   3  -5  12 439.506 26.4456   2
  -3  -5 -12 399.472 24.5750   1
   3  -5  12 371.158 18.1360   1
  -3  -5 -12 358.464 37.4088   4
   3  -5  13 1489.83 38.4664   2
  -3  -5 -13 1513.78 35.4848   1
   3  -5  14 220.937 26.6214   2
  -3  -5 -14 233.697 22.0914   1
   3  -5  15 615.751 32.1915   2
  -3  -5 -15 528.840 26.1100   1
   3  -5  16 358.651 28.0336   2
  -3  -5 -16 364.053 36.2472   4
   3  -5  17 230.977 29.3309   2
  -3  -5 -17 236.886 39.5922   4
   3  -5  18 654.266 36.7279   2
  -3  -5 -18 693.218 45.4725   4
   3  -5  19 276.573 33.0946   2
  -3  -5 -19 370.713 44.3789   4
   3  -5  20-0.80139 29.4411   2
  -3  -5 -20-7.14640 35.7008   4
   3  -5  21 260.991 35.8237   2
  -3  -5 -21 160.734 42.2811   4
   3  -5  22 91.5440 32.6792   2
  -3  -5 -22 117.381 43.7684   4
   3  -5  23 109.866 34.5205   2
  -3  -5 -23 94.1210 42.7806   4
   3  -5  24 65.8986 35.0465   2
  -3  -5 -24 84.5300 40.3392   4
   3  -5  25 1.62697 36.2892   2
  -3  -5 -25 45.7330 45.1012   4
   3  -5  26 125.581 37.7404   2
  -3  -5 -26 166.964 42.0144   4
   3  -5  27 24.1000 37.1324   2
  -3  -5 -27-43.7187 46.7464   4
   3  -4 -30 25.0039 31.8899   4
  -3  -4  29 134.383 38.9262   2
   3  -4 -29 143.565 39.9709   4
  -3  -4  28 101.228 37.2438   2
   3  -4 -28 70.8913 40.7850   4
  -3  -4  27 43.8987 37.9325   2
   3  -4 -27 39.2150 46.6827   4
  -3  -4  26 223.407 38.6738   2
   3  -4 -26 262.760 48.4248   4
  -3  -4  25 122.171 34.9063   2
   3  -4 -25 32.5573 42.4006   4
  -3  -4  24 2.76013 32.8351   2
   3  -4 -24 13.3713 38.3354   4
  -3  -4  23 422.169 39.1245   2
   3  -4 -23 473.805 38.0131   4
  -3  -4  22 274.325 34.4175   2
   3  -4 -22 177.321 40.4714   4
  -3  -4  21 45.2445 29.1157   2
   3  -4 -21 16.9547 36.7179   4
  -3  -4  20 1.61386 27.7270   2
   3  -4 -20-6.03486 36.9676   4
  -3  -4  19 133.891 28.2760   2
  -3  -4  19 124.395 24.1749   1
   3  -4 -19 133.165 36.6624   4
  -3  -4  18 911.260 39.2341   2
  -3  -4  18 878.416 32.5545   1
   3  -4 -18 826.674 42.2178   4
  -3  -4  17 798.958 37.0799   2
  -3  -4  17 841.162 31.1481   1
  -3  -4  16 869.191 35.9920   2
   3  -4 -16 798.662 42.4775   4
  -3  -4  16 855.626 31.5738   1
   3  -4 -15 229.262 19.3937   3
  -3  -4  15 222.311 26.4683   2
   3  -4 -15 202.563 34.0281   4
  -3  -4  15 199.728 24.3462   1
   3  -4 -14 1033.97 25.9575   3
  -3  -4  14 966.642 35.1484   2
   3  -4 -14 1062.47 41.8910   4
   3  -4 -13 628.986 21.3536   3
  -3  -4  13 569.142 29.3688   2
   3  -4 -13 598.290 35.7516   4
  -3  -4  13 604.423 26.8429   1
   3  -4 -12 2102.18 29.8820   3
  -3  -4  12 2197.35 38.1612   1
   3  -4 -11 4821.25 40.4161   3
   3  -4 -11 4683.78 61.5457   4
  -3  -4  11 4894.03 52.5393   1
   3  -4 -10 2225.95 28.1086   3
   3  -4 -10 2357.07 46.5890   4
   3  -4  -9 3192.52 31.4187   3
   3  -4  -9 3301.60 50.8673   4
  -3  -4   9 3315.32 44.5854   1
   3  -4  -8 3115.36 30.4886   3
  -3  -4   8 3123.87 41.4390   1
   3  -4  -8 2976.15 46.5765   4
   3  -4  -7 606.604 17.3158   3
  -3  -4   7 580.037 24.6976   1
   3  -4  -7 623.728 28.8884   4
   3  -4  -6 1141.87 20.1810   3
   3  -4  -6 1153.73 31.6984   4
   3  -4  -5 1236.00 20.3067   3
  -3  -4   5 1201.09 28.8648   1
   3  -4  -5 1245.45 31.6804   4
  -3  -4   4 4681.03 21.5812   4
   3  -4  -4 4642.34 50.5188   4
  -3  -4   4 4769.84 49.2570   1
   3  -4  -4 4720.25 35.0324   3
  -3  -4   3 10690.6 39.6166   4
   3  -4  -3 10687.8 73.2204   4
  -3  -4   3 10826.6 71.0205   1
   3  -4  -3 10605.6 51.4506   3
  -3  -4   2 519.539 14.6447   4
  -3  -4   2 447.385 22.1194   1
   3  -4  -2 536.049 16.8740   3
  -3  -4   1 13667.5 56.1488   4
  -3  -4   1 13923.5 79.2447   1
   3  -4  -1 13683.5 62.9925   3
  -3  -4   0 652.969 18.9966   4
  -3  -4   0 653.624 24.7439   1
   3  -4   0 690.135 19.2511   3
  -3  -4  -1 8828.24 52.8249   4
   3  -4   1 8843.27 55.6378   3
  -3  -4  -2 1476.20 29.7100   1
  -3  -4  -2 1522.97 28.5527   4
  -3  -4  -3 1914.08 32.7962   1
  -3  -4  -3 1758.71 31.6815   4
  -3  -4  -4 554.869 22.1989   1
  -3  -4  -4 542.948 23.5228   4
  -3  -4  -5 2295.38 34.8574   1
  -3  -4  -5 2336.19 37.2737   4
  -3  -4  -6 3029.01 39.9980   1
  -3  -4  -6 2858.04 42.1515   4
  -3  -4  -7 2032.53 32.9201   1
  -3  -4  -7 1935.35 38.7821   4
   3  -4   7 1854.97 32.1207   2
  -3  -4  -8 2370.36 44.7509   4
   3  -4   8 2391.36 37.7722   2
  -3  -4  -9 689.304 32.6601   4
   3  -4   9 711.149 24.9618   2
   3  -4  10 282.708 14.6013   1
  -3  -4 -10 253.074 19.3219   1
  -3  -4 -10 215.097 30.3861   4
   3  -4  10 247.474 21.4420   2
  -3  -4 -11 1683.64 31.4898   1
   3  -4  11 1645.00 24.4438   1
  -3  -4 -11 1665.89 43.8469   4
   3  -4  11 1686.77 36.2599   2
  -3  -4 -12 1851.16 33.0849   1
   3  -4  12 1786.94 24.9812   1
   3  -4  12 1758.23 38.1908   2
  -3  -4 -13 110.680 17.3510   1
  -3  -4 -13 78.0087 32.4219   4
   3  -4  13 101.349 21.4999   2
  -3  -4 -14 1017.45 26.8666   1
  -3  -4 -14 924.087 43.5409   4
   3  -4  14 910.753 31.3826   2
  -3  -4 -15 403.047 21.1340   1
  -3  -4 -15 426.528 36.2411   4
   3  -4  15 344.898 27.4781   2
  -3  -4 -16 625.313 41.6430   4
   3  -4  16 645.754 32.5547   2
  -3  -4 -17 106.793 35.5338   4
   3  -4  17 61.5933 26.5522   2
  -3  -4 -18 173.342 34.0309   4
   3  -4  18 255.079 30.4595   2
  -3  -4 -19 5.45237 37.1954   4
   3  -4  19 23.7870 28.8352   2
   3  -4  20 256.251 31.9762   2
  -3  -4 -20 325.328 43.1423   4
  -3  -4 -21 102.332 41.5344   4
   3  -4  21 100.494 30.0023   2
  -3  -4 -22 45.1238 36.9818   4
   3  -4  22-18.4053 30.5231   2
  -3  -4 -23 121.316 41.5863   4
   3  -4  23 32.7522 32.3264   2
  -3  -4 -24-24.8681 38.1242   4
   3  -4  24 34.4797 34.1247   2
   3  -4  25 201.079 38.3394   2
  -3  -4 -25 172.969 40.0735   4
  -3  -4 -26 61.5501 45.8745   4
   3  -4  26 22.5968 37.6271   2
  -3  -4 -27 13.4277 39.9951   4
   3  -4  27 44.8612 37.4852   2
  -3  -4 -28 25.7592 37.6018   4
   3  -4  28 68.1896 38.8110   2
   3  -3 -30 131.550 36.4130   4
   3  -3 -29-25.7261 27.3752   4
  -3  -3  29 28.1906 37.3965   2
   3  -3 -28-41.5429 30.4316   4
  -3  -3  28 34.1271 35.1825   2
   3  -3 -27 392.235 44.9920   4
  -3  -3  27 467.368 42.0934   2
   3  -3 -26 165.351 44.4384   4
  -3  -3  26 171.342 36.4458   2
   3  -3 -25-32.2552 40.1092   4
  -3  -3  25 7.97815 31.4662   2
   3  -3 -24 376.975 43.4239   4
  -3  -3  24 327.787 37.2578   2
   3  -3 -23-25.4713 37.6113   4
  -3  -3  23 1.88300 28.6394   2
   3  -3 -22 1.46302 30.6802   4
  -3  -3  22 0.29599 28.0189   2
   3  -3 -21 284.219 39.0925   4
  -3  -3  21 192.879 31.0345   2
   3  -3 -20-16.9479 33.9024   4
  -3  -3  20 1.06453 27.6163   2
   3  -3 -19 473.426 28.3997   3
  -3  -3  19 451.502 32.3444   2
   3  -3 -19 506.764 40.1864   4
  -3  -3  19 471.015 26.9581   1
   3  -3 -18 1516.71 37.0301   3
  -3  -3  18 1465.80 41.6507   2
   3  -3 -18 1420.74 46.3153   4
  -3  -3  18 1524.90 36.2542   1
   3  -3 -17 543.089 26.8288   3
  -3  -3  17 503.647 31.5295   2
   3  -3 -17 591.554 38.4417   4
  -3  -3  17 566.005 29.1621   1
   3  -3 -16 1228.00 32.0580   3
  -3  -3  16 1260.51 38.9916   2
   3  -3 -16 1209.69 44.2829   4
  -3  -3  16 1348.91 34.3332   1
   3  -3 -15 220.212 21.4570   3
  -3  -3  15 220.366 26.1249   2
   3  -3 -15 215.783 33.2194   4
  -3  -3  15 260.056 24.9982   1
   3  -3 -14 1736.09 33.3229   3
  -3  -3  14 1703.55 38.7385   2
   3  -3 -14 1748.96 44.2124   4
  -3  -3  14 1835.68 36.3559   1
   3  -3 -13 868.002 25.0744   3
  -3  -3  13 830.745 30.0914   2
   3  -3 -13 920.420 36.5600   4
  -3  -3  13 822.925 28.2869   1
   3  -3 -12 357.674 19.6700   3
  -3  -3  12 371.561 24.1498   2
   3  -3 -12 365.246 29.5434   4
  -3  -3  12 358.291 23.4178   1
   3  -3 -11 854.810 22.7065   3
  -3  -3  11 861.041 28.9806   2
   3  -3 -11 765.049 31.2137   4
  -3  -3  11 894.749 27.8955   1
   3  -3 -10 1326.07 25.1722   3
   3  -3 -10 1347.90 35.8951   4
  -3  -3  10 1338.19 30.6017   1
   3  -3  -9 6130.46 44.4423   3
   3  -3  -9 6046.78 60.3181   4
  -3  -3   9 6009.25 53.1190   1
   3  -3  -8 19348.8 73.6235   3
  -3  -3   8 18944.5 88.7128   1
   3  -3  -8 19509.7 99.8811   4
   3  -3  -7 5424.08 38.9636   3
  -3  -3   7 5493.73 49.4251   1
   3  -3  -7 5452.30 54.3190   4
   3  -3  -6 2938.98 29.3793   3
   3  -3  -6 3001.06 40.6806   4
   3  -3  -5 1381.95 21.6981   3
   3  -3  -5 1447.78 30.1746   4
   3  -3  -4 703.767 17.4602   3
  -3  -3   4 780.258 22.5995   1
   3  -3  -4 675.935 23.7234   4
  -3  -3   3 10279.3 31.1947   4
   3  -3  -3 10457.9 50.5211   3
  -3  -3   3 10424.4 61.7306   1
   3  -3  -3 10616.8 66.2631   4
  -3  -3   2 7951.47 33.7916   4
  -3  -3   2 8197.52 54.7712   1
   3  -3  -2 8311.50 45.6770   3
  -3  -3   1 698.273 15.1215   4
  -3  -3   1 676.086 21.4135   1
   3  -3  -1 688.131 18.0017   3
  -3  -3   0 2115.42 24.3999   4
   3  -3   0 2057.02 26.7223   3
  -3  -3  -1 3162.94 31.2527   4
   3  -3   1 3207.64 33.0624   3
  -3  -3  -2 12311.9 61.2615   4
  -3  -3  -2 12426.9 66.1370   1
  -3  -3  -3 3024.74 35.0961   4
  -3  -3  -3 3378.22 36.6716   1
  -3  -3  -4 9426.09 61.1491   4
  -3  -3  -4 10160.6 59.4162   1
   3  -3   5 9119.43 53.8577   2
  -3  -3  -5 9437.45 63.8242   4
  -3  -3  -5 9188.31 56.3778   1
   3  -3   6 5614.64 44.6216   2
  -3  -3  -6 5819.67 45.5945   1
   3  -3   7 5097.59 44.9920   2
  -3  -3  -7 5334.52 54.3594   4
  -3  -3  -7 5353.68 44.1394   1
   3  -3   8 12909.3 73.0329   2
  -3  -3  -8 12832.8 84.4127   4
   3  -3   9 388.314 20.9315   2
  -3  -3  -9 410.685 28.1057   4
  -3  -3  -9 399.031 17.2188   1
   3  -3  10 1126.78 29.0581   2
  -3  -3 -10 1152.08 36.5978   4
  -3  -3 -10 1134.89 22.9237   1
   3  -3  10 1202.51 17.5739   1
   3  -3  11 369.494 20.9523   2
  -3  -3 -11 343.531 29.4060   4
  -3  -3 -11 389.834 17.1345   1
   3  -3  11 374.512 11.5975   1
   3  -3  12 3495.78 47.3564   2
  -3  -3 -12 3509.62 56.0094   4
  -3  -3 -12 3742.52 38.0337   1
   3  -3  12 3595.80 24.8283   1
   3  -3  13 1191.80 32.9639   2
  -3  -3 -13 1054.16 41.2322   4
   3  -3  14 232.959 23.8206   2
  -3  -3 -14 233.871 15.5712   1
  -3  -3 -14 264.592 34.3787   4
  -3  -3 -15 7.60898 19.9135   3
   3  -3  15 44.4390 23.8282   2
  -3  -3 -15 19.6847 31.9511   4
  -3  -3 -16 226.190 23.6328   3
   3  -3  16 196.650 27.7901   2
  -3  -3 -16 251.434 38.4708   4
  -3  -3 -17 669.168 29.7029   3
  -3  -3 -17 675.839 43.1962   4
   3  -3  17 708.167 33.5372   2
  -3  -3 -18 35.2492 22.8574   3
  -3  -3 -18 52.4102 35.6128   4
   3  -3  18 27.4944 25.9709   2
   3  -3  19 180.599 29.3533   2
  -3  -3 -19 264.303 36.5351   4
   3  -3  20 597.114 36.1381   2
  -3  -3 -20 576.903 42.6397   4
   3  -3  21 183.706 32.6370   2
  -3  -3 -21 183.846 39.8471   4
   3  -3  22 27.4339 32.0439   2
  -3  -3 -22 62.6652 30.0338   4
   3  -3  23 4.27635 32.6309   2
  -3  -3 -23 28.3502 39.6170   4
   3  -3  24 81.0320 33.8208   2
  -3  -3 -24 20.3118 40.2719   4
   3  -3  25 184.552 39.1278   2
  -3  -3 -25 88.2401 39.1603   4
   3  -3  26 172.396 40.7276   2
  -3  -3 -26 200.850 43.1500   4
   3  -3  27-18.8408 32.5822   2
  -3  -3 -27-71.0506 45.9552   4
   3  -3  28 50.5758 41.9793   2
  -3  -3 -28 104.210 28.5303   4
   3  -3  29 44.8704 40.3628   2
  -3  -3 -29 47.1264 25.7444   4
  -3  -2  30 74.2529 33.1484   2
  -3  -2  29 73.5921 37.5102   2
  -3  -2  28 150.766 37.3610   2
   3  -2 -28 166.310 39.5971   4
  -3  -2  27 60.9760 36.0932   2
   3  -2 -27 59.6128 32.0160   4
  -3  -2  26 226.413 35.8848   2
   3  -2 -26 131.884 36.1623   4
  -3  -2  25 140.131 32.4856   2
   3  -2 -25 229.593 35.5926   4
  -3  -2  24 11.4300 31.1782   2
   3  -2 -24-8.23102 34.9734   4
   3  -2 -23 160.034 29.4876   3
  -3  -2  23 166.227 31.4456   2
   3  -2 -23 199.675 35.9313   4
   3  -2 -22 210.134 29.5439   3
  -3  -2  22 243.232 31.7618   2
   3  -2 -22 254.017 35.9774   4
   3  -2 -21 142.341 28.0212   3
  -3  -2  21 115.802 29.6171   2
   3  -2 -21 63.9654 33.1588   4
   3  -2 -20 42.0765 25.9707   3
  -3  -2  20 45.3270 27.3952   2
   3  -2 -20 13.1770 29.1629   4
   3  -2 -19 1892.88 43.8467   3
  -3  -2  19 1971.41 47.5219   2
  -3  -2  19 1961.10 37.8447   1
   3  -2 -19 1929.50 49.2348   4
   3  -2 -18 1205.97 36.7598   3
  -3  -2  18 1111.70 38.3228   2
  -3  -2  18 1152.42 31.9237   1
   3  -2 -18 1172.07 42.2007   4
   3  -2 -17 874.471 32.1896   3
  -3  -2  17 968.587 35.0593   2
  -3  -2  17 1022.99 30.9304   1
   3  -2 -17 854.778 39.9851   4
   3  -2 -16 833.937 30.7117   3
  -3  -2  16 892.785 33.6030   2
   3  -2 -16 937.167 37.2722   4
  -3  -2  16 850.928 28.5683   1
   3  -2 -15 2290.86 40.2544   3
  -3  -2  15 2365.93 44.1057   2
   3  -2 -15 2280.09 46.5691   4
  -3  -2  15 2347.31 38.8211   1
   3  -2 -14 616.698 26.0961   3
  -3  -2  14 644.465 28.0736   2
   3  -2 -14 653.444 32.7546   4
  -3  -2  14 613.171 26.1079   1
   3  -2 -13 343.320 22.1654   3
  -3  -2  13 380.650 22.5352   2
   3  -2 -13 335.747 27.5222   4
  -3  -2  13 348.912 21.6797   1
   3  -2 -12 99.9288 18.4002   3
  -3  -2  12 98.3018 19.1425   2
   3  -2 -12 41.0928 21.7320   4
  -3  -2  12 112.375 19.0579   1
   3  -2 -11 5162.25 47.3028   3
  -3  -2  11 5100.02 51.4036   2
   3  -2 -11 5177.28 54.2450   4
  -3  -2  11 5102.83 48.7208   1
   3  -2 -10 9086.22 58.4949   3
  -3  -2  10 8877.34 64.2591   2
   3  -2 -10 9004.85 68.2412   4
  -3  -2  10 9009.23 61.1714   1
   3  -2  -9 12963.3 66.2830   3
  -3  -2   9 13036.7 74.4434   2
   3  -2  -9 13011.0 78.4666   4
  -3  -2   9 12988.1 70.5572   1
   3  -2  -8 18519.3 75.6456   3
  -3  -2   8 18250.6 80.6785   1
   3  -2  -8 18424.5 88.2981   4
   3  -2  -7 33190.5 96.8234   3
  -3  -2   7 32924.4 106.679   1
   3  -2  -7 33227.9 113.609   4
   3  -2  -6 11118.1 54.8339   3
   3  -2  -6 10924.6 65.3628   4
   3  -2  -5 8028.88 46.4900   3
  -3  -2   5 8022.48 51.5819   1
   3  -2  -5 8228.57 54.9288   4
   3  -2  -4 862.297 19.0409   3
   3  -2  -4 881.707 23.8411   4
  -3  -2   3 4632.59 20.7197   4
  -3  -2   3 4863.48 40.6965   1
   3  -2  -3 4703.30 35.1532   3
  -3  -2   2 5648.68 26.6850   4
  -3  -2   2 5845.29 42.4325   1
   3  -2  -2 5750.02 38.1858   3
  -3  -2   1 16347.4 50.2530   4
  -3  -2   1 16320.9 66.8174   1
   3  -2  -1 16061.3 62.2529   3
  -3  -2   0 5418.03 39.5996   1
   3  -2   0 5297.45 38.3883   3
  -3  -2  -1 30694.0 82.6719   4
  -3  -2  -1 30726.2 88.4541   1
  -3  -2  -2 5804.11 41.3554   4
   3  -2   2 5901.75 43.0385   3
   3  -2   2 6007.80 31.4444   2
  -3  -2  -2 5911.56 40.1207   1
   3  -2   3 11962.9 47.7275   2
  -3  -2  -3 11636.4 54.3706   1
   3  -2   4 547.818 15.2345   2
  -3  -2  -4 492.956 21.0741   4
  -3  -2  -4 576.645 17.0850   1
   3  -2   5 8176.30 46.7165   2
  -3  -2  -5 8451.68 57.4849   4
  -3  -2  -5 8515.96 46.4422   1
   3  -2   6 139.898 13.9926   2
  -3  -2  -6 126.051 12.2268   1
   3  -2   7 210.099 16.2359   2
  -3  -2  -7 234.590 22.5243   4
  -3  -2  -7 246.971 13.1057   1
   3  -2   8 16996.0 79.5922   2
  -3  -2  -8 17177.6 92.2776   4
  -3  -2  -8 17142.3 63.4271   1
   3  -2   9 21626.3 94.3239   2
  -3  -2  -9 21850.9 106.896   4
   3  -2   9 21979.6 48.4108   1
  -3  -2  -9 22191.0 71.8547   1
   3  -2  10 1672.33 31.1398   2
  -3  -2 -10 1740.63 22.2137   1
   3  -2  10 1791.81 12.9216   1
   3  -2  11 1659.19 34.1262   2
  -3  -2 -11 1730.04 22.0782   1
  -3  -2 -11 1702.69 40.2078   4
  -3  -2 -11 1728.14 32.6020   3
   3  -2  12 3705.98 48.2331   2
  -3  -2 -12 3823.13 55.7932   4
  -3  -2 -12 3827.35 46.0103   3
   3  -2  13 4384.04 53.6778   2
  -3  -2 -13 4598.96 33.8188   1
  -3  -2 -13 4411.03 60.7258   4
  -3  -2 -13 4331.77 51.3318   3
   3  -2  14 166.370 24.6625   2
  -3  -2 -14 182.811 11.3362   1
  -3  -2 -14 180.319 22.9355   3
  -3  -2 -14 164.761 29.9013   4
  -3  -2 -15 1170.67 33.6896   3
  -3  -2 -15 1122.36 42.4278   4
   3  -2  15 1158.99 35.0231   2
  -3  -2 -16 475.176 37.5016   4
   3  -2  16 471.028 29.5161   2
  -3  -2 -17 129.703 25.6197   3
   3  -2  17 140.996 28.1324   2
  -3  -2 -17 145.720 34.7732   4
  -3  -2 -18 1335.21 40.1117   3
   3  -2  18 1377.97 41.7402   2
  -3  -2 -18 1383.65 46.0871   4
  -3  -2 -19 711.456 34.9153   3
   3  -2  19 767.058 38.8165   2
  -3  -2 -19 834.304 45.5271   4
  -3  -2 -20-13.6123 26.3210   3
  -3  -2 -20 66.8728 37.1272   4
   3  -2  20 36.1437 29.3500   2
  -3  -2 -21 3.81032 27.6211   3
   3  -2  21 10.7292 30.4366   2
  -3  -2 -21-1.05956 31.7405   4
  -3  -2 -22 132.590 30.6638   3
  -3  -2 -22 130.581 34.7084   4
   3  -2  22 213.904 33.7303   2
  -3  -2 -23-1.38139 35.3214   4
   3  -2  23 15.8677 31.8689   2
  -3  -2 -24 7.92602 39.0040   4
   3  -2  24 61.1133 32.5360   2
   3  -2  25 122.798 36.7835   2
  -3  -2 -25 119.779 33.6032   4
  -3  -2 -26 119.925 31.4609   4
   3  -2  26 129.720 40.0294   2
   3  -2  27 525.071 47.5162   2
  -3  -2 -27 502.528 44.0191   4
  -3  -2 -28 4.46484 36.4916   4
   3  -2  28-45.6842 39.6101   2
  -3  -2 -29 39.7312 46.8369   4
   3  -2  29 104.029 43.6489   2
  -3  -2 -30-43.7214 31.1545   4
  -3  -1  30 123.074 41.1191   2
  -3  -1  29 31.6738 36.5560   2
  -3  -1  28 45.2002 36.5582   2
   3  -1 -27 62.2500 34.2491   3
  -3  -1  27 8.04036 31.3613   2
   3  -1 -26 145.023 36.5201   3
  -3  -1  26 232.935 38.3481   2
   3  -1 -25 284.764 37.1163   3
  -3  -1  25 244.787 36.0178   2
   3  -1 -25 328.875 30.0323   4
   3  -1 -24 109.906 31.4628   3
  -3  -1  24 80.7060 30.7025   2
   3  -1 -24 26.3292 29.6214   4
   3  -1 -23-8.52614 29.8046   3
  -3  -1  23 18.5774 30.5005   2
   3  -1 -23 41.7010 30.8210   4
   3  -1 -22 273.252 32.2099   3
  -3  -1  22 188.394 32.0311   2
   3  -1 -22 223.520 35.0886   4
   3  -1 -21 333.330 32.3640   3
  -3  -1  21 341.260 32.2457   2
   3  -1 -21 306.737 34.4857   4
   3  -1 -20 494.365 32.6786   3
  -3  -1  20 481.142 32.4422   2
  -3  -1  20 565.548 26.2461   1
   3  -1 -20 449.564 34.3293   4
   3  -1 -19 592.738 33.4463   3
  -3  -1  19 571.391 32.0652   2
   3  -1 -19 595.185 36.1653   4
   3  -1 -18 1549.19 42.8668   3
  -3  -1  18 1566.54 42.2896   2
   3  -1 -18 1479.16 41.5417   4
   3  -1 -17 1829.54 43.0987   3
  -3  -1  17 1867.44 43.0488   2
  -3  -1  17 1879.94 35.7954   1
   3  -1 -17 1828.11 42.8844   4
   3  -1 -16 1615.84 39.9228   3
  -3  -1  16 1544.78 39.0170   2
  -3  -1  16 1483.68 32.4036   1
   3  -1 -16 1495.04 39.8341   4
   3  -1 -15 559.247 28.0954   3
  -3  -1  15 543.040 26.3249   2
  -3  -1  15 596.341 24.8982   1
   3  -1 -15 620.337 29.4927   4
   3  -1 -14 1271.10 34.1098   3
  -3  -1  14 1197.87 31.2542   2
  -3  -1  14 1272.61 29.9219   1
   3  -1 -14 1236.62 35.2472   4
   3  -1 -13 2650.52 42.2408   3
  -3  -1  13 2757.54 41.3904   2
  -3  -1  13 2893.57 38.8896   1
   3  -1 -13 2833.21 43.5994   4
   3  -1 -12 793.774 27.3530   3
  -3  -1  12 808.754 24.7637   2
   3  -1 -12 734.813 28.0751   4
  -3  -1  12 766.292 24.1615   1
   3  -1 -11 1070.41 28.2673   3
  -3  -1  11 1064.14 26.5457   2
   3  -1 -11 1126.91 28.0545   4
  -3  -1  11 1134.65 26.9886   1
   3  -1 -10 3023.01 38.5522   3
  -3  -1  10 3056.80 37.5663   2
   3  -1 -10 2874.54 36.9930   4
  -3  -1  10 3120.73 36.6180   1
  -3  -1   9 3869.49 39.0672   2
  -3  -1   9 3942.06 39.7989   1
   3  -1  -8 39981.7 115.858   3
  -3  -1   8 40580.8 112.853   2
   3  -1  -8 40560.4 117.314   4
  -3  -1   8 39932.1 114.704   1
   3  -1  -7 5902.24 46.1441   3
  -3  -1   7 5713.62 42.0586   2
  -3  -1   7 5538.32 44.7523   1
   3  -1  -7 5709.86 44.3501   4
   3  -1  -6 12111.0 60.1935   3
  -3  -1   6 11928.9 60.7002   1
   3  -1  -5 1270.32 24.0287   3
   3  -1  -5 1240.91 22.7277   4
  -3  -1   4 13085.5 42.3740   4
   3  -1  -4 12911.9 57.6176   3
  -3  -1   4 13075.3 60.0323   1
   3  -1  -4 13103.2 59.4436   4
  -3  -1   3 3102.81 22.0973   4
   3  -1  -3 3177.66 31.1446   3
  -3  -1   2 42808.9 78.7447   4
  -3  -1   2 42044.3 99.9002   1
   3  -1  -2 42213.4 98.4905   3
  -3  -1   1 3381.35 25.4410   4
  -3  -1   1 3457.71 30.6586   1
   3  -1  -1 3350.76 30.3298   3
  -3  -1   0 21348.9 63.5985   4
   3  -1   0 21175.9 70.0837   3
  -3  -1  -1 8946.31 45.4216   4
   3  -1   1 9014.91 47.9204   3
   3  -1   1 8844.50 26.0212   2
  -3  -1  -2 13599.9 58.6853   4
   3  -1   2 13364.4 59.9747   3
   3  -1   2 13608.2 39.3850   2
  -3  -1  -3 993.980 22.4510   4
   3  -1   3 1077.55 22.2689   3
   3  -1   3 1110.27 15.8783   2
   3  -1   4 5932.05 34.8185   2
  -3  -1  -4 5816.11 31.5426   1
   3  -1   5 1217.19 20.2807   2
  -3  -1  -5 1252.51 26.4218   4
  -3  -1  -5 1285.04 16.4237   1
   3  -1   6 5495.00 39.6047   2
  -3  -1  -6 5618.42 48.7933   4
  -3  -1  -6 5416.41 29.1456   1
   3  -1   7 7248.62 48.1008   2
  -3  -1  -7 7334.39 32.4626   1
  -3  -1  -7 7400.26 58.4395   4
   3  -1   8 13002.8 67.7576   2
  -3  -1  -8 13447.2 42.4857   1
  -3  -1  -8 13312.9 78.9629   4
  -3  -1  -8 13089.3 72.7030   3
   3  -1   9 22054.3 91.8897   2
  -3  -1  -9 21777.1 104.139   4
   3  -1  10 4203.63 44.8523   2
  -3  -1 -10 4202.08 23.3419   1
  -3  -1 -10 4039.46 51.4949   4
  -3  -1 -10 4081.02 46.9832   3
   3  -1  11 2507.31 38.2215   2
  -3  -1 -11 2594.65 44.8151   4
  -3  -1 -11 2606.24 40.4520   3
   3  -1  12 5111.14 54.0060   2
  -3  -1 -12 5250.01 56.4393   3
  -3  -1 -12 5127.98 24.1192   1
  -3  -1 -12 4960.62 60.2228   4
   3  -1  13 118.202 22.7296   2
  -3  -1 -13 111.871 6.60942   1
  -3  -1 -14 1199.27 34.3983   3
   3  -1  14 1216.23 34.5482   2
  -3  -1 -14 1102.18 38.4495   4
  -3  -1 -15 894.958 32.3588   3
   3  -1  15 879.916 33.5269   2
  -3  -1 -16 1420.52 39.3593   3
  -3  -1 -16 1358.94 43.7411   4
   3  -1  16 1420.28 40.4605   2
  -3  -1 -17-4.91884 26.0223   3
   3  -1  17 41.3438 27.6530   2
  -3  -1 -17-18.6172 29.8561   4
  -3  -1 -18 1036.87 39.5682   3
   3  -1  18 1156.95 41.7129   2
  -3  -1 -18 1049.77 44.7936   4
  -3  -1 -19 507.707 34.3639   3
   3  -1  19 528.231 34.6039   2
  -3  -1 -19 481.064 40.3963   4
  -3  -1 -20 657.078 36.4047   3
   3  -1  20 737.154 39.8983   2
  -3  -1 -20 663.108 39.2506   4
  -3  -1 -21 274.531 33.4063   3
  -3  -1 -21 292.150 32.8330   4
   3  -1  21 282.039 34.8793   2
  -3  -1 -22 61.1966 30.5498   3
   3  -1  22 10.8568 32.1324   2
  -3  -1 -22 90.3789 28.5849   4
  -3  -1 -23 32.7624 29.9495   3
   3  -1  23 78.6428 33.6909   2
  -3  -1 -24 45.9185 32.2926   3
   3  -1  24-20.8529 33.7795   2
  -3  -1 -24 6.85345 33.1353   4
  -3  -1 -25 39.7163 33.7052   3
   3  -1  25 58.5111 36.1973   2
  -3  -1 -25-7.83882 39.7302   4
  -3  -1 -26 94.4564 35.7052   3
  -3  -1 -26 100.681 39.4224   4
   3  -1  26 94.5690 39.4917   2
   3  -1  27 3.26076 38.0388   2
  -3  -1 -27 117.348 30.2719   4
   3  -1  28 169.948 41.9549   2
  -3  -1 -28 125.975 29.0308   4
   3  -1  29-48.1390 43.2284   2
  -3  -1 -29 81.8626 39.2651   4
  -3  -1 -30-31.6411 27.0280   4
   3   0 -30 68.3191 38.0217   3
  -3   0  30 16.8259 40.4717   2
   3   0 -29-27.3509 37.4192   3
  -3   0  29-21.4241 38.6281   2
   3   0 -28 27.4281 36.3531   3
  -3   0  28 1.10832 36.2796   2
   3   0 -27 15.7849 36.0598   3
  -3   0  27 14.7183 36.4199   2
   3   0 -26-24.0781 34.4322   3
  -3   0  26-42.8187 35.5017   2
   3   0 -25 100.182 34.9849   3
  -3   0  25 169.866 35.1250   2
   3   0 -24 242.385 36.0567   3
  -3   0  24 242.011 36.4468   2
   3   0 -23 328.110 36.1933   3
  -3   0  23 428.913 34.0273   2
   3   0 -23 438.525 33.5219   4
   3   0 -22 20.5572 29.4885   3
  -3   0  22-2.93905 29.7514   2
   3   0 -22-1.20361 25.2644   4
   3   0 -21-15.9820 29.7781   3
  -3   0  21 62.6236 28.6899   2
   3   0 -21 32.7906 28.0774   4
   3   0 -20 229.716 32.9832   3
  -3   0  20 295.815 30.8435   2
  -3   0  20 233.564 22.8743   1
   3   0 -20 208.963 30.3142   4
   3   0 -19 961.265 40.1976   3
  -3   0  19 913.478 37.8142   2
  -3   0  19 919.946 29.2798   1
   3   0 -19 970.305 37.3560   4
   3   0 -18 3570.97 58.0287   3
  -3   0  18 3399.98 54.9842   2
  -3   0  18 3663.45 47.8034   1
   3   0 -18 3407.04 53.5892   4
   3   0 -17 287.457 31.1716   3
  -3   0  17 314.186 28.5771   2
  -3   0  17 226.929 21.4239   1
   3   0 -17 317.369 28.0537   4
   3   0 -16 1456.10 39.2649   3
  -3   0  16 1337.27 35.8550   2
  -3   0  16 1429.34 31.7197   1
   3   0 -16 1439.85 34.8866   4
   3   0 -15 2003.15 43.5160   3
  -3   0  15 1991.92 38.3788   2
   3   0 -15 1990.20 38.0950   4
   3   0 -14 3331.16 49.5460   3
  -3   0  14 3161.13 43.6135   2
  -3   0  14 3330.91 41.2867   1
   3   0 -14 3294.81 43.0548   4
   3   0 -13 918.364 31.6938   3
  -3   0  13 934.321 26.5683   2
  -3   0  13 862.479 24.2877   1
   3   0 -13 899.004 26.3727   4
   3   0 -12 4011.00 49.7902   3
  -3   0  12 4223.02 45.0565   2
  -3   0  12 4153.79 43.1333   1
   3   0 -12 4025.14 42.8979   4
   3   0 -11-24.1343 19.5477   3
  -3   0  11-19.3089 16.1083   2
  -3   0  11-2.30971 16.5387   1
   3   0 -11 11.8962 16.9599   4
   3   0 -10 12975.8 76.9250   3
  -3   0  10 12548.0 67.3951   2
   3   0 -10 13015.8 65.7247   4
  -3   0  10 12399.0 68.3893   1
   3   0  -9 4578.47 46.9450   3
  -3   0   9 4326.32 39.0872   2
   3   0  -9 4520.17 38.6605   4
  -3   0   9 4375.17 40.9874   1
   3   0  -8-5.40361 13.9683   4
  -3   0   8 2.75229 12.1016   2
   3   0  -8-1.79398 18.1976   3
   3   0  -7 4752.28 43.3504   3
  -3   0   7 4303.94 33.9437   2
   3   0  -7 4613.03 35.5038   4
  -3   0   7 4410.17 40.0199   1
   3   0  -6 3159.74 36.4045   3
  -3   0   6 3163.92 27.3819   2
   3   0  -6 3140.79 28.6543   4
  -3   0   6 3202.06 34.2671   1
  -3   0   5 87.4047 9.76493   2
  -3   0   5 67.0496 16.2741   1
   3   0  -5 95.6440 17.9579   3
   3   0  -5 52.1944 11.6578   4
   3   0  -4 2148.06 30.0373   3
  -3   0   4 2710.50 30.3074   1
  -3   0   4 2518.53 19.9539   2
   3   0  -3 13233.3 59.6439   3
   3   0  -3 13220.1 39.0785   2
  -3   0   3 12960.4 56.7241   1
  -3   0   2 126551. 165.534   1
   3   0  -2 126991. 102.411   2
  -3   0   2 127057. 159.193   4
  -3   0   1 87558.4 133.272   1
   3   0  -1 88601.7 140.346   3
  -3   0   0 31346.5 78.5067   1
   3   0   0 30790.1 82.4446   3
   3   0   0 30714.5 50.1435   2
  -3   0   0 30744.9 82.6819   4
  -3   0  -1 119061. 140.767   1
  -3   0  -1 120124. 166.714   4
   3   0   1 118876. 162.003   3
  -3   0  -2 61639.2 126.184   4
   3   0   2 62365.5 120.258   3
   3   0   2 61968.3 91.5460   2
  -3   0  -3 56347.7 123.977   4
   3   0   3 55953.7 118.310   3
  -3   0  -3 56363.9 87.6647   1
   3   0   3 56400.3 95.6493   2
  -3   0  -4-5.87051 16.4831   4
   3   0   4 20.5655 14.4280   3
  -3   0  -4 43.8734 9.08843   1
   3   0   4 13.6789 13.0260   2
   3   0   5 506.187 17.1893   2
   3   0   5 463.993 18.7703   3
  -3   0  -5 429.624 21.1431   4
  -3   0  -6 11041.2 65.3790   4
  -3   0  -6 11249.2 66.4813   3
  -3   0  -7 17994.4 86.3847   4
  -3   0  -7 17613.5 85.9405   3
  -3   0  -8 23794.6 102.159   4
   3   0   8 23240.4 90.7106   2
  -3   0  -9 22334.8 102.978   4
   3   0   9 21974.7 93.2166   2
  -3   0 -10 1957.88 36.1906   3
  -3   0 -10 1991.66 38.0080   4
   3   0  10 1954.94 33.6781   2
  -3   0 -11 1942.76 38.0071   3
  -3   0 -11 1889.37 38.8382   4
   3   0  11 1883.97 35.3242   2
  -3   0 -12 828.926 30.3281   3
  -3   0 -12 824.492 31.6857   4
   3   0  12 916.074 29.8013   2
  -3   0 -13 3633.10 52.6109   3
   3   0  13 3710.28 50.8136   2
  -3   0 -13 3689.65 53.5977   4
  -3   0 -14 131.052 27.0355   4
  -3   0 -14 119.749 25.5990   3
   3   0  14 195.730 25.6438   2
  -3   0 -15 241.340 27.7492   3
  -3   0 -15 198.570 28.3225   4
   3   0  15 244.219 28.0263   2
  -3   0 -16 307.850 30.4874   3
  -3   0 -16 222.567 29.3836   4
   3   0  16 313.392 30.6571   2
  -3   0 -17 556.305 34.5294   3
  -3   0 -17 618.918 37.5538   4
   3   0  17 653.849 36.7093   2
  -3   0 -18 784.626 39.4085   3
  -3   0 -18 750.007 41.8756   4
  -3   0 -19 830.492 40.6932   3
  -3   0 -19 937.524 44.4553   4
  -3   0 -20 229.694 34.0184   3
  -3   0 -20 243.345 35.9994   4
   3   0  20 249.096 34.3995   2
  -3   0 -21 11.9746 28.3535   4
  -3   0 -21 31.6855 30.5773   3
  -3   0 -22 965.140 45.5560   3
  -3   0 -22 1030.10 41.5631   4
   3   0  22 960.217 45.9123   2
  -3   0 -23 200.587 36.4258   3
  -3   0 -23 178.581 29.8576   4
   3   0  23 118.457 35.6583   2
  -3   0 -24 20.0200 33.0256   3
  -3   0 -24 47.4203 31.2153   4
   3   0  24 4.01281 35.0601   2
  -3   0 -25 246.616 38.2824   3
  -3   0 -25 268.881 40.1124   4
   3   0  25 327.984 43.4245   2
  -3   0 -26-17.9226 25.9067   4
   3   0  26 82.7171 39.5490   2
  -3   0 -27 118.308 37.8721   3
  -3   0 -27 167.624 28.6468   4
   3   0  27 131.686 42.1777   2
  -3   0 -28-72.1334 39.9745   3
  -3   0 -28-23.8788 31.7991   4
  -3   0 -29 109.802 40.7564   3
  -3   0 -29 208.602 38.6882   4
   3   0  29 238.873 46.6594   2
  -3   0 -31-6.33392 14.5363   4
   3   1 -31 60.3441 41.2577   3
   3   1 -30 127.221 42.5197   3
  -3   1  30 35.9570 39.6557   2
   3   1 -29-3.38726 39.7629   3
  -3   1  29 170.243 43.2378   2
   3   1 -28-13.7770 37.0280   3
  -3   1  28 71.0738 39.8335   2
   3   1 -27 81.6974 39.0558   3
  -3   1  27 79.4260 38.3446   2
   3   1 -26 190.443 40.5676   3
  -3   1  26 230.081 39.5516   2
   3   1 -25 224.940 38.7209   3
  -3   1  25 224.229 38.0135   2
   3   1 -24 36.1675 34.6120   3
  -3   1  24 44.6874 34.3249   2
   3   1 -23 16.8224 32.8131   3
  -3   1  23-48.9041 31.1648   2
   3   1 -22 142.694 33.6324   3
  -3   1  22 178.596 30.0218   2
   3   1 -21 335.418 36.8617   3
  -3   1  21 347.886 33.5506   2
   3   1 -20 522.881 38.9819   3
  -3   1  20 554.158 35.7052   2
  -3   1  20 544.748 26.2149   1
   3   1 -20 530.613 28.6750   4
   3   1 -19 528.460 36.1854   3
  -3   1  19 553.197 33.7085   2
  -3   1  19 595.228 27.0154   1
   3   1 -19 540.903 28.9920   4
   3   1 -18 1681.08 46.6380   3
  -3   1  18 1587.61 42.4731   2
  -3   1  18 1727.48 36.4909   1
   3   1 -18 1574.47 36.5915   4
   3   1 -17 1857.18 46.6639   3
  -3   1  17 1824.23 43.0207   2
  -3   1  17 1893.47 36.9220   1
   3   1 -17 1978.71 38.5671   4
   3   1 -16 1488.54 41.8121   3
  -3   1  16 1518.67 37.2225   2
  -3   1  16 1507.53 33.9154   1
   3   1 -16 1429.03 33.6117   4
   3   1 -15 623.219 33.4924   3
  -3   1  15 607.145 27.9683   2
  -3   1  15 565.344 24.5993   1
   3   1 -15 586.136 24.8312   4
   3   1 -14 1323.83 37.0005   3
  -3   1  14 1254.88 32.8332   2
  -3   1  14 1219.29 29.7438   1
   3   1 -14 1245.43 28.6229   4
   3   1 -13 2879.97 47.2970   3
  -3   1  13 2853.34 40.0732   2
  -3   1  13 2708.97 38.3940   1
   3   1 -13 2765.79 34.9548   4
   3   1 -12 699.457 29.3695   3
  -3   1  12 737.137 23.7175   2
  -3   1  12 708.014 23.3779   1
   3   1 -12 793.727 21.6909   4
   3   1 -11 1063.00 31.3051   3
  -3   1  11 1089.76 25.2592   2
  -3   1  11 1091.82 26.8516   1
   3   1 -11 1128.21 21.7460   4
   3   1 -10 2887.86 42.1831   3
  -3   1  10 3008.72 35.4310   2
  -3   1  10 3100.40 37.2659   1
   3   1 -10 2859.19 29.2722   4
   3   1  -9 4136.98 47.7768   3
  -3   1   9 4197.61 37.6542   2
  -3   1   9 4018.70 41.0834   1
   3   1  -9 4093.35 31.9463   4
   3   1  -8 40456.7 129.155   3
  -3   1   8 39927.9 100.909   2
  -3   1   8 39782.1 117.769   1
   3   1  -8 40057.5 86.8538   4
   3   1  -7 5775.76 50.4845   3
  -3   1   7 5659.60 36.6342   2
  -3   1   7 5470.95 45.0401   1
   3   1  -7 5548.22 31.6717   4
   3   1  -6 12387.1 67.8888   3
  -3   1   6 12368.1 47.9304   2
  -3   1   6 12002.4 62.3737   1
   3   1  -6 12326.8 42.2999   4
   3   1  -5 1288.63 14.9260   4
   3   1  -5 1292.68 27.4971   3
  -3   1   5 1210.08 15.7296   2
   3   1  -5 1215.29 21.1553   2
  -3   1   4 13286.4 37.0826   2
   3   1  -4 13128.1 54.3704   2
  -3   1   4 13192.5 60.9722   1
  -3   1   3 3454.11 32.8502   1
  -3   1   3 3423.41 16.1207   2
   3   1  -3 3337.19 33.6373   3
   3   1  -3 3438.31 27.9819   2
  -3   1   2 42735.3 100.075   1
   3   1  -2 43345.9 103.650   3
   3   1  -2 42958.6 85.8815   2
  -3   1   2 42502.2 106.854   4
  -3   1   1 3363.66 30.0699   1
   3   1  -1 3226.25 31.7525   3
   3   1  -1 3289.69 25.0870   2
  -3   1   1 3319.07 33.1141   4
  -3   1   0 21225.8 66.0622   1
   3   1   0 21634.9 60.1260   2
  -3   1   0 21604.3 78.0052   4
  -3   1  -1 8684.59 41.3558   1
   3   1   1 8793.30 40.3620   2
  -3   1  -1 8946.09 51.6711   4
  -3   1  -2 13363.3 47.6034   1
   3   1   2 13126.6 54.2661   3
   3   1   2 13151.8 51.1326   2
  -3   1  -2 13510.3 64.6794   4
  -3   1  -3 1173.74 16.0332   1
   3   1   3 1062.53 20.0176   3
   3   1   3 1125.36 20.5214   2
  -3   1  -4 5638.85 46.3719   4
  -3   1  -4 5763.23 47.5888   3
   3   1   4 5739.43 39.8387   2
   3   1   4 5739.31 38.9221   3
  -3   1  -4 5997.57 29.2539   1
  -3   1  -5 1211.15 26.5612   4
  -3   1  -5 1190.04 27.8406   3
   3   1   5 1220.05 24.7570   2
   3   1   5 1224.73 21.5195   3
  -3   1  -5 1281.93 14.0033   1
  -3   1  -6 5733.62 48.8831   4
  -3   1  -6 5769.58 51.4525   3
   3   1   6 5348.53 41.0519   3
  -3   1  -6 5528.82 23.4461   1
   3   1   6 5559.28 43.8934   2
   3   1   7 7403.86 52.4518   2
   3   1   7 7567.20 49.5140   3
  -3   1  -8 12770.4 75.9800   4
   3   1   8 12618.2 70.9041   2
  -3   1  -8 13077.3 80.7936   3
  -3   1  -9 22149.8 101.935   4
   3   1   9 22220.7 97.5758   2
  -3   1 -10 4195.71 48.7988   4
   3   1  10 3999.10 46.8666   2
  -3   1 -10 4255.90 51.8611   3
  -3   1 -11 2535.78 41.7118   4
   3   1  11 2577.58 41.5345   2
  -3   1 -11 2668.86 45.3886   3
  -3   1 -12 5130.18 58.2187   4
   3   1  12 5075.64 56.9430   2
  -3   1 -13 69.7780 23.1017   4
   3   1  13 86.2861 25.5467   2
  -3   1 -14 1200.68 34.6852   4
   3   1  14 1097.20 36.6922   2
  -3   1 -14 1102.16 39.5065   3
  -3   1 -15 947.452 34.8161   4
   3   1  15 993.300 37.9861   2
  -3   1 -15 1048.99 38.2094   3
  -3   1 -16 1314.26 38.9597   4
   3   1  16 1388.26 43.1008   2
  -3   1 -16 1294.57 43.1860   3
  -3   1 -17 60.4889 24.8809   4
   3   1  17 18.8086 31.4864   2
  -3   1 -17 35.4424 29.8061   3
   3   1  18 1094.47 44.5759   2
  -3   1 -18 1175.82 44.0362   3
  -3   1 -19 568.270 33.1695   4
   3   1  19 456.215 37.8933   2
  -3   1 -19 439.515 38.4213   3
  -3   1 -20 629.559 36.4378   4
   3   1  20 673.228 41.3942   2
  -3   1 -20 751.789 42.7908   3
  -3   1 -21 249.616 31.4520   4
   3   1  21 189.875 36.5002   2
  -3   1 -21 214.282 35.3369   3
  -3   1 -22 69.9582 30.2434   4
   3   1  22 97.5104 35.2222   2
  -3   1 -23 39.3179 29.0792   4
   3   1  23 75.5875 37.1844   2
  -3   1 -23 69.2574 34.1796   3
  -3   1 -24 32.4550 28.9398   4
   3   1  24-31.2667 37.5987   2
  -3   1 -24-20.4309 36.0489   3
  -3   1 -25-31.8499 23.7122   4
   3   1  25-41.6444 40.2450   2
  -3   1 -26 117.080 28.2575   4
   3   1  26 86.4212 39.6884   2
  -3   1 -26 84.3666 39.2825   3
  -3   1 -27-9.50264 36.5294   4
   3   1  27 30.2409 44.2721   2
  -3   1 -27-32.2105 40.5670   3
  -3   1 -28 110.861 35.2195   4
   3   1  28 183.749 47.5972   2
  -3   1 -28 230.608 43.6624   3
  -3   1 -29 19.8361 30.4131   4
   3   1  29 45.0323 44.8253   2
  -3   1 -29-21.2950 40.8805   3
  -3   1 -30 21.2244 43.5868   3
  -3   1 -31 0.86094 44.0279   3
   3   2 -31-14.9542 44.0378   3
  -3   2  30 23.2774 41.3868   2
   3   2 -30-6.03848 40.1895   3
  -3   2  29 33.0468 38.0129   2
   3   2 -29 6.69627 40.2570   3
  -3   2  28 64.2906 40.5124   2
   3   2 -28 29.4598 39.6820   3
  -3   2  27 23.5582 38.4139   2
   3   2 -27-20.6514 40.3052   3
  -3   2  26 274.911 42.1944   2
   3   2 -26 173.377 41.8858   3
  -3   2  25 186.355 37.0035   2
   3   2 -25 215.421 41.1997   3
  -3   2  24 57.7284 35.0422   2
   3   2 -24 138.733 38.6867   3
  -3   2  23 179.470 34.1001   2
   3   2 -23 256.533 38.9225   3
  -3   2  22 260.307 33.4053   2
   3   2 -22 127.784 34.2600   3
  -3   2  21 98.4336 22.2060   1
  -3   2  21 157.300 32.6290   2
   3   2 -21 77.3615 34.1818   3
  -3   2  20 55.8116 21.3680   1
  -3   2  20 29.1547 28.6728   2
   3   2 -20 86.3253 32.0976   3
  -3   2  19 1963.00 39.9075   1
  -3   2  19 1832.43 45.9609   2
   3   2 -19 1840.66 53.3609   3
  -3   2  18 1228.85 33.7381   1
  -3   2  18 1194.97 40.1717   2
   3   2 -18 1184.71 44.8250   3
  -3   2  17 887.375 36.2621   2
   3   2 -17 852.856 26.7833   4
  -3   2  17 913.477 30.5770   1
   3   2 -17 885.602 41.4451   3
  -3   2  16 918.967 34.8334   2
   3   2 -16 864.007 25.1829   4
  -3   2  16 837.640 28.0680   1
   3   2 -16 947.340 40.3345   3
  -3   2  15 2317.27 43.0548   2
   3   2 -15 2259.65 32.6926   4
  -3   2  15 2370.94 39.7586   1
   3   2 -15 2273.86 49.3869   3
  -3   2  14 568.143 27.8970   2
   3   2 -14 624.391 21.1001   4
  -3   2  14 607.861 25.0928   1
   3   2 -14 617.260 34.1766   3
   3   2 -13 300.962 29.2751   3
   3   2 -13 333.254 16.6787   4
  -3   2  13 351.286 20.8346   1
  -3   2  12 78.4588 18.1934   2
   3   2 -12 72.5811 12.8432   4
  -3   2  12 63.1580 19.0208   1
   3   2 -11 5148.55 58.3891   3
  -3   2  11 5151.75 48.0082   2
   3   2 -11 5137.24 34.5629   4
  -3   2  11 5030.88 49.8665   1
   3   2 -10 8968.94 71.3514   3
  -3   2  10 8768.20 57.9687   2
   3   2 -10 8782.16 40.3578   4
  -3   2  10 8842.01 63.3006   1
   3   2  -9 13069.6 82.3898   3
  -3   2   9 12946.9 64.3309   2
   3   2  -9 13080.0 43.6503   4
  -3   2   9 12674.9 73.7585   1
   3   2  -8 18272.5 44.2518   4
  -3   2   8 18194.7 71.7469   2
   3   2  -8 18021.8 92.2722   3
   3   2  -8 18165.5 87.7599   2
  -3   2   8 18545.0 86.3438   1
   3   2  -7 34053.7 50.3162   4
   3   2  -7 33725.5 118.748   3
   3   2  -7 33463.0 112.100   2
  -3   2   7 33200.5 111.689   1
  -3   2   7 33008.1 89.0810   2
   3   2  -6 11118.2 67.6642   3
   3   2  -6 11486.6 64.6656   2
  -3   2   6 11477.7 65.4770   1
  -3   2   6 11108.6 49.0133   2
   3   2  -5 8209.08 55.9938   3
   3   2  -5 8303.59 52.5069   2
  -3   2   5 8269.77 55.0450   1
  -3   2   5 8187.94 38.1656   2
   3   2  -4 980.471 24.9253   3
   3   2  -4 948.549 21.3041   2
  -3   2   4 967.729 14.8524   2
   3   2  -3 4840.14 41.2648   3
  -3   2   3 4764.22 40.4321   1
  -3   2   3 4838.70 24.6682   2
   3   2  -3 4881.87 38.6032   2
  -3   2   3 4933.55 44.5251   4
  -3   2   2 5762.16 42.9818   1
   3   2  -2 5842.50 42.1569   3
   3   2  -2 5793.47 40.9470   2
  -3   2   2 5855.09 25.1769   2
  -3   2   2 5781.78 48.9550   4
  -3   2   1 16447.1 67.7059   1
   3   2  -1 16292.2 66.0308   3
  -3   2   1 16106.1 40.2410   2
   3   2  -1 16372.7 65.6965   2
  -3   2   1 16695.6 76.0747   4
  -3   2   0 5238.95 38.6546   1
   3   2   0 4941.66 38.3073   3
   3   2   0 4936.79 38.3815   2
  -3   2   0 5146.23 24.3393   2
  -3   2   0 5089.73 44.1434   4
  -3   2  -1 31356.2 87.3375   1
   3   2   1 30841.9 84.7581   3
  -3   2  -1 31412.0 65.2756   2
  -3   2  -1 31448.4 102.346   4
  -3   2  -2 6038.72 38.3468   1
  -3   2  -2 6024.56 47.2794   4
   3   2   2 5867.92 42.1334   2
  -3   2  -3 11558.8 50.2598   1
  -3   2  -3 12076.2 66.9276   3
   3   2   3 11838.3 52.1477   3
   3   2   3 11839.1 59.9634   2
  -3   2  -4 554.909 14.3116   1
  -3   2  -4 516.103 22.5238   3
  -3   2  -4 529.758 21.3673   4
   3   2   4 495.886 15.2532   3
   3   2   4 485.455 20.2321   2
  -3   2  -5 8319.35 39.7228   1
  -3   2  -5 8523.30 58.2588   4
  -3   2  -5 8751.49 62.6818   3
   3   2   5 8121.03 44.7781   3
   3   2   5 8520.04 55.6273   2
   3   2   6 136.839 18.7966   2
  -3   2  -6 206.059 19.3449   4
  -3   2  -6 208.162 21.2769   3
   3   2   6 169.462 12.8894   3
  -3   2  -6 155.945 9.91000   1
   3   2   7 237.621 21.2532   2
  -3   2  -7 207.385 21.0821   4
  -3   2  -7 184.549 22.2653   3
   3   2   7 217.328 13.8626   3
  -3   2  -7 226.478 9.54094   1
   3   2   8 16961.1 86.4799   2
  -3   2  -8 17511.1 90.6638   4
  -3   2  -8 17334.2 96.4081   3
   3   2   8 16874.2 71.3903   3
  -3   2  -8 16866.4 47.3878   1
  -3   2  -9 22210.2 104.084   4
   3   2   9 21615.4 84.0329   3
   3   2   9 21807.6 100.848   2
   3   2  10 1714.87 36.9459   2
  -3   2 -10 1789.95 34.5768   4
  -3   2 -10 1831.40 40.4665   3
   3   2  11 1793.66 38.8187   2
  -3   2 -11 1668.64 35.6822   4
  -3   2 -11 1750.92 41.3648   3
   3   2  12 3837.85 53.1670   2
  -3   2 -12 3783.33 50.2015   4
  -3   2 -12 3968.02 56.6501   3
   3   2  13 4443.95 57.9485   2
  -3   2 -13 4403.74 55.1560   4
  -3   2 -13 4514.42 62.1101   3
   3   2  14 168.808 29.8112   2
  -3   2 -14 173.222 23.2000   4
  -3   2 -14 118.814 29.4790   3
   3   2  15 1196.58 41.5575   2
  -3   2 -15 1167.59 35.8093   4
  -3   2 -15 1279.95 41.6356   3
   3   2  16 455.182 36.0285   2
  -3   2 -16 453.524 30.6393   4
  -3   2 -16 484.282 35.0098   3
   3   2  17 188.211 35.6599   2
  -3   2 -17 129.430 26.4207   4
  -3   2 -17 193.441 32.5691   3
   3   2  18 1443.53 47.8961   2
  -3   2 -18 1317.20 40.9950   4
  -3   2 -18 1317.27 48.8259   3
   3   2  19 757.000 42.3087   2
  -3   2 -19 826.981 37.3425   4
   3   2  20 13.1830 36.0721   2
  -3   2 -20 4.80530 25.1452   4
  -3   2 -20 10.2794 35.0158   3
   3   2  21-25.8197 34.9662   2
  -3   2 -21 6.57086 26.9207   4
  -3   2 -21 0.34568 36.4082   3
   3   2  22 146.960 39.5576   2
  -3   2 -22 164.364 30.6134   4
  -3   2 -22 119.993 38.0786   3
   3   2  23 15.7223 36.7589   2
  -3   2 -23-8.19636 26.6265   4
  -3   2 -23 60.9926 37.7683   3
   3   2  24 51.1472 37.6635   2
  -3   2 -24 88.4037 27.8759   4
  -3   2 -24 30.2482 36.7098   3
   3   2  25 114.468 40.8598   2
  -3   2 -25 108.205 24.9181   4
  -3   2 -25 128.275 39.9228   3
   3   2  26 134.087 44.3356   2
  -3   2 -26 62.3447 23.4111   4
  -3   2 -26 89.2613 42.2749   3
   3   2  27 407.882 49.1235   2
  -3   2 -27 275.653 44.4799   3
   3   2  28 46.7651 45.0992   2
  -3   2 -28-45.6087 43.4393   3
   3   2  29 11.3735 46.3707   2
  -3   2 -29-19.7490 44.5537   3
  -3   2 -30 81.1280 43.5474   3
  -3   3  30 91.7671 43.5859   2
   3   3 -30 97.6889 46.3891   3
  -3   3  29 116.812 41.9961   2
   3   3 -29 109.187 46.5947   3
  -3   3  28-10.6604 41.5653   2
   3   3 -28 45.8989 43.5527   3
  -3   3  27 520.312 47.5972   2
   3   3 -27 372.537 50.6437   3
  -3   3  26 185.939 41.0413   2
   3   3 -26 197.226 45.2004   3
  -3   3  25 71.7051 37.4402   2
   3   3 -25-3.56933 39.7484   3
  -3   3  24 401.534 40.1518   2
   3   3 -24 301.330 42.4703   3
  -3   3  23 53.1312 33.8027   2
   3   3 -23 84.6032 38.4631   3
  -3   3  22 12.2979 31.2801   2
   3   3 -22-28.1467 38.3565   3
  -3   3  21 167.769 33.7308   2
  -3   3  21 196.509 25.5285   1
   3   3 -21 190.105 38.3851   3
  -3   3  20 64.4160 31.1842   2
  -3   3  20-5.40563 22.5147   1
   3   3 -20 56.3971 35.3791   3
  -3   3  19 455.659 35.3917   2
  -3   3  19 472.961 28.5162   1
   3   3 -19 441.234 39.7673   3
  -3   3  18 1450.82 43.5357   2
  -3   3  18 1462.62 38.5354   1
   3   3 -18 1431.93 48.4817   3
  -3   3  17 530.341 33.7945   2
  -3   3  17 495.735 28.5046   1
   3   3 -17 564.986 38.4885   3
  -3   3  16 1211.53 39.2324   2
  -3   3  16 1245.31 35.2633   1
   3   3 -16 1252.48 44.9711   3
  -3   3  15 231.845 28.3535   2
  -3   3  15 239.602 22.5710   1
   3   3 -15 251.740 32.2806   3
  -3   3  14 1717.97 37.3313   2
  -3   3  14 1669.56 37.3200   1
   3   3 -14 1700.94 46.0805   3
   3   3 -13 834.141 36.5743   3
   3   3 -13 831.661 16.1137   4
  -3   3  13 850.053 29.5211   2
  -3   3  13 805.063 29.2416   1
   3   3 -12 368.872 29.3871   3
   3   3 -12 342.149 10.7092   4
  -3   3  12 345.039 25.3646   2
  -3   3  12 309.702 23.4523   1
   3   3 -11 902.317 33.5204   3
   3   3 -11 908.172 12.2327   4
  -3   3  11 869.172 27.3940   1
  -3   3  11 847.633 26.1831   2
  -3   3  10 1277.93 28.0560   2
   3   3 -10 1371.55 11.4768   4
   3   3 -10 1288.72 36.3001   3
   3   3 -10 1262.08 33.6794   2
  -3   3  10 1332.58 31.8108   1
   3   3  -9 6134.18 61.2606   3
   3   3  -9 6077.23 60.0914   2
  -3   3   9 6057.72 56.2733   1
  -3   3   9 6102.67 48.7155   2
   3   3  -8 19292.1 99.5791   3
   3   3  -8 18942.6 96.1818   2
  -3   3   8 18801.8 94.3080   1
  -3   3   8 19395.6 79.0701   2
  -3   3   7 5563.76 52.1456   1
   3   3  -7 5541.65 55.1931   3
  -3   3   7 5631.70 42.7454   2
   3   3  -7 5402.92 54.0035   2
  -3   3   6 2774.90 37.9516   1
   3   3  -6 2884.49 40.1165   3
  -3   3   6 2886.34 29.8333   2
   3   3  -6 2782.88 38.2239   2
  -3   3   5 1279.53 28.1902   1
   3   3  -5 1383.39 29.1104   3
   3   3  -5 1337.61 28.4126   2
  -3   3   5 1328.60 21.1729   2
  -3   3   4 784.258 23.9682   1
   3   3  -4 708.805 23.1224   3
  -3   3   4 683.833 16.0155   2
  -3   3   3 10648.8 65.2062   1
   3   3  -3 10271.7 60.6790   3
   3   3  -3 10283.5 62.9624   2
  -3   3   3 10273.7 45.8443   2
   3   3  -2 8095.26 51.9142   3
  -3   3   2 7887.04 59.9781   4
  -3   3   2 8152.60 56.4208   1
   3   3  -2 7896.65 55.4501   2
  -3   3   2 8064.03 40.0494   2
   3   3  -1 674.320 20.7919   3
  -3   3   1 706.904 21.7920   1
  -3   3   1 738.308 15.2638   2
   3   3  -1 757.406 22.5396   2
  -3   3   1 676.680 25.2240   4
  -3   3   0 1917.64 29.6103   1
   3   3   0 1998.67 26.8701   3
   3   3   0 1993.48 30.0665   2
  -3   3   0 2056.70 22.4123   2
  -3   3  -1 3223.74 34.6164   1
   3   3   1 3207.32 30.8420   3
   3   3   1 3296.15 37.0239   2
  -3   3  -1 3226.86 28.1290   2
  -3   3  -1 3027.17 37.9324   4
  -3   3  -2 12626.9 62.8920   1
  -3   3  -2 12748.3 73.0297   4
   3   3   2 12211.4 54.0029   3
   3   3   2 12173.7 67.5822   2
  -3   3  -2 12264.4 54.8248   2
  -3   3  -3 3120.71 33.2132   1
  -3   3  -3 2913.39 38.3822   3
  -3   3  -3 3071.16 39.5448   4
   3   3   3 3070.54 28.5258   3
  -3   3  -3 3034.58 30.9349   2
   3   3   3 3209.34 39.0603   2
  -3   3  -4 9830.52 53.8489   1
  -3   3  -4 9384.93 66.5550   3
  -3   3  -4 9623.40 65.1001   4
   3   3   4 9519.02 46.1402   3
   3   3   4 9616.53 63.9176   2
  -3   3  -5 9143.92 50.7402   1
  -3   3  -5 8887.80 67.1392   3
  -3   3  -5 9203.21 65.5503   4
   3   3   5 9283.99 46.0754   3
   3   3   5 9252.05 64.3013   2
  -3   3  -6 5457.72 38.8833   1
  -3   3  -6 5234.27 55.4099   3
  -3   3  -6 5443.23 52.3593   4
   3   3   6 5394.60 36.1591   3
   3   3   6 5407.59 51.9456   2
  -3   3  -7 5332.15 37.2794   1
  -3   3  -7 5091.40 56.7174   3
  -3   3  -7 5369.73 52.9585   4
   3   3   7 5250.17 36.7748   3
   3   3   7 5369.31 53.7864   2
  -3   3  -8 12807.9 54.8935   1
  -3   3  -8 12642.7 81.9933   4
   3   3   8 12946.6 58.5360   3
  -3   3  -8 12636.2 88.4187   3
  -3   3  -9 397.787 21.1211   4
  -3   3  -9 370.261 27.3234   3
   3   3   9 361.441 15.3677   3
   3   3   9 405.514 26.5873   2
  -3   3 -10 1256.30 37.4356   3
  -3   3 -10 1137.43 31.6750   4
   3   3  10 1094.36 21.3761   3
   3   3  10 1240.08 35.2104   2
  -3   3 -11 361.311 30.9974   3
  -3   3 -11 334.813 22.8120   4
   3   3  11 341.154 16.6803   3
   3   3  11 368.913 29.6722   2
  -3   3 -12 3597.77 58.1367   3
  -3   3 -12 3478.28 50.0599   4
   3   3  12 3393.60 37.1636   3
   3   3  12 3553.03 54.7689   2
  -3   3 -13 1215.69 42.3974   3
  -3   3 -13 1163.36 33.2531   4
   3   3  13 1207.62 26.2282   3
   3   3  13 1269.03 40.8338   2
  -3   3 -14 310.325 32.2062   3
  -3   3 -14 279.753 24.4958   4
   3   3  14 293.773 33.4771   2
  -3   3 -15 0.17533 27.9522   3
  -3   3 -15-16.0901 23.2523   4
   3   3  15-19.6360 31.6149   2
  -3   3 -16 241.748 26.4239   4
   3   3  16 178.548 34.3095   2
  -3   3 -17 739.540 41.0504   3
  -3   3 -17 683.256 32.8322   4
   3   3  17 748.099 41.0025   2
  -3   3 -18 57.2445 34.1408   3
  -3   3 -18 61.3372 25.9998   4
   3   3  18 34.6731 35.4089   2
  -3   3 -19 240.412 36.2272   3
  -3   3 -19 185.003 29.4988   4
   3   3  19 155.554 35.5153   2
  -3   3 -20 526.718 43.9279   3
  -3   3 -20 597.448 36.6611   4
   3   3  20 591.146 43.2414   2
  -3   3 -21 162.465 39.6703   3
  -3   3 -21 89.4296 30.3445   4
   3   3  21 161.894 38.3730   2
  -3   3 -22-16.1320 39.0178   3
  -3   3 -22 21.8523 28.8873   4
   3   3  22-27.7664 36.9632   2
  -3   3 -23 64.0490 40.2627   3
  -3   3 -23 45.1392 30.2971   4
   3   3  23 93.8655 39.3950   2
  -3   3 -24 17.4259 40.2353   3
  -3   3 -24 49.2285 30.9716   4
   3   3  24 10.5678 39.9997   2
   3   3  25 198.715 42.7234   2
   3   3  26 248.950 44.8787   2
  -3   3 -26 207.506 46.8657   3
   3   3  27 68.3114 44.8205   2
   3   3  28 46.0825 45.7698   2
  -3   3 -28-16.6293 44.7909   3
  -3   3 -29 65.6287 46.4740   3
  -3   4  29 77.2118 42.4662   2
   3   4 -29 162.931 47.0301   3
  -3   4  28 107.429 41.7221   2
   3   4 -28 101.953 45.7121   3
  -3   4  27 39.0881 40.3889   2
   3   4 -27 111.536 46.5673   3
  -3   4  26 267.972 42.9294   2
   3   4 -26 253.557 49.3664   3
  -3   4  25 47.2264 36.5478   2
   3   4 -25 44.6779 41.5083   3
  -3   4  24 74.5189 36.7282   2
   3   4 -24 24.1681 38.3050   3
  -3   4  23 500.874 40.6791   2
   3   4 -23 576.082 48.0856   3
  -3   4  22 364.725 37.1305   2
   3   4 -22 249.240 42.5302   3
   3   4 -21 37.8622 37.7388   3
  -3   4  21 63.4206 32.0921   2
  -3   4  21 35.8625 23.9373   1
   3   4 -20 15.5610 36.9979   3
  -3   4  20 19.2938 29.8628   2
  -3   4  20-5.02118 23.3423   1
   3   4 -19 125.209 35.2430   3
  -3   4  19 161.024 31.7888   2
  -3   4  19 150.853 25.0036   1
   3   4 -18 913.034 43.9016   3
  -3   4  18 861.916 38.0265   2
  -3   4  18 830.761 32.8529   1
   3   4 -17 806.746 42.4024   3
  -3   4  17 695.966 35.7486   2
  -3   4  17 804.367 33.4189   1
   3   4 -16 774.391 40.0471   3
  -3   4  16 800.554 35.0022   2
  -3   4  16 810.881 32.6018   1
   3   4 -15 245.225 33.0158   3
[truncated: 1,039,202 more chars]
